# Supplementary material for: How Far Could We Go with Open Data – A Case Study for TRPV1 Antagonists
Source: Mol Inform. 2013 Jun 18;32(5-6):555–62. doi: 10.1002/minf.201300019 (PMC3743172; doi:10.1002/minf.201300019)
Supplement: Supplementary file 1 [file minf0032-0555-SD1.sdf]

CHEMBL1092853
  MOE2011           3D

 41 44  0  0  1  0  0  0  0  0999 V2000
   -8.3680    1.2790    0.0820 F   0  0  0  0  0  0  0  0  0  0  0  0
   -7.7910    0.0660   -0.1430 C   0  0  0  0  0  0  0  0  0  0  0  0
   -8.2620   -0.3560   -1.3490 F   0  0  0  0  0  0  0  0  0  0  0  0
   -8.3310   -0.7760    0.7830 F   0  0  0  0  0  0  0  0  0  0  0  0
   -6.2890    0.1140   -0.1010 C   0  0  0  0  0  0  0  0  0  0  0  0
   -5.5950    1.2170   -0.6120 C   0  0  0  0  0  0  0  0  0  0  0  0
   -6.1370    2.0630   -1.0290 H   0  0  0  0  0  0  0  0  0  0  0  0
   -4.1960    1.2420   -0.5970 C   0  0  0  0  0  0  0  0  0  0  0  0
   -3.6890    2.1130   -1.0080 H   0  0  0  0  0  0  0  0  0  0  0  0
   -3.4510    0.1720   -0.0790 C   0  0  0  0  0  0  0  0  0  0  0  0
   -2.0500    0.2440   -0.1210 N   0  0  0  0  0  0  0  0  0  0  0  0
   -1.6490    1.1400   -0.3920 H   0  0  0  0  0  0  0  0  0  0  0  0
   -1.0300   -0.7090    0.1420 C   0  0  0  0  0  0  0  0  0  0  0  0
   -1.3350   -1.9910    0.4180 N   0  0  0  0  0  0  0  0  0  0  0  0
   -0.3110   -2.8100    0.6540 C   0  0  0  0  0  0  0  0  0  0  0  0
   -0.5470   -3.8440    0.8760 H   0  0  0  0  0  0  0  0  0  0  0  0
    0.9790   -2.4690    0.6420 N   0  0  0  0  0  0  0  0  0  0  0  0
    1.2760   -1.2020    0.3660 C   0  0  0  0  0  0  0  0  0  0  0  0
    2.5670   -0.8430    0.3510 N   0  0  0  0  0  0  0  0  0  0  0  0
    2.8980    0.4400    0.0680 C   0  0  0  0  0  0  0  0  0  0  0  0
    1.9010    1.3660   -0.1930 C   0  0  0  0  0  0  0  0  0  0  0  0
    2.1250    2.4050   -0.4110 H   0  0  0  0  0  0  0  0  0  0  0  0
    0.5900    1.0460   -0.1910 N   0  0  0  0  0  0  0  0  0  0  0  0
    0.2870   -0.2470    0.0960 C   0  0  0  0  0  0  0  0  0  0  0  0
    4.3260    0.8080    0.1030 C   0  0  0  0  0  0  0  0  0  0  0  0
    4.5350    2.1110    0.4560 N   0  0  0  0  0  0  0  0  0  0  0  0
    5.8030    2.5610    0.5640 C   0  0  0  0  0  0  0  0  0  0  0  0
    5.9000    3.6020    0.8550 H   0  0  0  0  0  0  0  0  0  0  0  0
    6.9120    1.7780    0.3320 C   0  0  0  0  0  0  0  0  0  0  0  0
    7.9140    2.1810    0.4350 H   0  0  0  0  0  0  0  0  0  0  0  0
    6.7020    0.4590   -0.0440 C   0  0  0  0  0  0  0  0  0  0  0  0
    7.5670   -0.1750   -0.2420 H   0  0  0  0  0  0  0  0  0  0  0  0
    5.3970   -0.0520   -0.1780 C   0  0  0  0  0  0  0  0  0  0  0  0
    5.2210   -1.4770   -0.6280 C   0  0  0  0  0  0  0  0  0  0  0  0
    4.8800   -2.3250    0.3780 F   0  0  0  0  0  0  0  0  0  0  0  0
    6.3700   -2.0000   -1.1540 F   0  0  0  0  0  0  0  0  0  0  0  0
    4.2950   -1.6250   -1.6150 F   0  0  0  0  0  0  0  0  0  0  0  0
   -4.1570   -0.9260    0.4220 C   0  0  0  0  0  0  0  0  0  0  0  0
   -3.6370   -1.7810    0.8410 H   0  0  0  0  0  0  0  0  0  0  0  0
   -5.5560   -0.9600    0.4120 C   0  0  0  0  0  0  0  0  0  0  0  0
   -6.0640   -1.8370    0.8090 H   0  0  0  0  0  0  0  0  0  0  0  0
  1  2  1  0  0  0  0
  2  3  1  0  0  0  0
  2  4  1  0  0  0  0
  2  5  1  0  0  0  0
  5  6  1  0  0  0  0
  5 40  2  0  0  0  0
  6  7  1  0  0  0  0
  6  8  2  0  0  0  0
  8  9  1  0  0  0  0
  8 10  1  0  0  0  0
 10 11  1  0  0  0  0
 10 38  2  0  0  0  0
 11 12  1  0  0  0  0
 11 13  1  0  0  0  0
 13 14  1  0  0  0  0
 13 24  2  0  0  0  0
 14 15  2  0  0  0  0
 15 16  1  0  0  0  0
 15 17  1  0  0  0  0
 17 18  2  0  0  0  0
 18 19  1  0  0  0  0
 18 24  1  0  0  0  0
 19 20  2  0  0  0  0
 20 21  1  0  0  0  0
 20 25  1  0  0  0  0
 21 22  1  0  0  0  0
 21 23  2  0  0  0  0
 23 24  1  0  0  0  0
 25 26  1  0  0  0  0
 25 33  2  0  0  0  0
 26 27  2  0  0  0  0
 27 28  1  0  0  0  0
 27 29  1  0  0  0  0
 29 30  1  0  0  0  0
 29 31  2  0  0  0  0
 31 32  1  0  0  0  0
 31 33  1  0  0  0  0
 33 34  1  0  0  0  0
 34 35  1  0  0  0  0
 34 36  1  0  0  0  0
 34 37  1  0  0  0  0
 38 39  1  0  0  0  0
 38 40  1  0  0  0  0
 40 41  1  0  0  0  0
M  END
>  <Name>
CHEMBL1092853

>  <IC50>
0.21

>  <Activity>
active

$$$$
CHEMBL1089452
  MOE2011           3D

 42 45  0  0  1  0  0  0  0  0999 V2000
    8.2870    1.2350    0.7490 F   0  0  0  0  0  0  0  0  0  0  0  0
    7.6980    0.0440    0.4470 C   0  0  0  0  0  0  0  0  0  0  0  0
    8.0930   -0.8210    1.4240 F   0  0  0  0  0  0  0  0  0  0  0  0
    8.2960   -0.3890   -0.6970 F   0  0  0  0  0  0  0  0  0  0  0  0
    6.2030    0.1430    0.3100 C   0  0  0  0  0  0  0  0  0  0  0  0
    5.3770   -0.9160    0.7030 C   0  0  0  0  0  0  0  0  0  0  0  0
    5.8050   -1.8140    1.1450 H   0  0  0  0  0  0  0  0  0  0  0  0
    3.9900   -0.8340    0.5400 C   0  0  0  0  0  0  0  0  0  0  0  0
    3.3800   -1.6620    0.8910 H   0  0  0  0  0  0  0  0  0  0  0  0
    3.3920    0.3000   -0.0200 C   0  0  0  0  0  0  0  0  0  0  0  0
    2.0120    0.4020   -0.2530 N   0  0  0  0  0  0  0  0  0  0  0  0
    1.6270    1.3460   -0.2130 H   0  0  0  0  0  0  0  0  0  0  0  0
    0.9980   -0.5510   -0.5200 C   0  0  0  0  0  0  0  0  0  0  0  0
    1.2790   -1.8530   -0.9250 C   0  0  0  0  0  0  0  0  0  0  0  0
    2.2900   -2.1950   -1.1090 H   0  0  0  0  0  0  0  0  0  0  0  0
    0.2230   -2.7110   -1.1330 C   0  0  0  0  0  0  0  0  0  0  0  0
    0.3850   -3.7360   -1.4540 H   0  0  0  0  0  0  0  0  0  0  0  0
   -1.0660   -2.3580   -0.9680 N   0  0  0  0  0  0  0  0  0  0  0  0
   -1.3510   -1.1070   -0.5940 C   0  0  0  0  0  0  0  0  0  0  0  0
   -2.6380   -0.7670   -0.4510 N   0  0  0  0  0  0  0  0  0  0  0  0
   -2.9500    0.4960   -0.0750 C   0  0  0  0  0  0  0  0  0  0  0  0
   -1.9410    1.4200    0.1400 C   0  0  0  0  0  0  0  0  0  0  0  0
   -2.1530    2.4450    0.4260 H   0  0  0  0  0  0  0  0  0  0  0  0
   -0.6320    1.1160    0.0090 N   0  0  0  0  0  0  0  0  0  0  0  0
   -0.3390   -0.1550   -0.3570 C   0  0  0  0  0  0  0  0  0  0  0  0
   -4.3770    0.8460    0.0340 C   0  0  0  0  0  0  0  0  0  0  0  0
   -4.6340    2.1560   -0.2530 N   0  0  0  0  0  0  0  0  0  0  0  0
   -5.9130    2.5870   -0.2340 C   0  0  0  0  0  0  0  0  0  0  0  0
   -6.0510    3.6350   -0.4800 H   0  0  0  0  0  0  0  0  0  0  0  0
   -6.9860    1.7770    0.0690 C   0  0  0  0  0  0  0  0  0  0  0  0
   -7.9980    2.1650    0.0690 H   0  0  0  0  0  0  0  0  0  0  0  0
   -6.7240    0.4490    0.3800 C   0  0  0  0  0  0  0  0  0  0  0  0
   -7.5580   -0.2050    0.6330 H   0  0  0  0  0  0  0  0  0  0  0  0
   -5.4050   -0.0420    0.3800 C   0  0  0  0  0  0  0  0  0  0  0  0
   -5.1660   -1.4780    0.7620 C   0  0  0  0  0  0  0  0  0  0  0  0
   -4.9240   -2.2900   -0.3010 F   0  0  0  0  0  0  0  0  0  0  0  0
   -6.2500   -2.0330    1.3860 F   0  0  0  0  0  0  0  0  0  0  0  0
   -4.1440   -1.6460    1.6450 F   0  0  0  0  0  0  0  0  0  0  0  0
    4.2250    1.3570   -0.4120 C   0  0  0  0  0  0  0  0  0  0  0  0
    3.7960    2.2470   -0.8650 H   0  0  0  0  0  0  0  0  0  0  0  0
    5.6130    1.2820   -0.2530 C   0  0  0  0  0  0  0  0  0  0  0  0
    6.2300    2.1180   -0.5780 H   0  0  0  0  0  0  0  0  0  0  0  0
  1  2  1  0  0  0  0
  2  3  1  0  0  0  0
  2  4  1  0  0  0  0
  2  5  1  0  0  0  0
  5  6  1  0  0  0  0
  5 41  2  0  0  0  0
  6  7  1  0  0  0  0
  6  8  2  0  0  0  0
  8  9  1  0  0  0  0
  8 10  1  0  0  0  0
 10 11  1  0  0  0  0
 10 39  2  0  0  0  0
 11 12  1  0  0  0  0
 11 13  1  0  0  0  0
 13 14  1  0  0  0  0
 13 25  2  0  0  0  0
 14 15  1  0  0  0  0
 14 16  2  0  0  0  0
 16 17  1  0  0  0  0
 16 18  1  0  0  0  0
 18 19  2  0  0  0  0
 19 20  1  0  0  0  0
 19 25  1  0  0  0  0
 20 21  2  0  0  0  0
 21 22  1  0  0  0  0
 21 26  1  0  0  0  0
 22 23  1  0  0  0  0
 22 24  2  0  0  0  0
 24 25  1  0  0  0  0
 26 27  1  0  0  0  0
 26 34  2  0  0  0  0
 27 28  2  0  0  0  0
 28 29  1  0  0  0  0
 28 30  1  0  0  0  0
 30 31  1  0  0  0  0
 30 32  2  0  0  0  0
 32 33  1  0  0  0  0
 32 34  1  0  0  0  0
 34 35  1  0  0  0  0
 35 36  1  0  0  0  0
 35 37  1  0  0  0  0
 35 38  1  0  0  0  0
 39 40  1  0  0  0  0
 39 41  1  0  0  0  0
 41 42  1  0  0  0  0
M  END
>  <Name>
CHEMBL1089452

>  <IC50>
0.23

>  <Activity>
active

$$$$
CHEMBL457188
  MOE2011           3D

 56 59  0  0  1  0  0  0  0  0999 V2000
   -0.6470   -5.7960    0.3180 C   0  0  0  0  0  0  0  0  0  0  0  0
   -1.0210   -6.8240    0.3600 H   0  0  0  0  0  0  0  0  0  0  0  0
   -0.3430   -5.5070    1.3290 H   0  0  0  0  0  0  0  0  0  0  0  0
    0.2570   -5.7750   -0.3010 H   0  0  0  0  0  0  0  0  0  0  0  0
   -1.7050   -4.8460   -0.2330 C   0  0  0  0  0  0  0  0  0  0  0  0
   -2.5690   -4.8070    0.4410 H   0  0  0  0  0  0  0  0  0  0  0  0
   -2.1790   -5.3220   -1.6020 C   0  0  0  0  0  0  0  0  0  0  0  0
   -1.3510   -5.3470   -2.3190 H   0  0  0  0  0  0  0  0  0  0  0  0
   -2.9250   -4.6310   -2.0080 H   0  0  0  0  0  0  0  0  0  0  0  0
   -2.6240   -6.3200   -1.5450 H   0  0  0  0  0  0  0  0  0  0  0  0
   -1.1650   -3.5350   -0.4120 O   0  0  0  0  0  0  0  0  0  0  0  0
   -1.0990   -2.7740    0.7970 C   0  0  0  0  0  0  0  0  0  0  0  0
   -2.1080   -2.6480    1.2070 H   0  0  0  0  0  0  0  0  0  0  0  0
   -0.4810   -3.2880    1.5400 H   0  0  0  0  0  0  0  0  0  0  0  0
   -0.5040   -1.4180    0.5140 C   0  0  0  0  0  0  0  0  0  0  0  0
   -1.3290   -0.4560    0.0790 N   0  0  0  0  0  0  0  0  0  0  0  0
   -0.7980    0.7490   -0.2100 C   0  0  0  0  0  0  0  0  0  0  0  0
   -1.6670    1.7590   -0.6730 N   0  0  0  0  0  0  0  0  0  0  0  0
   -1.2580    2.4070   -1.3300 H   0  0  0  0  0  0  0  0  0  0  0  0
   -3.0360    1.9510   -0.4090 C   0  0  0  0  0  0  0  0  0  0  0  0
   -3.7030    1.3110    0.6440 C   0  0  0  0  0  0  0  0  0  0  0  0
   -3.1610    0.6660    1.3300 H   0  0  0  0  0  0  0  0  0  0  0  0
   -5.0750    1.4840    0.8460 C   0  0  0  0  0  0  0  0  0  0  0  0
   -5.5590    0.9660    1.6720 H   0  0  0  0  0  0  0  0  0  0  0  0
   -5.8160    2.3080   -0.0060 C   0  0  0  0  0  0  0  0  0  0  0  0
   -5.1600    2.9510   -1.0630 C   0  0  0  0  0  0  0  0  0  0  0  0
   -5.7150    3.5880   -1.7490 H   0  0  0  0  0  0  0  0  0  0  0  0
   -3.7860    2.7760   -1.2580 C   0  0  0  0  0  0  0  0  0  0  0  0
   -3.3140    3.2810   -2.0970 H   0  0  0  0  0  0  0  0  0  0  0  0
   -7.2970    2.4630    0.1940 C   0  0  0  0  0  0  0  0  0  0  0  0
   -8.0050    1.4200   -0.3220 F   0  0  0  0  0  0  0  0  0  0  0  0
   -7.8030    3.5830   -0.3930 F   0  0  0  0  0  0  0  0  0  0  0  0
   -7.6520    2.5440    1.5070 F   0  0  0  0  0  0  0  0  0  0  0  0
    0.5770    1.0160   -0.0350 C   0  0  0  0  0  0  0  0  0  0  0  0
    1.2190    2.2570   -0.2760 C   0  0  0  0  0  0  0  0  0  0  0  0
    0.6560    3.1220   -0.6170 H   0  0  0  0  0  0  0  0  0  0  0  0
    2.5900    2.4160   -0.0550 C   0  0  0  0  0  0  0  0  0  0  0  0
    3.0470    3.3890   -0.2320 H   0  0  0  0  0  0  0  0  0  0  0  0
    3.3570    1.3490    0.4150 C   0  0  0  0  0  0  0  0  0  0  0  0
    2.7060    0.1270    0.6560 C   0  0  0  0  0  0  0  0  0  0  0  0
    3.2830   -0.7130    1.0420 H   0  0  0  0  0  0  0  0  0  0  0  0
    1.3440   -0.0580    0.4390 C   0  0  0  0  0  0  0  0  0  0  0  0
    0.8160   -1.2560    0.7070 N   0  0  0  0  0  0  0  0  0  0  0  0
    4.7870    1.5010    0.7140 C   0  0  0  0  0  0  0  0  0  0  0  0
    5.0560    1.5340    2.0460 N   0  0  0  0  0  0  0  0  0  0  0  0
    6.3420    1.6780    2.4310 C   0  0  0  0  0  0  0  0  0  0  0  0
    6.5020    1.7000    3.5050 H   0  0  0  0  0  0  0  0  0  0  0  0
    7.3970    1.7930    1.5490 C   0  0  0  0  0  0  0  0  0  0  0  0
    8.4140    1.9080    1.9090 H   0  0  0  0  0  0  0  0  0  0  0  0
    7.1150    1.7530    0.1900 C   0  0  0  0  0  0  0  0  0  0  0  0
    7.9350    1.8380   -0.5230 H   0  0  0  0  0  0  0  0  0  0  0  0
    5.7920    1.5980   -0.2540 C   0  0  0  0  0  0  0  0  0  0  0  0
    5.4910    1.5450   -1.7220 C   0  0  0  0  0  0  0  0  0  0  0  0
    4.7240    0.4780   -2.0770 F   0  0  0  0  0  0  0  0  0  0  0  0
    6.6120    1.4590   -2.4960 F   0  0  0  0  0  0  0  0  0  0  0  0
    4.8330    2.6530   -2.1610 F   0  0  0  0  0  0  0  0  0  0  0  0
  1  2  1  0  0  0  0
  1  3  1  0  0  0  0
  1  4  1  0  0  0  0
  1  5  1  0  0  0  0
  5  6  1  0  0  0  0
  5  7  1  0  0  0  0
  5 11  1  0  0  0  0
  7  8  1  0  0  0  0
  7  9  1  0  0  0  0
  7 10  1  0  0  0  0
 11 12  1  0  0  0  0
 12 13  1  0  0  0  0
 12 14  1  0  0  0  0
 12 15  1  0  0  0  0
 15 16  1  0  0  0  0
 15 43  2  0  0  0  0
 16 17  2  0  0  0  0
 17 18  1  0  0  0  0
 17 34  1  0  0  0  0
 18 19  1  0  0  0  0
 18 20  1  0  0  0  0
 20 21  1  0  0  0  0
 20 28  2  0  0  0  0
 21 22  1  0  0  0  0
 21 23  2  0  0  0  0
 23 24  1  0  0  0  0
 23 25  1  0  0  0  0
 25 26  2  0  0  0  0
 25 30  1  0  0  0  0
 26 27  1  0  0  0  0
 26 28  1  0  0  0  0
 28 29  1  0  0  0  0
 30 31  1  0  0  0  0
 30 32  1  0  0  0  0
 30 33  1  0  0  0  0
 34 35  1  0  0  0  0
 34 42  2  0  0  0  0
 35 36  1  0  0  0  0
 35 37  2  0  0  0  0
 37 38  1  0  0  0  0
 37 39  1  0  0  0  0
 39 40  2  0  0  0  0
 39 44  1  0  0  0  0
 40 41  1  0  0  0  0
 40 42  1  0  0  0  0
 42 43  1  0  0  0  0
 44 45  1  0  0  0  0
 44 52  2  0  0  0  0
 45 46  2  0  0  0  0
 46 47  1  0  0  0  0
 46 48  1  0  0  0  0
 48 49  1  0  0  0  0
 48 50  2  0  0  0  0
 50 51  1  0  0  0  0
 50 52  1  0  0  0  0
 52 53  1  0  0  0  0
 53 54  1  0  0  0  0
 53 55  1  0  0  0  0
 53 56  1  0  0  0  0
M  END
>  <Name>
CHEMBL457188

>  <IC50>
0.3

>  <Activity>
active

$$$$
CHEMBL456162
  MOE2011           3D

 65 69  0  0  1  0  0  0  0  0999 V2000
   -7.3760   -1.6950   -1.2660 C   0  0  0  0  0  0  0  0  0  0  0  0
   -7.1810   -2.7370   -1.5400 H   0  0  0  0  0  0  0  0  0  0  0  0
   -8.1000   -1.2780   -1.9750 H   0  0  0  0  0  0  0  0  0  0  0  0
   -7.8520   -1.6730   -0.2800 H   0  0  0  0  0  0  0  0  0  0  0  0
   -6.0940   -0.8720   -1.2710 C   0  0  3  0  0  0  0  0  0  0  0  0
   -5.6850   -0.8760   -2.2890 H   0  0  0  0  0  0  0  0  0  0  0  0
   -5.0710   -1.4340   -0.2720 C   0  0  0  0  0  0  0  0  0  0  0  0
   -4.8890   -2.4950   -0.4750 H   0  0  0  0  0  0  0  0  0  0  0  0
   -5.4890   -1.3570    0.7400 H   0  0  0  0  0  0  0  0  0  0  0  0
   -3.7850   -0.7160   -0.3500 N   0  0  0  0  0  0  0  0  0  0  0  0
   -3.0120   -0.8660    0.9000 C   0  0  0  0  0  0  0  0  0  0  0  0
   -3.4580   -0.2720    1.7080 H   0  0  0  0  0  0  0  0  0  0  0  0
   -3.0670   -1.9130    1.2270 H   0  0  0  0  0  0  0  0  0  0  0  0
   -1.5310   -0.5290    0.8100 C   0  0  0  0  0  0  0  0  0  0  0  0
   -1.1690    0.7480    1.0160 N   0  0  0  0  0  0  0  0  0  0  0  0
    0.1460    1.0480    0.9500 C   0  0  0  0  0  0  0  0  0  0  0  0
    0.4000    2.4230    1.0200 N   0  0  0  0  0  0  0  0  0  0  0  0
   -0.3780    2.9050    1.4560 H   0  0  0  0  0  0  0  0  0  0  0  0
    1.4170    3.2520    0.5280 C   0  0  0  0  0  0  0  0  0  0  0  0
    2.0810    2.9880   -0.6770 C   0  0  0  0  0  0  0  0  0  0  0  0
    1.7860    2.1390   -1.2890 H   0  0  0  0  0  0  0  0  0  0  0  0
    3.1100    3.8200   -1.1310 C   0  0  0  0  0  0  0  0  0  0  0  0
    3.5990    3.5860   -2.0760 H   0  0  0  0  0  0  0  0  0  0  0  0
    3.5070    4.9350   -0.3830 C   0  0  0  0  0  0  0  0  0  0  0  0
    2.8400    5.2100    0.8170 C   0  0  0  0  0  0  0  0  0  0  0  0
    3.1220    6.0730    1.4170 H   0  0  0  0  0  0  0  0  0  0  0  0
    1.8080    4.3760    1.2650 C   0  0  0  0  0  0  0  0  0  0  0  0
    1.3200    4.6050    2.2100 H   0  0  0  0  0  0  0  0  0  0  0  0
    4.6040    5.8400   -0.8810 C   0  0  0  0  0  0  0  0  0  0  0  0
    4.1330    6.8340   -1.6820 F   0  0  0  0  0  0  0  0  0  0  0  0
    5.5450    5.1800   -1.6140 F   0  0  0  0  0  0  0  0  0  0  0  0
    5.2860    6.4610    0.1230 F   0  0  0  0  0  0  0  0  0  0  0  0
    1.1330    0.0470    0.8190 C   0  0  0  0  0  0  0  0  0  0  0  0
    2.5350    0.2210    0.9470 C   0  0  0  0  0  0  0  0  0  0  0  0
    2.9560    1.1930    1.1900 H   0  0  0  0  0  0  0  0  0  0  0  0
    3.4210   -0.8530    0.8340 C   0  0  0  0  0  0  0  0  0  0  0  0
    4.4870   -0.6780    0.9650 H   0  0  0  0  0  0  0  0  0  0  0  0
    2.9450   -2.1410    0.5900 C   0  0  0  0  0  0  0  0  0  0  0  0
    1.5530   -2.3080    0.4840 C   0  0  0  0  0  0  0  0  0  0  0  0
    1.1460   -3.3080    0.3330 H   0  0  0  0  0  0  0  0  0  0  0  0
    0.6470   -1.2520    0.6160 C   0  0  0  0  0  0  0  0  0  0  0  0
   -0.6610   -1.5310    0.5820 N   0  0  0  0  0  0  0  0  0  0  0  0
    3.8790   -3.2790    0.5380 C   0  0  0  0  0  0  0  0  0  0  0  0
    4.4400   -3.5710    1.7440 N   0  0  0  0  0  0  0  0  0  0  0  0
    5.3130   -4.5980    1.8100 C   0  0  0  0  0  0  0  0  0  0  0  0
    5.7250   -4.7890    2.7960 H   0  0  0  0  0  0  0  0  0  0  0  0
    5.6730   -5.3670    0.7230 C   0  0  0  0  0  0  0  0  0  0  0  0
    6.3780   -6.1850    0.8270 H   0  0  0  0  0  0  0  0  0  0  0  0
    5.1090   -5.0560   -0.5070 C   0  0  0  0  0  0  0  0  0  0  0  0
    5.3860   -5.6460   -1.3800 H   0  0  0  0  0  0  0  0  0  0  0  0
    4.2010   -3.9900   -0.6230 C   0  0  0  0  0  0  0  0  0  0  0  0
    3.6120   -3.6490   -1.9580 C   0  0  0  0  0  0  0  0  0  0  0  0
    4.2300   -4.2880   -2.9950 F   0  0  0  0  0  0  0  0  0  0  0  0
    3.6810   -2.3230   -2.2580 F   0  0  0  0  0  0  0  0  0  0  0  0
    2.2970   -3.9920   -2.0510 F   0  0  0  0  0  0  0  0  0  0  0  0
   -3.9670    0.6750   -0.7990 C   0  0  0  0  0  0  0  0  0  0  0  0
   -3.1810    1.3430   -0.4360 H   0  0  0  0  0  0  0  0  0  0  0  0
   -3.8380    0.6530   -1.8890 H   0  0  0  0  0  0  0  0  0  0  0  0
   -5.3510    1.2970   -0.5180 C   0  0  3  0  0  0  0  0  0  0  0  0
   -5.4260    2.2220   -1.1030 H   0  0  0  0  0  0  0  0  0  0  0  0
   -5.5570    1.6680    0.9470 C   0  0  0  0  0  0  0  0  0  0  0  0
   -5.6270    0.7850    1.5880 H   0  0  0  0  0  0  0  0  0  0  0  0
   -6.5030    2.2070    1.0680 H   0  0  0  0  0  0  0  0  0  0  0  0
   -4.7470    2.3060    1.3130 H   0  0  0  0  0  0  0  0  0  0  0  0
   -6.4540    0.4760   -0.9350 O   0  0  0  0  0  0  0  0  0  0  0  0
  1  2  1  0  0  0  0
  1  3  1  0  0  0  0
  1  4  1  0  0  0  0
  1  5  1  0  0  0  0
  5  6  1  0  0  0  0
  5  7  1  0  0  0  0
  5 65  1  0  0  0  0
  7  8  1  0  0  0  0
  7  9  1  0  0  0  0
  7 10  1  0  0  0  0
 10 11  1  0  0  0  0
 10 56  1  0  0  0  0
 11 12  1  0  0  0  0
 11 13  1  0  0  0  0
 11 14  1  0  0  0  0
 14 15  1  0  0  0  0
 14 42  2  0  0  0  0
 15 16  2  0  0  0  0
 16 17  1  0  0  0  0
 16 33  1  0  0  0  0
 17 18  1  0  0  0  0
 17 19  1  0  0  0  0
 19 20  1  0  0  0  0
 19 27  2  0  0  0  0
 20 21  1  0  0  0  0
 20 22  2  0  0  0  0
 22 23  1  0  0  0  0
 22 24  1  0  0  0  0
 24 25  2  0  0  0  0
 24 29  1  0  0  0  0
 25 26  1  0  0  0  0
 25 27  1  0  0  0  0
 27 28  1  0  0  0  0
 29 30  1  0  0  0  0
 29 31  1  0  0  0  0
 29 32  1  0  0  0  0
 33 34  1  0  0  0  0
 33 41  2  0  0  0  0
 34 35  1  0  0  0  0
 34 36  2  0  0  0  0
 36 37  1  0  0  0  0
 36 38  1  0  0  0  0
 38 39  2  0  0  0  0
 38 43  1  0  0  0  0
 39 40  1  0  0  0  0
 39 41  1  0  0  0  0
 41 42  1  0  0  0  0
 43 44  1  0  0  0  0
 43 51  2  0  0  0  0
 44 45  2  0  0  0  0
 45 46  1  0  0  0  0
 45 47  1  0  0  0  0
 47 48  1  0  0  0  0
 47 49  2  0  0  0  0
 49 50  1  0  0  0  0
 49 51  1  0  0  0  0
 51 52  1  0  0  0  0
 52 53  1  0  0  0  0
 52 54  1  0  0  0  0
 52 55  1  0  0  0  0
 56 57  1  0  0  0  0
 56 58  1  0  0  0  0
 56 59  1  0  0  0  0
 59 60  1  0  0  0  0
 59 61  1  0  0  0  0
 59 65  1  0  0  0  0
 61 62  1  0  0  0  0
 61 63  1  0  0  0  0
 61 64  1  0  0  0  0
M  END
>  <Name>
CHEMBL456162

>  <IC50>
0.4

>  <Activity>
active

$$$$
CHEMBL526827
  MOE2011           3D

 46 49  0  0  1  0  0  0  0  0999 V2000
    1.2280   -3.8600    1.5430 C   0  0  0  0  0  0  0  0  0  0  0  0
    0.4190   -4.5480    1.8070 H   0  0  0  0  0  0  0  0  0  0  0  0
    1.7430   -3.5580    2.4600 H   0  0  0  0  0  0  0  0  0  0  0  0
    1.9350   -4.3920    0.8990 H   0  0  0  0  0  0  0  0  0  0  0  0
    0.6970   -2.6520    0.8400 C   0  0  0  0  0  0  0  0  0  0  0  0
    1.5880   -1.8360    0.2650 N   0  0  0  0  0  0  0  0  0  0  0  0
    1.1170   -0.7370   -0.3630 C   0  0  0  0  0  0  0  0  0  0  0  0
    2.0470    0.1250   -0.9800 N   0  0  0  0  0  0  0  0  0  0  0  0
    1.7210    0.5640   -1.8290 H   0  0  0  0  0  0  0  0  0  0  0  0
    3.3750    0.4080   -0.6220 C   0  0  0  0  0  0  0  0  0  0  0  0
    3.9070    0.0800    0.6320 C   0  0  0  0  0  0  0  0  0  0  0  0
    3.2800   -0.3770    1.3930 H   0  0  0  0  0  0  0  0  0  0  0  0
    5.2480    0.3290    0.9390 C   0  0  0  0  0  0  0  0  0  0  0  0
    5.6250    0.0520    1.9220 H   0  0  0  0  0  0  0  0  0  0  0  0
    6.0920    0.9210   -0.0060 C   0  0  0  0  0  0  0  0  0  0  0  0
    5.5690    1.2550   -1.2620 C   0  0  0  0  0  0  0  0  0  0  0  0
    6.2070    1.7080   -2.0190 H   0  0  0  0  0  0  0  0  0  0  0  0
    4.2270    1.0040   -1.5630 C   0  0  0  0  0  0  0  0  0  0  0  0
    3.8590    1.2620   -2.5530 H   0  0  0  0  0  0  0  0  0  0  0  0
    7.5440    1.1560    0.3020 C   0  0  0  0  0  0  0  0  0  0  0  0
    7.8140    1.2140    1.6360 F   0  0  0  0  0  0  0  0  0  0  0  0
    8.3460    0.1770   -0.2000 F   0  0  0  0  0  0  0  0  0  0  0  0
    8.0100    2.3250   -0.2190 F   0  0  0  0  0  0  0  0  0  0  0  0
   -0.2580   -0.4310   -0.3930 C   0  0  0  0  0  0  0  0  0  0  0  0
   -0.8340    0.7180   -0.9910 C   0  0  0  0  0  0  0  0  0  0  0  0
   -0.2140    1.4730   -1.4670 H   0  0  0  0  0  0  0  0  0  0  0  0
   -2.2150    0.9170   -0.9810 C   0  0  0  0  0  0  0  0  0  0  0  0
   -2.6250    1.7980   -1.4720 H   0  0  0  0  0  0  0  0  0  0  0  0
   -3.0570   -0.0100   -0.3640 C   0  0  0  0  0  0  0  0  0  0  0  0
   -2.4690   -1.1380    0.2350 C   0  0  0  0  0  0  0  0  0  0  0  0
   -3.1100   -1.8790    0.7120 H   0  0  0  0  0  0  0  0  0  0  0  0
   -1.0960   -1.3590    0.2380 C   0  0  0  0  0  0  0  0  0  0  0  0
   -0.6280   -2.4530    0.8480 N   0  0  0  0  0  0  0  0  0  0  0  0
   -4.5180    0.1440   -0.3730 C   0  0  0  0  0  0  0  0  0  0  0  0
   -5.1510   -0.8280   -1.0810 N   0  0  0  0  0  0  0  0  0  0  0  0
   -6.4960   -0.7770   -1.1700 C   0  0  0  0  0  0  0  0  0  0  0  0
   -6.9510   -1.5750   -1.7490 H   0  0  0  0  0  0  0  0  0  0  0  0
   -7.2650    0.2060   -0.5800 C   0  0  0  0  0  0  0  0  0  0  0  0
   -8.3450    0.2050   -0.6810 H   0  0  0  0  0  0  0  0  0  0  0  0
   -6.6120    1.1900    0.1520 C   0  0  0  0  0  0  0  0  0  0  0  0
   -7.2010    1.9710    0.6310 H   0  0  0  0  0  0  0  0  0  0  0  0
   -5.2130    1.1700    0.2760 C   0  0  0  0  0  0  0  0  0  0  0  0
   -4.5160    2.2250    1.0820 C   0  0  0  0  0  0  0  0  0  0  0  0
   -5.3710    2.9710    1.8410 F   0  0  0  0  0  0  0  0  0  0  0  0
   -3.8460    3.1200    0.3060 F   0  0  0  0  0  0  0  0  0  0  0  0
   -3.6050    1.7210    1.9590 F   0  0  0  0  0  0  0  0  0  0  0  0
  1  2  1  0  0  0  0
  1  3  1  0  0  0  0
  1  4  1  0  0  0  0
  1  5  1  0  0  0  0
  5  6  1  0  0  0  0
  5 33  2  0  0  0  0
  6  7  2  0  0  0  0
  7  8  1  0  0  0  0
  7 24  1  0  0  0  0
  8  9  1  0  0  0  0
  8 10  1  0  0  0  0
 10 11  1  0  0  0  0
 10 18  2  0  0  0  0
 11 12  1  0  0  0  0
 11 13  2  0  0  0  0
 13 14  1  0  0  0  0
 13 15  1  0  0  0  0
 15 16  2  0  0  0  0
 15 20  1  0  0  0  0
 16 17  1  0  0  0  0
 16 18  1  0  0  0  0
 18 19  1  0  0  0  0
 20 21  1  0  0  0  0
 20 22  1  0  0  0  0
 20 23  1  0  0  0  0
 24 25  1  0  0  0  0
 24 32  2  0  0  0  0
 25 26  1  0  0  0  0
 25 27  2  0  0  0  0
 27 28  1  0  0  0  0
 27 29  1  0  0  0  0
 29 30  2  0  0  0  0
 29 34  1  0  0  0  0
 30 31  1  0  0  0  0
 30 32  1  0  0  0  0
 32 33  1  0  0  0  0
 34 35  1  0  0  0  0
 34 42  2  0  0  0  0
 35 36  2  0  0  0  0
 36 37  1  0  0  0  0
 36 38  1  0  0  0  0
 38 39  1  0  0  0  0
 38 40  2  0  0  0  0
 40 41  1  0  0  0  0
 40 42  1  0  0  0  0
 42 43  1  0  0  0  0
 43 44  1  0  0  0  0
 43 45  1  0  0  0  0
 43 46  1  0  0  0  0
M  END
>  <Name>
CHEMBL526827

>  <IC50>
0.5

>  <Activity>
active

$$$$
CHEMBL456778
  MOE2011           3D

 60 64  0  0  1  0  0  0  0  0999 V2000
   -5.6500    5.1160    1.8820 F   0  0  0  0  0  0  0  0  0  0  0  0
   -5.5240    4.9850    0.5320 C   0  0  0  0  0  0  0  0  0  0  0  0
   -5.5970    6.2480    0.0300 F   0  0  0  0  0  0  0  0  0  0  0  0
   -6.6520    4.3500    0.1110 F   0  0  0  0  0  0  0  0  0  0  0  0
   -4.2720    4.2660    0.1140 C   0  0  0  0  0  0  0  0  0  0  0  0
   -3.6080    3.4160    1.0020 C   0  0  0  0  0  0  0  0  0  0  0  0
   -3.9740    3.2780    2.0180 H   0  0  0  0  0  0  0  0  0  0  0  0
   -2.4630    2.7270    0.5950 C   0  0  0  0  0  0  0  0  0  0  0  0
   -1.9650    2.0810    1.3140 H   0  0  0  0  0  0  0  0  0  0  0  0
   -1.9520    2.8660   -0.7030 C   0  0  0  0  0  0  0  0  0  0  0  0
   -0.8250    2.1570   -1.1490 N   0  0  0  0  0  0  0  0  0  0  0  0
   -0.4200    2.4710   -2.0190 H   0  0  0  0  0  0  0  0  0  0  0  0
   -0.2060    1.0290   -0.5750 C   0  0  0  0  0  0  0  0  0  0  0  0
   -0.9930    0.1110    0.0260 N   0  0  0  0  0  0  0  0  0  0  0  0
   -0.3980   -0.9470    0.5940 C   0  0  0  0  0  0  0  0  0  0  0  0
   -1.2830   -1.9380    1.3140 C   0  0  0  0  0  0  0  0  0  0  0  0
   -2.3400   -1.7730    1.0720 H   0  0  0  0  0  0  0  0  0  0  0  0
   -1.1660   -1.7630    2.3890 H   0  0  0  0  0  0  0  0  0  0  0  0
   -0.9190   -3.3010    1.0710 O   0  0  0  0  0  0  0  0  0  0  0  0
   -1.4220   -3.8140   -0.1630 C   0  0  0  0  0  0  0  0  0  0  0  0
   -1.3870   -3.0480   -0.9470 H   0  0  0  0  0  0  0  0  0  0  0  0
   -0.7530   -4.6250   -0.4760 H   0  0  0  0  0  0  0  0  0  0  0  0
   -2.8060   -4.3910   -0.0030 C   0  0  0  0  0  0  0  0  0  0  0  0
   -3.7920   -4.1470   -0.9700 C   0  0  0  0  0  0  0  0  0  0  0  0
   -3.5750   -3.5230   -1.8340 H   0  0  0  0  0  0  0  0  0  0  0  0
   -5.0640   -4.7080   -0.8400 C   0  0  0  0  0  0  0  0  0  0  0  0
   -5.8240   -4.5100   -1.5920 H   0  0  0  0  0  0  0  0  0  0  0  0
   -5.3610   -5.5260    0.2490 C   0  0  0  0  0  0  0  0  0  0  0  0
   -6.3500   -5.9630    0.3470 H   0  0  0  0  0  0  0  0  0  0  0  0
   -4.3860   -5.7850    1.2110 C   0  0  0  0  0  0  0  0  0  0  0  0
   -4.6150   -6.4280    2.0570 H   0  0  0  0  0  0  0  0  0  0  0  0
   -3.1150   -5.2220    1.0840 C   0  0  0  0  0  0  0  0  0  0  0  0
   -2.3590   -5.4340    1.8380 H   0  0  0  0  0  0  0  0  0  0  0  0
    0.9300   -1.1490    0.6130 N   0  0  0  0  0  0  0  0  0  0  0  0
    1.7100   -0.2370    0.0270 C   0  0  0  0  0  0  0  0  0  0  0  0
    3.0870   -0.4250    0.0600 C   0  0  0  0  0  0  0  0  0  0  0  0
    3.4720   -1.3250    0.5400 H   0  0  0  0  0  0  0  0  0  0  0  0
    3.9890    0.5030   -0.4840 C   0  0  0  0  0  0  0  0  0  0  0  0
    3.4740    1.6440   -1.1010 C   0  0  0  0  0  0  0  0  0  0  0  0
    4.1400    2.3850   -1.5390 H   0  0  0  0  0  0  0  0  0  0  0  0
    2.0950    1.8490   -1.1560 C   0  0  0  0  0  0  0  0  0  0  0  0
    1.7310    2.7610   -1.6230 H   0  0  0  0  0  0  0  0  0  0  0  0
    1.1970    0.9080   -0.5940 C   0  0  0  0  0  0  0  0  0  0  0  0
    5.4340    0.2690   -0.4000 C   0  0  0  0  0  0  0  0  0  0  0  0
    5.8820   -0.6850   -1.2560 N   0  0  0  0  0  0  0  0  0  0  0  0
    7.2030   -0.9600   -1.2570 C   0  0  0  0  0  0  0  0  0  0  0  0
    7.5140   -1.7280   -1.9590 H   0  0  0  0  0  0  0  0  0  0  0  0
    8.1200   -0.3280   -0.4390 C   0  0  0  0  0  0  0  0  0  0  0  0
    9.1730   -0.5840   -0.4800 H   0  0  0  0  0  0  0  0  0  0  0  0
    7.6500    0.6410    0.4390 C   0  0  0  0  0  0  0  0  0  0  0  0
    8.3540    1.1490    1.0960 H   0  0  0  0  0  0  0  0  0  0  0  0
    6.2820    0.9520    0.4790 C   0  0  0  0  0  0  0  0  0  0  0  0
    5.7650    1.9900    1.4300 C   0  0  0  0  0  0  0  0  0  0  0  0
    5.4010    3.1410    0.8000 F   0  0  0  0  0  0  0  0  0  0  0  0
    4.6780    1.5820    2.1410 F   0  0  0  0  0  0  0  0  0  0  0  0
    6.6860    2.3650    2.3650 F   0  0  0  0  0  0  0  0  0  0  0  0
   -2.6250    3.7180   -1.5880 C   0  0  0  0  0  0  0  0  0  0  0  0
   -2.2720    3.8410   -2.6090 H   0  0  0  0  0  0  0  0  0  0  0  0
   -3.7730    4.4090   -1.1870 C   0  0  0  0  0  0  0  0  0  0  0  0
   -4.2790    5.0570   -1.9010 H   0  0  0  0  0  0  0  0  0  0  0  0
  1  2  1  0  0  0  0
  2  3  1  0  0  0  0
  2  4  1  0  0  0  0
  2  5  1  0  0  0  0
  5  6  1  0  0  0  0
  5 59  2  0  0  0  0
  6  7  1  0  0  0  0
  6  8  2  0  0  0  0
  8  9  1  0  0  0  0
  8 10  1  0  0  0  0
 10 11  1  0  0  0  0
 10 57  2  0  0  0  0
 11 12  1  0  0  0  0
 11 13  1  0  0  0  0
 13 14  1  0  0  0  0
 13 43  2  0  0  0  0
 14 15  2  0  0  0  0
 15 16  1  0  0  0  0
 15 34  1  0  0  0  0
 16 17  1  0  0  0  0
 16 18  1  0  0  0  0
 16 19  1  0  0  0  0
 19 20  1  0  0  0  0
 20 21  1  0  0  0  0
 20 22  1  0  0  0  0
 20 23  1  0  0  0  0
 23 24  1  0  0  0  0
 23 32  2  0  0  0  0
 24 25  1  0  0  0  0
 24 26  2  0  0  0  0
 26 27  1  0  0  0  0
 26 28  1  0  0  0  0
 28 29  1  0  0  0  0
 28 30  2  0  0  0  0
 30 31  1  0  0  0  0
 30 32  1  0  0  0  0
 32 33  1  0  0  0  0
 34 35  2  0  0  0  0
 35 36  1  0  0  0  0
 35 43  1  0  0  0  0
 36 37  1  0  0  0  0
 36 38  2  0  0  0  0
 38 39  1  0  0  0  0
 38 44  1  0  0  0  0
 39 40  1  0  0  0  0
 39 41  2  0  0  0  0
 41 42  1  0  0  0  0
 41 43  1  0  0  0  0
 44 45  1  0  0  0  0
 44 52  2  0  0  0  0
 45 46  2  0  0  0  0
 46 47  1  0  0  0  0
 46 48  1  0  0  0  0
 48 49  1  0  0  0  0
 48 50  2  0  0  0  0
 50 51  1  0  0  0  0
 50 52  1  0  0  0  0
 52 53  1  0  0  0  0
 53 54  1  0  0  0  0
 53 55  1  0  0  0  0
 53 56  1  0  0  0  0
 57 58  1  0  0  0  0
 57 59  1  0  0  0  0
 59 60  1  0  0  0  0
M  END
>  <Name>
CHEMBL456778

>  <IC50>
0.5

>  <Activity>
active

$$$$
CHEMBL1089824
  MOE2011           3D

 42 45  0  0  1  0  0  0  0  0999 V2000
    8.3440    0.7140   -1.1440 F   0  0  0  0  0  0  0  0  0  0  0  0
    7.8470   -0.2520   -0.3230 C   0  0  0  0  0  0  0  0  0  0  0  0
    8.3690   -1.4270   -0.7740 F   0  0  0  0  0  0  0  0  0  0  0  0
    8.4190   -0.0360    0.8950 F   0  0  0  0  0  0  0  0  0  0  0  0
    6.3460   -0.2430   -0.2690 C   0  0  0  0  0  0  0  0  0  0  0  0
    5.5890   -1.2560   -0.8660 C   0  0  0  0  0  0  0  0  0  0  0  0
    6.0770   -2.0830   -1.3770 H   0  0  0  0  0  0  0  0  0  0  0  0
    4.1910   -1.2180   -0.8150 C   0  0  0  0  0  0  0  0  0  0  0  0
    3.6330   -2.0210   -1.2920 H   0  0  0  0  0  0  0  0  0  0  0  0
    3.5110   -0.1720   -0.1720 C   0  0  0  0  0  0  0  0  0  0  0  0
    2.1090   -0.1810   -0.1700 N   0  0  0  0  0  0  0  0  0  0  0  0
    1.6560   -1.0120   -0.5480 H   0  0  0  0  0  0  0  0  0  0  0  0
    1.1400    0.7650    0.2620 C   0  0  0  0  0  0  0  0  0  0  0  0
    1.5150    1.9870    0.6990 N   0  0  0  0  0  0  0  0  0  0  0  0
    0.5410    2.8040    1.1030 C   0  0  0  0  0  0  0  0  0  0  0  0
    0.8340    3.7870    1.4530 H   0  0  0  0  0  0  0  0  0  0  0  0
   -0.7650    2.5200    1.1150 N   0  0  0  0  0  0  0  0  0  0  0  0
   -1.1200    1.3050    0.6720 C   0  0  0  0  0  0  0  0  0  0  0  0
   -2.4620    0.9420    0.6630 C   0  0  0  0  0  0  0  0  0  0  0  0
   -3.1860    1.6590    1.0480 H   0  0  0  0  0  0  0  0  0  0  0  0
   -2.8890   -0.3120    0.2070 C   0  0  0  0  0  0  0  0  0  0  0  0
   -1.8860   -1.1760   -0.2160 C   0  0  0  0  0  0  0  0  0  0  0  0
   -2.1220   -2.1800   -0.5620 H   0  0  0  0  0  0  0  0  0  0  0  0
   -0.5660   -0.8730   -0.2320 N   0  0  0  0  0  0  0  0  0  0  0  0
   -0.1980    0.3560    0.2160 C   0  0  0  0  0  0  0  0  0  0  0  0
   -4.2920   -0.7430    0.2380 C   0  0  0  0  0  0  0  0  0  0  0  0
   -4.4760   -1.8740    0.9710 N   0  0  0  0  0  0  0  0  0  0  0  0
   -5.7290   -2.3590    1.0980 C   0  0  0  0  0  0  0  0  0  0  0  0
   -5.8160   -3.2590    1.7000 H   0  0  0  0  0  0  0  0  0  0  0  0
   -6.8370   -1.7760    0.5210 C   0  0  0  0  0  0  0  0  0  0  0  0
   -7.8260   -2.2020    0.6530 H   0  0  0  0  0  0  0  0  0  0  0  0
   -6.6430   -0.6320   -0.2420 C   0  0  0  0  0  0  0  0  0  0  0  0
   -7.5040   -0.1620   -0.7160 H   0  0  0  0  0  0  0  0  0  0  0  0
   -5.3540   -0.0970   -0.4070 C   0  0  0  0  0  0  0  0  0  0  0  0
   -5.1640    1.1230   -1.2600 C   0  0  0  0  0  0  0  0  0  0  0  0
   -4.1210    1.0120   -2.1280 F   0  0  0  0  0  0  0  0  0  0  0  0
   -4.9320    2.2440   -0.5260 F   0  0  0  0  0  0  0  0  0  0  0  0
   -6.2500    1.4110   -2.0350 F   0  0  0  0  0  0  0  0  0  0  0  0
    4.2820    0.8360    0.4160 C   0  0  0  0  0  0  0  0  0  0  0  0
    3.8140    1.6670    0.9340 H   0  0  0  0  0  0  0  0  0  0  0  0
    5.6790    0.8050    0.3700 C   0  0  0  0  0  0  0  0  0  0  0  0
    6.2420    1.6100    0.8410 H   0  0  0  0  0  0  0  0  0  0  0  0
  1  2  1  0  0  0  0
  2  3  1  0  0  0  0
  2  4  1  0  0  0  0
  2  5  1  0  0  0  0
  5  6  1  0  0  0  0
  5 41  2  0  0  0  0
  6  7  1  0  0  0  0
  6  8  2  0  0  0  0
  8  9  1  0  0  0  0
  8 10  1  0  0  0  0
 10 11  1  0  0  0  0
 10 39  2  0  0  0  0
 11 12  1  0  0  0  0
 11 13  1  0  0  0  0
 13 14  1  0  0  0  0
 13 25  2  0  0  0  0
 14 15  2  0  0  0  0
 15 16  1  0  0  0  0
 15 17  1  0  0  0  0
 17 18  2  0  0  0  0
 18 19  1  0  0  0  0
 18 25  1  0  0  0  0
 19 20  1  0  0  0  0
 19 21  2  0  0  0  0
 21 22  1  0  0  0  0
 21 26  1  0  0  0  0
 22 23  1  0  0  0  0
 22 24  2  0  0  0  0
 24 25  1  0  0  0  0
 26 27  1  0  0  0  0
 26 34  2  0  0  0  0
 27 28  2  0  0  0  0
 28 29  1  0  0  0  0
 28 30  1  0  0  0  0
 30 31  1  0  0  0  0
 30 32  2  0  0  0  0
 32 33  1  0  0  0  0
 32 34  1  0  0  0  0
 34 35  1  0  0  0  0
 35 36  1  0  0  0  0
 35 37  1  0  0  0  0
 35 38  1  0  0  0  0
 39 40  1  0  0  0  0
 39 41  1  0  0  0  0
 41 42  1  0  0  0  0
M  END
>  <Name>
CHEMBL1089824

>  <IC50>
0.63

>  <Activity>
active

$$$$
CHEMBL214989
  MOE2011           3D

 61 63  0  0  0  0  0  0  0  0999 V2000
    8.0170   -0.3580   -1.4940 C   0  0  0  0  0  0  0  0  0  0  0  0
    9.1040   -0.2390   -1.5750 H   0  0  0  0  0  0  0  0  0  0  0  0
    7.5790    0.0970   -2.3900 H   0  0  0  0  0  0  0  0  0  0  0  0
    7.7960   -1.4320   -1.5290 H   0  0  0  0  0  0  0  0  0  0  0  0
    7.4820    0.2780   -0.1930 C   0  0  0  0  0  0  0  0  0  0  0  0
    7.7760    1.7940   -0.2110 C   0  0  0  0  0  0  0  0  0  0  0  0
    8.8540    1.9870   -0.2550 H   0  0  0  0  0  0  0  0  0  0  0  0
    7.3850    2.2820    0.6900 H   0  0  0  0  0  0  0  0  0  0  0  0
    7.3250    2.2930   -1.0770 H   0  0  0  0  0  0  0  0  0  0  0  0
    8.2890   -0.3300    0.9770 C   0  0  0  0  0  0  0  0  0  0  0  0
    9.3630   -0.1450    0.8550 H   0  0  0  0  0  0  0  0  0  0  0  0
    8.1540   -1.4170    1.0370 H   0  0  0  0  0  0  0  0  0  0  0  0
    7.9950    0.1040    1.9390 H   0  0  0  0  0  0  0  0  0  0  0  0
    5.9650    0.0490   -0.0870 C   0  0  0  0  0  0  0  0  0  0  0  0
    5.1050    0.5280   -1.0910 C   0  0  0  0  0  0  0  0  0  0  0  0
    5.5010    1.0650   -1.9500 H   0  0  0  0  0  0  0  0  0  0  0  0
    3.7200    0.3350   -1.0230 C   0  0  0  0  0  0  0  0  0  0  0  0
    3.1030    0.7240   -1.8290 H   0  0  0  0  0  0  0  0  0  0  0  0
    3.1470   -0.3410    0.0560 C   0  0  0  0  0  0  0  0  0  0  0  0
    1.7440   -0.5000    0.0520 N   0  0  0  0  0  0  0  0  0  0  0  0
    1.2620   -0.1180   -0.7530 H   0  0  0  0  0  0  0  0  0  0  0  0
    0.9670   -1.1020    1.0300 C   0  0  0  0  0  0  0  0  0  0  0  0
    1.3380   -1.5070    2.1250 O   0  0  0  0  0  0  0  0  0  0  0  0
   -0.4750   -1.2230    0.6860 C   0  0  0  0  0  0  0  0  0  0  0  0
   -0.8870   -1.5640   -0.6060 C   0  0  0  0  0  0  0  0  0  0  0  0
   -0.1700   -1.7650   -1.3970 H   0  0  0  0  0  0  0  0  0  0  0  0
   -2.2500   -1.6910   -0.8890 C   0  0  0  0  0  0  0  0  0  0  0  0
   -2.5600   -1.9610   -1.8970 H   0  0  0  0  0  0  0  0  0  0  0  0
   -3.2210   -1.4820    0.1050 C   0  0  0  0  0  0  0  0  0  0  0  0
   -2.7890   -1.1610    1.4020 C   0  0  0  0  0  0  0  0  0  0  0  0
   -3.5120   -1.0270    2.2050 H   0  0  0  0  0  0  0  0  0  0  0  0
   -1.4270   -1.0370    1.6930 C   0  0  0  0  0  0  0  0  0  0  0  0
   -1.1140   -0.8000    2.7080 H   0  0  0  0  0  0  0  0  0  0  0  0
   -4.6480   -1.6330   -0.2130 C   0  0  0  0  0  0  0  0  0  0  0  0
   -5.0040   -2.8950   -0.5740 N   0  0  0  0  0  0  0  0  0  0  0  0
   -6.3040   -3.1190   -0.8620 C   0  0  0  0  0  0  0  0  0  0  0  0
   -6.5440   -4.1410   -1.1400 H   0  0  0  0  0  0  0  0  0  0  0  0
   -7.2850   -2.1430   -0.8160 C   0  0  0  0  0  0  0  0  0  0  0  0
   -8.3150   -2.3800   -1.0580 H   0  0  0  0  0  0  0  0  0  0  0  0
   -6.9110   -0.8520   -0.4580 C   0  0  0  0  0  0  0  0  0  0  0  0
   -7.6680   -0.0730   -0.4250 H   0  0  0  0  0  0  0  0  0  0  0  0
   -5.5750   -0.5790   -0.1450 C   0  0  0  0  0  0  0  0  0  0  0  0
   -5.1500    0.7720    0.1470 N   0  0  0  0  0  0  0  0  0  0  0  0
   -5.8330    1.4540    1.5300 S   0  0  0  0  0  0  0  0  0  0  0  0
   -5.9550    0.4160    2.5390 O   0  0  0  0  0  0  0  0  0  0  0  0
   -6.9930    2.2320    1.1460 O   0  0  0  0  0  0  0  0  0  0  0  0
   -4.5740    2.5660    2.1190 C   0  0  0  0  0  0  0  0  0  0  0  0
   -3.6140    2.0470    2.1330 H   0  0  0  0  0  0  0  0  0  0  0  0
   -4.8420    2.8580    3.1380 H   0  0  0  0  0  0  0  0  0  0  0  0
   -4.5470    3.4580    1.4940 H   0  0  0  0  0  0  0  0  0  0  0  0
   -4.6120    1.6730   -1.1790 S   0  0  0  0  0  0  0  0  0  0  0  0
   -4.1580    0.7780   -2.2270 O   0  0  0  0  0  0  0  0  0  0  0  0
   -3.7350    2.7240   -0.7020 O   0  0  0  0  0  0  0  0  0  0  0  0
   -6.0920    2.4620   -1.7780 C   0  0  0  0  0  0  0  0  0  0  0  0
   -6.8590    1.7110   -1.9650 H   0  0  0  0  0  0  0  0  0  0  0  0
   -5.8390    2.9570   -2.7200 H   0  0  0  0  0  0  0  0  0  0  0  0
   -6.4250    3.2150   -1.0650 H   0  0  0  0  0  0  0  0  0  0  0  0
    3.9840   -0.8220    1.0590 C   0  0  0  0  0  0  0  0  0  0  0  0
    3.5910   -1.3600    1.9160 H   0  0  0  0  0  0  0  0  0  0  0  0
    5.3720   -0.6300    0.9880 C   0  0  0  0  0  0  0  0  0  0  0  0
    5.9680   -1.0310    1.8040 H   0  0  0  0  0  0  0  0  0  0  0  0
  1  2  1  0  0  0  0
  1  3  1  0  0  0  0
  1  4  1  0  0  0  0
  1  5  1  0  0  0  0
  5  6  1  0  0  0  0
  5 10  1  0  0  0  0
  5 14  1  0  0  0  0
  6  7  1  0  0  0  0
  6  8  1  0  0  0  0
  6  9  1  0  0  0  0
 10 11  1  0  0  0  0
 10 12  1  0  0  0  0
 10 13  1  0  0  0  0
 14 15  1  0  0  0  0
 14 60  2  0  0  0  0
 15 16  1  0  0  0  0
 15 17  2  0  0  0  0
 17 18  1  0  0  0  0
 17 19  1  0  0  0  0
 19 20  1  0  0  0  0
 19 58  2  0  0  0  0
 20 21  1  0  0  0  0
 20 22  1  0  0  0  0
 22 23  2  0  0  0  0
 22 24  1  0  0  0  0
 24 25  1  0  0  0  0
 24 32  2  0  0  0  0
 25 26  1  0  0  0  0
 25 27  2  0  0  0  0
 27 28  1  0  0  0  0
 27 29  1  0  0  0  0
 29 30  2  0  0  0  0
 29 34  1  0  0  0  0
 30 31  1  0  0  0  0
 30 32  1  0  0  0  0
 32 33  1  0  0  0  0
 34 35  1  0  0  0  0
 34 42  2  0  0  0  0
 35 36  2  0  0  0  0
 36 37  1  0  0  0  0
 36 38  1  0  0  0  0
 38 39  1  0  0  0  0
 38 40  2  0  0  0  0
 40 41  1  0  0  0  0
 40 42  1  0  0  0  0
 42 43  1  0  0  0  0
 43 44  1  0  0  0  0
 43 51  1  0  0  0  0
 44 45  2  0  0  0  0
 44 46  2  0  0  0  0
 44 47  1  0  0  0  0
 47 48  1  0  0  0  0
 47 49  1  0  0  0  0
 47 50  1  0  0  0  0
 51 52  2  0  0  0  0
 51 53  2  0  0  0  0
 51 54  1  0  0  0  0
 54 55  1  0  0  0  0
 54 56  1  0  0  0  0
 54 57  1  0  0  0  0
 58 59  1  0  0  0  0
 58 60  1  0  0  0  0
 60 61  1  0  0  0  0
M  END
>  <Name>
CHEMBL214989

>  <IC50>
0.8

>  <Activity>
active

$$$$
CHEMBL1092852
  MOE2011           3D

 42 45  0  0  1  0  0  0  0  0999 V2000
    8.3700    0.9850   -0.2340 F   0  0  0  0  0  0  0  0  0  0  0  0
    7.7460   -0.1000    0.3010 C   0  0  0  0  0  0  0  0  0  0  0  0
    8.3750   -1.1890   -0.2220 F   0  0  0  0  0  0  0  0  0  0  0  0
    8.0580   -0.0940    1.6270 F   0  0  0  0  0  0  0  0  0  0  0  0
    6.2640   -0.0940    0.0450 C   0  0  0  0  0  0  0  0  0  0  0  0
    5.7250   -0.7480   -1.0690 C   0  0  0  0  0  0  0  0  0  0  0  0
    6.3720   -1.2880   -1.7580 H   0  0  0  0  0  0  0  0  0  0  0  0
    4.3480   -0.7150   -1.3140 C   0  0  0  0  0  0  0  0  0  0  0  0
    3.9630   -1.2300   -2.1910 H   0  0  0  0  0  0  0  0  0  0  0  0
    3.4740   -0.0260   -0.4590 C   0  0  0  0  0  0  0  0  0  0  0  0
    2.1000   -0.0020   -0.7640 N   0  0  0  0  0  0  0  0  0  0  0  0
    1.8190   -0.6190   -1.5130 H   0  0  0  0  0  0  0  0  0  0  0  0
    1.0590    0.7930   -0.2390 C   0  0  0  0  0  0  0  0  0  0  0  0
    1.3550    2.0230    0.2170 N   0  0  0  0  0  0  0  0  0  0  0  0
    0.3430    2.7480    0.6880 C   0  0  0  0  0  0  0  0  0  0  0  0
    0.5780    3.7420    1.0490 H   0  0  0  0  0  0  0  0  0  0  0  0
   -0.9330    2.3650    0.7550 N   0  0  0  0  0  0  0  0  0  0  0  0
   -1.2380    1.1480    0.3270 C   0  0  0  0  0  0  0  0  0  0  0  0
   -2.5190    0.7730    0.4150 N   0  0  0  0  0  0  0  0  0  0  0  0
   -2.9040   -0.4640    0.0190 C   0  0  0  0  0  0  0  0  0  0  0  0
   -1.9890   -1.3810   -0.4800 C   0  0  0  0  0  0  0  0  0  0  0  0
   -2.3000   -2.3790   -0.7740 H   0  0  0  0  0  0  0  0  0  0  0  0
   -0.6590   -1.0030   -0.5840 C   0  0  0  0  0  0  0  0  0  0  0  0
    0.0570   -1.7320   -0.9550 H   0  0  0  0  0  0  0  0  0  0  0  0
   -0.2580    0.2900   -0.1840 C   0  0  0  0  0  0  0  0  0  0  0  0
   -4.3310   -0.8080    0.2010 C   0  0  0  0  0  0  0  0  0  0  0  0
   -4.5340   -2.1090    0.5640 N   0  0  0  0  0  0  0  0  0  0  0  0
   -5.7940   -2.5260    0.8030 C   0  0  0  0  0  0  0  0  0  0  0  0
   -5.8900   -3.5680    1.0950 H   0  0  0  0  0  0  0  0  0  0  0  0
   -6.9010   -1.7120    0.6960 C   0  0  0  0  0  0  0  0  0  0  0  0
   -7.8960   -2.0900    0.9020 H   0  0  0  0  0  0  0  0  0  0  0  0
   -6.6970   -0.3940    0.3090 C   0  0  0  0  0  0  0  0  0  0  0  0
   -7.5600    0.2640    0.2080 H   0  0  0  0  0  0  0  0  0  0  0  0
   -5.4000    0.0820    0.0400 C   0  0  0  0  0  0  0  0  0  0  0  0
   -5.2280    1.5040   -0.4180 C   0  0  0  0  0  0  0  0  0  0  0  0
   -6.4010    2.0440   -0.8730 F   0  0  0  0  0  0  0  0  0  0  0  0
   -4.8160    2.3460    0.5660 F   0  0  0  0  0  0  0  0  0  0  0  0
   -4.3630    1.6450   -1.4600 F   0  0  0  0  0  0  0  0  0  0  0  0
    4.0250    0.6280    0.6490 C   0  0  0  0  0  0  0  0  0  0  0  0
    3.3890    1.1680    1.3450 H   0  0  0  0  0  0  0  0  0  0  0  0
    5.4010    0.5990    0.8990 C   0  0  0  0  0  0  0  0  0  0  0  0
    5.7910    1.1240    1.7700 H   0  0  0  0  0  0  0  0  0  0  0  0
  1  2  1  0  0  0  0
  2  3  1  0  0  0  0
  2  4  1  0  0  0  0
  2  5  1  0  0  0  0
  5  6  1  0  0  0  0
  5 41  2  0  0  0  0
  6  7  1  0  0  0  0
  6  8  2  0  0  0  0
  8  9  1  0  0  0  0
  8 10  1  0  0  0  0
 10 11  1  0  0  0  0
 10 39  2  0  0  0  0
 11 12  1  0  0  0  0
 11 13  1  0  0  0  0
 13 14  1  0  0  0  0
 13 25  2  0  0  0  0
 14 15  2  0  0  0  0
 15 16  1  0  0  0  0
 15 17  1  0  0  0  0
 17 18  2  0  0  0  0
 18 19  1  0  0  0  0
 18 25  1  0  0  0  0
 19 20  2  0  0  0  0
 20 21  1  0  0  0  0
 20 26  1  0  0  0  0
 21 22  1  0  0  0  0
 21 23  2  0  0  0  0
 23 24  1  0  0  0  0
 23 25  1  0  0  0  0
 26 27  1  0  0  0  0
 26 34  2  0  0  0  0
 27 28  2  0  0  0  0
 28 29  1  0  0  0  0
 28 30  1  0  0  0  0
 30 31  1  0  0  0  0
 30 32  2  0  0  0  0
 32 33  1  0  0  0  0
 32 34  1  0  0  0  0
 34 35  1  0  0  0  0
 35 36  1  0  0  0  0
 35 37  1  0  0  0  0
 35 38  1  0  0  0  0
 39 40  1  0  0  0  0
 39 41  1  0  0  0  0
 41 42  1  0  0  0  0
M  END
>  <Name>
CHEMBL1092852

>  <IC50>
0.83

>  <Activity>
active

$$$$
CHEMBL498666
  MOE2011           3D

 53 56  0  0  1  0  0  0  0  0999 V2000
    0.0660    5.7210   -0.7560 C   0  0  0  0  0  0  0  0  0  0  0  0
    0.8000    6.1460   -1.4470 H   0  0  0  0  0  0  0  0  0  0  0  0
    0.5090    5.7000    0.2440 H   0  0  0  0  0  0  0  0  0  0  0  0
   -0.8010    6.3880   -0.7070 H   0  0  0  0  0  0  0  0  0  0  0  0
   -0.3540    4.3340   -1.2070 C   0  0  0  0  0  0  0  0  0  0  0  0
    0.5010    3.6510   -1.2390 H   0  0  0  0  0  0  0  0  0  0  0  0
   -0.7520    4.4020   -2.2250 H   0  0  0  0  0  0  0  0  0  0  0  0
   -1.4040    3.8240   -0.3870 O   0  0  0  0  0  0  0  0  0  0  0  0
   -0.9550    3.2200    0.8320 C   0  0  0  0  0  0  0  0  0  0  0  0
   -0.1470    3.8000    1.2900 H   0  0  0  0  0  0  0  0  0  0  0  0
   -1.8000    3.2490    1.5300 H   0  0  0  0  0  0  0  0  0  0  0  0
   -0.5370    1.7800    0.6530 C   0  0  0  0  0  0  0  0  0  0  0  0
   -1.4770    0.8320    0.7730 N   0  0  0  0  0  0  0  0  0  0  0  0
   -1.0970   -0.4550    0.6330 C   0  0  0  0  0  0  0  0  0  0  0  0
   -2.0770   -1.4610    0.7730 N   0  0  0  0  0  0  0  0  0  0  0  0
   -1.7350   -2.3260    1.1660 H   0  0  0  0  0  0  0  0  0  0  0  0
   -3.4590   -1.4250    0.5180 C   0  0  0  0  0  0  0  0  0  0  0  0
   -4.0810   -0.3840   -0.1820 C   0  0  0  0  0  0  0  0  0  0  0  0
   -3.4960    0.4370   -0.5880 H   0  0  0  0  0  0  0  0  0  0  0  0
   -5.4650   -0.3720   -0.3880 C   0  0  0  0  0  0  0  0  0  0  0  0
   -5.9090    0.4570   -0.9350 H   0  0  0  0  0  0  0  0  0  0  0  0
   -6.2620   -1.4080    0.1070 C   0  0  0  0  0  0  0  0  0  0  0  0
   -5.6500   -2.4560    0.8040 C   0  0  0  0  0  0  0  0  0  0  0  0
   -6.2480   -3.2750    1.2010 H   0  0  0  0  0  0  0  0  0  0  0  0
   -4.2660   -2.4630    1.0050 C   0  0  0  0  0  0  0  0  0  0  0  0
   -3.8260   -3.2880    1.5590 H   0  0  0  0  0  0  0  0  0  0  0  0
   -7.7520   -1.4080   -0.0920 C   0  0  0  0  0  0  0  0  0  0  0  0
   -8.1870   -2.5110   -0.7620 F   0  0  0  0  0  0  0  0  0  0  0  0
   -8.2110   -0.3380   -0.8000 F   0  0  0  0  0  0  0  0  0  0  0  0
   -8.4350   -1.3940    1.0870 F   0  0  0  0  0  0  0  0  0  0  0  0
    0.2390   -0.8060    0.3400 C   0  0  0  0  0  0  0  0  0  0  0  0
    0.7240   -2.1210    0.1330 C   0  0  0  0  0  0  0  0  0  0  0  0
    0.0550   -2.9780    0.1660 H   0  0  0  0  0  0  0  0  0  0  0  0
    2.0720   -2.3550   -0.1460 C   0  0  0  0  0  0  0  0  0  0  0  0
    2.4110   -3.3760   -0.3130 H   0  0  0  0  0  0  0  0  0  0  0  0
    2.9780   -1.2940   -0.2310 C   0  0  0  0  0  0  0  0  0  0  0  0
    2.4760    0.0060   -0.0500 C   0  0  0  0  0  0  0  0  0  0  0  0
    3.1430    0.8610   -0.1510 H   0  0  0  0  0  0  0  0  0  0  0  0
    1.1370    0.2640    0.2360 C   0  0  0  0  0  0  0  0  0  0  0  0
    0.7590    1.5360    0.3930 N   0  0  0  0  0  0  0  0  0  0  0  0
    4.3920   -1.5440   -0.5620 C   0  0  0  0  0  0  0  0  0  0  0  0
    4.5560   -2.1830   -1.7530 N   0  0  0  0  0  0  0  0  0  0  0  0
    5.8130   -2.4380   -2.1740 C   0  0  0  0  0  0  0  0  0  0  0  0
    5.8850   -2.9420   -3.1330 H   0  0  0  0  0  0  0  0  0  0  0  0
    6.9430   -2.0920   -1.4630 C   0  0  0  0  0  0  0  0  0  0  0  0
    7.9330   -2.3140   -1.8450 H   0  0  0  0  0  0  0  0  0  0  0  0
    6.7700   -1.4570   -0.2390 C   0  0  0  0  0  0  0  0  0  0  0  0
    7.6500   -1.1860    0.3440 H   0  0  0  0  0  0  0  0  0  0  0  0
    5.4790   -1.1810    0.2420 C   0  0  0  0  0  0  0  0  0  0  0  0
    5.3120   -0.5220    1.5800 C   0  0  0  0  0  0  0  0  0  0  0  0
    4.3750   -1.1210    2.3640 F   0  0  0  0  0  0  0  0  0  0  0  0
    4.9490    0.7860    1.4800 F   0  0  0  0  0  0  0  0  0  0  0  0
    6.4570   -0.5240    2.3230 F   0  0  0  0  0  0  0  0  0  0  0  0
  1  2  1  0  0  0  0
  1  3  1  0  0  0  0
  1  4  1  0  0  0  0
  1  5  1  0  0  0  0
  5  6  1  0  0  0  0
  5  7  1  0  0  0  0
  5  8  1  0  0  0  0
  8  9  1  0  0  0  0
  9 10  1  0  0  0  0
  9 11  1  0  0  0  0
  9 12  1  0  0  0  0
 12 13  1  0  0  0  0
 12 40  2  0  0  0  0
 13 14  2  0  0  0  0
 14 15  1  0  0  0  0
 14 31  1  0  0  0  0
 15 16  1  0  0  0  0
 15 17  1  0  0  0  0
 17 18  1  0  0  0  0
 17 25  2  0  0  0  0
 18 19  1  0  0  0  0
 18 20  2  0  0  0  0
 20 21  1  0  0  0  0
 20 22  1  0  0  0  0
 22 23  2  0  0  0  0
 22 27  1  0  0  0  0
 23 24  1  0  0  0  0
 23 25  1  0  0  0  0
 25 26  1  0  0  0  0
 27 28  1  0  0  0  0
 27 29  1  0  0  0  0
 27 30  1  0  0  0  0
 31 32  1  0  0  0  0
 31 39  2  0  0  0  0
 32 33  1  0  0  0  0
 32 34  2  0  0  0  0
 34 35  1  0  0  0  0
 34 36  1  0  0  0  0
 36 37  2  0  0  0  0
 36 41  1  0  0  0  0
 37 38  1  0  0  0  0
 37 39  1  0  0  0  0
 39 40  1  0  0  0  0
 41 42  1  0  0  0  0
 41 49  2  0  0  0  0
 42 43  2  0  0  0  0
 43 44  1  0  0  0  0
 43 45  1  0  0  0  0
 45 46  1  0  0  0  0
 45 47  2  0  0  0  0
 47 48  1  0  0  0  0
 47 49  1  0  0  0  0
 49 50  1  0  0  0  0
 50 51  1  0  0  0  0
 50 52  1  0  0  0  0
 50 53  1  0  0  0  0
M  END
>  <Name>
CHEMBL498666

>  <IC50>
0.9

>  <Activity>
active

$$$$
CHEMBL457003
  MOE2011           3D

 64 68  0  0  1  0  0  0  0  0999 V2000
    1.1270   -3.6170   -2.6180 C   0  0  0  0  0  0  0  0  0  0  0  0
    0.8330   -2.6670   -3.0730 H   0  0  0  0  0  0  0  0  0  0  0  0
    1.1320   -4.3880   -3.3960 H   0  0  0  0  0  0  0  0  0  0  0  0
    2.1590   -3.5310   -2.2630 H   0  0  0  0  0  0  0  0  0  0  0  0
    0.1710   -4.0110   -1.4950 C   0  0  2  0  0  0  0  0  0  0  0  0
   -0.8200   -4.1620   -1.9400 H   0  0  0  0  0  0  0  0  0  0  0  0
    0.0470   -2.9300   -0.4070 C   0  0  0  0  0  0  0  0  0  0  0  0
   -0.7650   -3.2200    0.2740 H   0  0  0  0  0  0  0  0  0  0  0  0
   -0.2440   -1.9890   -0.8870 H   0  0  0  0  0  0  0  0  0  0  0  0
    1.2970   -2.7430    0.3540 N   0  0  0  0  0  0  0  0  0  0  0  0
    1.0910   -1.9380    1.5800 C   0  0  0  0  0  0  0  0  0  0  0  0
    0.4520   -2.4830    2.2880 H   0  0  0  0  0  0  0  0  0  0  0  0
    2.0600   -1.7950    2.0750 H   0  0  0  0  0  0  0  0  0  0  0  0
    0.4910   -0.5560    1.3670 C   0  0  0  0  0  0  0  0  0  0  0  0
    1.3190    0.4950    1.2950 N   0  0  0  0  0  0  0  0  0  0  0  0
    0.7710    1.7100    1.0790 C   0  0  0  0  0  0  0  0  0  0  0  0
    1.6220    2.8280    1.0220 N   0  0  0  0  0  0  0  0  0  0  0  0
    1.2510    3.6870    1.3930 H   0  0  0  0  0  0  0  0  0  0  0  0
    2.9330    2.8870    0.5250 C   0  0  0  0  0  0  0  0  0  0  0  0
    3.7780    3.8850    1.0110 C   0  0  0  0  0  0  0  0  0  0  0  0
    3.4290    4.6000    1.7510 H   0  0  0  0  0  0  0  0  0  0  0  0
    5.0920    3.9600    0.5530 C   0  0  0  0  0  0  0  0  0  0  0  0
    5.7500    4.7380    0.9350 H   0  0  0  0  0  0  0  0  0  0  0  0
    5.5520    3.0360   -0.3820 C   0  0  0  0  0  0  0  0  0  0  0  0
    4.6500    2.0800   -0.8200 C   0  0  0  0  0  0  0  0  0  0  0  0
    4.9270    1.3280   -1.5540 H   0  0  0  0  0  0  0  0  0  0  0  0
    3.3720    1.9900   -0.3880 N   0  0  0  0  0  0  0  0  0  0  0  0
    6.9450    3.0860   -0.9200 C   0  0  0  0  0  0  0  0  0  0  0  0
    7.8650    3.4400    0.0190 F   0  0  0  0  0  0  0  0  0  0  0  0
    7.0770    3.9880   -1.9310 F   0  0  0  0  0  0  0  0  0  0  0  0
    7.3690    1.8940   -1.4250 F   0  0  0  0  0  0  0  0  0  0  0  0
   -0.6200    1.8820    0.9060 C   0  0  0  0  0  0  0  0  0  0  0  0
   -1.2720    3.1080    0.6170 C   0  0  0  0  0  0  0  0  0  0  0  0
   -0.7070    4.0290    0.4910 H   0  0  0  0  0  0  0  0  0  0  0  0
   -2.6570    3.1670    0.4560 C   0  0  0  0  0  0  0  0  0  0  0  0
   -3.1290    4.1220    0.2330 H   0  0  0  0  0  0  0  0  0  0  0  0
   -3.4270    2.0080    0.5730 C   0  0  0  0  0  0  0  0  0  0  0  0
   -2.7710    0.8020    0.8680 C   0  0  0  0  0  0  0  0  0  0  0  0
   -3.3560   -0.1110    0.9690 H   0  0  0  0  0  0  0  0  0  0  0  0
   -1.3900    0.7190    1.0240 C   0  0  0  0  0  0  0  0  0  0  0  0
   -0.8500   -0.4770    1.2660 N   0  0  0  0  0  0  0  0  0  0  0  0
   -4.8830    2.0450    0.3980 C   0  0  0  0  0  0  0  0  0  0  0  0
   -5.5720    2.1400    1.5660 N   0  0  0  0  0  0  0  0  0  0  0  0
   -6.9190    2.1820    1.5000 C   0  0  0  0  0  0  0  0  0  0  0  0
   -7.4260    2.2580    2.4580 H   0  0  0  0  0  0  0  0  0  0  0  0
   -7.6310    2.1340    0.3180 C   0  0  0  0  0  0  0  0  0  0  0  0
   -8.7150    2.1720    0.3190 H   0  0  0  0  0  0  0  0  0  0  0  0
   -6.9170    2.0380   -0.8700 C   0  0  0  0  0  0  0  0  0  0  0  0
   -7.4610    2.0010   -1.8140 H   0  0  0  0  0  0  0  0  0  0  0  0
   -5.5150    1.9890   -0.8480 C   0  0  0  0  0  0  0  0  0  0  0  0
   -4.7350    1.8850   -2.1260 C   0  0  0  0  0  0  0  0  0  0  0  0
   -3.9570    2.9790   -2.3570 F   0  0  0  0  0  0  0  0  0  0  0  0
   -5.5310    1.7690   -3.2290 F   0  0  0  0  0  0  0  0  0  0  0  0
   -3.9040    0.8080   -2.1610 F   0  0  0  0  0  0  0  0  0  0  0  0
    1.9440   -4.0390    0.6470 C   0  0  0  0  0  0  0  0  0  0  0  0
    2.8260   -4.1000   -0.0040 H   0  0  0  0  0  0  0  0  0  0  0  0
    2.3220   -4.0790    1.6760 H   0  0  0  0  0  0  0  0  0  0  0  0
    1.0420   -5.2580    0.3740 C   0  0  2  0  0  0  0  0  0  0  0  0
    0.1660   -5.2350    1.0330 H   0  0  0  0  0  0  0  0  0  0  0  0
    1.7920   -6.5600    0.6280 C   0  0  0  0  0  0  0  0  0  0  0  0
    2.6520   -6.6540   -0.0440 H   0  0  0  0  0  0  0  0  0  0  0  0
    1.1430   -7.4200    0.4300 H   0  0  0  0  0  0  0  0  0  0  0  0
    2.1460   -6.6210    1.6620 H   0  0  0  0  0  0  0  0  0  0  0  0
    0.5800   -5.2870   -0.9830 O   0  0  0  0  0  0  0  0  0  0  0  0
  1  2  1  0  0  0  0
  1  3  1  0  0  0  0
  1  4  1  0  0  0  0
  1  5  1  0  0  0  0
  5  6  1  0  0  0  0
  5  7  1  0  0  0  0
  5 64  1  0  0  0  0
  7  8  1  0  0  0  0
  7  9  1  0  0  0  0
  7 10  1  0  0  0  0
 10 11  1  0  0  0  0
 10 55  1  0  0  0  0
 11 12  1  0  0  0  0
 11 13  1  0  0  0  0
 11 14  1  0  0  0  0
 14 15  1  0  0  0  0
 14 41  2  0  0  0  0
 15 16  2  0  0  0  0
 16 17  1  0  0  0  0
 16 32  1  0  0  0  0
 17 18  1  0  0  0  0
 17 19  1  0  0  0  0
 19 20  1  0  0  0  0
 19 27  2  0  0  0  0
 20 21  1  0  0  0  0
 20 22  2  0  0  0  0
 22 23  1  0  0  0  0
 22 24  1  0  0  0  0
 24 25  2  0  0  0  0
 24 28  1  0  0  0  0
 25 26  1  0  0  0  0
 25 27  1  0  0  0  0
 28 29  1  0  0  0  0
 28 30  1  0  0  0  0
 28 31  1  0  0  0  0
 32 33  1  0  0  0  0
 32 40  2  0  0  0  0
 33 34  1  0  0  0  0
 33 35  2  0  0  0  0
 35 36  1  0  0  0  0
 35 37  1  0  0  0  0
 37 38  2  0  0  0  0
 37 42  1  0  0  0  0
 38 39  1  0  0  0  0
 38 40  1  0  0  0  0
 40 41  1  0  0  0  0
 42 43  1  0  0  0  0
 42 50  2  0  0  0  0
 43 44  2  0  0  0  0
 44 45  1  0  0  0  0
 44 46  1  0  0  0  0
 46 47  1  0  0  0  0
 46 48  2  0  0  0  0
 48 49  1  0  0  0  0
 48 50  1  0  0  0  0
 50 51  1  0  0  0  0
 51 52  1  0  0  0  0
 51 53  1  0  0  0  0
 51 54  1  0  0  0  0
 55 56  1  0  0  0  0
 55 57  1  0  0  0  0
 55 58  1  0  0  0  0
 58 59  1  0  0  0  0
 58 60  1  0  0  0  0
 58 64  1  0  0  0  0
 60 61  1  0  0  0  0
 60 62  1  0  0  0  0
 60 63  1  0  0  0  0
M  END
>  <Name>
CHEMBL457003

>  <IC50>
1

>  <Activity>
active

$$$$
CHEMBL513942
  MOE2011           3D

 55 58  0  0  1  0  0  0  0  0999 V2000
   -0.2550    6.2860   -2.2180 C   0  0  0  0  0  0  0  0  0  0  0  0
   -0.5620    7.3120   -2.4390 H   0  0  0  0  0  0  0  0  0  0  0  0
   -0.6600    5.6260   -2.9940 H   0  0  0  0  0  0  0  0  0  0  0  0
    0.8370    6.2220   -2.2900 H   0  0  0  0  0  0  0  0  0  0  0  0
   -0.7400    5.8450   -0.8420 C   0  0  0  0  0  0  0  0  0  0  0  0
   -1.8350    5.8920   -0.8270 H   0  0  0  0  0  0  0  0  0  0  0  0
   -0.1590    6.7510    0.2390 C   0  0  0  0  0  0  0  0  0  0  0  0
    0.9290    6.6390    0.3000 H   0  0  0  0  0  0  0  0  0  0  0  0
   -0.5590    6.4960    1.2250 H   0  0  0  0  0  0  0  0  0  0  0  0
   -0.3950    7.8020    0.0430 H   0  0  0  0  0  0  0  0  0  0  0  0
   -0.3090    4.4940   -0.6630 O   0  0  0  0  0  0  0  0  0  0  0  0
   -0.9960    3.8030    0.3840 C   0  0  0  0  0  0  0  0  0  0  0  0
   -0.7620    4.2560    1.3520 H   0  0  0  0  0  0  0  0  0  0  0  0
   -2.0780    3.8610    0.2190 H   0  0  0  0  0  0  0  0  0  0  0  0
   -0.5670    2.3550    0.4180 C   0  0  0  0  0  0  0  0  0  0  0  0
    0.6730    2.0790    0.8520 N   0  0  0  0  0  0  0  0  0  0  0  0
    1.0590    0.7860    0.8570 C   0  0  0  0  0  0  0  0  0  0  0  0
    2.4220    0.6180    1.1290 N   0  0  0  0  0  0  0  0  0  0  0  0
    2.7890    1.4290    1.6150 H   0  0  0  0  0  0  0  0  0  0  0  0
    3.3560   -0.3580    0.7740 C   0  0  0  0  0  0  0  0  0  0  0  0
    4.3990   -0.6830    1.6400 C   0  0  0  0  0  0  0  0  0  0  0  0
    4.5140   -0.1580    2.5840 H   0  0  0  0  0  0  0  0  0  0  0  0
    5.2930   -1.7070    1.3170 C   0  0  0  0  0  0  0  0  0  0  0  0
    6.0970   -1.9570    2.0030 H   0  0  0  0  0  0  0  0  0  0  0  0
    5.1240   -2.4040    0.1210 C   0  0  0  0  0  0  0  0  0  0  0  0
    4.1310   -2.0930   -0.7530 N   0  0  0  0  0  0  0  0  0  0  0  0
    3.2890   -1.0890   -0.4100 C   0  0  0  0  0  0  0  0  0  0  0  0
    2.5270   -0.8790   -1.1560 H   0  0  0  0  0  0  0  0  0  0  0  0
    6.0820   -3.5170   -0.2490 C   0  0  0  0  0  0  0  0  0  0  0  0
    6.6910   -4.0800    0.8370 F   0  0  0  0  0  0  0  0  0  0  0  0
    7.0970   -3.0890   -1.0530 F   0  0  0  0  0  0  0  0  0  0  0  0
    5.4910   -4.5530   -0.9090 F   0  0  0  0  0  0  0  0  0  0  0  0
    0.1590   -0.2620    0.5710 C   0  0  0  0  0  0  0  0  0  0  0  0
    0.3900   -1.6510    0.7480 C   0  0  0  0  0  0  0  0  0  0  0  0
    1.3140   -2.0130    1.1890 H   0  0  0  0  0  0  0  0  0  0  0  0
   -0.5690   -2.6010    0.3980 C   0  0  0  0  0  0  0  0  0  0  0  0
   -0.3470   -3.6580    0.5300 H   0  0  0  0  0  0  0  0  0  0  0  0
   -1.8050   -2.2010   -0.1100 C   0  0  0  0  0  0  0  0  0  0  0  0
   -2.0400   -0.8220   -0.2430 C   0  0  0  0  0  0  0  0  0  0  0  0
   -2.9970   -0.4750   -0.6340 H   0  0  0  0  0  0  0  0  0  0  0  0
   -1.1000    0.1430    0.1130 C   0  0  0  0  0  0  0  0  0  0  0  0
   -1.4520    1.4270    0.0160 N   0  0  0  0  0  0  0  0  0  0  0  0
   -2.8130   -3.2040   -0.4860 C   0  0  0  0  0  0  0  0  0  0  0  0
   -2.4060   -4.0290   -1.4890 N   0  0  0  0  0  0  0  0  0  0  0  0
   -3.2710   -4.9700   -1.9240 C   0  0  0  0  0  0  0  0  0  0  0  0
   -2.9040   -5.5950   -2.7320 H   0  0  0  0  0  0  0  0  0  0  0  0
   -4.5370   -5.1490   -1.4020 C   0  0  0  0  0  0  0  0  0  0  0  0
   -5.1960   -5.9180   -1.7890 H   0  0  0  0  0  0  0  0  0  0  0  0
   -4.9340   -4.3190   -0.3610 C   0  0  0  0  0  0  0  0  0  0  0  0
   -5.9240   -4.4520    0.0740 H   0  0  0  0  0  0  0  0  0  0  0  0
   -4.0630   -3.3320    0.1280 C   0  0  0  0  0  0  0  0  0  0  0  0
   -4.4860   -2.4580    1.2710 C   0  0  0  0  0  0  0  0  0  0  0  0
   -5.5520   -2.9630    1.9580 F   0  0  0  0  0  0  0  0  0  0  0  0
   -4.8730   -1.2170    0.8640 F   0  0  0  0  0  0  0  0  0  0  0  0
   -3.5160   -2.2680    2.2070 F   0  0  0  0  0  0  0  0  0  0  0  0
  1  2  1  0  0  0  0
  1  3  1  0  0  0  0
  1  4  1  0  0  0  0
  1  5  1  0  0  0  0
  5  6  1  0  0  0  0
  5  7  1  0  0  0  0
  5 11  1  0  0  0  0
  7  8  1  0  0  0  0
  7  9  1  0  0  0  0
  7 10  1  0  0  0  0
 11 12  1  0  0  0  0
 12 13  1  0  0  0  0
 12 14  1  0  0  0  0
 12 15  1  0  0  0  0
 15 16  1  0  0  0  0
 15 42  2  0  0  0  0
 16 17  2  0  0  0  0
 17 18  1  0  0  0  0
 17 33  1  0  0  0  0
 18 19  1  0  0  0  0
 18 20  1  0  0  0  0
 20 21  1  0  0  0  0
 20 27  2  0  0  0  0
 21 22  1  0  0  0  0
 21 23  2  0  0  0  0
 23 24  1  0  0  0  0
 23 25  1  0  0  0  0
 25 26  2  0  0  0  0
 25 29  1  0  0  0  0
 26 27  1  0  0  0  0
 27 28  1  0  0  0  0
 29 30  1  0  0  0  0
 29 31  1  0  0  0  0
 29 32  1  0  0  0  0
 33 34  1  0  0  0  0
 33 41  2  0  0  0  0
 34 35  1  0  0  0  0
 34 36  2  0  0  0  0
 36 37  1  0  0  0  0
 36 38  1  0  0  0  0
 38 39  2  0  0  0  0
 38 43  1  0  0  0  0
 39 40  1  0  0  0  0
 39 41  1  0  0  0  0
 41 42  1  0  0  0  0
 43 44  1  0  0  0  0
 43 51  2  0  0  0  0
 44 45  2  0  0  0  0
 45 46  1  0  0  0  0
 45 47  1  0  0  0  0
 47 48  1  0  0  0  0
 47 49  2  0  0  0  0
 49 50  1  0  0  0  0
 49 51  1  0  0  0  0
 51 52  1  0  0  0  0
 52 53  1  0  0  0  0
 52 54  1  0  0  0  0
 52 55  1  0  0  0  0
M  END
>  <Name>
CHEMBL513942

>  <IC50>
1

>  <Activity>
active

$$$$
CHEMBL511391
  MOE2011           3D

 51 55  0  0  1  0  0  0  0  0999 V2000
   -7.7740   -0.6990   -1.9370 Cl  0  0  0  0  0  0  0  0  0  0  0  0
   -6.8710   -1.5010   -0.6910 C   0  0  0  0  0  0  0  0  0  0  0  0
   -6.9710   -2.8950   -0.6200 C   0  0  0  0  0  0  0  0  0  0  0  0
   -7.5920   -3.4410   -1.3260 H   0  0  0  0  0  0  0  0  0  0  0  0
   -6.2680   -3.5900    0.3560 C   0  0  0  0  0  0  0  0  0  0  0  0
   -6.3420   -4.6730    0.4180 H   0  0  0  0  0  0  0  0  0  0  0  0
   -5.4830   -2.8880    1.2670 C   0  0  0  0  0  0  0  0  0  0  0  0
   -4.9610   -3.4380    2.0480 H   0  0  0  0  0  0  0  0  0  0  0  0
   -5.3850   -1.4880    1.2020 C   0  0  0  0  0  0  0  0  0  0  0  0
   -4.5130   -0.7360    2.4990 Cl  0  0  0  0  0  0  0  0  0  0  0  0
   -6.0660   -0.7590    0.2070 C   0  0  0  0  0  0  0  0  0  0  0  0
   -5.9670    0.6390    0.0110 N   0  0  0  0  0  0  0  0  0  0  0  0
   -6.8440    1.0760   -0.2550 H   0  0  0  0  0  0  0  0  0  0  0  0
   -4.8620    1.4180    0.0910 C   0  0  0  0  0  0  0  0  0  0  0  0
   -3.6120    1.0050    0.1770 N   0  0  0  0  0  0  0  0  0  0  0  0
   -2.7540    2.0920    0.2520 C   0  0  0  0  0  0  0  0  0  0  0  0
   -1.3550    2.0910    0.4090 C   0  0  0  0  0  0  0  0  0  0  0  0
   -0.6860    0.8630    0.5180 N   0  0  0  0  0  0  0  0  0  0  0  0
   -1.3280    0.0790    0.4310 H   0  0  0  0  0  0  0  0  0  0  0  0
    0.6580    0.5310    0.7280 C   0  0  0  0  0  0  0  0  0  0  0  0
    1.0270   -0.8250    0.6770 C   0  0  0  0  0  0  0  0  0  0  0  0
    0.2760   -1.5890    0.4900 H   0  0  0  0  0  0  0  0  0  0  0  0
    2.3510   -1.2260    0.8670 C   0  0  0  0  0  0  0  0  0  0  0  0
    2.5970   -2.2840    0.8370 H   0  0  0  0  0  0  0  0  0  0  0  0
    3.3290   -0.2620    1.0960 C   0  0  0  0  0  0  0  0  0  0  0  0
    2.9880    1.0860    1.1770 C   0  0  0  0  0  0  0  0  0  0  0  0
    3.7380    1.8440    1.3930 H   0  0  0  0  0  0  0  0  0  0  0  0
    1.6610    1.4740    0.9810 C   0  0  0  0  0  0  0  0  0  0  0  0
    1.4290    2.5320    1.0470 H   0  0  0  0  0  0  0  0  0  0  0  0
    5.0050   -0.7570    1.3910 S   0  0  0  0  0  0  0  0  0  0  0  0
    4.9750   -2.1380    1.8300 O   0  0  0  0  0  0  0  0  0  0  0  0
    5.6140    0.2680    2.2170 O   0  0  0  0  0  0  0  0  0  0  0  0
    5.7100   -0.6980   -0.1410 N   0  0  0  0  0  0  0  0  0  0  0  0
    5.9890    0.6010   -0.7890 C   0  0  0  0  0  0  0  0  0  0  0  0
    5.1230    1.2660   -0.7240 H   0  0  0  0  0  0  0  0  0  0  0  0
    6.8600    1.0860   -0.3400 H   0  0  0  0  0  0  0  0  0  0  0  0
    6.2500    0.2290   -2.2420 C   0  0  0  0  0  0  0  0  0  0  0  0
    6.0910    1.0690   -2.9250 H   0  0  0  0  0  0  0  0  0  0  0  0
    7.2790   -0.1280   -2.3660 H   0  0  0  0  0  0  0  0  0  0  0  0
    5.2730   -0.9090   -2.4690 C   0  0  0  0  0  0  0  0  0  0  0  0
    5.5190   -1.5150   -3.3460 H   0  0  0  0  0  0  0  0  0  0  0  0
    4.2590   -0.5110   -2.6020 H   0  0  0  0  0  0  0  0  0  0  0  0
    5.3550   -1.7020   -1.1710 C   0  0  0  0  0  0  0  0  0  0  0  0
    6.1580   -2.4450   -1.2190 H   0  0  0  0  0  0  0  0  0  0  0  0
    4.4150   -2.2180   -0.9670 H   0  0  0  0  0  0  0  0  0  0  0  0
   -0.7250    3.2970    0.4450 N   0  0  0  0  0  0  0  0  0  0  0  0
   -1.4600    4.4210    0.3370 C   0  0  0  0  0  0  0  0  0  0  0  0
   -0.9060    5.3550    0.3710 H   0  0  0  0  0  0  0  0  0  0  0  0
   -2.7890    4.5280    0.1940 N   0  0  0  0  0  0  0  0  0  0  0  0
   -3.3710    3.3210    0.1630 C   0  0  0  0  0  0  0  0  0  0  0  0
   -5.0470    3.1430    0.0030 S   0  0  0  0  0  0  0  0  0  0  0  0
  1  2  1  0  0  0  0
  2  3  1  0  0  0  0
  2 11  2  0  0  0  0
  3  4  1  0  0  0  0
  3  5  2  0  0  0  0
  5  6  1  0  0  0  0
  5  7  1  0  0  0  0
  7  8  1  0  0  0  0
  7  9  2  0  0  0  0
  9 10  1  0  0  0  0
  9 11  1  0  0  0  0
 11 12  1  0  0  0  0
 12 13  1  0  0  0  0
 12 14  1  0  0  0  0
 14 15  2  0  0  0  0
 14 51  1  0  0  0  0
 15 16  1  0  0  0  0
 16 17  1  0  0  0  0
 16 50  2  0  0  0  0
 17 18  1  0  0  0  0
 17 46  2  0  0  0  0
 18 19  1  0  0  0  0
 18 20  1  0  0  0  0
 20 21  1  0  0  0  0
 20 28  2  0  0  0  0
 21 22  1  0  0  0  0
 21 23  2  0  0  0  0
 23 24  1  0  0  0  0
 23 25  1  0  0  0  0
 25 26  2  0  0  0  0
 25 30  1  0  0  0  0
 26 27  1  0  0  0  0
 26 28  1  0  0  0  0
 28 29  1  0  0  0  0
 30 31  2  0  0  0  0
 30 32  2  0  0  0  0
 30 33  1  0  0  0  0
 33 34  1  0  0  0  0
 33 43  1  0  0  0  0
 34 35  1  0  0  0  0
 34 36  1  0  0  0  0
 34 37  1  0  0  0  0
 37 38  1  0  0  0  0
 37 39  1  0  0  0  0
 37 40  1  0  0  0  0
 40 41  1  0  0  0  0
 40 42  1  0  0  0  0
 40 43  1  0  0  0  0
 43 44  1  0  0  0  0
 43 45  1  0  0  0  0
 46 47  1  0  0  0  0
 47 48  1  0  0  0  0
 47 49  2  0  0  0  0
 49 50  1  0  0  0  0
 50 51  1  0  0  0  0
M  END
>  <Name>
CHEMBL511391

>  <IC50>
1

>  <Activity>
active

$$$$
CHEMBL516769
  MOE2011           3D

 43 46  0  0  1  0  0  0  0  0999 V2000
   -8.7700   -0.0790   -0.7850 O   0  0  0  0  0  0  0  0  0  0  0  0
   -9.7250    0.0110   -0.6280 H   0  0  0  0  0  0  0  0  0  0  0  0
   -8.1700   -0.3720    0.4690 C   0  0  0  0  0  0  0  0  0  0  0  0
   -8.4230    0.4400    1.1590 H   0  0  0  0  0  0  0  0  0  0  0  0
   -8.5850   -1.3100    0.8520 H   0  0  0  0  0  0  0  0  0  0  0  0
   -6.6770   -0.5010    0.3230 C   0  0  0  0  0  0  0  0  0  0  0  0
   -6.1070   -1.1090   -0.8010 C   0  0  0  0  0  0  0  0  0  0  0  0
   -6.7540   -1.4700   -1.6000 H   0  0  0  0  0  0  0  0  0  0  0  0
   -4.7180   -1.2480   -0.9110 C   0  0  0  0  0  0  0  0  0  0  0  0
   -4.0940   -2.0080   -2.3360 Cl  0  0  0  0  0  0  0  0  0  0  0  0
   -3.8510   -0.7770    0.0940 C   0  0  0  0  0  0  0  0  0  0  0  0
   -2.4550   -0.9290   -0.0540 N   0  0  0  0  0  0  0  0  0  0  0  0
   -2.1360   -1.8890   -0.1240 H   0  0  0  0  0  0  0  0  0  0  0  0
   -1.5150    0.0470   -0.1310 C   0  0  0  0  0  0  0  0  0  0  0  0
   -0.2220   -0.2280   -0.1130 N   0  0  0  0  0  0  0  0  0  0  0  0
    0.5200    0.9400   -0.2330 C   0  0  0  0  0  0  0  0  0  0  0  0
    1.9210    1.1000   -0.2410 C   0  0  0  0  0  0  0  0  0  0  0  0
    2.7490   -0.0260   -0.1100 N   0  0  0  0  0  0  0  0  0  0  0  0
    2.2110   -0.8840   -0.0380 H   0  0  0  0  0  0  0  0  0  0  0  0
    4.1420   -0.1740   -0.0580 C   0  0  0  0  0  0  0  0  0  0  0  0
    4.6770   -1.4690    0.0350 C   0  0  0  0  0  0  0  0  0  0  0  0
    4.0180   -2.3330    0.0630 H   0  0  0  0  0  0  0  0  0  0  0  0
    6.0570   -1.6840    0.0920 C   0  0  0  0  0  0  0  0  0  0  0  0
    6.4320   -2.7030    0.1610 H   0  0  0  0  0  0  0  0  0  0  0  0
    6.9420   -0.6020    0.0610 C   0  0  0  0  0  0  0  0  0  0  0  0
    6.4220    0.6910   -0.0410 C   0  0  0  0  0  0  0  0  0  0  0  0
    7.0880    1.5520   -0.0750 H   0  0  0  0  0  0  0  0  0  0  0  0
    5.0400    0.8980   -0.0980 C   0  0  0  0  0  0  0  0  0  0  0  0
    4.6890    1.9220   -0.1710 H   0  0  0  0  0  0  0  0  0  0  0  0
    8.4280   -0.8090    0.1070 C   0  0  0  0  0  0  0  0  0  0  0  0
    9.0140   -0.6310   -1.1090 F   0  0  0  0  0  0  0  0  0  0  0  0
    8.7910   -2.0560    0.5170 F   0  0  0  0  0  0  0  0  0  0  0  0
    9.0560    0.0550    0.9530 F   0  0  0  0  0  0  0  0  0  0  0  0
    2.4060    2.3640   -0.3790 N   0  0  0  0  0  0  0  0  0  0  0  0
    1.5450    3.3910   -0.5000 C   0  0  0  0  0  0  0  0  0  0  0  0
    1.9900    4.3750   -0.6080 H   0  0  0  0  0  0  0  0  0  0  0  0
    0.2060    3.3430   -0.5020 N   0  0  0  0  0  0  0  0  0  0  0  0
   -0.2350    2.0860   -0.3650 C   0  0  0  0  0  0  0  0  0  0  0  0
   -1.8870    1.7320   -0.3410 S   0  0  0  0  0  0  0  0  0  0  0  0
   -4.4400   -0.2140    1.2440 C   0  0  0  0  0  0  0  0  0  0  0  0
   -3.4940    0.2670    2.6140 Cl  0  0  0  0  0  0  0  0  0  0  0  0
   -5.8310   -0.0750    1.3530 C   0  0  0  0  0  0  0  0  0  0  0  0
   -6.2570    0.3610    2.2550 H   0  0  0  0  0  0  0  0  0  0  0  0
  1  2  1  0  0  0  0
  1  3  1  0  0  0  0
  3  4  1  0  0  0  0
  3  5  1  0  0  0  0
  3  6  1  0  0  0  0
  6  7  1  0  0  0  0
  6 42  2  0  0  0  0
  7  8  1  0  0  0  0
  7  9  2  0  0  0  0
  9 10  1  0  0  0  0
  9 11  1  0  0  0  0
 11 12  1  0  0  0  0
 11 40  2  0  0  0  0
 12 13  1  0  0  0  0
 12 14  1  0  0  0  0
 14 15  2  0  0  0  0
 14 39  1  0  0  0  0
 15 16  1  0  0  0  0
 16 17  1  0  0  0  0
 16 38  2  0  0  0  0
 17 18  1  0  0  0  0
 17 34  2  0  0  0  0
 18 19  1  0  0  0  0
 18 20  1  0  0  0  0
 20 21  1  0  0  0  0
 20 28  2  0  0  0  0
 21 22  1  0  0  0  0
 21 23  2  0  0  0  0
 23 24  1  0  0  0  0
 23 25  1  0  0  0  0
 25 26  2  0  0  0  0
 25 30  1  0  0  0  0
 26 27  1  0  0  0  0
 26 28  1  0  0  0  0
 28 29  1  0  0  0  0
 30 31  1  0  0  0  0
 30 32  1  0  0  0  0
 30 33  1  0  0  0  0
 34 35  1  0  0  0  0
 35 36  1  0  0  0  0
 35 37  2  0  0  0  0
 37 38  1  0  0  0  0
 38 39  1  0  0  0  0
 40 41  1  0  0  0  0
 40 42  1  0  0  0  0
 42 43  1  0  0  0  0
M  END
>  <Name>
CHEMBL516769

>  <IC50>
1

>  <Activity>
active

$$$$
CHEMBL214796
  MOE2011           3D

 43 46  0  0  1  0  0  0  0  0999 V2000
    8.1440   -0.7460   -1.2500 F   0  0  0  0  0  0  0  0  0  0  0  0
    7.7590    0.3240   -0.4990 C   0  0  0  0  0  0  0  0  0  0  0  0
    8.4680    0.2420    0.6610 F   0  0  0  0  0  0  0  0  0  0  0  0
    8.2350    1.4220   -1.1500 F   0  0  0  0  0  0  0  0  0  0  0  0
    6.2770    0.3850   -0.2600 C   0  0  0  0  0  0  0  0  0  0  0  0
    5.6500    1.6060    0.0140 C   0  0  0  0  0  0  0  0  0  0  0  0
    6.2290    2.5280    0.0380 H   0  0  0  0  0  0  0  0  0  0  0  0
    4.2760    1.6590    0.2660 C   0  0  0  0  0  0  0  0  0  0  0  0
    3.8270    2.6240    0.4850 H   0  0  0  0  0  0  0  0  0  0  0  0
    3.4930    0.4950    0.2560 C   0  0  0  0  0  0  0  0  0  0  0  0
    2.1200    0.5910    0.5450 N   0  0  0  0  0  0  0  0  0  0  0  0
    1.7480    1.5290    0.5680 H   0  0  0  0  0  0  0  0  0  0  0  0
    1.1940   -0.4210    0.8740 C   0  0  0  0  0  0  0  0  0  0  0  0
    1.6470   -1.5080    1.5330 N   0  0  0  0  0  0  0  0  0  0  0  0
    0.7520   -2.4510    1.8290 C   0  0  0  0  0  0  0  0  0  0  0  0
    1.1150   -3.3180    2.3670 H   0  0  0  0  0  0  0  0  0  0  0  0
   -0.5480   -2.4290    1.5230 N   0  0  0  0  0  0  0  0  0  0  0  0
   -0.9960   -1.3620    0.8550 C   0  0  0  0  0  0  0  0  0  0  0  0
   -2.3400   -1.3230    0.4990 C   0  0  0  0  0  0  0  0  0  0  0  0
   -2.9680   -2.1700    0.7770 H   0  0  0  0  0  0  0  0  0  0  0  0
   -2.9100   -0.2570   -0.2170 C   0  0  0  0  0  0  0  0  0  0  0  0
   -2.0750    0.7990   -0.5880 C   0  0  0  0  0  0  0  0  0  0  0  0
   -2.4620    1.6320   -1.1720 H   0  0  0  0  0  0  0  0  0  0  0  0
   -0.7210    0.7840   -0.2430 C   0  0  0  0  0  0  0  0  0  0  0  0
   -0.1020    1.6130   -0.5760 H   0  0  0  0  0  0  0  0  0  0  0  0
   -0.1610   -0.2960    0.4880 C   0  0  0  0  0  0  0  0  0  0  0  0
   -4.3250   -0.3080   -0.6170 C   0  0  0  0  0  0  0  0  0  0  0  0
   -4.5900   -1.3060   -1.5020 N   0  0  0  0  0  0  0  0  0  0  0  0
   -5.8570   -1.4440   -1.9470 C   0  0  0  0  0  0  0  0  0  0  0  0
   -6.0120   -2.2530   -2.6540 H   0  0  0  0  0  0  0  0  0  0  0  0
   -6.8990   -0.6310   -1.5510 C   0  0  0  0  0  0  0  0  0  0  0  0
   -7.9010   -0.7810   -1.9380 H   0  0  0  0  0  0  0  0  0  0  0  0
   -6.6240    0.3800   -0.6390 C   0  0  0  0  0  0  0  0  0  0  0  0
   -7.4340    1.0290   -0.3090 H   0  0  0  0  0  0  0  0  0  0  0  0
   -5.3200    0.5550   -0.1470 C   0  0  0  0  0  0  0  0  0  0  0  0
   -5.0360    1.6360    0.8530 C   0  0  0  0  0  0  0  0  0  0  0  0
   -6.1660    2.2260    1.3410 F   0  0  0  0  0  0  0  0  0  0  0  0
   -4.2940    2.6520    0.3310 F   0  0  0  0  0  0  0  0  0  0  0  0
   -4.3590    1.1920    1.9480 F   0  0  0  0  0  0  0  0  0  0  0  0
    4.1320   -0.7220   -0.0150 C   0  0  0  0  0  0  0  0  0  0  0  0
    3.5650   -1.6490   -0.0390 H   0  0  0  0  0  0  0  0  0  0  0  0
    5.5050   -0.7810   -0.2670 C   0  0  0  0  0  0  0  0  0  0  0  0
    5.9650   -1.7470   -0.4680 H   0  0  0  0  0  0  0  0  0  0  0  0
  1  2  1  0  0  0  0
  2  3  1  0  0  0  0
  2  4  1  0  0  0  0
  2  5  1  0  0  0  0
  5  6  1  0  0  0  0
  5 42  2  0  0  0  0
  6  7  1  0  0  0  0
  6  8  2  0  0  0  0
  8  9  1  0  0  0  0
  8 10  1  0  0  0  0
 10 11  1  0  0  0  0
 10 40  2  0  0  0  0
 11 12  1  0  0  0  0
 11 13  1  0  0  0  0
 13 14  1  0  0  0  0
 13 26  2  0  0  0  0
 14 15  2  0  0  0  0
 15 16  1  0  0  0  0
 15 17  1  0  0  0  0
 17 18  2  0  0  0  0
 18 19  1  0  0  0  0
 18 26  1  0  0  0  0
 19 20  1  0  0  0  0
 19 21  2  0  0  0  0
 21 22  1  0  0  0  0
 21 27  1  0  0  0  0
 22 23  1  0  0  0  0
 22 24  2  0  0  0  0
 24 25  1  0  0  0  0
 24 26  1  0  0  0  0
 27 28  1  0  0  0  0
 27 35  2  0  0  0  0
 28 29  2  0  0  0  0
 29 30  1  0  0  0  0
 29 31  1  0  0  0  0
 31 32  1  0  0  0  0
 31 33  2  0  0  0  0
 33 34  1  0  0  0  0
 33 35  1  0  0  0  0
 35 36  1  0  0  0  0
 36 37  1  0  0  0  0
 36 38  1  0  0  0  0
 36 39  1  0  0  0  0
 40 41  1  0  0  0  0
 40 42  1  0  0  0  0
 42 43  1  0  0  0  0
M  END
>  <Name>
CHEMBL214796

>  <IC50>
1.1

>  <Activity>
active

$$$$
CHEMBL457842
  MOE2011           3D

 60 63  0  0  1  0  0  0  0  0999 V2000
    0.1950    3.3320   -2.1910 C   0  0  0  0  0  0  0  0  0  0  0  0
   -0.5990    3.6860   -2.8570 H   0  0  0  0  0  0  0  0  0  0  0  0
   -0.2200    2.5130   -1.6010 H   0  0  0  0  0  0  0  0  0  0  0  0
    1.0010    2.9340   -2.8170 H   0  0  0  0  0  0  0  0  0  0  0  0
    0.6930    4.4850   -1.3260 C   0  0  0  0  0  0  0  0  0  0  0  0
   -0.1140    4.8640   -0.6860 H   0  0  0  0  0  0  0  0  0  0  0  0
    0.9350    5.2970   -2.0240 H   0  0  0  0  0  0  0  0  0  0  0  0
    1.8880    4.1230   -0.5460 N   0  0  0  0  0  0  0  0  0  0  0  0
    2.8370    5.2460   -0.4440 C   0  0  0  0  0  0  0  0  0  0  0  0
    3.7550    4.8940    0.0440 H   0  0  0  0  0  0  0  0  0  0  0  0
    3.1490    5.5350   -1.4560 H   0  0  0  0  0  0  0  0  0  0  0  0
    2.3370    6.4890    0.2890 C   0  0  0  0  0  0  0  0  0  0  0  0
    2.1130    6.2780    1.3390 H   0  0  0  0  0  0  0  0  0  0  0  0
    1.4410    6.9050   -0.1800 H   0  0  0  0  0  0  0  0  0  0  0  0
    3.1100    7.2650    0.2690 H   0  0  0  0  0  0  0  0  0  0  0  0
    1.5650    3.5770    0.7960 C   0  0  0  0  0  0  0  0  0  0  0  0
    2.4920    3.4730    1.3760 H   0  0  0  0  0  0  0  0  0  0  0  0
    0.9260    4.2720    1.3550 H   0  0  0  0  0  0  0  0  0  0  0  0
    0.9240    2.2040    0.8060 C   0  0  0  0  0  0  0  0  0  0  0  0
   -0.3590    2.1180    1.2000 N   0  0  0  0  0  0  0  0  0  0  0  0
   -0.9430    0.9020    1.1460 C   0  0  0  0  0  0  0  0  0  0  0  0
   -2.3230    0.9290    1.3880 N   0  0  0  0  0  0  0  0  0  0  0  0
   -2.5920    1.7510    1.9140 H   0  0  0  0  0  0  0  0  0  0  0  0
   -3.3690    0.1050    0.9530 C   0  0  0  0  0  0  0  0  0  0  0  0
   -3.3850   -0.4400   -0.3390 C   0  0  0  0  0  0  0  0  0  0  0  0
   -2.6110   -0.1700   -1.0550 H   0  0  0  0  0  0  0  0  0  0  0  0
   -4.3820   -1.3350   -0.7330 C   0  0  0  0  0  0  0  0  0  0  0  0
   -4.3600   -1.7430   -1.7420 H   0  0  0  0  0  0  0  0  0  0  0  0
   -5.3860   -1.7120    0.1650 C   0  0  0  0  0  0  0  0  0  0  0  0
   -5.3980   -1.1400    1.4450 C   0  0  0  0  0  0  0  0  0  0  0  0
   -6.1770   -1.4050    2.1580 H   0  0  0  0  0  0  0  0  0  0  0  0
   -4.4000   -0.2380    1.8320 C   0  0  0  0  0  0  0  0  0  0  0  0
   -4.4180    0.1700    2.8400 H   0  0  0  0  0  0  0  0  0  0  0  0
   -6.4520   -2.6860   -0.2580 C   0  0  0  0  0  0  0  0  0  0  0  0
   -5.9910   -3.6560   -1.0960 F   0  0  0  0  0  0  0  0  0  0  0  0
   -7.0280   -3.3440    0.7880 F   0  0  0  0  0  0  0  0  0  0  0  0
   -7.4750   -2.0770   -0.9200 F   0  0  0  0  0  0  0  0  0  0  0  0
   -0.2160   -0.2650    0.8170 C   0  0  0  0  0  0  0  0  0  0  0  0
   -0.6760   -1.6070    0.8950 C   0  0  0  0  0  0  0  0  0  0  0  0
   -1.6600   -1.8370    1.2930 H   0  0  0  0  0  0  0  0  0  0  0  0
    0.1150   -2.6760    0.4760 C   0  0  0  0  0  0  0  0  0  0  0  0
   -0.2880   -3.6860    0.5140 H   0  0  0  0  0  0  0  0  0  0  0  0
    1.4010   -2.4430   -0.0050 C   0  0  0  0  0  0  0  0  0  0  0  0
    1.8770   -1.1240   -0.0110 C   0  0  0  0  0  0  0  0  0  0  0  0
    2.8880   -0.9230   -0.3670 H   0  0  0  0  0  0  0  0  0  0  0  0
    1.1040   -0.0470    0.4080 C   0  0  0  0  0  0  0  0  0  0  0  0
    1.6650    1.1610    0.3960 N   0  0  0  0  0  0  0  0  0  0  0  0
    2.2130   -3.5400   -0.5340 C   0  0  0  0  0  0  0  0  0  0  0  0
    1.9540   -3.8090   -1.8390 N   0  0  0  0  0  0  0  0  0  0  0  0
    2.6520   -4.8030   -2.4250 C   0  0  0  0  0  0  0  0  0  0  0  0
    2.4120   -4.9790   -3.4690 H   0  0  0  0  0  0  0  0  0  0  0  0
    3.6070   -5.5600   -1.7720 C   0  0  0  0  0  0  0  0  0  0  0  0
    4.1400   -6.3500   -2.2890 H   0  0  0  0  0  0  0  0  0  0  0  0
    3.8570   -5.2800   -0.4340 C   0  0  0  0  0  0  0  0  0  0  0  0
    4.6000   -5.8690    0.1020 H   0  0  0  0  0  0  0  0  0  0  0  0
    3.1530   -4.2530    0.2140 C   0  0  0  0  0  0  0  0  0  0  0  0
    3.3900   -3.9540    1.6630 C   0  0  0  0  0  0  0  0  0  0  0  0
    2.2830   -4.1540    2.4310 F   0  0  0  0  0  0  0  0  0  0  0  0
    3.7860   -2.6710    1.8870 F   0  0  0  0  0  0  0  0  0  0  0  0
    4.3620   -4.7340    2.2190 F   0  0  0  0  0  0  0  0  0  0  0  0
  1  2  1  0  0  0  0
  1  3  1  0  0  0  0
  1  4  1  0  0  0  0
  1  5  1  0  0  0  0
  5  6  1  0  0  0  0
  5  7  1  0  0  0  0
  5  8  1  0  0  0  0
  8  9  1  0  0  0  0
  8 16  1  0  0  0  0
  9 10  1  0  0  0  0
  9 11  1  0  0  0  0
  9 12  1  0  0  0  0
 12 13  1  0  0  0  0
 12 14  1  0  0  0  0
 12 15  1  0  0  0  0
 16 17  1  0  0  0  0
 16 18  1  0  0  0  0
 16 19  1  0  0  0  0
 19 20  1  0  0  0  0
 19 47  2  0  0  0  0
 20 21  2  0  0  0  0
 21 22  1  0  0  0  0
 21 38  1  0  0  0  0
 22 23  1  0  0  0  0
 22 24  1  0  0  0  0
 24 25  1  0  0  0  0
 24 32  2  0  0  0  0
 25 26  1  0  0  0  0
 25 27  2  0  0  0  0
 27 28  1  0  0  0  0
 27 29  1  0  0  0  0
 29 30  2  0  0  0  0
 29 34  1  0  0  0  0
 30 31  1  0  0  0  0
 30 32  1  0  0  0  0
 32 33  1  0  0  0  0
 34 35  1  0  0  0  0
 34 36  1  0  0  0  0
 34 37  1  0  0  0  0
 38 39  1  0  0  0  0
 38 46  2  0  0  0  0
 39 40  1  0  0  0  0
 39 41  2  0  0  0  0
 41 42  1  0  0  0  0
 41 43  1  0  0  0  0
 43 44  2  0  0  0  0
 43 48  1  0  0  0  0
 44 45  1  0  0  0  0
 44 46  1  0  0  0  0
 46 47  1  0  0  0  0
 48 49  1  0  0  0  0
 48 56  2  0  0  0  0
 49 50  2  0  0  0  0
 50 51  1  0  0  0  0
 50 52  1  0  0  0  0
 52 53  1  0  0  0  0
 52 54  2  0  0  0  0
 54 55  1  0  0  0  0
 54 56  1  0  0  0  0
 56 57  1  0  0  0  0
 57 58  1  0  0  0  0
 57 59  1  0  0  0  0
 57 60  1  0  0  0  0
M  END
>  <Name>
CHEMBL457842

>  <IC50>
1.2

>  <Activity>
active

$$$$
CHEMBL497650
  MOE2011           3D

 50 53  0  0  1  0  0  0  0  0999 V2000
   -0.3560   -6.7350    1.2300 C   0  0  0  0  0  0  0  0  0  0  0  0
    0.1490   -7.0990    2.1280 H   0  0  0  0  0  0  0  0  0  0  0  0
    0.0610   -7.2520    0.3610 H   0  0  0  0  0  0  0  0  0  0  0  0
   -1.4260   -6.9490    1.3190 H   0  0  0  0  0  0  0  0  0  0  0  0
   -0.1360   -5.3350    1.1280 O   0  0  0  0  0  0  0  0  0  0  0  0
   -0.7850   -4.7820   -0.0230 C   0  0  0  0  0  0  0  0  0  0  0  0
   -0.4470   -5.3050   -0.9250 H   0  0  0  0  0  0  0  0  0  0  0  0
   -1.8680   -4.9160    0.0760 H   0  0  0  0  0  0  0  0  0  0  0  0
   -0.4640   -3.3130   -0.1770 C   0  0  0  0  0  0  0  0  0  0  0  0
    0.8090   -2.9710   -0.4290 N   0  0  0  0  0  0  0  0  0  0  0  0
    1.0930   -1.6570   -0.5590 C   0  0  0  0  0  0  0  0  0  0  0  0
    2.4640   -1.4000   -0.6570 N   0  0  0  0  0  0  0  0  0  0  0  0
    2.9580   -2.2350   -0.9550 H   0  0  0  0  0  0  0  0  0  0  0  0
    3.2770   -0.3080   -0.3290 C   0  0  0  0  0  0  0  0  0  0  0  0
    4.3950   -0.0180   -1.1200 C   0  0  0  0  0  0  0  0  0  0  0  0
    4.6300   -0.6400   -1.9800 H   0  0  0  0  0  0  0  0  0  0  0  0
    5.2140    1.0790   -0.8330 C   0  0  0  0  0  0  0  0  0  0  0  0
    6.0730    1.2790   -1.4710 H   0  0  0  0  0  0  0  0  0  0  0  0
    4.9320    1.9150    0.2550 C   0  0  0  0  0  0  0  0  0  0  0  0
    3.8240    1.6200    1.0580 C   0  0  0  0  0  0  0  0  0  0  0  0
    3.5870    2.2400    1.9210 H   0  0  0  0  0  0  0  0  0  0  0  0
    3.0050    0.5240    0.7640 C   0  0  0  0  0  0  0  0  0  0  0  0
    2.1610    0.3130    1.4160 H   0  0  0  0  0  0  0  0  0  0  0  0
    5.8270    3.0830    0.5790 C   0  0  0  0  0  0  0  0  0  0  0  0
    6.3550    3.6760   -0.5280 F   0  0  0  0  0  0  0  0  0  0  0  0
    6.8880    2.7260    1.3540 F   0  0  0  0  0  0  0  0  0  0  0  0
    5.1830    4.0740    1.2580 F   0  0  0  0  0  0  0  0  0  0  0  0
    0.0790   -0.6740   -0.5800 C   0  0  0  0  0  0  0  0  0  0  0  0
    0.2340    0.6990   -0.9040 C   0  0  0  0  0  0  0  0  0  0  0  0
    1.2010    1.0950   -1.2020 H   0  0  0  0  0  0  0  0  0  0  0  0
   -0.8520    1.5770   -0.9070 C   0  0  0  0  0  0  0  0  0  0  0  0
   -0.6930    2.6200   -1.1750 H   0  0  0  0  0  0  0  0  0  0  0  0
   -2.1320    1.1180   -0.5940 C   0  0  0  0  0  0  0  0  0  0  0  0
   -2.2810   -0.2490   -0.3100 C   0  0  0  0  0  0  0  0  0  0  0  0
   -3.2750   -0.6450   -0.1030 H   0  0  0  0  0  0  0  0  0  0  0  0
   -1.2130   -1.1450   -0.3160 C   0  0  0  0  0  0  0  0  0  0  0  0
   -1.4800   -2.4360   -0.0950 N   0  0  0  0  0  0  0  0  0  0  0  0
   -3.2830    2.0340   -0.6280 C   0  0  0  0  0  0  0  0  0  0  0  0
   -3.5880    2.4750   -1.8780 N   0  0  0  0  0  0  0  0  0  0  0  0
   -4.6360    3.3130   -2.0190 C   0  0  0  0  0  0  0  0  0  0  0  0
   -4.8390    3.6310   -3.0370 H   0  0  0  0  0  0  0  0  0  0  0  0
   -5.4130    3.7500   -0.9650 C   0  0  0  0  0  0  0  0  0  0  0  0
   -6.2480    4.4220   -1.1300 H   0  0  0  0  0  0  0  0  0  0  0  0
   -5.0880    3.3060    0.3110 C   0  0  0  0  0  0  0  0  0  0  0  0
   -5.6840    3.6450    1.1570 H   0  0  0  0  0  0  0  0  0  0  0  0
   -4.0000    2.4390    0.5020 C   0  0  0  0  0  0  0  0  0  0  0  0
   -3.6430    1.9750    1.8830 C   0  0  0  0  0  0  0  0  0  0  0  0
   -2.3150    2.0850    2.1660 F   0  0  0  0  0  0  0  0  0  0  0  0
   -4.2810    2.6770    2.8650 F   0  0  0  0  0  0  0  0  0  0  0  0
   -3.9720    0.6720    2.0970 F   0  0  0  0  0  0  0  0  0  0  0  0
  1  2  1  0  0  0  0
  1  3  1  0  0  0  0
  1  4  1  0  0  0  0
  1  5  1  0  0  0  0
  5  6  1  0  0  0  0
  6  7  1  0  0  0  0
  6  8  1  0  0  0  0
  6  9  1  0  0  0  0
  9 10  1  0  0  0  0
  9 37  2  0  0  0  0
 10 11  2  0  0  0  0
 11 12  1  0  0  0  0
 11 28  1  0  0  0  0
 12 13  1  0  0  0  0
 12 14  1  0  0  0  0
 14 15  1  0  0  0  0
 14 22  2  0  0  0  0
 15 16  1  0  0  0  0
 15 17  2  0  0  0  0
 17 18  1  0  0  0  0
 17 19  1  0  0  0  0
 19 20  2  0  0  0  0
 19 24  1  0  0  0  0
 20 21  1  0  0  0  0
 20 22  1  0  0  0  0
 22 23  1  0  0  0  0
 24 25  1  0  0  0  0
 24 26  1  0  0  0  0
 24 27  1  0  0  0  0
 28 29  1  0  0  0  0
 28 36  2  0  0  0  0
 29 30  1  0  0  0  0
 29 31  2  0  0  0  0
 31 32  1  0  0  0  0
 31 33  1  0  0  0  0
 33 34  2  0  0  0  0
 33 38  1  0  0  0  0
 34 35  1  0  0  0  0
 34 36  1  0  0  0  0
 36 37  1  0  0  0  0
 38 39  1  0  0  0  0
 38 46  2  0  0  0  0
 39 40  2  0  0  0  0
 40 41  1  0  0  0  0
 40 42  1  0  0  0  0
 42 43  1  0  0  0  0
 42 44  2  0  0  0  0
 44 45  1  0  0  0  0
 44 46  1  0  0  0  0
 46 47  1  0  0  0  0
 47 48  1  0  0  0  0
 47 49  1  0  0  0  0
 47 50  1  0  0  0  0
M  END
>  <Name>
CHEMBL497650

>  <IC50>
1.5

>  <Activity>
active

$$$$
CHEMBL1093132
  MOE2011           3D

 43 46  0  0  1  0  0  0  0  0999 V2000
    8.0050   -1.8140    0.5070 F   0  0  0  0  0  0  0  0  0  0  0  0
    7.7660   -0.5960   -0.0520 C   0  0  0  0  0  0  0  0  0  0  0  0
    8.4340   -0.5890   -1.2380 F   0  0  0  0  0  0  0  0  0  0  0  0
    8.4040    0.3110    0.7380 F   0  0  0  0  0  0  0  0  0  0  0  0
    6.3060   -0.3160   -0.1990 C   0  0  0  0  0  0  0  0  0  0  0  0
    5.5410    0.1650    0.8600 C   0  0  0  0  0  0  0  0  0  0  0  0
    5.9950    0.3610    1.8300 H   0  0  0  0  0  0  0  0  0  0  0  0
    4.1770    0.3930    0.6790 C   0  0  0  0  0  0  0  0  0  0  0  0
    3.5870    0.7380    1.5200 H   0  0  0  0  0  0  0  0  0  0  0  0
    3.5960    0.1380   -0.5600 C   0  0  0  0  0  0  0  0  0  0  0  0
    2.2390    0.3470   -0.8230 N   0  0  0  0  0  0  0  0  0  0  0  0
    1.9870   -0.0540   -1.7190 H   0  0  0  0  0  0  0  0  0  0  0  0
    1.2140    1.0240   -0.1330 C   0  0  0  0  0  0  0  0  0  0  0  0
    1.4940    2.2030    0.5620 C   0  0  0  0  0  0  0  0  0  0  0  0
    2.4790    2.6540    0.5430 H   0  0  0  0  0  0  0  0  0  0  0  0
    0.4760    2.8280    1.2480 C   0  0  0  0  0  0  0  0  0  0  0  0
    0.6500    3.7530    1.7900 H   0  0  0  0  0  0  0  0  0  0  0  0
   -0.7860    2.3660    1.2960 N   0  0  0  0  0  0  0  0  0  0  0  0
   -1.0790    1.2370    0.6340 C   0  0  0  0  0  0  0  0  0  0  0  0
   -2.3870    0.7640    0.7010 C   0  0  0  0  0  0  0  0  0  0  0  0
   -3.0990    1.3320    1.3000 H   0  0  0  0  0  0  0  0  0  0  0  0
   -2.8030   -0.4140    0.0620 C   0  0  0  0  0  0  0  0  0  0  0  0
   -1.8430   -1.1330   -0.6580 C   0  0  0  0  0  0  0  0  0  0  0  0
   -2.1150   -2.0680   -1.1440 H   0  0  0  0  0  0  0  0  0  0  0  0
   -0.5230   -0.6790   -0.7410 C   0  0  0  0  0  0  0  0  0  0  0  0
    0.1890   -1.2870   -1.2950 H   0  0  0  0  0  0  0  0  0  0  0  0
   -0.1150    0.5140   -0.1030 C   0  0  0  0  0  0  0  0  0  0  0  0
   -4.1750   -0.9280    0.2030 C   0  0  0  0  0  0  0  0  0  0  0  0
   -4.2320   -2.1170    0.8640 N   0  0  0  0  0  0  0  0  0  0  0  0
   -5.4420   -2.6750    1.0760 C   0  0  0  0  0  0  0  0  0  0  0  0
   -5.4280   -3.6190    1.6130 H   0  0  0  0  0  0  0  0  0  0  0  0
   -6.6280   -2.1100    0.6560 C   0  0  0  0  0  0  0  0  0  0  0  0
   -7.5770   -2.5960    0.8510 H   0  0  0  0  0  0  0  0  0  0  0  0
   -6.5640   -0.9030   -0.0290 C   0  0  0  0  0  0  0  0  0  0  0  0
   -7.4890   -0.4450   -0.3760 H   0  0  0  0  0  0  0  0  0  0  0  0
   -5.3240   -0.2890   -0.2750 C   0  0  0  0  0  0  0  0  0  0  0  0
   -5.2760    1.0040   -1.0350 C   0  0  0  0  0  0  0  0  0  0  0  0
   -4.4080    0.9760   -2.0830 F   0  0  0  0  0  0  0  0  0  0  0  0
   -6.4790    1.3550   -1.5750 F   0  0  0  0  0  0  0  0  0  0  0  0
   -4.9070    2.0590   -0.2590 F   0  0  0  0  0  0  0  0  0  0  0  0
    4.3240   -0.3580   -1.5860 N   0  0  0  0  0  0  0  0  0  0  0  0
    5.6460   -0.5700   -1.3900 C   0  0  0  0  0  0  0  0  0  0  0  0
    6.1700   -0.9640   -2.2570 H   0  0  0  0  0  0  0  0  0  0  0  0
  1  2  1  0  0  0  0
  2  3  1  0  0  0  0
  2  4  1  0  0  0  0
  2  5  1  0  0  0  0
  5  6  1  0  0  0  0
  5 42  2  0  0  0  0
  6  7  1  0  0  0  0
  6  8  2  0  0  0  0
  8  9  1  0  0  0  0
  8 10  1  0  0  0  0
 10 11  1  0  0  0  0
 10 41  2  0  0  0  0
 11 12  1  0  0  0  0
 11 13  1  0  0  0  0
 13 14  1  0  0  0  0
 13 27  2  0  0  0  0
 14 15  1  0  0  0  0
 14 16  2  0  0  0  0
 16 17  1  0  0  0  0
 16 18  1  0  0  0  0
 18 19  2  0  0  0  0
 19 20  1  0  0  0  0
 19 27  1  0  0  0  0
 20 21  1  0  0  0  0
 20 22  2  0  0  0  0
 22 23  1  0  0  0  0
 22 28  1  0  0  0  0
 23 24  1  0  0  0  0
 23 25  2  0  0  0  0
 25 26  1  0  0  0  0
 25 27  1  0  0  0  0
 28 29  1  0  0  0  0
 28 36  2  0  0  0  0
 29 30  2  0  0  0  0
 30 31  1  0  0  0  0
 30 32  1  0  0  0  0
 32 33  1  0  0  0  0
 32 34  2  0  0  0  0
 34 35  1  0  0  0  0
 34 36  1  0  0  0  0
 36 37  1  0  0  0  0
 37 38  1  0  0  0  0
 37 39  1  0  0  0  0
 37 40  1  0  0  0  0
 41 42  1  0  0  0  0
 42 43  1  0  0  0  0
M  END
>  <Name>
CHEMBL1093132

>  <IC50>
1.65

>  <Activity>
active

$$$$
CHEMBL436638
  MOE2011           3D

 63 67  0  0  1  0  0  0  0  0999 V2000
   -7.3680   -3.1020   -0.4000 C   0  0  0  0  0  0  0  0  0  0  0  0
   -8.1830   -3.7380   -0.0400 H   0  0  0  0  0  0  0  0  0  0  0  0
   -7.2220   -3.3190   -1.4630 H   0  0  0  0  0  0  0  0  0  0  0  0
   -7.6670   -2.0600   -0.2450 H   0  0  0  0  0  0  0  0  0  0  0  0
   -6.2050   -3.4210    0.3530 O   0  0  0  0  0  0  0  0  0  0  0  0
   -5.0740   -2.7090    0.0650 C   0  0  0  0  0  0  0  0  0  0  0  0
   -4.9480   -1.7280   -0.9160 C   0  0  0  0  0  0  0  0  0  0  0  0
   -5.7790   -1.4520   -1.5570 H   0  0  0  0  0  0  0  0  0  0  0  0
   -3.7250   -1.0740   -1.1130 C   0  0  0  0  0  0  0  0  0  0  0  0
   -3.6750   -0.3330   -1.9060 H   0  0  0  0  0  0  0  0  0  0  0  0
   -2.6130   -1.3730   -0.3180 C   0  0  0  0  0  0  0  0  0  0  0  0
   -1.2310   -0.7530   -0.4930 C   0  0  3  0  0  0  0  0  0  0  0  0
   -0.6580   -1.5620   -0.9700 H   0  0  0  0  0  0  0  0  0  0  0  0
   -1.0870    0.4370   -1.4830 C   0  0  0  0  0  0  0  0  0  0  0  0
   -1.6720    0.2720   -2.3950 H   0  0  0  0  0  0  0  0  0  0  0  0
   -0.0420    0.4180   -1.8280 H   0  0  0  0  0  0  0  0  0  0  0  0
   -1.3680    1.8400   -0.9820 C   0  0  0  0  0  0  0  0  0  0  0  0
   -2.5320    2.1750   -0.2820 C   0  0  0  0  0  0  0  0  0  0  0  0
   -3.2860    1.4280   -0.0560 H   0  0  0  0  0  0  0  0  0  0  0  0
   -2.7490    3.4840    0.1610 C   0  0  0  0  0  0  0  0  0  0  0  0
   -3.6630    3.7110    0.7070 H   0  0  0  0  0  0  0  0  0  0  0  0
   -1.8080    4.4890   -0.0920 C   0  0  0  0  0  0  0  0  0  0  0  0
   -0.6550    4.1650   -0.8160 C   0  0  0  0  0  0  0  0  0  0  0  0
    0.0860    4.9300   -1.0430 H   0  0  0  0  0  0  0  0  0  0  0  0
   -0.4420    2.8580   -1.2580 C   0  0  0  0  0  0  0  0  0  0  0  0
    0.4620    2.6390   -1.8240 H   0  0  0  0  0  0  0  0  0  0  0  0
   -2.0420    5.9030    0.3640 C   0  0  0  0  0  0  0  0  0  0  0  0
   -2.9890    6.0110    1.3370 F   0  0  0  0  0  0  0  0  0  0  0  0
   -0.9200    6.4880    0.8710 F   0  0  0  0  0  0  0  0  0  0  0  0
   -2.4560    6.7100   -0.6520 F   0  0  0  0  0  0  0  0  0  0  0  0
   -0.5880   -0.4520    0.8990 C   0  0  3  0  0  0  0  0  0  0  0  0
   -1.0830    0.4330    1.3180 H   0  0  0  0  0  0  0  0  0  0  0  0
   -0.7860   -1.5560    1.9620 C   0  0  0  0  0  0  0  0  0  0  0  0
    0.1630   -1.8660    2.4140 H   0  0  0  0  0  0  0  0  0  0  0  0
   -1.3720   -1.1240    2.7860 H   0  0  0  0  0  0  0  0  0  0  0  0
   -1.5260   -2.7860    1.4510 C   0  0  0  0  0  0  0  0  0  0  0  0
   -1.8080   -3.4140    2.3040 H   0  0  0  0  0  0  0  0  0  0  0  0
   -0.8720   -3.3910    0.8110 H   0  0  0  0  0  0  0  0  0  0  0  0
   -2.7410   -2.3820    0.6590 C   0  0  0  0  0  0  0  0  0  0  0  0
   -3.9640   -3.0380    0.8430 C   0  0  0  0  0  0  0  0  0  0  0  0
   -4.0570   -3.8190    1.5940 H   0  0  0  0  0  0  0  0  0  0  0  0
    0.8170   -0.0530    0.8030 N   0  0  0  0  0  0  0  0  0  0  0  0
    1.0400    0.8910    1.0830 H   0  0  0  0  0  0  0  0  0  0  0  0
    1.8180   -0.8970    0.3520 C   0  0  0  0  0  0  0  0  0  0  0  0
    1.5860   -2.0440   -0.0120 O   0  0  0  0  0  0  0  0  0  0  0  0
    3.0510   -0.2690    0.3820 N   0  0  0  0  0  0  0  0  0  0  0  0
    3.0350    0.6760    0.7230 H   0  0  0  0  0  0  0  0  0  0  0  0
    4.3170   -0.7900    0.0000 C   0  0  0  0  0  0  0  0  0  0  0  0
    4.4490   -2.0960   -0.4930 C   0  0  0  0  0  0  0  0  0  0  0  0
    3.5940   -2.7540   -0.6070 H   0  0  0  0  0  0  0  0  0  0  0  0
    5.6920   -2.6070   -0.8600 C   0  0  0  0  0  0  0  0  0  0  0  0
    5.7670   -3.6230   -1.2400 H   0  0  0  0  0  0  0  0  0  0  0  0
    6.8300   -1.8210   -0.7410 C   0  0  0  0  0  0  0  0  0  0  0  0
    7.7920   -2.2400   -1.0310 H   0  0  0  0  0  0  0  0  0  0  0  0
    6.7350   -0.5100   -0.2550 C   0  0  0  0  0  0  0  0  0  0  0  0
    7.8770    0.2860   -0.1330 C   0  0  0  0  0  0  0  0  0  0  0  0
    8.8580   -0.0920   -0.4090 H   0  0  0  0  0  0  0  0  0  0  0  0
    7.8870    1.5560    0.3230 N   0  0  0  0  0  0  0  0  0  0  0  0
    6.6960    2.0670    0.6770 C   0  0  0  0  0  0  0  0  0  0  0  0
    6.7250    3.0900    1.0410 H   0  0  0  0  0  0  0  0  0  0  0  0
    5.4970    1.3700    0.5970 C   0  0  0  0  0  0  0  0  0  0  0  0
    4.6000    1.8900    0.9110 H   0  0  0  0  0  0  0  0  0  0  0  0
    5.4830    0.0360    0.1230 C   0  0  0  0  0  0  0  0  0  0  0  0
  1  2  1  0  0  0  0
  1  3  1  0  0  0  0
  1  4  1  0  0  0  0
  1  5  1  0  0  0  0
  5  6  1  0  0  0  0
  6  7  1  0  0  0  0
  6 40  2  0  0  0  0
  7  8  1  0  0  0  0
  7  9  2  0  0  0  0
  9 10  1  0  0  0  0
  9 11  1  0  0  0  0
 11 12  1  0  0  0  0
 11 39  2  0  0  0  0
 12 13  1  0  0  0  0
 12 14  1  0  0  0  0
 12 31  1  0  0  0  0
 14 15  1  0  0  0  0
 14 16  1  0  0  0  0
 14 17  1  0  0  0  0
 17 18  1  0  0  0  0
 17 25  2  0  0  0  0
 18 19  1  0  0  0  0
 18 20  2  0  0  0  0
 20 21  1  0  0  0  0
 20 22  1  0  0  0  0
 22 23  2  0  0  0  0
 22 27  1  0  0  0  0
 23 24  1  0  0  0  0
 23 25  1  0  0  0  0
 25 26  1  0  0  0  0
 27 28  1  0  0  0  0
 27 29  1  0  0  0  0
 27 30  1  0  0  0  0
 31 32  1  0  0  0  0
 31 33  1  0  0  0  0
 31 42  1  0  0  0  0
 33 34  1  0  0  0  0
 33 35  1  0  0  0  0
 33 36  1  0  0  0  0
 36 37  1  0  0  0  0
 36 38  1  0  0  0  0
 36 39  1  0  0  0  0
 39 40  1  0  0  0  0
 40 41  1  0  0  0  0
 42 43  1  0  0  0  0
 42 44  1  0  0  0  0
 44 45  2  0  0  0  0
 44 46  1  0  0  0  0
 46 47  1  0  0  0  0
 46 48  1  0  0  0  0
 48 49  1  0  0  0  0
 48 63  2  0  0  0  0
 49 50  1  0  0  0  0
 49 51  2  0  0  0  0
 51 52  1  0  0  0  0
 51 53  1  0  0  0  0
 53 54  1  0  0  0  0
 53 55  2  0  0  0  0
 55 56  1  0  0  0  0
 55 63  1  0  0  0  0
 56 57  1  0  0  0  0
 56 58  2  0  0  0  0
 58 59  1  0  0  0  0
 59 60  1  0  0  0  0
 59 61  2  0  0  0  0
 61 62  1  0  0  0  0
 61 63  1  0  0  0  0
M  END
>  <Name>
CHEMBL436638

>  <IC50>
2

>  <Activity>
active

$$$$
CHEMBL456152
  MOE2011           3D

 53 56  0  0  1  0  0  0  0  0999 V2000
    1.3150   -5.3760    1.4030 C   0  0  0  0  0  0  0  0  0  0  0  0
    2.0580   -5.3590    2.2050 H   0  0  0  0  0  0  0  0  0  0  0  0
    1.4140   -6.3170    0.8540 H   0  0  0  0  0  0  0  0  0  0  0  0
    0.3190   -5.3020    1.8490 H   0  0  0  0  0  0  0  0  0  0  0  0
    1.5590   -4.2710    0.5440 O   0  0  0  0  0  0  0  0  0  0  0  0
    0.6310   -4.2270   -0.5400 C   0  0  0  0  0  0  0  0  0  0  0  0
    0.7650   -5.1310   -1.1460 H   0  0  0  0  0  0  0  0  0  0  0  0
   -0.3960   -4.2130   -0.1550 H   0  0  0  0  0  0  0  0  0  0  0  0
    0.9270   -3.0050   -1.3990 C   0  0  0  0  0  0  0  0  0  0  0  0
    2.0010   -2.9380   -1.6100 H   0  0  0  0  0  0  0  0  0  0  0  0
    0.4030   -3.0900   -2.3580 H   0  0  0  0  0  0  0  0  0  0  0  0
    0.4700   -1.7420   -0.7250 C   0  0  0  0  0  0  0  0  0  0  0  0
    1.4010   -0.9010   -0.2600 N   0  0  0  0  0  0  0  0  0  0  0  0
    0.9830    0.2380    0.3310 C   0  0  0  0  0  0  0  0  0  0  0  0
    1.9580    1.1170    0.8470 N   0  0  0  0  0  0  0  0  0  0  0  0
    1.6720    1.6300    1.6680 H   0  0  0  0  0  0  0  0  0  0  0  0
    3.2820    1.3280    0.4270 C   0  0  0  0  0  0  0  0  0  0  0  0
    4.1840    1.9510    1.3000 C   0  0  0  0  0  0  0  0  0  0  0  0
    3.8540    2.2890    2.2790 H   0  0  0  0  0  0  0  0  0  0  0  0
    5.5250    2.1260    0.9460 C   0  0  0  0  0  0  0  0  0  0  0  0
    6.2010    2.6030    1.6540 H   0  0  0  0  0  0  0  0  0  0  0  0
    5.9940    1.6850   -0.2970 C   0  0  0  0  0  0  0  0  0  0  0  0
    5.0970    1.0710   -1.1780 C   0  0  0  0  0  0  0  0  0  0  0  0
    5.4340    0.7180   -2.1510 H   0  0  0  0  0  0  0  0  0  0  0  0
    3.7590    0.8970   -0.8160 C   0  0  0  0  0  0  0  0  0  0  0  0
    3.0900    0.4180   -1.5260 H   0  0  0  0  0  0  0  0  0  0  0  0
    7.4390    1.8330   -0.6830 C   0  0  0  0  0  0  0  0  0  0  0  0
    8.1540    2.6090    0.1780 F   0  0  0  0  0  0  0  0  0  0  0  0
    8.0900    0.6380   -0.7350 F   0  0  0  0  0  0  0  0  0  0  0  0
    7.6000    2.4000   -1.9120 F   0  0  0  0  0  0  0  0  0  0  0  0
   -0.3830    0.5680    0.4170 C   0  0  0  0  0  0  0  0  0  0  0  0
   -0.9130    1.7670    0.9550 C   0  0  0  0  0  0  0  0  0  0  0  0
   -0.2610    2.5470    1.3390 H   0  0  0  0  0  0  0  0  0  0  0  0
   -2.2890    1.9920    0.9790 C   0  0  0  0  0  0  0  0  0  0  0  0
   -2.6700    2.9240    1.3950 H   0  0  0  0  0  0  0  0  0  0  0  0
   -3.1750    1.0380    0.4700 C   0  0  0  0  0  0  0  0  0  0  0  0
   -2.6330   -0.1520   -0.0390 C   0  0  0  0  0  0  0  0  0  0  0  0
   -3.2960   -0.9320   -0.4140 H   0  0  0  0  0  0  0  0  0  0  0  0
   -1.2660   -0.3900   -0.0950 C   0  0  0  0  0  0  0  0  0  0  0  0
   -0.8520   -1.5290   -0.6540 N   0  0  0  0  0  0  0  0  0  0  0  0
   -4.6260    1.2800    0.4870 C   0  0  0  0  0  0  0  0  0  0  0  0
   -5.1200    1.5050    1.7350 N   0  0  0  0  0  0  0  0  0  0  0  0
   -6.4460    1.7160    1.8640 C   0  0  0  0  0  0  0  0  0  0  0  0
   -6.7900    1.8830    2.8810 H   0  0  0  0  0  0  0  0  0  0  0  0
   -7.3280    1.7220    0.8030 C   0  0  0  0  0  0  0  0  0  0  0  0
   -8.3870    1.8940    0.9590 H   0  0  0  0  0  0  0  0  0  0  0  0
   -6.8150    1.5100   -0.4700 C   0  0  0  0  0  0  0  0  0  0  0  0
   -7.4920    1.5210   -1.3230 H   0  0  0  0  0  0  0  0  0  0  0  0
   -5.4390    1.2940   -0.6520 C   0  0  0  0  0  0  0  0  0  0  0  0
   -4.8900    1.0940   -2.0350 C   0  0  0  0  0  0  0  0  0  0  0  0
   -5.7730    1.4460   -3.0140 F   0  0  0  0  0  0  0  0  0  0  0  0
   -4.5680   -0.2030   -2.2930 F   0  0  0  0  0  0  0  0  0  0  0  0
   -3.7710    1.8270   -2.2860 F   0  0  0  0  0  0  0  0  0  0  0  0
  1  2  1  0  0  0  0
  1  3  1  0  0  0  0
  1  4  1  0  0  0  0
  1  5  1  0  0  0  0
  5  6  1  0  0  0  0
  6  7  1  0  0  0  0
  6  8  1  0  0  0  0
  6  9  1  0  0  0  0
  9 10  1  0  0  0  0
  9 11  1  0  0  0  0
  9 12  1  0  0  0  0
 12 13  1  0  0  0  0
 12 40  2  0  0  0  0
 13 14  2  0  0  0  0
 14 15  1  0  0  0  0
 14 31  1  0  0  0  0
 15 16  1  0  0  0  0
 15 17  1  0  0  0  0
 17 18  1  0  0  0  0
 17 25  2  0  0  0  0
 18 19  1  0  0  0  0
 18 20  2  0  0  0  0
 20 21  1  0  0  0  0
 20 22  1  0  0  0  0
 22 23  2  0  0  0  0
 22 27  1  0  0  0  0
 23 24  1  0  0  0  0
 23 25  1  0  0  0  0
 25 26  1  0  0  0  0
 27 28  1  0  0  0  0
 27 29  1  0  0  0  0
 27 30  1  0  0  0  0
 31 32  1  0  0  0  0
 31 39  2  0  0  0  0
 32 33  1  0  0  0  0
 32 34  2  0  0  0  0
 34 35  1  0  0  0  0
 34 36  1  0  0  0  0
 36 37  2  0  0  0  0
 36 41  1  0  0  0  0
 37 38  1  0  0  0  0
 37 39  1  0  0  0  0
 39 40  1  0  0  0  0
 41 42  1  0  0  0  0
 41 49  2  0  0  0  0
 42 43  2  0  0  0  0
 43 44  1  0  0  0  0
 43 45  1  0  0  0  0
 45 46  1  0  0  0  0
 45 47  2  0  0  0  0
 47 48  1  0  0  0  0
 47 49  1  0  0  0  0
 49 50  1  0  0  0  0
 50 51  1  0  0  0  0
 50 52  1  0  0  0  0
 50 53  1  0  0  0  0
M  END
>  <Name>
CHEMBL456152

>  <IC50>
2

>  <Activity>
active

$$$$
CHEMBL446258
  MOE2011           3D

 71 75  0  0  1  0  0  0  0  0999 V2000
   -0.8360    7.1250    1.1520 C   0  0  0  0  0  0  0  0  0  0  0  0
   -1.1620    7.0290    2.1920 H   0  0  0  0  0  0  0  0  0  0  0  0
   -1.4430    7.8970    0.6670 H   0  0  0  0  0  0  0  0  0  0  0  0
    0.1980    7.4850    1.1380 H   0  0  0  0  0  0  0  0  0  0  0  0
   -0.9650    5.8040    0.4060 C   0  0  2  0  0  0  0  0  0  0  0  0
   -2.0220    5.5070    0.3980 H   0  0  0  0  0  0  0  0  0  0  0  0
   -0.1070    4.7080    1.0720 C   0  0  0  0  0  0  0  0  0  0  0  0
   -0.4760    4.5600    2.0920 H   0  0  0  0  0  0  0  0  0  0  0  0
    0.9370    5.0420    1.1330 H   0  0  0  0  0  0  0  0  0  0  0  0
   -0.1850    3.4480    0.3080 N   0  0  0  0  0  0  0  0  0  0  0  0
    0.6560    2.3820    0.8760 C   0  0  0  0  0  0  0  0  0  0  0  0
    0.6140    1.5240    0.1940 H   0  0  0  0  0  0  0  0  0  0  0  0
    1.7070    2.6960    0.9250 H   0  0  0  0  0  0  0  0  0  0  0  0
    0.1930    1.9250    2.2680 C   0  0  0  0  0  0  0  0  0  0  0  0
    0.4180    2.7060    3.0040 H   0  0  0  0  0  0  0  0  0  0  0  0
   -0.8950    1.7870    2.2750 H   0  0  0  0  0  0  0  0  0  0  0  0
    0.8890    0.6350    2.7230 C   0  0  0  0  0  0  0  0  0  0  0  0
    0.5940    0.4130    3.7550 H   0  0  0  0  0  0  0  0  0  0  0  0
    1.9750    0.7830    2.7220 H   0  0  0  0  0  0  0  0  0  0  0  0
    0.5390   -0.5620    1.8790 C   0  0  0  0  0  0  0  0  0  0  0  0
    1.5330   -1.3770    1.5050 N   0  0  0  0  0  0  0  0  0  0  0  0
    1.2140   -2.4420    0.7390 C   0  0  0  0  0  0  0  0  0  0  0  0
    2.2440   -3.3270    0.3520 N   0  0  0  0  0  0  0  0  0  0  0  0
    1.9530   -4.2910    0.2690 H   0  0  0  0  0  0  0  0  0  0  0  0
    3.6140   -3.0980    0.1300 C   0  0  0  0  0  0  0  0  0  0  0  0
    4.4740   -4.1990    0.0010 C   0  0  0  0  0  0  0  0  0  0  0  0
    4.0830   -5.2120    0.0690 H   0  0  0  0  0  0  0  0  0  0  0  0
    5.8470   -4.0260   -0.2040 C   0  0  0  0  0  0  0  0  0  0  0  0
    6.4850   -4.9030   -0.2920 H   0  0  0  0  0  0  0  0  0  0  0  0
    6.3920   -2.7400   -0.2930 C   0  0  0  0  0  0  0  0  0  0  0  0
    5.5420   -1.6360   -0.1610 C   0  0  0  0  0  0  0  0  0  0  0  0
    5.9410   -0.6250   -0.2180 H   0  0  0  0  0  0  0  0  0  0  0  0
    4.1710   -1.8170    0.0450 C   0  0  0  0  0  0  0  0  0  0  0  0
    3.5430   -0.9340    0.1310 H   0  0  0  0  0  0  0  0  0  0  0  0
    7.8700   -2.5390   -0.4890 C   0  0  0  0  0  0  0  0  0  0  0  0
    8.1580   -1.4690   -1.2820 F   0  0  0  0  0  0  0  0  0  0  0  0
    8.4860   -3.6060   -1.0670 F   0  0  0  0  0  0  0  0  0  0  0  0
    8.5220   -2.3200    0.6860 F   0  0  0  0  0  0  0  0  0  0  0  0
   -0.1100   -2.6760    0.3050 C   0  0  0  0  0  0  0  0  0  0  0  0
   -0.5330   -3.7210   -0.5520 C   0  0  0  0  0  0  0  0  0  0  0  0
    0.1760   -4.4390   -0.9580 H   0  0  0  0  0  0  0  0  0  0  0  0
   -1.8720   -3.8390   -0.9340 C   0  0  0  0  0  0  0  0  0  0  0  0
   -2.1630   -4.6380   -1.6140 H   0  0  0  0  0  0  0  0  0  0  0  0
   -2.8280   -2.9270   -0.4760 C   0  0  0  0  0  0  0  0  0  0  0  0
   -2.3900   -1.8940    0.3650 C   0  0  0  0  0  0  0  0  0  0  0  0
   -3.0970   -1.1390    0.7070 H   0  0  0  0  0  0  0  0  0  0  0  0
   -1.0630   -1.7590    0.7600 C   0  0  0  0  0  0  0  0  0  0  0  0
   -0.7490   -0.7330    1.5500 N   0  0  0  0  0  0  0  0  0  0  0  0
   -4.2240   -3.0130   -0.9350 C   0  0  0  0  0  0  0  0  0  0  0  0
   -4.3450   -2.8900   -2.2840 N   0  0  0  0  0  0  0  0  0  0  0  0
   -5.5820   -2.9310   -2.8210 C   0  0  0  0  0  0  0  0  0  0  0  0
   -5.6210   -2.8230   -3.9000 H   0  0  0  0  0  0  0  0  0  0  0  0
   -6.7330   -3.0960   -2.0780 C   0  0  0  0  0  0  0  0  0  0  0  0
   -7.7060   -3.1220   -2.5560 H   0  0  0  0  0  0  0  0  0  0  0  0
   -6.6040   -3.2300   -0.7020 C   0  0  0  0  0  0  0  0  0  0  0  0
   -7.5000   -3.3660   -0.0980 H   0  0  0  0  0  0  0  0  0  0  0  0
   -5.3340   -3.1940   -0.1010 C   0  0  0  0  0  0  0  0  0  0  0  0
   -5.2080   -3.3530    1.3860 C   0  0  0  0  0  0  0  0  0  0  0  0
   -6.3780   -3.7170    1.9870 F   0  0  0  0  0  0  0  0  0  0  0  0
   -4.8230   -2.2060    2.0090 F   0  0  0  0  0  0  0  0  0  0  0  0
   -4.3070   -4.3090    1.7470 F   0  0  0  0  0  0  0  0  0  0  0  0
    0.2220    3.7130   -1.0900 C   0  0  0  0  0  0  0  0  0  0  0  0
    1.2790    4.0140   -1.1170 H   0  0  0  0  0  0  0  0  0  0  0  0
    0.1160    2.8000   -1.6870 H   0  0  0  0  0  0  0  0  0  0  0  0
   -0.6470    4.8180   -1.7130 C   0  0  2  0  0  0  0  0  0  0  0  0
   -1.7000    4.5090   -1.7390 H   0  0  0  0  0  0  0  0  0  0  0  0
   -0.1960    5.1310   -3.1330 C   0  0  0  0  0  0  0  0  0  0  0  0
    0.8370    5.4950   -3.1450 H   0  0  0  0  0  0  0  0  0  0  0  0
   -0.8140    5.9260   -3.5630 H   0  0  0  0  0  0  0  0  0  0  0  0
   -0.2650    4.2490   -3.7760 H   0  0  0  0  0  0  0  0  0  0  0  0
   -0.5390    6.0270   -0.9460 O   0  0  0  0  0  0  0  0  0  0  0  0
  1  2  1  0  0  0  0
  1  3  1  0  0  0  0
  1  4  1  0  0  0  0
  1  5  1  0  0  0  0
  5  6  1  0  0  0  0
  5  7  1  0  0  0  0
  5 71  1  0  0  0  0
  7  8  1  0  0  0  0
  7  9  1  0  0  0  0
  7 10  1  0  0  0  0
 10 11  1  0  0  0  0
 10 62  1  0  0  0  0
 11 12  1  0  0  0  0
 11 13  1  0  0  0  0
 11 14  1  0  0  0  0
 14 15  1  0  0  0  0
 14 16  1  0  0  0  0
 14 17  1  0  0  0  0
 17 18  1  0  0  0  0
 17 19  1  0  0  0  0
 17 20  1  0  0  0  0
 20 21  1  0  0  0  0
 20 48  2  0  0  0  0
 21 22  2  0  0  0  0
 22 23  1  0  0  0  0
 22 39  1  0  0  0  0
 23 24  1  0  0  0  0
 23 25  1  0  0  0  0
 25 26  1  0  0  0  0
 25 33  2  0  0  0  0
 26 27  1  0  0  0  0
 26 28  2  0  0  0  0
 28 29  1  0  0  0  0
 28 30  1  0  0  0  0
 30 31  2  0  0  0  0
 30 35  1  0  0  0  0
 31 32  1  0  0  0  0
 31 33  1  0  0  0  0
 33 34  1  0  0  0  0
 35 36  1  0  0  0  0
 35 37  1  0  0  0  0
 35 38  1  0  0  0  0
 39 40  1  0  0  0  0
 39 47  2  0  0  0  0
 40 41  1  0  0  0  0
 40 42  2  0  0  0  0
 42 43  1  0  0  0  0
 42 44  1  0  0  0  0
 44 45  2  0  0  0  0
 44 49  1  0  0  0  0
 45 46  1  0  0  0  0
 45 47  1  0  0  0  0
 47 48  1  0  0  0  0
 49 50  1  0  0  0  0
 49 57  2  0  0  0  0
 50 51  2  0  0  0  0
 51 52  1  0  0  0  0
 51 53  1  0  0  0  0
 53 54  1  0  0  0  0
 53 55  2  0  0  0  0
 55 56  1  0  0  0  0
 55 57  1  0  0  0  0
 57 58  1  0  0  0  0
 58 59  1  0  0  0  0
 58 60  1  0  0  0  0
 58 61  1  0  0  0  0
 62 63  1  0  0  0  0
 62 64  1  0  0  0  0
 62 65  1  0  0  0  0
 65 66  1  0  0  0  0
 65 67  1  0  0  0  0
 65 71  1  0  0  0  0
 67 68  1  0  0  0  0
 67 69  1  0  0  0  0
 67 70  1  0  0  0  0
M  END
>  <Name>
CHEMBL446258

>  <IC50>
2

>  <Activity>
active

$$$$
CHEMBL456128
  MOE2011           3D

 64 68  0  0  1  0  0  0  0  0999 V2000
    3.3050    5.8070   -1.6240 C   0  0  0  0  0  0  0  0  0  0  0  0
    3.5580    5.5260   -2.6510 H   0  0  0  0  0  0  0  0  0  0  0  0
    4.1800    6.2800   -1.1660 H   0  0  0  0  0  0  0  0  0  0  0  0
    2.5160    6.5660   -1.6510 H   0  0  0  0  0  0  0  0  0  0  0  0
    2.8690    4.5960   -0.8100 C   0  0  2  0  0  0  0  0  0  0  0  0
    3.7090    3.8910   -0.7720 H   0  0  0  0  0  0  0  0  0  0  0  0
    1.6330    3.9210   -1.4390 C   0  0  0  0  0  0  0  0  0  0  0  0
    1.8690    3.6200   -2.4670 H   0  0  0  0  0  0  0  0  0  0  0  0
    0.8240    4.6590   -1.5090 H   0  0  0  0  0  0  0  0  0  0  0  0
    1.1010    2.7950   -0.6470 N   0  0  0  0  0  0  0  0  0  0  0  0
    1.1220    1.5290   -1.4000 C   0  0  0  0  0  0  0  0  0  0  0  0
    0.6360    1.6780   -2.3740 H   0  0  0  0  0  0  0  0  0  0  0  0
    2.1540    1.2190   -1.6060 H   0  0  0  0  0  0  0  0  0  0  0  0
    0.3780    0.3970   -0.7240 C   0  0  0  0  0  0  0  0  0  0  0  0
    1.1120   -0.5650   -0.1510 N   0  0  0  0  0  0  0  0  0  0  0  0
    0.4630   -1.5590    0.4890 C   0  0  0  0  0  0  0  0  0  0  0  0
    1.2480   -2.5690    1.0760 N   0  0  0  0  0  0  0  0  0  0  0  0
    0.8710   -2.9770    1.9190 H   0  0  0  0  0  0  0  0  0  0  0  0
    2.5130   -3.0180    0.6710 C   0  0  0  0  0  0  0  0  0  0  0  0
    3.0030   -2.8360   -0.6240 C   0  0  0  0  0  0  0  0  0  0  0  0
    2.3750   -2.3950   -1.3940 H   0  0  0  0  0  0  0  0  0  0  0  0
    4.3040   -3.2090   -0.9540 C   0  0  0  0  0  0  0  0  0  0  0  0
    4.6750   -3.0490   -1.9620 H   0  0  0  0  0  0  0  0  0  0  0  0
    5.1110   -3.7660    0.0330 C   0  0  0  0  0  0  0  0  0  0  0  0
    4.6660   -3.9660    1.3010 N   0  0  0  0  0  0  0  0  0  0  0  0
    3.3940   -3.5900    1.5830 C   0  0  0  0  0  0  0  0  0  0  0  0
    3.1040   -3.7500    2.6180 H   0  0  0  0  0  0  0  0  0  0  0  0
    6.5390   -4.1250   -0.3060 C   0  0  0  0  0  0  0  0  0  0  0  0
    7.1680   -4.8580    0.6540 F   0  0  0  0  0  0  0  0  0  0  0  0
    7.3220   -3.0270   -0.5070 F   0  0  0  0  0  0  0  0  0  0  0  0
    6.6380   -4.8590   -1.4520 F   0  0  0  0  0  0  0  0  0  0  0  0
   -0.9410   -1.6080    0.5500 C   0  0  0  0  0  0  0  0  0  0  0  0
   -1.7090   -2.6290    1.1640 C   0  0  0  0  0  0  0  0  0  0  0  0
   -1.2330   -3.4850    1.6340 H   0  0  0  0  0  0  0  0  0  0  0  0
   -3.1030   -2.5680    1.1700 C   0  0  0  0  0  0  0  0  0  0  0  0
   -3.6730   -3.3600    1.6520 H   0  0  0  0  0  0  0  0  0  0  0  0
   -3.7590   -1.4960    0.5620 C   0  0  0  0  0  0  0  0  0  0  0  0
   -2.9870   -0.4960   -0.0470 C   0  0  0  0  0  0  0  0  0  0  0  0
   -3.4850    0.3480   -0.5230 H   0  0  0  0  0  0  0  0  0  0  0  0
   -1.6030   -0.5410   -0.0730 C   0  0  0  0  0  0  0  0  0  0  0  0
   -0.9620    0.4420   -0.7050 N   0  0  0  0  0  0  0  0  0  0  0  0
   -5.2180   -1.3980    0.5540 C   0  0  0  0  0  0  0  0  0  0  0  0
   -5.7170   -0.6710    1.5850 N   0  0  0  0  0  0  0  0  0  0  0  0
   -7.0550   -0.5090    1.6440 C   0  0  0  0  0  0  0  0  0  0  0  0
   -7.4110    0.0790    2.4840 H   0  0  0  0  0  0  0  0  0  0  0  0
   -7.9340   -1.0390    0.7180 C   0  0  0  0  0  0  0  0  0  0  0  0
   -9.0030   -0.8810    0.8120 H   0  0  0  0  0  0  0  0  0  0  0  0
   -7.4080   -1.7780   -0.3350 C   0  0  0  0  0  0  0  0  0  0  0  0
   -8.0830   -2.2030   -1.0770 H   0  0  0  0  0  0  0  0  0  0  0  0
   -6.0220   -1.9640   -0.4380 C   0  0  0  0  0  0  0  0  0  0  0  0
   -5.4310   -2.7550   -1.5680 C   0  0  0  0  0  0  0  0  0  0  0  0
   -6.3450   -3.0850   -2.5250 F   0  0  0  0  0  0  0  0  0  0  0  0
   -4.8980   -3.9380   -1.1520 F   0  0  0  0  0  0  0  0  0  0  0  0
   -4.4380   -2.0990   -2.2290 F   0  0  0  0  0  0  0  0  0  0  0  0
    1.7640    2.6960    0.6630 C   0  0  0  0  0  0  0  0  0  0  0  0
    1.1910    2.0420    1.3300 H   0  0  0  0  0  0  0  0  0  0  0  0
    2.7590    2.2480    0.5460 H   0  0  0  0  0  0  0  0  0  0  0  0
    1.9180    4.0760    1.3370 C   0  0  2  0  0  0  0  0  0  0  0  0
    2.5270    3.9500    2.2390 H   0  0  0  0  0  0  0  0  0  0  0  0
    0.5790    4.6780    1.7570 C   0  0  0  0  0  0  0  0  0  0  0  0
   -0.0520    4.9030    0.8910 H   0  0  0  0  0  0  0  0  0  0  0  0
    0.7390    5.6280    2.2790 H   0  0  0  0  0  0  0  0  0  0  0  0
    0.0330    4.0030    2.4240 H   0  0  0  0  0  0  0  0  0  0  0  0
    2.5980    5.0460    0.5220 O   0  0  0  0  0  0  0  0  0  0  0  0
  1  2  1  0  0  0  0
  1  3  1  0  0  0  0
  1  4  1  0  0  0  0
  1  5  1  0  0  0  0
  5  6  1  0  0  0  0
  5  7  1  0  0  0  0
  5 64  1  0  0  0  0
  7  8  1  0  0  0  0
  7  9  1  0  0  0  0
  7 10  1  0  0  0  0
 10 11  1  0  0  0  0
 10 55  1  0  0  0  0
 11 12  1  0  0  0  0
 11 13  1  0  0  0  0
 11 14  1  0  0  0  0
 14 15  1  0  0  0  0
 14 41  2  0  0  0  0
 15 16  2  0  0  0  0
 16 17  1  0  0  0  0
 16 32  1  0  0  0  0
 17 18  1  0  0  0  0
 17 19  1  0  0  0  0
 19 20  1  0  0  0  0
 19 26  2  0  0  0  0
 20 21  1  0  0  0  0
 20 22  2  0  0  0  0
 22 23  1  0  0  0  0
 22 24  1  0  0  0  0
 24 25  2  0  0  0  0
 24 28  1  0  0  0  0
 25 26  1  0  0  0  0
 26 27  1  0  0  0  0
 28 29  1  0  0  0  0
 28 30  1  0  0  0  0
 28 31  1  0  0  0  0
 32 33  1  0  0  0  0
 32 40  2  0  0  0  0
 33 34  1  0  0  0  0
 33 35  2  0  0  0  0
 35 36  1  0  0  0  0
 35 37  1  0  0  0  0
 37 38  2  0  0  0  0
 37 42  1  0  0  0  0
 38 39  1  0  0  0  0
 38 40  1  0  0  0  0
 40 41  1  0  0  0  0
 42 43  1  0  0  0  0
 42 50  2  0  0  0  0
 43 44  2  0  0  0  0
 44 45  1  0  0  0  0
 44 46  1  0  0  0  0
 46 47  1  0  0  0  0
 46 48  2  0  0  0  0
 48 49  1  0  0  0  0
 48 50  1  0  0  0  0
 50 51  1  0  0  0  0
 51 52  1  0  0  0  0
 51 53  1  0  0  0  0
 51 54  1  0  0  0  0
 55 56  1  0  0  0  0
 55 57  1  0  0  0  0
 55 58  1  0  0  0  0
 58 59  1  0  0  0  0
 58 60  1  0  0  0  0
 58 64  1  0  0  0  0
 60 61  1  0  0  0  0
 60 62  1  0  0  0  0
 60 63  1  0  0  0  0
M  END
>  <Name>
CHEMBL456128

>  <IC50>
2

>  <Activity>
active

$$$$
CHEMBL517566
  MOE2011           3D

 53 56  0  0  1  0  0  0  0  0999 V2000
    2.1810   -5.1930    1.2440 C   0  0  0  0  0  0  0  0  0  0  0  0
    2.8930   -6.0250    1.2330 H   0  0  0  0  0  0  0  0  0  0  0  0
    1.5010   -5.3420    2.0900 H   0  0  0  0  0  0  0  0  0  0  0  0
    2.7510   -4.2760    1.4260 H   0  0  0  0  0  0  0  0  0  0  0  0
    1.4130   -5.1190   -0.0780 C   0  0  0  0  0  0  0  0  0  0  0  0
    2.1380   -4.9600   -0.8860 H   0  0  0  0  0  0  0  0  0  0  0  0
    0.7010   -6.4480   -0.3370 C   0  0  0  0  0  0  0  0  0  0  0  0
   -0.0400   -6.6610    0.4410 H   0  0  0  0  0  0  0  0  0  0  0  0
    1.4170   -7.2760   -0.3590 H   0  0  0  0  0  0  0  0  0  0  0  0
    0.1830   -6.4300   -1.3020 H   0  0  0  0  0  0  0  0  0  0  0  0
    0.3960   -3.9650   -0.0800 C   0  0  0  0  0  0  0  0  0  0  0  0
   -0.2610   -4.0490    0.7950 H   0  0  0  0  0  0  0  0  0  0  0  0
   -0.2330   -4.0390   -0.9760 H   0  0  0  0  0  0  0  0  0  0  0  0
    1.0710   -2.6890   -0.0810 N   0  0  0  0  0  0  0  0  0  0  0  0
    2.0770   -2.6090   -0.1090 H   0  0  0  0  0  0  0  0  0  0  0  0
    0.3880   -1.4980   -0.0500 C   0  0  0  0  0  0  0  0  0  0  0  0
    1.1600   -0.3960   -0.0570 N   0  0  0  0  0  0  0  0  0  0  0  0
    0.6090    0.8480   -0.0320 C   0  0  0  0  0  0  0  0  0  0  0  0
    1.3770    2.0220   -0.0250 N   0  0  0  0  0  0  0  0  0  0  0  0
    0.8010    2.8560    0.0310 H   0  0  0  0  0  0  0  0  0  0  0  0
    2.7620    2.2390   -0.0800 C   0  0  0  0  0  0  0  0  0  0  0  0
    3.6990    1.2220   -0.2930 C   0  0  0  0  0  0  0  0  0  0  0  0
    3.3840    0.1980   -0.4610 H   0  0  0  0  0  0  0  0  0  0  0  0
    5.0710    1.4880   -0.3090 C   0  0  0  0  0  0  0  0  0  0  0  0
    5.7670    0.6690   -0.4820 H   0  0  0  0  0  0  0  0  0  0  0  0
    5.5410    2.7870   -0.1020 C   0  0  0  0  0  0  0  0  0  0  0  0
    4.6150    3.8150    0.1040 C   0  0  0  0  0  0  0  0  0  0  0  0
    4.9540    4.8370    0.2620 H   0  0  0  0  0  0  0  0  0  0  0  0
    3.2450    3.5410    0.1170 C   0  0  0  0  0  0  0  0  0  0  0  0
    2.5550    4.3640    0.2910 H   0  0  0  0  0  0  0  0  0  0  0  0
    7.0120    3.0870   -0.1250 C   0  0  0  0  0  0  0  0  0  0  0  0
    7.3970    3.9130    0.8880 F   0  0  0  0  0  0  0  0  0  0  0  0
    7.7970    1.9790   -0.0160 F   0  0  0  0  0  0  0  0  0  0  0  0
    7.3980    3.7050   -1.2760 F   0  0  0  0  0  0  0  0  0  0  0  0
   -0.7930    0.9320    0.0050 C   0  0  0  0  0  0  0  0  0  0  0  0
   -1.6040    2.0580    0.0440 N   0  0  0  0  0  0  0  0  0  0  0  0
   -2.8770    1.7060    0.0480 C   0  0  0  0  0  0  0  0  0  0  0  0
   -3.8740    2.6260    0.1020 N   0  0  0  0  0  0  0  0  0  0  0  0
   -3.6110    3.5900    0.2810 H   0  0  0  0  0  0  0  0  0  0  0  0
   -5.2610    2.4100   -0.0430 C   0  0  0  0  0  0  0  0  0  0  0  0
   -6.1320    2.7190    1.0220 C   0  0  0  0  0  0  0  0  0  0  0  0
   -5.5250    3.3630    2.5110 Cl  0  0  0  0  0  0  0  0  0  0  0  0
   -7.5110    2.5080    0.9220 C   0  0  0  0  0  0  0  0  0  0  0  0
   -8.1680    2.7360    1.7580 H   0  0  0  0  0  0  0  0  0  0  0  0
   -8.0530    2.0040   -0.2570 C   0  0  0  0  0  0  0  0  0  0  0  0
   -9.1250    1.8400   -0.3380 H   0  0  0  0  0  0  0  0  0  0  0  0
   -7.2230    1.7290   -1.3400 C   0  0  0  0  0  0  0  0  0  0  0  0
   -7.6600    1.3630   -2.2660 H   0  0  0  0  0  0  0  0  0  0  0  0
   -5.8410    1.9370   -1.2390 C   0  0  0  0  0  0  0  0  0  0  0  0
   -4.8990    1.6580   -2.6660 Cl  0  0  0  0  0  0  0  0  0  0  0  0
   -3.1420   -0.0140    0.0620 S   0  0  0  0  0  0  0  0  0  0  0  0
   -1.4710   -0.2650    0.0080 C   0  0  0  0  0  0  0  0  0  0  0  0
   -0.9520   -1.4960   -0.0170 N   0  0  0  0  0  0  0  0  0  0  0  0
  1  2  1  0  0  0  0
  1  3  1  0  0  0  0
  1  4  1  0  0  0  0
  1  5  1  0  0  0  0
  5  6  1  0  0  0  0
  5  7  1  0  0  0  0
  5 11  1  0  0  0  0
  7  8  1  0  0  0  0
  7  9  1  0  0  0  0
  7 10  1  0  0  0  0
 11 12  1  0  0  0  0
 11 13  1  0  0  0  0
 11 14  1  0  0  0  0
 14 15  1  0  0  0  0
 14 16  1  0  0  0  0
 16 17  1  0  0  0  0
 16 53  2  0  0  0  0
 17 18  2  0  0  0  0
 18 19  1  0  0  0  0
 18 35  1  0  0  0  0
 19 20  1  0  0  0  0
 19 21  1  0  0  0  0
 21 22  1  0  0  0  0
 21 29  2  0  0  0  0
 22 23  1  0  0  0  0
 22 24  2  0  0  0  0
 24 25  1  0  0  0  0
 24 26  1  0  0  0  0
 26 27  2  0  0  0  0
 26 31  1  0  0  0  0
 27 28  1  0  0  0  0
 27 29  1  0  0  0  0
 29 30  1  0  0  0  0
 31 32  1  0  0  0  0
 31 33  1  0  0  0  0
 31 34  1  0  0  0  0
 35 36  1  0  0  0  0
 35 52  2  0  0  0  0
 36 37  2  0  0  0  0
 37 38  1  0  0  0  0
 37 51  1  0  0  0  0
 38 39  1  0  0  0  0
 38 40  1  0  0  0  0
 40 41  1  0  0  0  0
 40 49  2  0  0  0  0
 41 42  1  0  0  0  0
 41 43  2  0  0  0  0
 43 44  1  0  0  0  0
 43 45  1  0  0  0  0
 45 46  1  0  0  0  0
 45 47  2  0  0  0  0
 47 48  1  0  0  0  0
 47 49  1  0  0  0  0
 49 50  1  0  0  0  0
 51 52  1  0  0  0  0
 52 53  1  0  0  0  0
M  END
>  <Name>
CHEMBL517566

>  <IC50>
2

>  <Activity>
active

$$$$
CHEMBL458058
  MOE2011           3D

 59 63  0  0  1  0  0  0  0  0999 V2000
    6.8790    3.9380    1.8010 F   0  0  0  0  0  0  0  0  0  0  0  0
    6.8830    3.2060    0.6520 C   0  0  0  0  0  0  0  0  0  0  0  0
    7.5710    3.9500   -0.2580 F   0  0  0  0  0  0  0  0  0  0  0  0
    7.6610    2.1170    0.9060 F   0  0  0  0  0  0  0  0  0  0  0  0
    5.4990    2.8310    0.2020 C   0  0  0  0  0  0  0  0  0  0  0  0
    5.0040    3.2340   -1.0430 C   0  0  0  0  0  0  0  0  0  0  0  0
    5.6170    3.8330   -1.7140 H   0  0  0  0  0  0  0  0  0  0  0  0
    3.7150    2.8690   -1.4460 C   0  0  0  0  0  0  0  0  0  0  0  0
    3.3630    3.1950   -2.4220 H   0  0  0  0  0  0  0  0  0  0  0  0
    2.8920    2.0930   -0.6190 C   0  0  0  0  0  0  0  0  0  0  0  0
    1.6120    1.7320   -1.0700 N   0  0  0  0  0  0  0  0  0  0  0  0
    1.3040    2.1770   -1.9220 H   0  0  0  0  0  0  0  0  0  0  0  0
    0.7030    0.7900   -0.5460 C   0  0  0  0  0  0  0  0  0  0  0  0
    1.1960   -0.3270    0.0260 N   0  0  0  0  0  0  0  0  0  0  0  0
    0.3210   -1.2260    0.4990 C   0  0  0  0  0  0  0  0  0  0  0  0
    0.8640   -2.4830    1.1580 C   0  0  0  0  0  0  0  0  0  0  0  0
    0.0390   -3.0390    1.6220 H   0  0  0  0  0  0  0  0  0  0  0  0
    1.5110   -2.1370    1.9750 H   0  0  0  0  0  0  0  0  0  0  0  0
    1.6390   -3.3660    0.2650 N   0  0  0  0  0  0  0  0  0  0  0  0
    2.3850   -4.3730    1.0410 C   0  0  0  0  0  0  0  0  0  0  0  0
    3.2470   -3.8940    1.5200 H   0  0  0  0  0  0  0  0  0  0  0  0
    1.7520   -4.7980    1.8310 H   0  0  0  0  0  0  0  0  0  0  0  0
    2.8700   -5.5070    0.1340 C   0  0  0  0  0  0  0  0  0  0  0  0
    3.4820   -6.2130    0.7060 H   0  0  0  0  0  0  0  0  0  0  0  0
    3.4970   -5.1200   -0.6780 H   0  0  0  0  0  0  0  0  0  0  0  0
    1.7920   -6.2490   -0.4490 O   0  0  0  0  0  0  0  0  0  0  0  0
    0.5800   -5.4960   -0.5600 C   0  0  0  0  0  0  0  0  0  0  0  0
    0.0090   -5.9160   -1.3940 H   0  0  0  0  0  0  0  0  0  0  0  0
   -0.0110   -5.6570    0.3490 H   0  0  0  0  0  0  0  0  0  0  0  0
    0.8240   -3.9980   -0.7910 C   0  0  0  0  0  0  0  0  0  0  0  0
   -0.1350   -3.4910   -0.9410 H   0  0  0  0  0  0  0  0  0  0  0  0
    1.3830   -3.8840   -1.7290 H   0  0  0  0  0  0  0  0  0  0  0  0
   -1.0150   -1.0780    0.4600 N   0  0  0  0  0  0  0  0  0  0  0  0
   -1.5020    0.0460   -0.0720 C   0  0  0  0  0  0  0  0  0  0  0  0
   -2.8810    0.2320   -0.0780 C   0  0  0  0  0  0  0  0  0  0  0  0
   -3.5010   -0.5700    0.3230 H   0  0  0  0  0  0  0  0  0  0  0  0
   -3.4860    1.4030   -0.5640 C   0  0  0  0  0  0  0  0  0  0  0  0
   -2.6580    2.3930   -1.0980 C   0  0  0  0  0  0  0  0  0  0  0  0
   -3.0890    3.3110   -1.4950 H   0  0  0  0  0  0  0  0  0  0  0  0
   -1.2740    2.2260   -1.1160 C   0  0  0  0  0  0  0  0  0  0  0  0
   -0.6670    3.0360   -1.5110 H   0  0  0  0  0  0  0  0  0  0  0  0
   -0.6800    1.0480   -0.6000 C   0  0  0  0  0  0  0  0  0  0  0  0
   -4.9420    1.5990   -0.5220 C   0  0  0  0  0  0  0  0  0  0  0  0
   -5.5030    1.7630   -1.7510 N   0  0  0  0  0  0  0  0  0  0  0  0
   -6.8390    1.9380   -1.8220 C   0  0  0  0  0  0  0  0  0  0  0  0
   -7.2370    2.0570   -2.8250 H   0  0  0  0  0  0  0  0  0  0  0  0
   -7.6660    1.9660   -0.7180 C   0  0  0  0  0  0  0  0  0  0  0  0
   -8.7360    2.1070   -0.8260 H   0  0  0  0  0  0  0  0  0  0  0  0
   -7.0850    1.8150    0.5350 C   0  0  0  0  0  0  0  0  0  0  0  0
   -7.7200    1.8440    1.4200 H   0  0  0  0  0  0  0  0  0  0  0  0
   -5.6980    1.6400    0.6560 C   0  0  0  0  0  0  0  0  0  0  0  0
   -5.0770    1.4980    2.0160 C   0  0  0  0  0  0  0  0  0  0  0  0
   -3.9270    2.2100    2.1700 F   0  0  0  0  0  0  0  0  0  0  0  0
   -5.8970    1.9200    3.0210 F   0  0  0  0  0  0  0  0  0  0  0  0
   -4.7700    0.2060    2.3160 F   0  0  0  0  0  0  0  0  0  0  0  0
    3.3950    1.6990    0.6270 C   0  0  0  0  0  0  0  0  0  0  0  0
    2.7860    1.1060    1.3040 H   0  0  0  0  0  0  0  0  0  0  0  0
    4.6810    2.0610    1.0350 C   0  0  0  0  0  0  0  0  0  0  0  0
    5.0380    1.7340    2.0100 H   0  0  0  0  0  0  0  0  0  0  0  0
  1  2  1  0  0  0  0
  2  3  1  0  0  0  0
  2  4  1  0  0  0  0
  2  5  1  0  0  0  0
  5  6  1  0  0  0  0
  5 58  2  0  0  0  0
  6  7  1  0  0  0  0
  6  8  2  0  0  0  0
  8  9  1  0  0  0  0
  8 10  1  0  0  0  0
 10 11  1  0  0  0  0
 10 56  2  0  0  0  0
 11 12  1  0  0  0  0
 11 13  1  0  0  0  0
 13 14  1  0  0  0  0
 13 42  2  0  0  0  0
 14 15  2  0  0  0  0
 15 16  1  0  0  0  0
 15 33  1  0  0  0  0
 16 17  1  0  0  0  0
 16 18  1  0  0  0  0
 16 19  1  0  0  0  0
 19 20  1  0  0  0  0
 19 30  1  0  0  0  0
 20 21  1  0  0  0  0
 20 22  1  0  0  0  0
 20 23  1  0  0  0  0
 23 24  1  0  0  0  0
 23 25  1  0  0  0  0
 23 26  1  0  0  0  0
 26 27  1  0  0  0  0
 27 28  1  0  0  0  0
 27 29  1  0  0  0  0
 27 30  1  0  0  0  0
 30 31  1  0  0  0  0
 30 32  1  0  0  0  0
 33 34  2  0  0  0  0
 34 35  1  0  0  0  0
 34 42  1  0  0  0  0
 35 36  1  0  0  0  0
 35 37  2  0  0  0  0
 37 38  1  0  0  0  0
 37 43  1  0  0  0  0
 38 39  1  0  0  0  0
 38 40  2  0  0  0  0
 40 41  1  0  0  0  0
 40 42  1  0  0  0  0
 43 44  1  0  0  0  0
 43 51  2  0  0  0  0
 44 45  2  0  0  0  0
 45 46  1  0  0  0  0
 45 47  1  0  0  0  0
 47 48  1  0  0  0  0
 47 49  2  0  0  0  0
 49 50  1  0  0  0  0
 49 51  1  0  0  0  0
 51 52  1  0  0  0  0
 52 53  1  0  0  0  0
 52 54  1  0  0  0  0
 52 55  1  0  0  0  0
 56 57  1  0  0  0  0
 56 58  1  0  0  0  0
 58 59  1  0  0  0  0
M  END
>  <Name>
CHEMBL458058

>  <IC50>
2.1

>  <Activity>
active

$$$$
CHEMBL1089119
  MOE2011           3D

 42 45  0  0  1  0  0  0  0  0999 V2000
    7.8070   -1.3270   -1.6020 F   0  0  0  0  0  0  0  0  0  0  0  0
    7.6430   -0.3310   -0.6880 C   0  0  0  0  0  0  0  0  0  0  0  0
    8.3270    0.7400   -1.1800 F   0  0  0  0  0  0  0  0  0  0  0  0
    8.3180   -0.7280    0.4240 F   0  0  0  0  0  0  0  0  0  0  0  0
    6.2070   -0.0260   -0.4040 C   0  0  0  0  0  0  0  0  0  0  0  0
    5.7840    1.2360    0.0080 C   0  0  0  0  0  0  0  0  0  0  0  0
    6.4960    2.0520    0.1170 H   0  0  0  0  0  0  0  0  0  0  0  0
    4.4350    1.4570    0.2840 C   0  0  0  0  0  0  0  0  0  0  0  0
    4.1100    2.4400    0.6090 H   0  0  0  0  0  0  0  0  0  0  0  0
    3.5230    0.4100    0.1500 C   0  0  0  0  0  0  0  0  0  0  0  0
    2.1700    0.6590    0.4540 N   0  0  0  0  0  0  0  0  0  0  0  0
    1.9060    1.6310    0.3950 H   0  0  0  0  0  0  0  0  0  0  0  0
    1.1370   -0.2430    0.7920 C   0  0  0  0  0  0  0  0  0  0  0  0
    1.4360   -1.4980    1.3170 C   0  0  0  0  0  0  0  0  0  0  0  0
    2.4550   -1.8080    1.5150 H   0  0  0  0  0  0  0  0  0  0  0  0
    0.4010   -2.3550    1.6100 C   0  0  0  0  0  0  0  0  0  0  0  0
    0.5900   -3.3390    2.0280 H   0  0  0  0  0  0  0  0  0  0  0  0
   -0.8940   -2.0540    1.4090 N   0  0  0  0  0  0  0  0  0  0  0  0
   -1.2170   -0.8740    0.8850 C   0  0  0  0  0  0  0  0  0  0  0  0
   -2.5160   -0.6440    0.6780 N   0  0  0  0  0  0  0  0  0  0  0  0
   -2.9250    0.5150    0.1120 C   0  0  0  0  0  0  0  0  0  0  0  0
   -2.0280    1.5100   -0.2380 C   0  0  0  0  0  0  0  0  0  0  0  0
   -2.3700    2.4390   -0.6840 H   0  0  0  0  0  0  0  0  0  0  0  0
   -0.6750    1.2870   -0.0230 C   0  0  0  0  0  0  0  0  0  0  0  0
    0.0190    2.0630   -0.3290 H   0  0  0  0  0  0  0  0  0  0  0  0
   -0.2310    0.0770    0.5510 C   0  0  0  0  0  0  0  0  0  0  0  0
   -4.3760    0.6590   -0.1030 C   0  0  0  0  0  0  0  0  0  0  0  0
   -4.8540    1.9110    0.1560 N   0  0  0  0  0  0  0  0  0  0  0  0
   -6.1780    2.1330    0.0220 C   0  0  0  0  0  0  0  0  0  0  0  0
   -6.5030    3.1440    0.2510 H   0  0  0  0  0  0  0  0  0  0  0  0
   -7.0800    1.1660   -0.3700 C   0  0  0  0  0  0  0  0  0  0  0  0
   -8.1360    1.3920   -0.4600 H   0  0  0  0  0  0  0  0  0  0  0  0
   -6.5880   -0.1010   -0.6530 C   0  0  0  0  0  0  0  0  0  0  0  0
   -7.2810   -0.8770   -0.9760 H   0  0  0  0  0  0  0  0  0  0  0  0
   -5.2150   -0.3770   -0.5360 C   0  0  0  0  0  0  0  0  0  0  0  0
   -4.7070   -1.7480   -0.8900 C   0  0  0  0  0  0  0  0  0  0  0  0
   -3.5550   -1.7440   -1.6160 F   0  0  0  0  0  0  0  0  0  0  0  0
   -5.5970   -2.4370   -1.6680 F   0  0  0  0  0  0  0  0  0  0  0  0
   -4.5030   -2.5460    0.1920 F   0  0  0  0  0  0  0  0  0  0  0  0
    3.9290   -0.8220   -0.2340 N   0  0  0  0  0  0  0  0  0  0  0  0
    5.2420   -1.0140   -0.5010 C   0  0  0  0  0  0  0  0  0  0  0  0
    5.4940   -2.0280   -0.8040 H   0  0  0  0  0  0  0  0  0  0  0  0
  1  2  1  0  0  0  0
  2  3  1  0  0  0  0
  2  4  1  0  0  0  0
  2  5  1  0  0  0  0
  5  6  1  0  0  0  0
  5 41  2  0  0  0  0
  6  7  1  0  0  0  0
  6  8  2  0  0  0  0
  8  9  1  0  0  0  0
  8 10  1  0  0  0  0
 10 11  1  0  0  0  0
 10 40  2  0  0  0  0
 11 12  1  0  0  0  0
 11 13  1  0  0  0  0
 13 14  1  0  0  0  0
 13 26  2  0  0  0  0
 14 15  1  0  0  0  0
 14 16  2  0  0  0  0
 16 17  1  0  0  0  0
 16 18  1  0  0  0  0
 18 19  2  0  0  0  0
 19 20  1  0  0  0  0
 19 26  1  0  0  0  0
 20 21  2  0  0  0  0
 21 22  1  0  0  0  0
 21 27  1  0  0  0  0
 22 23  1  0  0  0  0
 22 24  2  0  0  0  0
 24 25  1  0  0  0  0
 24 26  1  0  0  0  0
 27 28  1  0  0  0  0
 27 35  2  0  0  0  0
 28 29  2  0  0  0  0
 29 30  1  0  0  0  0
 29 31  1  0  0  0  0
 31 32  1  0  0  0  0
 31 33  2  0  0  0  0
 33 34  1  0  0  0  0
 33 35  1  0  0  0  0
 35 36  1  0  0  0  0
 36 37  1  0  0  0  0
 36 38  1  0  0  0  0
 36 39  1  0  0  0  0
 40 41  1  0  0  0  0
 41 42  1  0  0  0  0
M  END
>  <Name>
CHEMBL1089119

>  <IC50>
2.2

>  <Activity>
active

$$$$
CHEMBL102073
  MOE2011           3D

 46 48  0  0  0  0  0  0  0  0999 V2000
   -6.4970    1.2690   -0.0950 C   0  0  0  0  0  0  0  0  0  0  0  0
   -7.2060    1.3500    0.7350 H   0  0  0  0  0  0  0  0  0  0  0  0
   -7.0650    1.2930   -1.0300 H   0  0  0  0  0  0  0  0  0  0  0  0
   -5.8410    2.1450   -0.0680 H   0  0  0  0  0  0  0  0  0  0  0  0
   -5.6940   -0.0170    0.0240 C   0  0  0  0  0  0  0  0  0  0  0  0
   -6.3810   -0.8710    0.0290 H   0  0  0  0  0  0  0  0  0  0  0  0
   -5.1720   -0.0140    0.9860 H   0  0  0  0  0  0  0  0  0  0  0  0
   -4.6980   -0.1600   -1.1270 C   0  0  0  0  0  0  0  0  0  0  0  0
   -3.9990    0.6840   -1.1230 H   0  0  0  0  0  0  0  0  0  0  0  0
   -5.2440   -0.1030   -2.0770 H   0  0  0  0  0  0  0  0  0  0  0  0
   -3.9270   -1.4860   -1.1050 C   0  0  0  0  0  0  0  0  0  0  0  0
   -3.3370   -1.5550   -2.0280 H   0  0  0  0  0  0  0  0  0  0  0  0
   -4.6480   -2.3120   -1.1390 H   0  0  0  0  0  0  0  0  0  0  0  0
   -3.0100   -1.6930    0.1060 C   0  0  0  0  0  0  0  0  0  0  0  0
   -2.5770   -2.7000    0.0530 H   0  0  0  0  0  0  0  0  0  0  0  0
   -3.5930   -1.6800    1.0340 H   0  0  0  0  0  0  0  0  0  0  0  0
   -1.8730   -0.7030    0.1890 C   0  0  0  0  0  0  0  0  0  0  0  0
   -0.8030   -0.7750   -0.7170 C   0  0  0  0  0  0  0  0  0  0  0  0
   -0.7870   -1.5440   -1.4850 H   0  0  0  0  0  0  0  0  0  0  0  0
    0.2480    0.1420   -0.6490 C   0  0  0  0  0  0  0  0  0  0  0  0
    1.0560    0.0820   -1.3730 H   0  0  0  0  0  0  0  0  0  0  0  0
    0.2440    1.1280    0.3430 C   0  0  0  0  0  0  0  0  0  0  0  0
   -0.8290    1.2250    1.2340 C   0  0  0  0  0  0  0  0  0  0  0  0
   -0.8510    2.0120    1.9840 H   0  0  0  0  0  0  0  0  0  0  0  0
   -1.8770    0.3060    1.1610 C   0  0  0  0  0  0  0  0  0  0  0  0
   -2.7040    0.3900    1.8640 H   0  0  0  0  0  0  0  0  0  0  0  0
    1.3220    2.1360    0.4200 C   0  0  0  0  0  0  0  0  0  0  0  0
    1.0020    3.3220    0.4920 O   0  0  0  0  0  0  0  0  0  0  0  0
    2.6520    1.7860    0.3210 N   0  0  0  0  0  0  0  0  0  0  0  0
    3.2250    2.5830    0.0780 H   0  0  0  0  0  0  0  0  0  0  0  0
    3.3220    0.5540    0.5230 C   0  0  0  0  0  0  0  0  0  0  0  0
    2.7650   -0.4430    1.3360 C   0  0  0  0  0  0  0  0  0  0  0  0
    1.8130   -0.3030    1.8390 H   0  0  0  0  0  0  0  0  0  0  0  0
    3.4470   -1.6340    1.5790 C   0  0  0  0  0  0  0  0  0  0  0  0
    3.0000   -2.3950    2.2140 H   0  0  0  0  0  0  0  0  0  0  0  0
    4.7060   -1.8380    1.0280 C   0  0  0  0  0  0  0  0  0  0  0  0
    5.2250   -2.7720    1.2340 H   0  0  0  0  0  0  0  0  0  0  0  0
    5.2990   -0.8500    0.2290 C   0  0  0  0  0  0  0  0  0  0  0  0
    6.5690   -1.0390   -0.3230 C   0  0  0  0  0  0  0  0  0  0  0  0
    7.1290   -1.9540   -0.1430 H   0  0  0  0  0  0  0  0  0  0  0  0
    7.2110   -0.1480   -1.1080 N   0  0  0  0  0  0  0  0  0  0  0  0
    6.5510    0.9950   -1.3660 C   0  0  0  0  0  0  0  0  0  0  0  0
    7.0770    1.6970   -2.0070 H   0  0  0  0  0  0  0  0  0  0  0  0
    5.2880    1.2910   -0.8710 C   0  0  0  0  0  0  0  0  0  0  0  0
    4.8420    2.2360   -1.1600 H   0  0  0  0  0  0  0  0  0  0  0  0
    4.6220    0.3640   -0.0380 C   0  0  0  0  0  0  0  0  0  0  0  0
  1  2  1  0  0  0  0
  1  3  1  0  0  0  0
  1  4  1  0  0  0  0
  1  5  1  0  0  0  0
  5  6  1  0  0  0  0
  5  7  1  0  0  0  0
  5  8  1  0  0  0  0
  8  9  1  0  0  0  0
  8 10  1  0  0  0  0
  8 11  1  0  0  0  0
 11 12  1  0  0  0  0
 11 13  1  0  0  0  0
 11 14  1  0  0  0  0
 14 15  1  0  0  0  0
 14 16  1  0  0  0  0
 14 17  1  0  0  0  0
 17 18  1  0  0  0  0
 17 25  2  0  0  0  0
 18 19  1  0  0  0  0
 18 20  2  0  0  0  0
 20 21  1  0  0  0  0
 20 22  1  0  0  0  0
 22 23  2  0  0  0  0
 22 27  1  0  0  0  0
 23 24  1  0  0  0  0
 23 25  1  0  0  0  0
 25 26  1  0  0  0  0
 27 28  2  0  0  0  0
 27 29  1  0  0  0  0
 29 30  1  0  0  0  0
 29 31  1  0  0  0  0
 31 32  1  0  0  0  0
 31 46  2  0  0  0  0
 32 33  1  0  0  0  0
 32 34  2  0  0  0  0
 34 35  1  0  0  0  0
 34 36  1  0  0  0  0
 36 37  1  0  0  0  0
 36 38  2  0  0  0  0
 38 39  1  0  0  0  0
 38 46  1  0  0  0  0
 39 40  1  0  0  0  0
 39 41  2  0  0  0  0
 41 42  1  0  0  0  0
 42 43  1  0  0  0  0
 42 44  2  0  0  0  0
 44 45  1  0  0  0  0
 44 46  1  0  0  0  0
M  END
>  <Name>
CHEMBL102073

>  <IC50>
2.4

>  <Activity>
active

$$$$
CHEMBL456571
  MOE2011           3D

 42 45  0  0  1  0  0  0  0  0999 V2000
   -8.1410    0.4530    1.4920 F   0  0  0  0  0  0  0  0  0  0  0  0
   -7.8470    0.2300    0.1810 C   0  0  0  0  0  0  0  0  0  0  0  0
   -8.4860   -0.9240   -0.1550 F   0  0  0  0  0  0  0  0  0  0  0  0
   -8.4750    1.2200   -0.5120 F   0  0  0  0  0  0  0  0  0  0  0  0
   -6.3800    0.1730   -0.0970 C   0  0  0  0  0  0  0  0  0  0  0  0
   -5.8630    0.3900   -1.3720 C   0  0  0  0  0  0  0  0  0  0  0  0
   -6.5220    0.6240   -2.2060 H   0  0  0  0  0  0  0  0  0  0  0  0
   -4.4880    0.2990   -1.5850 C   0  0  0  0  0  0  0  0  0  0  0  0
   -4.0910    0.4580   -2.5820 H   0  0  0  0  0  0  0  0  0  0  0  0
   -3.6430   -0.0100   -0.5180 C   0  0  0  0  0  0  0  0  0  0  0  0
   -2.2640   -0.1230   -0.7750 N   0  0  0  0  0  0  0  0  0  0  0  0
   -1.9350    0.3380   -1.6070 H   0  0  0  0  0  0  0  0  0  0  0  0
   -1.2940   -0.8200   -0.0290 C   0  0  0  0  0  0  0  0  0  0  0  0
   -1.6860   -1.9040    0.6710 N   0  0  0  0  0  0  0  0  0  0  0  0
   -0.7500   -2.5410    1.3740 C   0  0  0  0  0  0  0  0  0  0  0  0
   -1.0700   -3.4080    1.9400 H   0  0  0  0  0  0  0  0  0  0  0  0
    0.5460   -2.2170    1.4450 N   0  0  0  0  0  0  0  0  0  0  0  0
    0.9390   -1.1430    0.7540 C   0  0  0  0  0  0  0  0  0  0  0  0
    2.2810   -0.7710    0.8210 C   0  0  0  0  0  0  0  0  0  0  0  0
    2.9400   -1.3700    1.4510 H   0  0  0  0  0  0  0  0  0  0  0  0
    2.7970    0.3470    0.1460 C   0  0  0  0  0  0  0  0  0  0  0  0
    1.9020    1.1150   -0.6070 C   0  0  0  0  0  0  0  0  0  0  0  0
    2.2520    2.0090   -1.1200 H   0  0  0  0  0  0  0  0  0  0  0  0
    0.5520    0.7640   -0.6910 C   0  0  0  0  0  0  0  0  0  0  0  0
   -0.1030    1.4080   -1.2710 H   0  0  0  0  0  0  0  0  0  0  0  0
    0.0500   -0.3770   -0.0170 C   0  0  0  0  0  0  0  0  0  0  0  0
    4.2040    0.7630    0.2830 C   0  0  0  0  0  0  0  0  0  0  0  0
    4.3390    1.9990    0.8400 N   0  0  0  0  0  0  0  0  0  0  0  0
    5.5830    2.4820    1.0370 C   0  0  0  0  0  0  0  0  0  0  0  0
    5.6300    3.4670    1.4900 H   0  0  0  0  0  0  0  0  0  0  0  0
    6.7310    1.7950    0.7010 C   0  0  0  0  0  0  0  0  0  0  0  0
    7.7110    2.2240    0.8820 H   0  0  0  0  0  0  0  0  0  0  0  0
    6.5900    0.5430    0.1190 C   0  0  0  0  0  0  0  0  0  0  0  0
    7.4850   -0.0110   -0.1630 H   0  0  0  0  0  0  0  0  0  0  0  0
    5.3120    0.0040   -0.1100 C   0  0  0  0  0  0  0  0  0  0  0  0
    5.1830   -1.3400   -0.7660 C   0  0  0  0  0  0  0  0  0  0  0  0
    4.7770   -2.3100    0.0970 F   0  0  0  0  0  0  0  0  0  0  0  0
    6.3590   -1.7930   -1.2920 F   0  0  0  0  0  0  0  0  0  0  0  0
    4.3000   -1.3510   -1.8010 F   0  0  0  0  0  0  0  0  0  0  0  0
   -4.1430   -0.2250    0.7210 N   0  0  0  0  0  0  0  0  0  0  0  0
   -5.4790   -0.1360    0.9060 C   0  0  0  0  0  0  0  0  0  0  0  0
   -5.8040   -0.3300    1.9260 H   0  0  0  0  0  0  0  0  0  0  0  0
  1  2  1  0  0  0  0
  2  3  1  0  0  0  0
  2  4  1  0  0  0  0
  2  5  1  0  0  0  0
  5  6  1  0  0  0  0
  5 41  2  0  0  0  0
  6  7  1  0  0  0  0
  6  8  2  0  0  0  0
  8  9  1  0  0  0  0
  8 10  1  0  0  0  0
 10 11  1  0  0  0  0
 10 40  2  0  0  0  0
 11 12  1  0  0  0  0
 11 13  1  0  0  0  0
 13 14  1  0  0  0  0
 13 26  2  0  0  0  0
 14 15  2  0  0  0  0
 15 16  1  0  0  0  0
 15 17  1  0  0  0  0
 17 18  2  0  0  0  0
 18 19  1  0  0  0  0
 18 26  1  0  0  0  0
 19 20  1  0  0  0  0
 19 21  2  0  0  0  0
 21 22  1  0  0  0  0
 21 27  1  0  0  0  0
 22 23  1  0  0  0  0
 22 24  2  0  0  0  0
 24 25  1  0  0  0  0
 24 26  1  0  0  0  0
 27 28  1  0  0  0  0
 27 35  2  0  0  0  0
 28 29  2  0  0  0  0
 29 30  1  0  0  0  0
 29 31  1  0  0  0  0
 31 32  1  0  0  0  0
 31 33  2  0  0  0  0
 33 34  1  0  0  0  0
 33 35  1  0  0  0  0
 35 36  1  0  0  0  0
 36 37  1  0  0  0  0
 36 38  1  0  0  0  0
 36 39  1  0  0  0  0
 40 41  1  0  0  0  0
 41 42  1  0  0  0  0
M  END
>  <Name>
CHEMBL456571

>  <IC50>
2.5

>  <Activity>
active

$$$$
CHEMBL101751
  MOE2011           3D

 40 42  0  0  0  0  0  0  0  0999 V2000
    5.8370    2.6060   -0.0640 F   0  0  0  0  0  0  0  0  0  0  0  0
    6.5220    1.6660    0.6220 C   0  0  0  0  0  0  0  0  0  0  0  0
    7.3300    0.9900   -0.2220 F   0  0  0  0  0  0  0  0  0  0  0  0
    7.2990    2.2960    1.5320 F   0  0  0  0  0  0  0  0  0  0  0  0
    5.6450    0.7870    1.3050 O   0  0  0  0  0  0  0  0  0  0  0  0
    4.7170    0.1150    0.5620 C   0  0  0  0  0  0  0  0  0  0  0  0
    4.6230    0.1040   -0.8310 C   0  0  0  0  0  0  0  0  0  0  0  0
    5.3170    0.6490   -1.4630 H   0  0  0  0  0  0  0  0  0  0  0  0
    3.6050   -0.6200   -1.4620 C   0  0  0  0  0  0  0  0  0  0  0  0
    3.5430   -0.6040   -2.5480 H   0  0  0  0  0  0  0  0  0  0  0  0
    2.6740   -1.3470   -0.7100 C   0  0  0  0  0  0  0  0  0  0  0  0
    1.5380   -2.0730   -1.3800 C   0  0  0  0  0  0  0  0  0  0  0  0
    1.3670   -3.0420   -0.8970 H   0  0  0  0  0  0  0  0  0  0  0  0
    1.7720   -2.2710   -2.4310 H   0  0  0  0  0  0  0  0  0  0  0  0
    0.3390   -1.2620   -1.3490 N   0  0  0  0  0  0  0  0  0  0  0  0
    0.2590   -0.5320   -2.0390 H   0  0  0  0  0  0  0  0  0  0  0  0
   -0.6550   -1.4560   -0.4060 C   0  0  0  0  0  0  0  0  0  0  0  0
   -0.6090   -2.3650    0.4160 O   0  0  0  0  0  0  0  0  0  0  0  0
   -1.6460   -0.4990   -0.5290 N   0  0  0  0  0  0  0  0  0  0  0  0
   -1.4850    0.1850   -1.2480 H   0  0  0  0  0  0  0  0  0  0  0  0
   -2.8410   -0.3630    0.2280 C   0  0  0  0  0  0  0  0  0  0  0  0
   -3.1710   -1.2790    1.2380 C   0  0  0  0  0  0  0  0  0  0  0  0
   -2.5290   -2.1190    1.4810 H   0  0  0  0  0  0  0  0  0  0  0  0
   -4.3460   -1.1480    1.9750 C   0  0  0  0  0  0  0  0  0  0  0  0
   -4.5800   -1.8710    2.7530 H   0  0  0  0  0  0  0  0  0  0  0  0
   -5.2160   -0.0980    1.7150 C   0  0  0  0  0  0  0  0  0  0  0  0
   -6.1290   -0.0140    2.3020 H   0  0  0  0  0  0  0  0  0  0  0  0
   -4.9180    0.8360    0.7140 C   0  0  0  0  0  0  0  0  0  0  0  0
   -5.7890    1.8960    0.4480 C   0  0  0  0  0  0  0  0  0  0  0  0
   -6.7130    2.0180    1.0080 H   0  0  0  0  0  0  0  0  0  0  0  0
   -5.5870    2.8430   -0.4910 N   0  0  0  0  0  0  0  0  0  0  0  0
   -4.4570    2.7340   -1.2090 C   0  0  0  0  0  0  0  0  0  0  0  0
   -4.3100    3.5060   -1.9590 H   0  0  0  0  0  0  0  0  0  0  0  0
   -3.5210    1.7240   -1.0330 C   0  0  0  0  0  0  0  0  0  0  0  0
   -2.6470    1.7430   -1.6720 H   0  0  0  0  0  0  0  0  0  0  0  0
   -3.7290    0.7270   -0.0490 C   0  0  0  0  0  0  0  0  0  0  0  0
    2.7790   -1.3400    0.6860 C   0  0  0  0  0  0  0  0  0  0  0  0
    2.0580   -1.8860    1.2930 H   0  0  0  0  0  0  0  0  0  0  0  0
    3.7950   -0.6180    1.3140 C   0  0  0  0  0  0  0  0  0  0  0  0
    3.8570   -0.6170    2.3990 H   0  0  0  0  0  0  0  0  0  0  0  0
  1  2  1  0  0  0  0
  2  3  1  0  0  0  0
  2  4  1  0  0  0  0
  2  5  1  0  0  0  0
  5  6  1  0  0  0  0
  6  7  1  0  0  0  0
  6 39  2  0  0  0  0
  7  8  1  0  0  0  0
  7  9  2  0  0  0  0
  9 10  1  0  0  0  0
  9 11  1  0  0  0  0
 11 12  1  0  0  0  0
 11 37  2  0  0  0  0
 12 13  1  0  0  0  0
 12 14  1  0  0  0  0
 12 15  1  0  0  0  0
 15 16  1  0  0  0  0
 15 17  1  0  0  0  0
 17 18  2  0  0  0  0
 17 19  1  0  0  0  0
 19 20  1  0  0  0  0
 19 21  1  0  0  0  0
 21 22  1  0  0  0  0
 21 36  2  0  0  0  0
 22 23  1  0  0  0  0
 22 24  2  0  0  0  0
 24 25  1  0  0  0  0
 24 26  1  0  0  0  0
 26 27  1  0  0  0  0
 26 28  2  0  0  0  0
 28 29  1  0  0  0  0
 28 36  1  0  0  0  0
 29 30  1  0  0  0  0
 29 31  2  0  0  0  0
 31 32  1  0  0  0  0
 32 33  1  0  0  0  0
 32 34  2  0  0  0  0
 34 35  1  0  0  0  0
 34 36  1  0  0  0  0
 37 38  1  0  0  0  0
 37 39  1  0  0  0  0
 39 40  1  0  0  0  0
M  END
>  <Name>
CHEMBL101751

>  <IC50>
3

>  <Activity>
active

$$$$
CHEMBL323134
  MOE2011           3D

 48 50  0  0  0  0  0  0  0  0999 V2000
    4.8740    2.0840    0.6900 C   0  0  0  0  0  0  0  0  0  0  0  0
    5.6510    2.7680    0.3290 H   0  0  0  0  0  0  0  0  0  0  0  0
    5.2820    1.5670    1.5660 H   0  0  0  0  0  0  0  0  0  0  0  0
    4.0300    2.7010    1.0200 H   0  0  0  0  0  0  0  0  0  0  0  0
    4.4530    1.0870   -0.4140 C   0  0  0  0  0  0  0  0  0  0  0  0
    5.7160    0.3040   -0.8300 C   0  0  0  0  0  0  0  0  0  0  0  0
    6.5260    0.9850   -1.1190 H   0  0  0  0  0  0  0  0  0  0  0  0
    5.5320   -0.3560   -1.6850 H   0  0  0  0  0  0  0  0  0  0  0  0
    6.0830   -0.3200   -0.0060 H   0  0  0  0  0  0  0  0  0  0  0  0
    3.9540    1.9220   -1.6130 C   0  0  0  0  0  0  0  0  0  0  0  0
    4.7040    2.6600   -1.9200 H   0  0  0  0  0  0  0  0  0  0  0  0
    3.0360    2.4650   -1.3610 H   0  0  0  0  0  0  0  0  0  0  0  0
    3.7390    1.3020   -2.4900 H   0  0  0  0  0  0  0  0  0  0  0  0
    3.3570    0.1010    0.0240 C   0  0  0  0  0  0  0  0  0  0  0  0
    2.8560   -0.8490   -0.8880 C   0  0  0  0  0  0  0  0  0  0  0  0
    3.2390   -0.8930   -1.9050 H   0  0  0  0  0  0  0  0  0  0  0  0
    1.8560   -1.7560   -0.5250 C   0  0  0  0  0  0  0  0  0  0  0  0
    1.4870   -2.4650   -1.2650 H   0  0  0  0  0  0  0  0  0  0  0  0
    1.3290   -1.7520    0.7690 C   0  0  0  0  0  0  0  0  0  0  0  0
    0.2210   -2.6990    1.1430 C   0  0  0  0  0  0  0  0  0  0  0  0
    0.2260   -2.8880    2.2220 H   0  0  0  0  0  0  0  0  0  0  0  0
    0.3580   -3.6640    0.6430 H   0  0  0  0  0  0  0  0  0  0  0  0
   -1.0620   -2.1250    0.8080 N   0  0  0  0  0  0  0  0  0  0  0  0
   -1.4470   -1.4260    1.4260 H   0  0  0  0  0  0  0  0  0  0  0  0
   -1.7840   -2.4970   -0.2900 C   0  0  0  0  0  0  0  0  0  0  0  0
   -1.5120   -3.4780   -0.9800 O   0  0  0  0  0  0  0  0  0  0  0  0
   -2.9080   -1.7630   -0.5630 N   0  0  0  0  0  0  0  0  0  0  0  0
   -3.5570   -2.2700   -1.1490 H   0  0  0  0  0  0  0  0  0  0  0  0
   -3.2670   -0.4470   -0.1830 C   0  0  0  0  0  0  0  0  0  0  0  0
   -2.2750    0.5110    0.0840 C   0  0  0  0  0  0  0  0  0  0  0  0
   -1.2190    0.2720   -0.0100 H   0  0  0  0  0  0  0  0  0  0  0  0
   -2.6150    1.8230    0.4040 C   0  0  0  0  0  0  0  0  0  0  0  0
   -1.8350    2.5540    0.6020 H   0  0  0  0  0  0  0  0  0  0  0  0
   -3.9520    2.2020    0.4440 C   0  0  0  0  0  0  0  0  0  0  0  0
   -4.1990    3.2330    0.6910 H   0  0  0  0  0  0  0  0  0  0  0  0
   -4.9630    1.2730    0.1570 C   0  0  0  0  0  0  0  0  0  0  0  0
   -6.3100    1.6410    0.1840 C   0  0  0  0  0  0  0  0  0  0  0  0
   -6.6110    2.6590    0.4210 H   0  0  0  0  0  0  0  0  0  0  0  0
   -7.3430    0.8090   -0.0690 N   0  0  0  0  0  0  0  0  0  0  0  0
   -7.0230   -0.4640   -0.3610 C   0  0  0  0  0  0  0  0  0  0  0  0
   -7.8670   -1.1210   -0.5510 H   0  0  0  0  0  0  0  0  0  0  0  0
   -5.7210   -0.9420   -0.4180 C   0  0  0  0  0  0  0  0  0  0  0  0
   -5.5730   -1.9920   -0.6420 H   0  0  0  0  0  0  0  0  0  0  0  0
   -4.6410   -0.0670   -0.1650 C   0  0  0  0  0  0  0  0  0  0  0  0
    1.8110   -0.8130    1.6850 C   0  0  0  0  0  0  0  0  0  0  0  0
    1.4110   -0.7760    2.6960 H   0  0  0  0  0  0  0  0  0  0  0  0
    2.8110    0.0960    1.3180 C   0  0  0  0  0  0  0  0  0  0  0  0
    3.1460    0.7990    2.0760 H   0  0  0  0  0  0  0  0  0  0  0  0
  1  2  1  0  0  0  0
  1  3  1  0  0  0  0
  1  4  1  0  0  0  0
  1  5  1  0  0  0  0
  5  6  1  0  0  0  0
  5 10  1  0  0  0  0
  5 14  1  0  0  0  0
  6  7  1  0  0  0  0
  6  8  1  0  0  0  0
  6  9  1  0  0  0  0
 10 11  1  0  0  0  0
 10 12  1  0  0  0  0
 10 13  1  0  0  0  0
 14 15  1  0  0  0  0
 14 47  2  0  0  0  0
 15 16  1  0  0  0  0
 15 17  2  0  0  0  0
 17 18  1  0  0  0  0
 17 19  1  0  0  0  0
 19 20  1  0  0  0  0
 19 45  2  0  0  0  0
 20 21  1  0  0  0  0
 20 22  1  0  0  0  0
 20 23  1  0  0  0  0
 23 24  1  0  0  0  0
 23 25  1  0  0  0  0
 25 26  2  0  0  0  0
 25 27  1  0  0  0  0
 27 28  1  0  0  0  0
 27 29  1  0  0  0  0
 29 30  1  0  0  0  0
 29 44  2  0  0  0  0
 30 31  1  0  0  0  0
 30 32  2  0  0  0  0
 32 33  1  0  0  0  0
 32 34  1  0  0  0  0
 34 35  1  0  0  0  0
 34 36  2  0  0  0  0
 36 37  1  0  0  0  0
 36 44  1  0  0  0  0
 37 38  1  0  0  0  0
 37 39  2  0  0  0  0
 39 40  1  0  0  0  0
 40 41  1  0  0  0  0
 40 42  2  0  0  0  0
 42 43  1  0  0  0  0
 42 44  1  0  0  0  0
 45 46  1  0  0  0  0
 45 47  1  0  0  0  0
 47 48  1  0  0  0  0
M  END
>  <Name>
CHEMBL323134

>  <IC50>
3

>  <Activity>
active

$$$$
CHEMBL419351
  MOE2011           3D

 51 53  0  0  0  0  0  0  0  0999 V2000
    6.5690    0.3700    0.4850 C   0  0  0  0  0  0  0  0  0  0  0  0
    7.5220    0.8550    0.2420 H   0  0  0  0  0  0  0  0  0  0  0  0
    6.7350   -0.7100    0.4190 H   0  0  0  0  0  0  0  0  0  0  0  0
    6.3330    0.6040    1.5300 H   0  0  0  0  0  0  0  0  0  0  0  0
    5.4440    0.8480   -0.4590 C   0  0  0  0  0  0  0  0  0  0  0  0
    5.7970    0.4530   -1.9090 C   0  0  0  0  0  0  0  0  0  0  0  0
    6.7290    0.9310   -2.2330 H   0  0  0  0  0  0  0  0  0  0  0  0
    5.0060    0.7570   -2.6040 H   0  0  0  0  0  0  0  0  0  0  0  0
    5.9360   -0.6280   -2.0210 H   0  0  0  0  0  0  0  0  0  0  0  0
    5.4240    2.3920   -0.3960 C   0  0  0  0  0  0  0  0  0  0  0  0
    6.3940    2.8130   -0.6860 H   0  0  0  0  0  0  0  0  0  0  0  0
    5.2050    2.7510    0.6160 H   0  0  0  0  0  0  0  0  0  0  0  0
    4.6750    2.8140   -1.0780 H   0  0  0  0  0  0  0  0  0  0  0  0
    4.1120    0.1920   -0.0570 C   0  0  0  0  0  0  0  0  0  0  0  0
    2.9760    0.9360    0.2980 C   0  0  0  0  0  0  0  0  0  0  0  0
    2.9890    2.0220    0.3030 H   0  0  0  0  0  0  0  0  0  0  0  0
    1.7760    0.3110    0.6610 C   0  0  0  0  0  0  0  0  0  0  0  0
    0.9230    0.9290    0.9300 H   0  0  0  0  0  0  0  0  0  0  0  0
    1.6760   -1.0830    0.6860 C   0  0  0  0  0  0  0  0  0  0  0  0
    0.3820   -1.7530    1.0640 C   0  0  0  0  0  0  0  0  0  0  0  0
   -0.1830   -1.1000    1.7410 H   0  0  0  0  0  0  0  0  0  0  0  0
    0.5920   -2.6600    1.6460 H   0  0  0  0  0  0  0  0  0  0  0  0
   -0.4540   -2.1030   -0.1670 C   0  0  0  0  0  0  0  0  0  0  0  0
    0.0460   -2.8780   -0.7600 H   0  0  0  0  0  0  0  0  0  0  0  0
   -0.5920   -1.2340   -0.8190 H   0  0  0  0  0  0  0  0  0  0  0  0
   -1.7580   -2.6320    0.2040 N   0  0  0  0  0  0  0  0  0  0  0  0
   -1.8510   -3.6380    0.2860 H   0  0  0  0  0  0  0  0  0  0  0  0
   -2.9300   -1.9700    0.4630 C   0  0  0  0  0  0  0  0  0  0  0  0
   -3.9230   -2.6330    0.7500 O   0  0  0  0  0  0  0  0  0  0  0  0
   -2.8570   -0.6020    0.4160 N   0  0  0  0  0  0  0  0  0  0  0  0
   -1.9270   -0.2160    0.4680 H   0  0  0  0  0  0  0  0  0  0  0  0
   -3.9100    0.3460    0.3930 C   0  0  0  0  0  0  0  0  0  0  0  0
   -3.5610    1.6000    0.9270 C   0  0  0  0  0  0  0  0  0  0  0  0
   -2.5540    1.7860    1.2970 H   0  0  0  0  0  0  0  0  0  0  0  0
   -4.5010    2.6170    1.0560 C   0  0  0  0  0  0  0  0  0  0  0  0
   -4.2170    3.5700    1.4960 H   0  0  0  0  0  0  0  0  0  0  0  0
   -5.8070    2.4030    0.6360 C   0  0  0  0  0  0  0  0  0  0  0  0
   -6.5320    3.2060    0.7510 H   0  0  0  0  0  0  0  0  0  0  0  0
   -6.1730    1.1850    0.0430 C   0  0  0  0  0  0  0  0  0  0  0  0
   -7.4740    0.9940   -0.4290 C   0  0  0  0  0  0  0  0  0  0  0  0
   -8.2340    1.7640   -0.3150 H   0  0  0  0  0  0  0  0  0  0  0  0
   -7.9100   -0.1110   -1.0690 N   0  0  0  0  0  0  0  0  0  0  0  0
   -6.9940   -1.0750   -1.2670 C   0  0  0  0  0  0  0  0  0  0  0  0
   -7.3480   -1.9470   -1.8080 H   0  0  0  0  0  0  0  0  0  0  0  0
   -5.6770   -0.9920   -0.8360 C   0  0  0  0  0  0  0  0  0  0  0  0
   -5.0140   -1.8080   -1.0920 H   0  0  0  0  0  0  0  0  0  0  0  0
   -5.2280    0.1390   -0.1170 C   0  0  0  0  0  0  0  0  0  0  0  0
    2.7940   -1.8390    0.3280 C   0  0  0  0  0  0  0  0  0  0  0  0
    2.7470   -2.9260    0.3300 H   0  0  0  0  0  0  0  0  0  0  0  0
    3.9900   -1.2110   -0.0360 C   0  0  0  0  0  0  0  0  0  0  0  0
    4.8330   -1.8420   -0.3070 H   0  0  0  0  0  0  0  0  0  0  0  0
  1  2  1  0  0  0  0
  1  3  1  0  0  0  0
  1  4  1  0  0  0  0
  1  5  1  0  0  0  0
  5  6  1  0  0  0  0
  5 10  1  0  0  0  0
  5 14  1  0  0  0  0
  6  7  1  0  0  0  0
  6  8  1  0  0  0  0
  6  9  1  0  0  0  0
 10 11  1  0  0  0  0
 10 12  1  0  0  0  0
 10 13  1  0  0  0  0
 14 15  1  0  0  0  0
 14 50  2  0  0  0  0
 15 16  1  0  0  0  0
 15 17  2  0  0  0  0
 17 18  1  0  0  0  0
 17 19  1  0  0  0  0
 19 20  1  0  0  0  0
 19 48  2  0  0  0  0
 20 21  1  0  0  0  0
 20 22  1  0  0  0  0
 20 23  1  0  0  0  0
 23 24  1  0  0  0  0
 23 25  1  0  0  0  0
 23 26  1  0  0  0  0
 26 27  1  0  0  0  0
 26 28  1  0  0  0  0
 28 29  2  0  0  0  0
 28 30  1  0  0  0  0
 30 31  1  0  0  0  0
 30 32  1  0  0  0  0
 32 33  1  0  0  0  0
 32 47  2  0  0  0  0
 33 34  1  0  0  0  0
 33 35  2  0  0  0  0
 35 36  1  0  0  0  0
 35 37  1  0  0  0  0
 37 38  1  0  0  0  0
 37 39  2  0  0  0  0
 39 40  1  0  0  0  0
 39 47  1  0  0  0  0
 40 41  1  0  0  0  0
 40 42  2  0  0  0  0
 42 43  1  0  0  0  0
 43 44  1  0  0  0  0
 43 45  2  0  0  0  0
 45 46  1  0  0  0  0
 45 47  1  0  0  0  0
 48 49  1  0  0  0  0
 48 50  1  0  0  0  0
 50 51  1  0  0  0  0
M  END
>  <Name>
CHEMBL419351

>  <IC50>
3

>  <Activity>
active

$$$$
CHEMBL214331
  MOE2011           3D

 47 49  0  0  0  0  0  0  0  0999 V2000
   -6.4290   -1.4870    0.5600 C   0  0  0  0  0  0  0  0  0  0  0  0
   -7.5220   -1.5760    0.5770 H   0  0  0  0  0  0  0  0  0  0  0  0
   -6.0750   -1.5270    1.5970 H   0  0  0  0  0  0  0  0  0  0  0  0
   -6.0430   -2.3740    0.0460 H   0  0  0  0  0  0  0  0  0  0  0  0
   -5.9880   -0.1770   -0.1280 C   0  0  0  0  0  0  0  0  0  0  0  0
   -6.4750   -0.1830   -1.5930 C   0  0  0  0  0  0  0  0  0  0  0  0
   -7.5690   -0.2240   -1.6460 H   0  0  0  0  0  0  0  0  0  0  0  0
   -6.0960   -1.0450   -2.1530 H   0  0  0  0  0  0  0  0  0  0  0  0
   -6.1490    0.7210   -2.1210 H   0  0  0  0  0  0  0  0  0  0  0  0
   -6.7160    0.9840    0.5880 C   0  0  0  0  0  0  0  0  0  0  0  0
   -7.8040    0.8650    0.5280 H   0  0  0  0  0  0  0  0  0  0  0  0
   -6.4720    1.9520    0.1350 H   0  0  0  0  0  0  0  0  0  0  0  0
   -6.4560    1.0290    1.6520 H   0  0  0  0  0  0  0  0  0  0  0  0
   -4.4550   -0.0680   -0.0890 C   0  0  0  0  0  0  0  0  0  0  0  0
   -3.7840    0.9760    0.5670 C   0  0  0  0  0  0  0  0  0  0  0  0
   -4.3270    1.7640    1.0810 H   0  0  0  0  0  0  0  0  0  0  0  0
   -2.3830    1.0480    0.5900 C   0  0  0  0  0  0  0  0  0  0  0  0
   -1.9290    1.8800    1.1190 H   0  0  0  0  0  0  0  0  0  0  0  0
   -1.6110    0.0780   -0.0430 C   0  0  0  0  0  0  0  0  0  0  0  0
   -0.1990    0.0780   -0.0610 N   0  0  0  0  0  0  0  0  0  0  0  0
    0.2280   -0.7000   -0.5500 H   0  0  0  0  0  0  0  0  0  0  0  0
    0.6460    1.0230    0.4980 C   0  0  0  0  0  0  0  0  0  0  0  0
    0.3280    2.0790    1.0320 O   0  0  0  0  0  0  0  0  0  0  0  0
    2.0940    0.7040    0.3830 C   0  0  0  0  0  0  0  0  0  0  0  0
    2.5720   -0.6000    0.5290 C   0  0  0  0  0  0  0  0  0  0  0  0
    1.9070   -1.4270    0.7580 H   0  0  0  0  0  0  0  0  0  0  0  0
    3.9440   -0.8530    0.4190 C   0  0  0  0  0  0  0  0  0  0  0  0
    4.2940   -1.8780    0.5410 H   0  0  0  0  0  0  0  0  0  0  0  0
    4.8730    0.1770    0.1680 C   0  0  0  0  0  0  0  0  0  0  0  0
    4.3660    1.4840    0.0490 C   0  0  0  0  0  0  0  0  0  0  0  0
    5.0350    2.3270   -0.1140 H   0  0  0  0  0  0  0  0  0  0  0  0
    2.9960    1.7480    0.1590 C   0  0  0  0  0  0  0  0  0  0  0  0
    2.6400    2.7720    0.0670 H   0  0  0  0  0  0  0  0  0  0  0  0
    6.3170   -0.1270    0.0680 C   0  0  0  0  0  0  0  0  0  0  0  0
    6.7360   -1.1910    0.8090 N   0  0  0  0  0  0  0  0  0  0  0  0
    8.0490   -1.5180    0.7650 C   0  0  0  0  0  0  0  0  0  0  0  0
    8.3300   -2.3700    1.3770 H   0  0  0  0  0  0  0  0  0  0  0  0
    8.9900   -0.8400    0.0100 C   0  0  0  0  0  0  0  0  0  0  0  0
   10.0310   -1.1460    0.0120 H   0  0  0  0  0  0  0  0  0  0  0  0
    8.5590    0.2380   -0.7500 C   0  0  0  0  0  0  0  0  0  0  0  0
    9.2560    0.7990   -1.3650 H   0  0  0  0  0  0  0  0  0  0  0  0
    7.2150    0.5950   -0.7220 C   0  0  0  0  0  0  0  0  0  0  0  0
    6.8120    1.6240   -1.4820 F   0  0  0  0  0  0  0  0  0  0  0  0
   -2.2610   -0.9690   -0.6990 C   0  0  0  0  0  0  0  0  0  0  0  0
   -1.6950   -1.7480   -1.2030 H   0  0  0  0  0  0  0  0  0  0  0  0
   -3.6590   -1.0400   -0.7210 C   0  0  0  0  0  0  0  0  0  0  0  0
   -4.1190   -1.8760   -1.2430 H   0  0  0  0  0  0  0  0  0  0  0  0
  1  2  1  0  0  0  0
  1  3  1  0  0  0  0
  1  4  1  0  0  0  0
  1  5  1  0  0  0  0
  5  6  1  0  0  0  0
  5 10  1  0  0  0  0
  5 14  1  0  0  0  0
  6  7  1  0  0  0  0
  6  8  1  0  0  0  0
  6  9  1  0  0  0  0
 10 11  1  0  0  0  0
 10 12  1  0  0  0  0
 10 13  1  0  0  0  0
 14 15  1  0  0  0  0
 14 46  2  0  0  0  0
 15 16  1  0  0  0  0
 15 17  2  0  0  0  0
 17 18  1  0  0  0  0
 17 19  1  0  0  0  0
 19 20  1  0  0  0  0
 19 44  2  0  0  0  0
 20 21  1  0  0  0  0
 20 22  1  0  0  0  0
 22 23  2  0  0  0  0
 22 24  1  0  0  0  0
 24 25  1  0  0  0  0
 24 32  2  0  0  0  0
 25 26  1  0  0  0  0
 25 27  2  0  0  0  0
 27 28  1  0  0  0  0
 27 29  1  0  0  0  0
 29 30  2  0  0  0  0
 29 34  1  0  0  0  0
 30 31  1  0  0  0  0
 30 32  1  0  0  0  0
 32 33  1  0  0  0  0
 34 35  1  0  0  0  0
 34 42  2  0  0  0  0
 35 36  2  0  0  0  0
 36 37  1  0  0  0  0
 36 38  1  0  0  0  0
 38 39  1  0  0  0  0
 38 40  2  0  0  0  0
 40 41  1  0  0  0  0
 40 42  1  0  0  0  0
 42 43  1  0  0  0  0
 44 45  1  0  0  0  0
 44 46  1  0  0  0  0
 46 47  1  0  0  0  0
M  END
>  <Name>
CHEMBL214331

>  <IC50>
3

>  <Activity>
active

$$$$
CHEMBL456570
  MOE2011           3D

 65 69  0  0  1  0  0  0  0  0999 V2000
    5.4880    6.5930    0.8250 F   0  0  0  0  0  0  0  0  0  0  0  0
    5.1680    5.9230   -0.3180 C   0  0  0  0  0  0  0  0  0  0  0  0
    6.2990    5.2590   -0.6890 F   0  0  0  0  0  0  0  0  0  0  0  0
    4.9650    6.8790   -1.2670 F   0  0  0  0  0  0  0  0  0  0  0  0
    3.9800    5.0080   -0.1610 C   0  0  0  0  0  0  0  0  0  0  0  0
    2.9800    5.2860    0.7790 C   0  0  0  0  0  0  0  0  0  0  0  0
    3.0580    6.1590    1.4230 H   0  0  0  0  0  0  0  0  0  0  0  0
    1.8700    4.4440    0.9060 C   0  0  0  0  0  0  0  0  0  0  0  0
    1.1150    4.6780    1.6530 H   0  0  0  0  0  0  0  0  0  0  0  0
    1.7270    3.3080    0.0990 C   0  0  0  0  0  0  0  0  0  0  0  0
    0.6050    2.4870    0.2650 N   0  0  0  0  0  0  0  0  0  0  0  0
   -0.2640    2.9780    0.4450 H   0  0  0  0  0  0  0  0  0  0  0  0
    0.3540    1.1190    0.1310 C   0  0  0  0  0  0  0  0  0  0  0  0
   -0.9360    0.8520   -0.1680 N   0  0  0  0  0  0  0  0  0  0  0  0
   -1.2590   -0.4170   -0.4490 C   0  0  0  0  0  0  0  0  0  0  0  0
   -2.6960   -0.7110   -0.7810 C   0  0  0  0  0  0  0  0  0  0  0  0
   -3.1280    0.1640   -1.2790 H   0  0  0  0  0  0  0  0  0  0  0  0
   -2.7380   -1.5410   -1.4960 H   0  0  0  0  0  0  0  0  0  0  0  0
   -3.4820   -1.0610    0.4850 C   0  0  0  0  0  0  0  0  0  0  0  0
   -3.3990   -0.2480    1.2150 H   0  0  0  0  0  0  0  0  0  0  0  0
   -3.0270   -1.9390    0.9630 H   0  0  0  0  0  0  0  0  0  0  0  0
   -4.9540   -1.3840    0.1960 C   0  0  0  0  0  0  0  0  0  0  0  0
   -5.4490   -1.7030    1.1230 H   0  0  0  0  0  0  0  0  0  0  0  0
   -4.9690   -2.2490   -0.4800 H   0  0  0  0  0  0  0  0  0  0  0  0
   -5.6860   -0.2700   -0.4210 N   0  0  0  0  0  0  0  0  0  0  0  0
   -5.9640    0.8450    0.5080 C   0  0  0  0  0  0  0  0  0  0  0  0
   -5.3050    0.8360    1.3820 H   0  0  0  0  0  0  0  0  0  0  0  0
   -5.7430    1.7720   -0.0370 H   0  0  0  0  0  0  0  0  0  0  0  0
   -7.4260    0.8980    0.9750 C   0  0  0  0  0  0  0  0  0  0  0  0
   -7.5760    1.7580    1.6370 H   0  0  0  0  0  0  0  0  0  0  0  0
   -7.6840    0.0000    1.5480 H   0  0  0  0  0  0  0  0  0  0  0  0
   -8.3550    1.0250   -0.1070 O   0  0  0  0  0  0  0  0  0  0  0  0
   -7.9000    0.4080   -1.3170 C   0  0  0  0  0  0  0  0  0  0  0  0
   -8.7840    0.0460   -1.8520 H   0  0  0  0  0  0  0  0  0  0  0  0
   -7.4360    1.1800   -1.9430 H   0  0  0  0  0  0  0  0  0  0  0  0
   -6.9280   -0.7480   -1.0600 C   0  0  0  0  0  0  0  0  0  0  0  0
   -6.6790   -1.2360   -2.0090 H   0  0  0  0  0  0  0  0  0  0  0  0
   -7.4270   -1.4870   -0.4200 H   0  0  0  0  0  0  0  0  0  0  0  0
   -0.3990   -1.4450   -0.4220 N   0  0  0  0  0  0  0  0  0  0  0  0
    0.8570   -1.1930   -0.0450 C   0  0  0  0  0  0  0  0  0  0  0  0
    1.7260   -2.2750    0.0570 C   0  0  0  0  0  0  0  0  0  0  0  0
    1.3450   -3.2630   -0.2000 H   0  0  0  0  0  0  0  0  0  0  0  0
    3.0470   -2.1480    0.5120 C   0  0  0  0  0  0  0  0  0  0  0  0
    3.4880   -0.8770    0.8820 C   0  0  0  0  0  0  0  0  0  0  0  0
    4.4910   -0.7390    1.2810 H   0  0  0  0  0  0  0  0  0  0  0  0
    2.6360    0.2240    0.7690 C   0  0  0  0  0  0  0  0  0  0  0  0
    3.0060    1.1850    1.1150 H   0  0  0  0  0  0  0  0  0  0  0  0
    1.3120    0.0920    0.2760 C   0  0  0  0  0  0  0  0  0  0  0  0
    3.9140   -3.3230    0.6630 C   0  0  0  0  0  0  0  0  0  0  0  0
    4.0510   -3.7300    1.9530 N   0  0  0  0  0  0  0  0  0  0  0  0
    4.8180   -4.8130    2.1960 C   0  0  0  0  0  0  0  0  0  0  0  0
    4.8940   -5.0980    3.2410 H   0  0  0  0  0  0  0  0  0  0  0  0
    5.4680   -5.5290    1.2110 C   0  0  0  0  0  0  0  0  0  0  0  0
    6.0710   -6.3960    1.4580 H   0  0  0  0  0  0  0  0  0  0  0  0
    5.3260   -5.1040   -0.1040 C   0  0  0  0  0  0  0  0  0  0  0  0
    5.8310   -5.6530   -0.8970 H   0  0  0  0  0  0  0  0  0  0  0  0
    4.5410   -3.9780   -0.4010 C   0  0  0  0  0  0  0  0  0  0  0  0
    4.3840   -3.5160   -1.8190 C   0  0  0  0  0  0  0  0  0  0  0  0
    4.6340   -2.1880   -1.9850 F   0  0  0  0  0  0  0  0  0  0  0  0
    3.1290   -3.7330   -2.3030 F   0  0  0  0  0  0  0  0  0  0  0  0
    5.2220   -4.1540   -2.6860 F   0  0  0  0  0  0  0  0  0  0  0  0
    2.7260    3.0390   -0.8440 C   0  0  0  0  0  0  0  0  0  0  0  0
    2.6350    2.1820   -1.5070 H   0  0  0  0  0  0  0  0  0  0  0  0
    3.8380    3.8790   -0.9770 C   0  0  0  0  0  0  0  0  0  0  0  0
    4.5920    3.6430   -1.7270 H   0  0  0  0  0  0  0  0  0  0  0  0
  1  2  1  0  0  0  0
  2  3  1  0  0  0  0
  2  4  1  0  0  0  0
  2  5  1  0  0  0  0
  5  6  1  0  0  0  0
  5 64  2  0  0  0  0
  6  7  1  0  0  0  0
  6  8  2  0  0  0  0
  8  9  1  0  0  0  0
  8 10  1  0  0  0  0
 10 11  1  0  0  0  0
 10 62  2  0  0  0  0
 11 12  1  0  0  0  0
 11 13  1  0  0  0  0
 13 14  1  0  0  0  0
 13 48  2  0  0  0  0
 14 15  2  0  0  0  0
 15 16  1  0  0  0  0
 15 39  1  0  0  0  0
 16 17  1  0  0  0  0
 16 18  1  0  0  0  0
 16 19  1  0  0  0  0
 19 20  1  0  0  0  0
 19 21  1  0  0  0  0
 19 22  1  0  0  0  0
 22 23  1  0  0  0  0
 22 24  1  0  0  0  0
 22 25  1  0  0  0  0
 25 26  1  0  0  0  0
 25 36  1  0  0  0  0
 26 27  1  0  0  0  0
 26 28  1  0  0  0  0
 26 29  1  0  0  0  0
 29 30  1  0  0  0  0
 29 31  1  0  0  0  0
 29 32  1  0  0  0  0
 32 33  1  0  0  0  0
 33 34  1  0  0  0  0
 33 35  1  0  0  0  0
 33 36  1  0  0  0  0
 36 37  1  0  0  0  0
 36 38  1  0  0  0  0
 39 40  2  0  0  0  0
 40 41  1  0  0  0  0
 40 48  1  0  0  0  0
 41 42  1  0  0  0  0
 41 43  2  0  0  0  0
 43 44  1  0  0  0  0
 43 49  1  0  0  0  0
 44 45  1  0  0  0  0
 44 46  2  0  0  0  0
 46 47  1  0  0  0  0
 46 48  1  0  0  0  0
 49 50  1  0  0  0  0
 49 57  2  0  0  0  0
 50 51  2  0  0  0  0
 51 52  1  0  0  0  0
 51 53  1  0  0  0  0
 53 54  1  0  0  0  0
 53 55  2  0  0  0  0
 55 56  1  0  0  0  0
 55 57  1  0  0  0  0
 57 58  1  0  0  0  0
 58 59  1  0  0  0  0
 58 60  1  0  0  0  0
 58 61  1  0  0  0  0
 62 63  1  0  0  0  0
 62 64  1  0  0  0  0
 64 65  1  0  0  0  0
M  END
>  <Name>
CHEMBL456570

>  <IC50>
3

>  <Activity>
active

$$$$
CHEMBL465990
  MOE2011           3D

 42 45  0  0  1  0  0  0  0  0999 V2000
   -1.1340   -5.1370   -0.1290 C   0  0  0  0  0  0  0  0  0  0  0  0
   -2.2070   -4.9260   -0.1020 H   0  0  0  0  0  0  0  0  0  0  0  0
   -0.8850   -5.7780    0.7220 H   0  0  0  0  0  0  0  0  0  0  0  0
   -0.9100   -5.6740   -1.0550 H   0  0  0  0  0  0  0  0  0  0  0  0
   -0.3340   -3.8720   -0.0650 C   0  0  0  0  0  0  0  0  0  0  0  0
   -1.0240   -2.7140    0.0140 N   0  0  0  0  0  0  0  0  0  0  0  0
   -0.3580   -1.5290    0.0730 C   0  0  0  0  0  0  0  0  0  0  0  0
   -0.9950   -0.2820    0.1330 N   0  0  0  0  0  0  0  0  0  0  0  0
   -0.3220    0.4780    0.1830 H   0  0  0  0  0  0  0  0  0  0  0  0
   -2.3440    0.0930    0.1280 C   0  0  0  0  0  0  0  0  0  0  0  0
   -3.4030   -0.8160    0.0610 C   0  0  0  0  0  0  0  0  0  0  0  0
   -3.2230   -1.8860    0.0160 H   0  0  0  0  0  0  0  0  0  0  0  0
   -4.7320   -0.3820    0.0460 C   0  0  0  0  0  0  0  0  0  0  0  0
   -5.5240   -1.1290   -0.0090 H   0  0  0  0  0  0  0  0  0  0  0  0
   -5.0410    0.9830    0.0980 C   0  0  0  0  0  0  0  0  0  0  0  0
   -3.9870    1.8990    0.1680 C   0  0  0  0  0  0  0  0  0  0  0  0
   -4.2630    3.6030    0.2410 Cl  0  0  0  0  0  0  0  0  0  0  0  0
   -2.6590    1.4580    0.1830 C   0  0  0  0  0  0  0  0  0  0  0  0
   -1.8590    2.1930    0.2350 H   0  0  0  0  0  0  0  0  0  0  0  0
   -6.4750    1.4220    0.0790 C   0  0  0  0  0  0  0  0  0  0  0  0
   -7.3560    0.3830   -0.0140 F   0  0  0  0  0  0  0  0  0  0  0  0
   -6.7700    2.2360   -0.9710 F   0  0  0  0  0  0  0  0  0  0  0  0
   -6.8360    2.0980    1.2040 F   0  0  0  0  0  0  0  0  0  0  0  0
    1.0470   -1.5750    0.0540 C   0  0  0  0  0  0  0  0  0  0  0  0
    1.9430   -0.5180    0.1070 N   0  0  0  0  0  0  0  0  0  0  0  0
    3.1770   -0.9640   -0.0140 C   0  0  0  0  0  0  0  0  0  0  0  0
    4.3100   -0.2210   -0.0270 N   0  0  0  0  0  0  0  0  0  0  0  0
    5.1980   -0.7040    0.0770 H   0  0  0  0  0  0  0  0  0  0  0  0
    4.4410    1.1850   -0.1210 C   0  0  0  0  0  0  0  0  0  0  0  0
    5.4190    1.8140    0.6870 C   0  0  0  0  0  0  0  0  0  0  0  0
    6.4750    0.8710    1.6910 Cl  0  0  0  0  0  0  0  0  0  0  0  0
    5.5770    3.2040    0.7180 C   0  0  0  0  0  0  0  0  0  0  0  0
    6.3330    3.6610    1.3510 H   0  0  0  0  0  0  0  0  0  0  0  0
    4.7580    4.0100   -0.0630 C   0  0  0  0  0  0  0  0  0  0  0  0
    4.8760    5.0910   -0.0460 H   0  0  0  0  0  0  0  0  0  0  0  0
    3.7980    3.4230   -0.8830 C   0  0  0  0  0  0  0  0  0  0  0  0
    3.1810    4.0610   -1.5130 H   0  0  0  0  0  0  0  0  0  0  0  0
    3.6400    2.0270   -0.9200 C   0  0  0  0  0  0  0  0  0  0  0  0
    2.5260    1.4340   -2.1100 Cl  0  0  0  0  0  0  0  0  0  0  0  0
    3.3140   -2.6950   -0.0880 S   0  0  0  0  0  0  0  0  0  0  0  0
    1.6260   -2.8190   -0.0400 C   0  0  0  0  0  0  0  0  0  0  0  0
    1.0050   -4.0040   -0.0990 N   0  0  0  0  0  0  0  0  0  0  0  0
  1  2  1  0  0  0  0
  1  3  1  0  0  0  0
  1  4  1  0  0  0  0
  1  5  1  0  0  0  0
  5  6  1  0  0  0  0
  5 42  2  0  0  0  0
  6  7  2  0  0  0  0
  7  8  1  0  0  0  0
  7 24  1  0  0  0  0
  8  9  1  0  0  0  0
  8 10  1  0  0  0  0
 10 11  1  0  0  0  0
 10 18  2  0  0  0  0
 11 12  1  0  0  0  0
 11 13  2  0  0  0  0
 13 14  1  0  0  0  0
 13 15  1  0  0  0  0
 15 16  2  0  0  0  0
 15 20  1  0  0  0  0
 16 17  1  0  0  0  0
 16 18  1  0  0  0  0
 18 19  1  0  0  0  0
 20 21  1  0  0  0  0
 20 22  1  0  0  0  0
 20 23  1  0  0  0  0
 24 25  1  0  0  0  0
 24 41  2  0  0  0  0
 25 26  2  0  0  0  0
 26 27  1  0  0  0  0
 26 40  1  0  0  0  0
 27 28  1  0  0  0  0
 27 29  1  0  0  0  0
 29 30  1  0  0  0  0
 29 38  2  0  0  0  0
 30 31  1  0  0  0  0
 30 32  2  0  0  0  0
 32 33  1  0  0  0  0
 32 34  1  0  0  0  0
 34 35  1  0  0  0  0
 34 36  2  0  0  0  0
 36 37  1  0  0  0  0
 36 38  1  0  0  0  0
 38 39  1  0  0  0  0
 40 41  1  0  0  0  0
 41 42  1  0  0  0  0
M  END
>  <Name>
CHEMBL465990

>  <IC50>
3

>  <Activity>
active

$$$$
CHEMBL460373
  MOE2011           3D

 51 55  0  0  1  0  0  0  0  0999 V2000
    5.1850    4.5920    1.0670 F   0  0  0  0  0  0  0  0  0  0  0  0
    5.0710    3.7420    0.0100 C   0  0  0  0  0  0  0  0  0  0  0  0
    6.1860    2.9590    0.0390 F   0  0  0  0  0  0  0  0  0  0  0  0
    5.1950    4.5150   -1.1050 F   0  0  0  0  0  0  0  0  0  0  0  0
    3.7900    2.9610    0.0370 C   0  0  0  0  0  0  0  0  0  0  0  0
    3.7700    1.6420    0.4940 C   0  0  0  0  0  0  0  0  0  0  0  0
    4.6860    1.1560    0.8270 H   0  0  0  0  0  0  0  0  0  0  0  0
    2.5710    0.9240    0.5260 C   0  0  0  0  0  0  0  0  0  0  0  0
    2.6050   -0.0960    0.8940 H   0  0  0  0  0  0  0  0  0  0  0  0
    1.3650    1.5030    0.1190 C   0  0  0  0  0  0  0  0  0  0  0  0
    0.1430    0.8170    0.1060 N   0  0  0  0  0  0  0  0  0  0  0  0
   -0.6830    1.3830   -0.0690 H   0  0  0  0  0  0  0  0  0  0  0  0
   -0.1750   -0.5340    0.3000 C   0  0  0  0  0  0  0  0  0  0  0  0
    0.7640   -1.5010    0.4810 N   0  0  0  0  0  0  0  0  0  0  0  0
    0.4080   -2.7890    0.6560 C   0  0  0  0  0  0  0  0  0  0  0  0
    1.3810   -3.7420    0.8180 N   0  0  0  0  0  0  0  0  0  0  0  0
    1.0540   -4.6890    0.9380 H   0  0  0  0  0  0  0  0  0  0  0  0
    2.7900   -3.4420    0.8060 C   0  0  0  0  0  0  0  0  0  0  0  0
    3.0150   -2.5300    1.3710 H   0  0  0  0  0  0  0  0  0  0  0  0
    3.3160   -4.2550    1.3210 H   0  0  0  0  0  0  0  0  0  0  0  0
    3.2870   -3.3220   -0.6030 C   0  0  0  0  0  0  0  0  0  0  0  0
    2.8390   -2.4820   -1.1230 H   0  0  0  0  0  0  0  0  0  0  0  0
    3.6240   -4.5500   -1.4080 C   0  0  0  0  0  0  0  0  0  0  0  0
    3.5350   -5.5220   -0.9380 H   0  0  0  0  0  0  0  0  0  0  0  0
    3.3790   -4.5460   -2.4640 H   0  0  0  0  0  0  0  0  0  0  0  0
    4.7220   -3.6380   -0.9340 C   0  0  0  0  0  0  0  0  0  0  0  0
    5.2180   -3.0180   -1.6710 H   0  0  0  0  0  0  0  0  0  0  0  0
    5.3730   -3.9960   -0.1450 H   0  0  0  0  0  0  0  0  0  0  0  0
   -0.8530   -3.2390    0.6850 N   0  0  0  0  0  0  0  0  0  0  0  0
   -1.7570   -2.2710    0.5050 C   0  0  0  0  0  0  0  0  0  0  0  0
   -3.4200   -2.5920    0.5100 S   0  0  0  0  0  0  0  0  0  0  0  0
   -3.7340   -0.9020    0.2600 C   0  0  0  0  0  0  0  0  0  0  0  0
   -5.0180   -0.4810    0.1670 N   0  0  0  0  0  0  0  0  0  0  0  0
   -5.7520   -1.1780    0.0930 H   0  0  0  0  0  0  0  0  0  0  0  0
   -5.4930    0.8510    0.1060 C   0  0  0  0  0  0  0  0  0  0  0  0
   -6.5210    1.1470   -0.8210 C   0  0  0  0  0  0  0  0  0  0  0  0
   -7.2300   -0.1090   -1.7850 Cl  0  0  0  0  0  0  0  0  0  0  0  0
   -7.0020    2.4480   -1.0040 C   0  0  0  0  0  0  0  0  0  0  0  0
   -7.7890    2.6490   -1.7270 H   0  0  0  0  0  0  0  0  0  0  0  0
   -6.4700    3.4940   -0.2600 C   0  0  0  0  0  0  0  0  0  0  0  0
   -6.8410    4.5060   -0.3960 H   0  0  0  0  0  0  0  0  0  0  0  0
   -5.4710    3.2330    0.6740 C   0  0  0  0  0  0  0  0  0  0  0  0
   -5.0820    4.0550    1.2730 H   0  0  0  0  0  0  0  0  0  0  0  0
   -4.9870    1.9280    0.8630 C   0  0  0  0  0  0  0  0  0  0  0  0
   -3.8630    1.7250    2.1680 Cl  0  0  0  0  0  0  0  0  0  0  0  0
   -2.6530   -0.1600    0.1230 N   0  0  0  0  0  0  0  0  0  0  0  0
   -1.5180   -0.9330    0.3010 C   0  0  0  0  0  0  0  0  0  0  0  0
    1.3950    2.8310   -0.3310 C   0  0  0  0  0  0  0  0  0  0  0  0
    0.4820    3.3180   -0.6640 H   0  0  0  0  0  0  0  0  0  0  0  0
    2.5900    3.5540   -0.3690 C   0  0  0  0  0  0  0  0  0  0  0  0
    2.5750    4.5820   -0.7250 H   0  0  0  0  0  0  0  0  0  0  0  0
  1  2  1  0  0  0  0
  2  3  1  0  0  0  0
  2  4  1  0  0  0  0
  2  5  1  0  0  0  0
  5  6  1  0  0  0  0
  5 50  2  0  0  0  0
  6  7  1  0  0  0  0
  6  8  2  0  0  0  0
  8  9  1  0  0  0  0
  8 10  1  0  0  0  0
 10 11  1  0  0  0  0
 10 48  2  0  0  0  0
 11 12  1  0  0  0  0
 11 13  1  0  0  0  0
 13 14  1  0  0  0  0
 13 47  2  0  0  0  0
 14 15  2  0  0  0  0
 15 16  1  0  0  0  0
 15 29  1  0  0  0  0
 16 17  1  0  0  0  0
 16 18  1  0  0  0  0
 18 19  1  0  0  0  0
 18 20  1  0  0  0  0
 18 21  1  0  0  0  0
 21 22  1  0  0  0  0
 21 23  1  0  0  0  0
 21 26  1  0  0  0  0
 23 24  1  0  0  0  0
 23 25  1  0  0  0  0
 23 26  1  0  0  0  0
 26 27  1  0  0  0  0
 26 28  1  0  0  0  0
 29 30  2  0  0  0  0
 30 31  1  0  0  0  0
 30 47  1  0  0  0  0
 31 32  1  0  0  0  0
 32 33  1  0  0  0  0
 32 46  2  0  0  0  0
 33 34  1  0  0  0  0
 33 35  1  0  0  0  0
 35 36  1  0  0  0  0
 35 44  2  0  0  0  0
 36 37  1  0  0  0  0
 36 38  2  0  0  0  0
 38 39  1  0  0  0  0
 38 40  1  0  0  0  0
 40 41  1  0  0  0  0
 40 42  2  0  0  0  0
 42 43  1  0  0  0  0
 42 44  1  0  0  0  0
 44 45  1  0  0  0  0
 46 47  1  0  0  0  0
 48 49  1  0  0  0  0
 48 50  1  0  0  0  0
 50 51  1  0  0  0  0
M  END
>  <Name>
CHEMBL460373

>  <IC50>
3

>  <Activity>
active

$$$$
CHEMBL1083396
  MOE2011           3D

 51 54  0  0  0  0  0  0  0  0999 V2000
   -6.3490   -3.2930    0.0720 F   0  0  0  0  0  0  0  0  0  0  0  0
   -5.8590   -2.1860   -0.5620 C   0  0  0  0  0  0  0  0  0  0  0  0
   -5.9920   -2.4420   -1.8950 F   0  0  0  0  0  0  0  0  0  0  0  0
   -6.7460   -1.1890   -0.2820 F   0  0  0  0  0  0  0  0  0  0  0  0
   -4.4360   -1.8660   -0.1670 C   0  0  0  0  0  0  0  0  0  0  0  0
   -3.5860   -2.8810    0.2320 C   0  0  0  0  0  0  0  0  0  0  0  0
   -3.9190   -3.9140    0.2810 H   0  0  0  0  0  0  0  0  0  0  0  0
   -2.2810   -2.5480    0.5560 C   0  0  0  0  0  0  0  0  0  0  0  0
   -1.5980   -3.3450    0.8440 H   0  0  0  0  0  0  0  0  0  0  0  0
   -1.8360   -1.2130    0.4890 C   0  0  0  0  0  0  0  0  0  0  0  0
   -0.3770   -0.9700    0.7660 C   0  0  0  0  0  0  0  0  0  0  0  0
    0.1230   -1.9080    1.0380 H   0  0  0  0  0  0  0  0  0  0  0  0
   -0.2370   -0.3030    1.6210 H   0  0  0  0  0  0  0  0  0  0  0  0
    0.3270   -0.4300   -0.3830 N   0  0  0  0  0  0  0  0  0  0  0  0
   -0.2340   -0.0940   -1.1580 H   0  0  0  0  0  0  0  0  0  0  0  0
    1.6730   -0.2890   -0.5890 C   0  0  0  0  0  0  0  0  0  0  0  0
    2.0510    0.1820   -1.6560 O   0  0  0  0  0  0  0  0  0  0  0  0
    2.4690   -0.6670    0.4600 N   0  0  0  0  0  0  0  0  0  0  0  0
    1.9920   -0.8270    1.3330 H   0  0  0  0  0  0  0  0  0  0  0  0
    3.8760   -0.8210    0.4970 C   0  0  0  0  0  0  0  0  0  0  0  0
    4.4300   -0.9830    1.7880 C   0  0  0  0  0  0  0  0  0  0  0  0
    3.7850   -0.9740    2.6650 H   0  0  0  0  0  0  0  0  0  0  0  0
    5.8010   -1.1350    1.9980 C   0  0  0  0  0  0  0  0  0  0  0  0
    6.1820   -1.2450    3.0110 H   0  0  0  0  0  0  0  0  0  0  0  0
    6.6880   -1.1440    0.9270 C   0  0  0  0  0  0  0  0  0  0  0  0
    7.7550   -1.2630    1.0840 H   0  0  0  0  0  0  0  0  0  0  0  0
    6.1400   -1.0140   -0.3510 C   0  0  0  0  0  0  0  0  0  0  0  0
    6.7500   -1.0140   -1.5780 N   0  0  0  0  0  0  0  0  0  0  0  0
    7.7410   -1.0900   -1.7750 H   0  0  0  0  0  0  0  0  0  0  0  0
    5.9060   -0.9050   -2.6100 N   0  0  0  0  0  0  0  0  0  0  0  0
    4.7110   -0.8170   -2.0180 C   0  0  0  0  0  0  0  0  0  0  0  0
    3.8470   -0.7360   -2.6600 H   0  0  0  0  0  0  0  0  0  0  0  0
    4.7720   -0.8600   -0.6010 C   0  0  0  0  0  0  0  0  0  0  0  0
   -2.7540   -0.2240    0.1010 C   0  0  0  0  0  0  0  0  0  0  0  0
   -4.0210   -0.5750   -0.2480 N   0  0  0  0  0  0  0  0  0  0  0  0
   -2.4730    1.1260    0.0220 N   0  0  0  0  0  0  0  0  0  0  0  0
   -3.1290    1.8800   -1.0490 C   0  0  0  0  0  0  0  0  0  0  0  0
   -3.1850    1.2820   -1.9680 H   0  0  0  0  0  0  0  0  0  0  0  0
   -4.1520    2.1400   -0.7520 H   0  0  0  0  0  0  0  0  0  0  0  0
   -2.3400    3.1490   -1.3640 C   0  0  0  0  0  0  0  0  0  0  0  0
   -1.3400    2.8680   -1.7200 H   0  0  0  0  0  0  0  0  0  0  0  0
   -2.8180    3.7040   -2.1780 H   0  0  0  0  0  0  0  0  0  0  0  0
   -2.1930    4.0500   -0.1390 C   0  0  0  0  0  0  0  0  0  0  0  0
   -3.0150    4.7750   -0.1070 H   0  0  0  0  0  0  0  0  0  0  0  0
   -1.2710    4.6360   -0.2380 H   0  0  0  0  0  0  0  0  0  0  0  0
   -2.1750    3.2660    1.1730 C   0  0  0  0  0  0  0  0  0  0  0  0
   -3.1970    3.2190    1.5710 H   0  0  0  0  0  0  0  0  0  0  0  0
   -1.5750    3.8020    1.9170 H   0  0  0  0  0  0  0  0  0  0  0  0
   -1.6480    1.8440    0.9870 C   0  0  0  0  0  0  0  0  0  0  0  0
   -1.6790    1.3520    1.9660 H   0  0  0  0  0  0  0  0  0  0  0  0
   -0.6070    1.8850    0.6490 H   0  0  0  0  0  0  0  0  0  0  0  0
  1  2  1  0  0  0  0
  2  3  1  0  0  0  0
  2  4  1  0  0  0  0
  2  5  1  0  0  0  0
  5  6  1  0  0  0  0
  5 35  2  0  0  0  0
  6  7  1  0  0  0  0
  6  8  2  0  0  0  0
  8  9  1  0  0  0  0
  8 10  1  0  0  0  0
 10 11  1  0  0  0  0
 10 34  2  0  0  0  0
 11 12  1  0  0  0  0
 11 13  1  0  0  0  0
 11 14  1  0  0  0  0
 14 15  1  0  0  0  0
 14 16  1  0  0  0  0
 16 17  2  0  0  0  0
 16 18  1  0  0  0  0
 18 19  1  0  0  0  0
 18 20  1  0  0  0  0
 20 21  1  0  0  0  0
 20 33  2  0  0  0  0
 21 22  1  0  0  0  0
 21 23  2  0  0  0  0
 23 24  1  0  0  0  0
 23 25  1  0  0  0  0
 25 26  1  0  0  0  0
 25 27  2  0  0  0  0
 27 28  1  0  0  0  0
 27 33  1  0  0  0  0
 28 29  1  0  0  0  0
 28 30  1  0  0  0  0
 30 31  2  0  0  0  0
 31 32  1  0  0  0  0
 31 33  1  0  0  0  0
 34 35  1  0  0  0  0
 34 36  1  0  0  0  0
 36 37  1  0  0  0  0
 36 49  1  0  0  0  0
 37 38  1  0  0  0  0
 37 39  1  0  0  0  0
 37 40  1  0  0  0  0
 40 41  1  0  0  0  0
 40 42  1  0  0  0  0
 40 43  1  0  0  0  0
 43 44  1  0  0  0  0
 43 45  1  0  0  0  0
 43 46  1  0  0  0  0
 46 47  1  0  0  0  0
 46 48  1  0  0  0  0
 46 49  1  0  0  0  0
 49 50  1  0  0  0  0
 49 51  1  0  0  0  0
M  END
>  <Name>
CHEMBL1083396

>  <IC50>
3.5

>  <Activity>
active

$$$$
CHEMBL104757
  MOE2011           3D

 36 38  0  0  0  0  0  0  0  0999 V2000
    4.7550   -2.7450    1.7430 Cl  0  0  0  0  0  0  0  0  0  0  0  0
    4.0240   -1.3810    0.9740 C   0  0  0  0  0  0  0  0  0  0  0  0
    3.7300   -0.2670    1.7630 C   0  0  0  0  0  0  0  0  0  0  0  0
    3.9550   -0.2700    2.8270 H   0  0  0  0  0  0  0  0  0  0  0  0
    3.1480    0.8660    1.1910 C   0  0  0  0  0  0  0  0  0  0  0  0
    2.9330    1.7260    1.8240 H   0  0  0  0  0  0  0  0  0  0  0  0
    2.8420    0.9000   -0.1770 C   0  0  0  0  0  0  0  0  0  0  0  0
    2.2320    2.1300   -0.8010 C   0  0  0  0  0  0  0  0  0  0  0  0
    1.9800    1.9630   -1.8530 H   0  0  0  0  0  0  0  0  0  0  0  0
    2.9570    2.9500   -0.7630 H   0  0  0  0  0  0  0  0  0  0  0  0
    1.0350    2.5720   -0.1070 N   0  0  0  0  0  0  0  0  0  0  0  0
    1.1100    3.4040    0.4660 H   0  0  0  0  0  0  0  0  0  0  0  0
   -0.2240    2.0360   -0.0920 C   0  0  0  0  0  0  0  0  0  0  0  0
   -1.0840    2.5920    0.5860 O   0  0  0  0  0  0  0  0  0  0  0  0
   -0.4110    0.9300   -0.8790 N   0  0  0  0  0  0  0  0  0  0  0  0
    0.2870    0.7700   -1.5890 H   0  0  0  0  0  0  0  0  0  0  0  0
   -1.5060    0.0290   -0.8880 C   0  0  0  0  0  0  0  0  0  0  0  0
   -1.7370   -0.5810   -2.1340 C   0  0  0  0  0  0  0  0  0  0  0  0
   -1.0920   -0.3680   -2.9850 H   0  0  0  0  0  0  0  0  0  0  0  0
   -2.8290   -1.4180   -2.3340 C   0  0  0  0  0  0  0  0  0  0  0  0
   -3.0090   -1.8570   -3.3120 H   0  0  0  0  0  0  0  0  0  0  0  0
   -3.6980   -1.6770   -1.2830 C   0  0  0  0  0  0  0  0  0  0  0  0
   -4.5530   -2.3280   -1.4590 H   0  0  0  0  0  0  0  0  0  0  0  0
   -3.4580   -1.1370   -0.0100 C   0  0  0  0  0  0  0  0  0  0  0  0
   -4.3040   -1.4460    1.0600 C   0  0  0  0  0  0  0  0  0  0  0  0
   -5.1800   -2.0760    0.9220 H   0  0  0  0  0  0  0  0  0  0  0  0
   -4.1250   -1.0310    2.3320 N   0  0  0  0  0  0  0  0  0  0  0  0
   -3.0320   -0.2810    2.5550 C   0  0  0  0  0  0  0  0  0  0  0  0
   -2.8800    0.0220    3.5870 H   0  0  0  0  0  0  0  0  0  0  0  0
   -2.1320    0.0920    1.5660 C   0  0  0  0  0  0  0  0  0  0  0  0
   -1.2620    0.6630    1.8670 H   0  0  0  0  0  0  0  0  0  0  0  0
   -2.3430   -0.2940    0.2230 C   0  0  0  0  0  0  0  0  0  0  0  0
    3.1460   -0.2210   -0.9640 C   0  0  0  0  0  0  0  0  0  0  0  0
    2.9310   -0.2120   -2.0310 H   0  0  0  0  0  0  0  0  0  0  0  0
    3.7300   -1.3580   -0.3920 C   0  0  0  0  0  0  0  0  0  0  0  0
    4.0650   -2.6980   -1.4320 Cl  0  0  0  0  0  0  0  0  0  0  0  0
  1  2  1  0  0  0  0
  2  3  1  0  0  0  0
  2 35  2  0  0  0  0
  3  4  1  0  0  0  0
  3  5  2  0  0  0  0
  5  6  1  0  0  0  0
  5  7  1  0  0  0  0
  7  8  1  0  0  0  0
  7 33  2  0  0  0  0
  8  9  1  0  0  0  0
  8 10  1  0  0  0  0
  8 11  1  0  0  0  0
 11 12  1  0  0  0  0
 11 13  1  0  0  0  0
 13 14  2  0  0  0  0
 13 15  1  0  0  0  0
 15 16  1  0  0  0  0
 15 17  1  0  0  0  0
 17 18  1  0  0  0  0
 17 32  2  0  0  0  0
 18 19  1  0  0  0  0
 18 20  2  0  0  0  0
 20 21  1  0  0  0  0
 20 22  1  0  0  0  0
 22 23  1  0  0  0  0
 22 24  2  0  0  0  0
 24 25  1  0  0  0  0
 24 32  1  0  0  0  0
 25 26  1  0  0  0  0
 25 27  2  0  0  0  0
 27 28  1  0  0  0  0
 28 29  1  0  0  0  0
 28 30  2  0  0  0  0
 30 31  1  0  0  0  0
 30 32  1  0  0  0  0
 33 34  1  0  0  0  0
 33 35  1  0  0  0  0
 35 36  1  0  0  0  0
M  END
>  <Name>
CHEMBL104757

>  <IC50>
4

>  <Activity>
active

$$$$
CHEMBL148920
  MOE2011           3D

 41 43  0  0  0  0  0  0  0  0999 V2000
   -6.2410   -0.2400    1.9970 O   0  0  0  0  0  0  0  0  0  0  0  0
   -5.9550   -1.1510    2.1710 H   0  0  0  0  0  0  0  0  0  0  0  0
   -5.3260    0.3720    1.1910 C   0  0  0  0  0  0  0  0  0  0  0  0
   -5.5480    1.6960    0.8530 C   0  0  0  0  0  0  0  0  0  0  0  0
   -6.4300    2.2130    1.2190 H   0  0  0  0  0  0  0  0  0  0  0  0
   -4.6240    2.3610    0.0510 C   0  0  0  0  0  0  0  0  0  0  0  0
   -4.8070    3.4050   -0.1960 H   0  0  0  0  0  0  0  0  0  0  0  0
   -3.4760    1.7050   -0.4240 C   0  0  0  0  0  0  0  0  0  0  0  0
   -2.5510    2.4050   -1.2100 C   0  0  0  0  0  0  0  0  0  0  0  0
   -2.7200    3.4510   -1.4600 H   0  0  0  0  0  0  0  0  0  0  0  0
   -1.4080    1.7790   -1.6960 C   0  0  0  0  0  0  0  0  0  0  0  0
   -0.7110    2.3300   -2.3230 H   0  0  0  0  0  0  0  0  0  0  0  0
   -1.1730    0.4400   -1.4030 C   0  0  0  0  0  0  0  0  0  0  0  0
   -0.3100   -0.0360   -1.8630 H   0  0  0  0  0  0  0  0  0  0  0  0
   -2.0670   -0.2880   -0.6030 C   0  0  0  0  0  0  0  0  0  0  0  0
   -1.8550   -1.6670   -0.3710 N   0  0  0  0  0  0  0  0  0  0  0  0
   -2.6760   -2.2410   -0.2250 H   0  0  0  0  0  0  0  0  0  0  0  0
   -0.7050   -2.4050   -0.3220 C   0  0  0  0  0  0  0  0  0  0  0  0
   -0.7630   -3.6320   -0.3970 O   0  0  0  0  0  0  0  0  0  0  0  0
    0.4580   -1.7310   -0.0960 N   0  0  0  0  0  0  0  0  0  0  0  0
    0.4270   -0.7400    0.1010 H   0  0  0  0  0  0  0  0  0  0  0  0
    1.7320   -2.4070   -0.0800 C   0  0  0  0  0  0  0  0  0  0  0  0
    1.7370   -3.1180    0.7550 H   0  0  0  0  0  0  0  0  0  0  0  0
    1.8310   -2.9990   -0.9980 H   0  0  0  0  0  0  0  0  0  0  0  0
    2.8640   -1.4280    0.0530 C   0  0  0  0  0  0  0  0  0  0  0  0
    3.2680   -0.9790    1.3180 C   0  0  0  0  0  0  0  0  0  0  0  0
    2.7760   -1.3500    2.2140 H   0  0  0  0  0  0  0  0  0  0  0  0
    4.3070   -0.0540    1.4420 C   0  0  0  0  0  0  0  0  0  0  0  0
    4.6120    0.2710    2.4360 H   0  0  0  0  0  0  0  0  0  0  0  0
    4.9510    0.4480    0.3030 C   0  0  0  0  0  0  0  0  0  0  0  0
    4.5420    0.0040   -0.9610 C   0  0  0  0  0  0  0  0  0  0  0  0
    5.0310    0.3760   -1.8600 H   0  0  0  0  0  0  0  0  0  0  0  0
    3.5020   -0.9200   -1.0860 C   0  0  0  0  0  0  0  0  0  0  0  0
    3.1960   -1.2450   -2.0780 H   0  0  0  0  0  0  0  0  0  0  0  0
    6.0950    1.4150    0.4370 C   0  0  0  0  0  0  0  0  0  0  0  0
    6.0230    2.1890    1.5570 F   0  0  0  0  0  0  0  0  0  0  0  0
    7.3000    0.7840    0.5010 F   0  0  0  0  0  0  0  0  0  0  0  0
    6.1880    2.2880   -0.6060 F   0  0  0  0  0  0  0  0  0  0  0  0
   -3.2470    0.3390   -0.1040 C   0  0  0  0  0  0  0  0  0  0  0  0
   -4.1990   -0.3050    0.7270 C   0  0  0  0  0  0  0  0  0  0  0  0
   -4.0510   -1.3350    1.0350 H   0  0  0  0  0  0  0  0  0  0  0  0
  1  2  1  0  0  0  0
  1  3  1  0  0  0  0
  3  4  1  0  0  0  0
  3 40  2  0  0  0  0
  4  5  1  0  0  0  0
  4  6  2  0  0  0  0
  6  7  1  0  0  0  0
  6  8  1  0  0  0  0
  8  9  1  0  0  0  0
  8 39  2  0  0  0  0
  9 10  1  0  0  0  0
  9 11  2  0  0  0  0
 11 12  1  0  0  0  0
 11 13  1  0  0  0  0
 13 14  1  0  0  0  0
 13 15  2  0  0  0  0
 15 16  1  0  0  0  0
 15 39  1  0  0  0  0
 16 17  1  0  0  0  0
 16 18  1  0  0  0  0
 18 19  2  0  0  0  0
 18 20  1  0  0  0  0
 20 21  1  0  0  0  0
 20 22  1  0  0  0  0
 22 23  1  0  0  0  0
 22 24  1  0  0  0  0
 22 25  1  0  0  0  0
 25 26  1  0  0  0  0
 25 33  2  0  0  0  0
 26 27  1  0  0  0  0
 26 28  2  0  0  0  0
 28 29  1  0  0  0  0
 28 30  1  0  0  0  0
 30 31  2  0  0  0  0
 30 35  1  0  0  0  0
 31 32  1  0  0  0  0
 31 33  1  0  0  0  0
 33 34  1  0  0  0  0
 35 36  1  0  0  0  0
 35 37  1  0  0  0  0
 35 38  1  0  0  0  0
 39 40  1  0  0  0  0
 40 41  1  0  0  0  0
M  END
>  <Name>
CHEMBL148920

>  <IC50>
4

>  <Activity>
active

$$$$
CHEMBL497649
  MOE2011           3D

 47 50  0  0  1  0  0  0  0  0999 V2000
    1.5880   -4.5680   -0.1710 O   0  0  0  0  0  0  0  0  0  0  0  0
    1.8450   -5.4670    0.1030 H   0  0  0  0  0  0  0  0  0  0  0  0
    0.9190   -3.9720    0.9410 C   0  0  0  0  0  0  0  0  0  0  0  0
    0.0380   -4.5790    1.1740 H   0  0  0  0  0  0  0  0  0  0  0  0
    1.5930   -3.9990    1.8040 H   0  0  0  0  0  0  0  0  0  0  0  0
    0.5080   -2.5400    0.6800 C   0  0  0  0  0  0  0  0  0  0  0  0
    1.4690   -1.6030    0.6630 N   0  0  0  0  0  0  0  0  0  0  0  0
    1.0880   -0.3170    0.5220 C   0  0  0  0  0  0  0  0  0  0  0  0
    2.0730    0.6960    0.5600 N   0  0  0  0  0  0  0  0  0  0  0  0
    1.7460    1.5660    0.9550 H   0  0  0  0  0  0  0  0  0  0  0  0
    3.4340    0.6870    0.2100 C   0  0  0  0  0  0  0  0  0  0  0  0
    4.0630   -0.3910   -0.4220 C   0  0  0  0  0  0  0  0  0  0  0  0
    3.5050   -1.2880   -0.6740 H   0  0  0  0  0  0  0  0  0  0  0  0
    5.4230   -0.3410   -0.7540 C   0  0  0  0  0  0  0  0  0  0  0  0
    5.8750   -1.2000   -1.2470 H   0  0  0  0  0  0  0  0  0  0  0  0
    6.1880    0.7920   -0.4570 C   0  0  0  0  0  0  0  0  0  0  0  0
    5.5660    1.8780    0.1680 C   0  0  0  0  0  0  0  0  0  0  0  0
    6.1340    2.7750    0.4060 H   0  0  0  0  0  0  0  0  0  0  0  0
    4.2090    1.8220    0.4980 C   0  0  0  0  0  0  0  0  0  0  0  0
    3.7590    2.6830    0.9860 H   0  0  0  0  0  0  0  0  0  0  0  0
    7.6460    0.8680   -0.8230 C   0  0  0  0  0  0  0  0  0  0  0  0
    7.8680    1.6610   -1.9070 F   0  0  0  0  0  0  0  0  0  0  0  0
    8.4120    1.3810    0.1800 F   0  0  0  0  0  0  0  0  0  0  0  0
    8.1940   -0.3420   -1.1250 F   0  0  0  0  0  0  0  0  0  0  0  0
   -0.2700    0.0460    0.3640 C   0  0  0  0  0  0  0  0  0  0  0  0
   -0.7520    1.3660    0.1750 C   0  0  0  0  0  0  0  0  0  0  0  0
   -0.0690    2.2070    0.0850 H   0  0  0  0  0  0  0  0  0  0  0  0
   -2.1190    1.6330    0.1050 C   0  0  0  0  0  0  0  0  0  0  0  0
   -2.4560    2.6630   -0.0020 H   0  0  0  0  0  0  0  0  0  0  0  0
   -3.0520    0.5970    0.2020 C   0  0  0  0  0  0  0  0  0  0  0  0
   -2.5580   -0.7130    0.3410 C   0  0  0  0  0  0  0  0  0  0  0  0
   -3.2590   -1.5430    0.4290 H   0  0  0  0  0  0  0  0  0  0  0  0
   -1.1930   -1.0060    0.4190 C   0  0  0  0  0  0  0  0  0  0  0  0
   -0.8100   -2.2800    0.5720 N   0  0  0  0  0  0  0  0  0  0  0  0
   -4.4910    0.9070    0.2360 C   0  0  0  0  0  0  0  0  0  0  0  0
   -4.8480    1.6390    1.3270 N   0  0  0  0  0  0  0  0  0  0  0  0
   -6.1470    1.9730    1.4780 C   0  0  0  0  0  0  0  0  0  0  0  0
   -6.3740    2.5500    2.3690 H   0  0  0  0  0  0  0  0  0  0  0  0
   -7.1350    1.6180    0.5840 C   0  0  0  0  0  0  0  0  0  0  0  0
   -8.1670    1.9060    0.7500 H   0  0  0  0  0  0  0  0  0  0  0  0
   -6.7640    0.8870   -0.5360 C   0  0  0  0  0  0  0  0  0  0  0  0
   -7.5280    0.6050   -1.2600 H   0  0  0  0  0  0  0  0  0  0  0  0
   -5.4210    0.5250   -0.7370 C   0  0  0  0  0  0  0  0  0  0  0  0
   -5.0320   -0.2400   -1.9650 C   0  0  0  0  0  0  0  0  0  0  0  0
   -3.9410    0.2710   -2.5970 F   0  0  0  0  0  0  0  0  0  0  0  0
   -6.0160   -0.2720   -2.9100 F   0  0  0  0  0  0  0  0  0  0  0  0
   -4.7420   -1.5430   -1.6970 F   0  0  0  0  0  0  0  0  0  0  0  0
  1  2  1  0  0  0  0
  1  3  1  0  0  0  0
  3  4  1  0  0  0  0
  3  5  1  0  0  0  0
  3  6  1  0  0  0  0
  6  7  1  0  0  0  0
  6 34  2  0  0  0  0
  7  8  2  0  0  0  0
  8  9  1  0  0  0  0
  8 25  1  0  0  0  0
  9 10  1  0  0  0  0
  9 11  1  0  0  0  0
 11 12  1  0  0  0  0
 11 19  2  0  0  0  0
 12 13  1  0  0  0  0
 12 14  2  0  0  0  0
 14 15  1  0  0  0  0
 14 16  1  0  0  0  0
 16 17  2  0  0  0  0
 16 21  1  0  0  0  0
 17 18  1  0  0  0  0
 17 19  1  0  0  0  0
 19 20  1  0  0  0  0
 21 22  1  0  0  0  0
 21 23  1  0  0  0  0
 21 24  1  0  0  0  0
 25 26  1  0  0  0  0
 25 33  2  0  0  0  0
 26 27  1  0  0  0  0
 26 28  2  0  0  0  0
 28 29  1  0  0  0  0
 28 30  1  0  0  0  0
 30 31  2  0  0  0  0
 30 35  1  0  0  0  0
 31 32  1  0  0  0  0
 31 33  1  0  0  0  0
 33 34  1  0  0  0  0
 35 36  1  0  0  0  0
 35 43  2  0  0  0  0
 36 37  2  0  0  0  0
 37 38  1  0  0  0  0
 37 39  1  0  0  0  0
 39 40  1  0  0  0  0
 39 41  2  0  0  0  0
 41 42  1  0  0  0  0
 41 43  1  0  0  0  0
 43 44  1  0  0  0  0
 44 45  1  0  0  0  0
 44 46  1  0  0  0  0
 44 47  1  0  0  0  0
M  END
>  <Name>
CHEMBL497649

>  <IC50>
4

>  <Activity>
active

$$$$
CHEMBL1086278
  MOE2011           3D

 55 57  0  0  0  0  0  0  0  0999 V2000
   -3.6280    1.7120    2.3790 C   0  0  0  0  0  0  0  0  0  0  0  0
   -4.6580    1.9360    2.6800 H   0  0  0  0  0  0  0  0  0  0  0  0
   -2.9600    2.1800    3.1100 H   0  0  0  0  0  0  0  0  0  0  0  0
   -3.5020    0.6270    2.4530 H   0  0  0  0  0  0  0  0  0  0  0  0
   -3.3430    2.2250    0.9600 C   0  0  0  0  0  0  0  0  0  0  0  0
   -3.6930    3.7300    0.9130 C   0  0  0  0  0  0  0  0  0  0  0  0
   -4.7470    3.9030    1.1590 H   0  0  0  0  0  0  0  0  0  0  0  0
   -3.5110    4.1470   -0.0850 H   0  0  0  0  0  0  0  0  0  0  0  0
   -3.0900    4.3010    1.6280 H   0  0  0  0  0  0  0  0  0  0  0  0
   -4.2600    1.5080   -0.0430 C   0  0  0  0  0  0  0  0  0  0  0  0
   -5.3100    1.7790    0.1220 H   0  0  0  0  0  0  0  0  0  0  0  0
   -4.2040    0.4220    0.0490 H   0  0  0  0  0  0  0  0  0  0  0  0
   -4.0100    1.7770   -1.0750 H   0  0  0  0  0  0  0  0  0  0  0  0
   -1.8410    2.0820    0.5810 C   0  0  0  0  0  0  0  0  0  0  0  0
   -1.7160    2.4040   -0.4590 H   0  0  0  0  0  0  0  0  0  0  0  0
   -1.2810    2.8150    1.1810 H   0  0  0  0  0  0  0  0  0  0  0  0
   -1.1310    0.7350    0.8070 C   0  0  0  0  0  0  0  0  0  0  0  0
   -1.3060    0.3840    1.8310 H   0  0  0  0  0  0  0  0  0  0  0  0
   -0.0480    0.9110    0.7740 H   0  0  0  0  0  0  0  0  0  0  0  0
   -1.4410   -0.3710   -0.1800 C   0  0  0  0  0  0  0  0  0  0  0  0
   -2.2880   -1.4160    0.2360 C   0  0  0  0  0  0  0  0  0  0  0  0
   -2.7010   -1.4010    1.2450 H   0  0  0  0  0  0  0  0  0  0  0  0
   -2.6300   -2.4730   -0.6200 C   0  0  0  0  0  0  0  0  0  0  0  0
   -2.0880   -2.5020   -1.9060 C   0  0  0  0  0  0  0  0  0  0  0  0
   -2.3270   -3.3160   -2.5880 H   0  0  0  0  0  0  0  0  0  0  0  0
   -1.2270   -1.4890   -2.3270 C   0  0  0  0  0  0  0  0  0  0  0  0
   -0.8020   -1.5480   -3.3280 H   0  0  0  0  0  0  0  0  0  0  0  0
   -0.8930   -0.4160   -1.4800 C   0  0  0  0  0  0  0  0  0  0  0  0
    0.1090    0.5930   -1.9850 C   0  0  0  0  0  0  0  0  0  0  0  0
   -0.1170    1.6050   -1.6420 H   0  0  0  0  0  0  0  0  0  0  0  0
    0.0920    0.6370   -3.0810 H   0  0  0  0  0  0  0  0  0  0  0  0
    1.4530    0.2390   -1.5870 N   0  0  0  0  0  0  0  0  0  0  0  0
    1.6440   -0.7110   -1.3070 H   0  0  0  0  0  0  0  0  0  0  0  0
    2.4740    1.1400   -1.6440 C   0  0  0  0  0  0  0  0  0  0  0  0
    2.3630    2.2370   -2.1900 O   0  0  0  0  0  0  0  0  0  0  0  0
    3.6830    0.7630   -1.1340 N   0  0  0  0  0  0  0  0  0  0  0  0
    4.4370    1.3460   -1.4780 H   0  0  0  0  0  0  0  0  0  0  0  0
    4.0510   -0.2460   -0.2290 C   0  0  0  0  0  0  0  0  0  0  0  0
    3.1850   -0.9040    0.6730 C   0  0  0  0  0  0  0  0  0  0  0  0
    2.1350   -0.6220    0.7250 H   0  0  0  0  0  0  0  0  0  0  0  0
    3.6090   -1.8990    1.6130 C   0  0  0  0  0  0  0  0  0  0  0  0
    2.8560   -2.3410    2.2670 H   0  0  0  0  0  0  0  0  0  0  0  0
    4.9470   -2.3200    1.7570 C   0  0  0  0  0  0  0  0  0  0  0  0
    5.2630   -3.0650    2.4750 H   0  0  0  0  0  0  0  0  0  0  0  0
    5.8430   -1.6590    0.9000 C   0  0  0  0  0  0  0  0  0  0  0  0
    7.1750   -1.7940    0.7860 N   0  0  0  0  0  0  0  0  0  0  0  0
    7.5260   -0.9260   -0.1800 N   0  0  0  0  0  0  0  0  0  0  0  0
    8.5080   -0.8680   -0.4280 H   0  0  0  0  0  0  0  0  0  0  0  0
    6.4860   -0.2200   -0.7130 C   0  0  0  0  0  0  0  0  0  0  0  0
    6.6440    0.5000   -1.5020 H   0  0  0  0  0  0  0  0  0  0  0  0
    5.3770   -0.6620   -0.0390 C   0  0  0  0  0  0  0  0  0  0  0  0
   -3.5370   -3.5750   -0.1450 C   0  0  0  0  0  0  0  0  0  0  0  0
   -2.8580   -4.5720    0.4870 F   0  0  0  0  0  0  0  0  0  0  0  0
   -4.4810   -3.1480    0.7410 F   0  0  0  0  0  0  0  0  0  0  0  0
   -4.2280   -4.1760   -1.1540 F   0  0  0  0  0  0  0  0  0  0  0  0
  1  2  1  0  0  0  0
  1  3  1  0  0  0  0
  1  4  1  0  0  0  0
  1  5  1  0  0  0  0
  5  6  1  0  0  0  0
  5 10  1  0  0  0  0
  5 14  1  0  0  0  0
  6  7  1  0  0  0  0
  6  8  1  0  0  0  0
  6  9  1  0  0  0  0
 10 11  1  0  0  0  0
 10 12  1  0  0  0  0
 10 13  1  0  0  0  0
 14 15  1  0  0  0  0
 14 16  1  0  0  0  0
 14 17  1  0  0  0  0
 17 18  1  0  0  0  0
 17 19  1  0  0  0  0
 17 20  1  0  0  0  0
 20 21  1  0  0  0  0
 20 28  2  0  0  0  0
 21 22  1  0  0  0  0
 21 23  2  0  0  0  0
 23 24  1  0  0  0  0
 23 52  1  0  0  0  0
 24 25  1  0  0  0  0
 24 26  2  0  0  0  0
 26 27  1  0  0  0  0
 26 28  1  0  0  0  0
 28 29  1  0  0  0  0
 29 30  1  0  0  0  0
 29 31  1  0  0  0  0
 29 32  1  0  0  0  0
 32 33  1  0  0  0  0
 32 34  1  0  0  0  0
 34 35  2  0  0  0  0
 34 36  1  0  0  0  0
 36 37  1  0  0  0  0
 36 38  1  0  0  0  0
 38 39  2  0  0  0  0
 38 51  1  0  0  0  0
 39 40  1  0  0  0  0
 39 41  1  0  0  0  0
 41 42  1  0  0  0  0
 41 43  2  0  0  0  0
 43 44  1  0  0  0  0
 43 45  1  0  0  0  0
 45 46  2  0  0  0  0
 45 51  1  0  0  0  0
 46 47  1  0  0  0  0
 47 48  1  0  0  0  0
 47 49  1  0  0  0  0
 49 50  1  0  0  0  0
 49 51  2  0  0  0  0
 52 53  1  0  0  0  0
 52 54  1  0  0  0  0
 52 55  1  0  0  0  0
M  END
>  <Name>
CHEMBL1086278

>  <IC50>
4.3

>  <Activity>
active

$$$$
CHEMBL456961
  MOE2011           3D

 52 55  0  0  1  0  0  0  0  0999 V2000
    2.9010    5.3870    0.9330 C   0  0  0  0  0  0  0  0  0  0  0  0
    3.0780    6.4460    1.1420 H   0  0  0  0  0  0  0  0  0  0  0  0
    3.2200    5.1850   -0.0940 H   0  0  0  0  0  0  0  0  0  0  0  0
    3.5330    4.7840    1.5920 H   0  0  0  0  0  0  0  0  0  0  0  0
    1.4360    5.0410    1.1320 C   0  0  0  0  0  0  0  0  0  0  0  0
    0.7980    5.5920    0.4330 H   0  0  0  0  0  0  0  0  0  0  0  0
    1.1370    5.3340    2.1440 H   0  0  0  0  0  0  0  0  0  0  0  0
    1.2000    3.6390    1.0230 O   0  0  0  0  0  0  0  0  0  0  0  0
    1.2740    3.1530   -0.3200 C   0  0  0  0  0  0  0  0  0  0  0  0
    0.7310    3.8190   -1.0010 H   0  0  0  0  0  0  0  0  0  0  0  0
    2.3220    3.1030   -0.6350 H   0  0  0  0  0  0  0  0  0  0  0  0
    0.6530    1.7800   -0.3960 C   0  0  0  0  0  0  0  0  0  0  0  0
    1.4750    0.7260   -0.4950 N   0  0  0  0  0  0  0  0  0  0  0  0
    0.9220   -0.5030   -0.5430 C   0  0  0  0  0  0  0  0  0  0  0  0
    1.7880   -1.6080   -0.6760 N   0  0  0  0  0  0  0  0  0  0  0  0
    1.3750   -2.4280   -1.0970 H   0  0  0  0  0  0  0  0  0  0  0  0
    3.1540   -1.7150   -0.3750 C   0  0  0  0  0  0  0  0  0  0  0  0
    3.8950   -2.7820   -0.8890 C   0  0  0  0  0  0  0  0  0  0  0  0
    3.4180   -3.5450   -1.5000 H   0  0  0  0  0  0  0  0  0  0  0  0
    5.2650   -2.8760   -0.6450 C   0  0  0  0  0  0  0  0  0  0  0  0
    5.8330   -3.7060   -1.0560 H   0  0  0  0  0  0  0  0  0  0  0  0
    5.8880   -1.8900    0.1170 C   0  0  0  0  0  0  0  0  0  0  0  0
    5.1970   -0.8490    0.6440 N   0  0  0  0  0  0  0  0  0  0  0  0
    3.8670   -0.7870    0.3810 C   0  0  0  0  0  0  0  0  0  0  0  0
    3.3800    0.0710    0.8340 H   0  0  0  0  0  0  0  0  0  0  0  0
    7.3720   -1.9880    0.3870 C   0  0  0  0  0  0  0  0  0  0  0  0
    7.6740   -2.9930    1.2580 F   0  0  0  0  0  0  0  0  0  0  0  0
    7.9260   -0.8600    0.9130 F   0  0  0  0  0  0  0  0  0  0  0  0
    8.0910   -2.2570   -0.7430 F   0  0  0  0  0  0  0  0  0  0  0  0
   -0.4760   -0.6940   -0.4630 C   0  0  0  0  0  0  0  0  0  0  0  0
   -1.1530   -1.9410   -0.4590 C   0  0  0  0  0  0  0  0  0  0  0  0
   -0.6040   -2.8790   -0.4850 H   0  0  0  0  0  0  0  0  0  0  0  0
   -2.5500   -2.0070   -0.4280 C   0  0  0  0  0  0  0  0  0  0  0  0
   -3.0310   -2.9820   -0.4660 H   0  0  0  0  0  0  0  0  0  0  0  0
   -3.3110   -0.8370   -0.3850 C   0  0  0  0  0  0  0  0  0  0  0  0
   -2.6220    0.3880   -0.3600 C   0  0  0  0  0  0  0  0  0  0  0  0
   -3.1950    1.3160   -0.3360 H   0  0  0  0  0  0  0  0  0  0  0  0
   -1.2360    0.4800   -0.3910 C   0  0  0  0  0  0  0  0  0  0  0  0
   -0.6860    1.6960   -0.3620 N   0  0  0  0  0  0  0  0  0  0  0  0
   -4.7810   -0.8510   -0.4560 C   0  0  0  0  0  0  0  0  0  0  0  0
   -5.2530   -0.2360   -1.5740 N   0  0  0  0  0  0  0  0  0  0  0  0
   -6.5880   -0.1920   -1.7640 C   0  0  0  0  0  0  0  0  0  0  0  0
   -6.9080    0.3060   -2.6740 H   0  0  0  0  0  0  0  0  0  0  0  0
   -7.5040   -0.7330   -0.8860 C   0  0  0  0  0  0  0  0  0  0  0  0
   -8.5680   -0.6740   -1.0830 H   0  0  0  0  0  0  0  0  0  0  0  0
   -7.0170   -1.3490    0.2610 C   0  0  0  0  0  0  0  0  0  0  0  0
   -7.7240   -1.7750    0.9720 H   0  0  0  0  0  0  0  0  0  0  0  0
   -5.6340   -1.4100    0.5010 C   0  0  0  0  0  0  0  0  0  0  0  0
   -5.1240   -2.0510    1.7580 C   0  0  0  0  0  0  0  0  0  0  0  0
   -4.5060   -3.2420    1.5250 F   0  0  0  0  0  0  0  0  0  0  0  0
   -6.1110   -2.3260    2.6600 F   0  0  0  0  0  0  0  0  0  0  0  0
   -4.2260   -1.2800    2.4280 F   0  0  0  0  0  0  0  0  0  0  0  0
  1  2  1  0  0  0  0
  1  3  1  0  0  0  0
  1  4  1  0  0  0  0
  1  5  1  0  0  0  0
  5  6  1  0  0  0  0
  5  7  1  0  0  0  0
  5  8  1  0  0  0  0
  8  9  1  0  0  0  0
  9 10  1  0  0  0  0
  9 11  1  0  0  0  0
  9 12  1  0  0  0  0
 12 13  1  0  0  0  0
 12 39  2  0  0  0  0
 13 14  2  0  0  0  0
 14 15  1  0  0  0  0
 14 30  1  0  0  0  0
 15 16  1  0  0  0  0
 15 17  1  0  0  0  0
 17 18  1  0  0  0  0
 17 24  2  0  0  0  0
 18 19  1  0  0  0  0
 18 20  2  0  0  0  0
 20 21  1  0  0  0  0
 20 22  1  0  0  0  0
 22 23  2  0  0  0  0
 22 26  1  0  0  0  0
 23 24  1  0  0  0  0
 24 25  1  0  0  0  0
 26 27  1  0  0  0  0
 26 28  1  0  0  0  0
 26 29  1  0  0  0  0
 30 31  1  0  0  0  0
 30 38  2  0  0  0  0
 31 32  1  0  0  0  0
 31 33  2  0  0  0  0
 33 34  1  0  0  0  0
 33 35  1  0  0  0  0
 35 36  2  0  0  0  0
 35 40  1  0  0  0  0
 36 37  1  0  0  0  0
 36 38  1  0  0  0  0
 38 39  1  0  0  0  0
 40 41  1  0  0  0  0
 40 48  2  0  0  0  0
 41 42  2  0  0  0  0
 42 43  1  0  0  0  0
 42 44  1  0  0  0  0
 44 45  1  0  0  0  0
 44 46  2  0  0  0  0
 46 47  1  0  0  0  0
 46 48  1  0  0  0  0
 48 49  1  0  0  0  0
 49 50  1  0  0  0  0
 49 51  1  0  0  0  0
 49 52  1  0  0  0  0
M  END
>  <Name>
CHEMBL456961

>  <IC50>
4.5

>  <Activity>
active

$$$$
CHEMBL105046
  MOE2011           3D

 47 49  0  0  0  0  0  0  0  0999 V2000
    6.4700   -0.7780    0.8860 C   0  0  0  0  0  0  0  0  0  0  0  0
    7.5550   -0.8480    0.7400 H   0  0  0  0  0  0  0  0  0  0  0  0
    6.0870   -1.8040    0.9300 H   0  0  0  0  0  0  0  0  0  0  0  0
    6.2940   -0.3180    1.8650 H   0  0  0  0  0  0  0  0  0  0  0  0
    5.8090    0.0450   -0.2410 C   0  0  0  0  0  0  0  0  0  0  0  0
    6.0430   -0.6650   -1.5920 C   0  0  0  0  0  0  0  0  0  0  0  0
    7.1130   -0.7390   -1.8200 H   0  0  0  0  0  0  0  0  0  0  0  0
    5.5640   -0.1190   -2.4140 H   0  0  0  0  0  0  0  0  0  0  0  0
    5.6430   -1.6850   -1.5980 H   0  0  0  0  0  0  0  0  0  0  0  0
    6.5450    1.4030   -0.3050 C   0  0  0  0  0  0  0  0  0  0  0  0
    7.6170    1.2630   -0.4940 H   0  0  0  0  0  0  0  0  0  0  0  0
    6.4540    1.9550    0.6370 H   0  0  0  0  0  0  0  0  0  0  0  0
    6.1570    2.0350   -1.1120 H   0  0  0  0  0  0  0  0  0  0  0  0
    4.2990    0.1690    0.0220 C   0  0  0  0  0  0  0  0  0  0  0  0
    3.5010   -0.9870    0.1200 C   0  0  0  0  0  0  0  0  0  0  0  0
    3.9460   -1.9740    0.0150 H   0  0  0  0  0  0  0  0  0  0  0  0
    2.1230   -0.9100    0.3610 C   0  0  0  0  0  0  0  0  0  0  0  0
    1.5600   -1.8360    0.4490 H   0  0  0  0  0  0  0  0  0  0  0  0
    1.4950    0.3290    0.5010 C   0  0  0  0  0  0  0  0  0  0  0  0
    0.0610    0.4650    0.7860 C   0  0  0  0  0  0  0  0  0  0  0  0
   -0.2090    1.2870    1.4480 H   0  0  0  0  0  0  0  0  0  0  0  0
   -0.8910   -0.3200    0.2590 C   0  0  0  0  0  0  0  0  0  0  0  0
   -0.6540   -1.1210   -0.4310 H   0  0  0  0  0  0  0  0  0  0  0  0
   -2.3220   -0.0540    0.5830 C   0  0  0  0  0  0  0  0  0  0  0  0
   -2.6440    0.8810    1.3070 O   0  0  0  0  0  0  0  0  0  0  0  0
   -3.1610   -1.0000    0.0300 N   0  0  0  0  0  0  0  0  0  0  0  0
   -2.7330   -1.8410   -0.3380 H   0  0  0  0  0  0  0  0  0  0  0  0
   -4.5790   -0.9740   -0.0280 C   0  0  0  0  0  0  0  0  0  0  0  0
   -5.1760   -2.2480   -0.0370 C   0  0  0  0  0  0  0  0  0  0  0  0
   -4.5650   -3.1480   -0.0170 H   0  0  0  0  0  0  0  0  0  0  0  0
   -6.5590   -2.3950   -0.0050 C   0  0  0  0  0  0  0  0  0  0  0  0
   -7.0030   -3.3870    0.0190 H   0  0  0  0  0  0  0  0  0  0  0  0
   -7.3700   -1.2670    0.0150 C   0  0  0  0  0  0  0  0  0  0  0  0
   -8.4500   -1.3990    0.0490 H   0  0  0  0  0  0  0  0  0  0  0  0
   -6.8070    0.0170   -0.0410 C   0  0  0  0  0  0  0  0  0  0  0  0
   -7.6280    1.1480   -0.0800 C   0  0  0  0  0  0  0  0  0  0  0  0
   -8.7110    1.0580   -0.0300 H   0  0  0  0  0  0  0  0  0  0  0  0
   -7.1900    2.4190   -0.1990 N   0  0  0  0  0  0  0  0  0  0  0  0
   -5.8600    2.5730   -0.3030 C   0  0  0  0  0  0  0  0  0  0  0  0
   -5.5190    3.5970   -0.4270 H   0  0  0  0  0  0  0  0  0  0  0  0
   -4.9540    1.5220   -0.2700 C   0  0  0  0  0  0  0  0  0  0  0  0
   -3.9070    1.7600   -0.4090 H   0  0  0  0  0  0  0  0  0  0  0  0
   -5.4010    0.1930   -0.0900 C   0  0  0  0  0  0  0  0  0  0  0  0
    2.2770    1.4840    0.4210 C   0  0  0  0  0  0  0  0  0  0  0  0
    1.8220    2.4660    0.5370 H   0  0  0  0  0  0  0  0  0  0  0  0
    3.6550    1.4060    0.1800 C   0  0  0  0  0  0  0  0  0  0  0  0
    4.2030    2.3430    0.1220 H   0  0  0  0  0  0  0  0  0  0  0  0
  1  2  1  0  0  0  0
  1  3  1  0  0  0  0
  1  4  1  0  0  0  0
  1  5  1  0  0  0  0
  5  6  1  0  0  0  0
  5 10  1  0  0  0  0
  5 14  1  0  0  0  0
  6  7  1  0  0  0  0
  6  8  1  0  0  0  0
  6  9  1  0  0  0  0
 10 11  1  0  0  0  0
 10 12  1  0  0  0  0
 10 13  1  0  0  0  0
 14 15  1  0  0  0  0
 14 46  2  0  0  0  0
 15 16  1  0  0  0  0
 15 17  2  0  0  0  0
 17 18  1  0  0  0  0
 17 19  1  0  0  0  0
 19 20  1  0  0  0  0
 19 44  2  0  0  0  0
 20 21  1  0  0  0  0
 20 22  2  0  0  0  0
 22 23  1  0  0  0  0
 22 24  1  0  0  0  0
 24 25  2  0  0  0  0
 24 26  1  0  0  0  0
 26 27  1  0  0  0  0
 26 28  1  0  0  0  0
 28 29  1  0  0  0  0
 28 43  2  0  0  0  0
 29 30  1  0  0  0  0
 29 31  2  0  0  0  0
 31 32  1  0  0  0  0
 31 33  1  0  0  0  0
 33 34  1  0  0  0  0
 33 35  2  0  0  0  0
 35 36  1  0  0  0  0
 35 43  1  0  0  0  0
 36 37  1  0  0  0  0
 36 38  2  0  0  0  0
 38 39  1  0  0  0  0
 39 40  1  0  0  0  0
 39 41  2  0  0  0  0
 41 42  1  0  0  0  0
 41 43  1  0  0  0  0
 44 45  1  0  0  0  0
 44 46  1  0  0  0  0
 46 47  1  0  0  0  0
M  END
>  <Name>
CHEMBL105046

>  <IC50>
5

>  <Activity>
active

$$$$
CHEMBL183045
  MOE2011           3D

 49 51  0  0  0  0  0  0  0  0999 V2000
    6.7320    1.8360   -0.1290 C   0  0  0  0  0  0  0  0  0  0  0  0
    7.8270    1.8650   -0.1740 H   0  0  0  0  0  0  0  0  0  0  0  0
    6.4310    2.4040    0.7590 H   0  0  0  0  0  0  0  0  0  0  0  0
    6.3600    2.3650   -1.0150 H   0  0  0  0  0  0  0  0  0  0  0  0
    6.2150    0.3810   -0.0760 C   0  0  0  0  0  0  0  0  0  0  0  0
    6.7320   -0.3340   -1.3440 C   0  0  0  0  0  0  0  0  0  0  0  0
    7.8200   -0.2420   -1.4330 H   0  0  0  0  0  0  0  0  0  0  0  0
    6.2850    0.0950   -2.2480 H   0  0  0  0  0  0  0  0  0  0  0  0
    6.5000   -1.4050   -1.3390 H   0  0  0  0  0  0  0  0  0  0  0  0
    6.8410   -0.2800    1.1710 C   0  0  0  0  0  0  0  0  0  0  0  0
    7.9330   -0.1810    1.1640 H   0  0  0  0  0  0  0  0  0  0  0  0
    6.6180   -1.3510    1.2290 H   0  0  0  0  0  0  0  0  0  0  0  0
    6.4690    0.1840    2.0920 H   0  0  0  0  0  0  0  0  0  0  0  0
    4.6830    0.2670   -0.0080 C   0  0  0  0  0  0  0  0  0  0  0  0
    4.0690   -0.9970    0.0560 C   0  0  0  0  0  0  0  0  0  0  0  0
    4.6700   -1.9040    0.0570 H   0  0  0  0  0  0  0  0  0  0  0  0
    2.6760   -1.1410    0.1180 C   0  0  0  0  0  0  0  0  0  0  0  0
    2.2720   -2.1470    0.1610 H   0  0  0  0  0  0  0  0  0  0  0  0
    1.8500   -0.0200    0.1180 C   0  0  0  0  0  0  0  0  0  0  0  0
    0.4400   -0.0750    0.1650 N   0  0  0  0  0  0  0  0  0  0  0  0
   -0.0300    0.8210    0.1310 H   0  0  0  0  0  0  0  0  0  0  0  0
   -0.3480   -1.2090    0.2640 C   0  0  0  0  0  0  0  0  0  0  0  0
    0.0310   -2.3610    0.4450 O   0  0  0  0  0  0  0  0  0  0  0  0
   -1.8120   -0.9580    0.1680 C   0  0  0  0  0  0  0  0  0  0  0  0
   -2.6760   -1.7330    0.9460 C   0  0  0  0  0  0  0  0  0  0  0  0
   -2.2830   -2.4950    1.6150 H   0  0  0  0  0  0  0  0  0  0  0  0
   -4.0570   -1.5340    0.8640 C   0  0  0  0  0  0  0  0  0  0  0  0
   -4.7150   -2.1520    1.4740 H   0  0  0  0  0  0  0  0  0  0  0  0
   -4.6040   -0.5640    0.0050 C   0  0  0  0  0  0  0  0  0  0  0  0
   -3.7210    0.1870   -0.7900 C   0  0  0  0  0  0  0  0  0  0  0  0
   -4.1020    0.9160   -1.5040 H   0  0  0  0  0  0  0  0  0  0  0  0
   -2.3370   -0.0060   -0.7120 C   0  0  0  0  0  0  0  0  0  0  0  0
   -1.6930    0.5700   -1.3720 H   0  0  0  0  0  0  0  0  0  0  0  0
   -6.0640   -0.3910   -0.0840 C   0  0  0  0  0  0  0  0  0  0  0  0
   -6.7330   -1.5320   -0.3990 N   0  0  0  0  0  0  0  0  0  0  0  0
   -8.0780   -1.4650   -0.5510 C   0  0  0  0  0  0  0  0  0  0  0  0
   -8.5570   -2.4050   -0.8080 H   0  0  0  0  0  0  0  0  0  0  0  0
   -8.8180   -0.3030   -0.4010 C   0  0  0  0  0  0  0  0  0  0  0  0
   -9.8950   -0.3100   -0.5360 H   0  0  0  0  0  0  0  0  0  0  0  0
   -8.1430    0.8630   -0.0650 C   0  0  0  0  0  0  0  0  0  0  0  0
   -8.6950    1.7900    0.0710 H   0  0  0  0  0  0  0  0  0  0  0  0
   -6.7560    0.8050    0.0980 C   0  0  0  0  0  0  0  0  0  0  0  0
   -6.0670    2.0090    0.4910 N   0  3  0  0  0  0  0  0  0  0  0  0
   -6.1530    2.9770   -0.2750 O   0  0  0  0  0  0  0  0  0  0  0  0
   -5.4590    1.9900    1.5680 O   0  5  0  0  0  0  0  0  0  0  0  0
    2.4430    1.2440    0.0520 C   0  0  0  0  0  0  0  0  0  0  0  0
    1.8330    2.1440    0.0480 H   0  0  0  0  0  0  0  0  0  0  0  0
    3.8360    1.3860   -0.0090 C   0  0  0  0  0  0  0  0  0  0  0  0
    4.2320    2.3960   -0.0570 H   0  0  0  0  0  0  0  0  0  0  0  0
  1  2  1  0  0  0  0
  1  3  1  0  0  0  0
  1  4  1  0  0  0  0
  1  5  1  0  0  0  0
  5  6  1  0  0  0  0
  5 10  1  0  0  0  0
  5 14  1  0  0  0  0
  6  7  1  0  0  0  0
  6  8  1  0  0  0  0
  6  9  1  0  0  0  0
 10 11  1  0  0  0  0
 10 12  1  0  0  0  0
 10 13  1  0  0  0  0
 14 15  1  0  0  0  0
 14 48  2  0  0  0  0
 15 16  1  0  0  0  0
 15 17  2  0  0  0  0
 17 18  1  0  0  0  0
 17 19  1  0  0  0  0
 19 20  1  0  0  0  0
 19 46  2  0  0  0  0
 20 21  1  0  0  0  0
 20 22  1  0  0  0  0
 22 23  2  0  0  0  0
 22 24  1  0  0  0  0
 24 25  1  0  0  0  0
 24 32  2  0  0  0  0
 25 26  1  0  0  0  0
 25 27  2  0  0  0  0
 27 28  1  0  0  0  0
 27 29  1  0  0  0  0
 29 30  2  0  0  0  0
 29 34  1  0  0  0  0
 30 31  1  0  0  0  0
 30 32  1  0  0  0  0
 32 33  1  0  0  0  0
 34 35  1  0  0  0  0
 34 42  2  0  0  0  0
 35 36  2  0  0  0  0
 36 37  1  0  0  0  0
 36 38  1  0  0  0  0
 38 39  1  0  0  0  0
 38 40  2  0  0  0  0
 40 41  1  0  0  0  0
 40 42  1  0  0  0  0
 42 43  1  0  0  0  0
 43 44  2  0  0  0  0
 43 45  1  0  0  0  0
 46 47  1  0  0  0  0
 46 48  1  0  0  0  0
 48 49  1  0  0  0  0
M  CHG  1  43   1
M  CHG  1  45  -1
M  END
>  <Name>
CHEMBL183045

>  <IC50>
5

>  <Activity>
active

$$$$
CHEMBL250370
  MOE2011           3D

 52 55  0  0  1  0  0  0  0  0999 V2000
   -5.4180   -4.0610    0.2460 F   0  0  0  0  0  0  0  0  0  0  0  0
   -4.6290   -3.0580   -0.1610 C   0  0  0  0  0  0  0  0  0  0  0  0
   -4.8190   -2.5050   -1.4200 C   0  0  0  0  0  0  0  0  0  0  0  0
   -5.6020   -2.8880   -2.0670 H   0  0  0  0  0  0  0  0  0  0  0  0
   -3.9980   -1.4590   -1.8420 C   0  0  0  0  0  0  0  0  0  0  0  0
   -4.1600   -1.0300   -2.8290 H   0  0  0  0  0  0  0  0  0  0  0  0
   -2.9800   -0.9640   -1.0080 C   0  0  0  0  0  0  0  0  0  0  0  0
   -2.8130   -1.5390    0.2630 C   0  0  0  0  0  0  0  0  0  0  0  0
   -2.0560   -1.1690    0.9510 H   0  0  0  0  0  0  0  0  0  0  0  0
   -3.6360   -2.5840    0.6850 C   0  0  0  0  0  0  0  0  0  0  0  0
   -3.5050   -3.0250    1.6680 H   0  0  0  0  0  0  0  0  0  0  0  0
   -2.1130    0.1890   -1.5000 C   0  0  3  0  0  0  0  0  0  0  0  0
   -2.1400    0.1400   -2.6000 H   0  0  0  0  0  0  0  0  0  0  0  0
   -0.6250    0.0260   -1.1230 C   0  0  0  0  0  0  0  0  0  0  0  0
   -0.2840   -0.9860   -1.3720 H   0  0  0  0  0  0  0  0  0  0  0  0
   -0.4500    0.1690   -0.0520 H   0  0  0  0  0  0  0  0  0  0  0  0
    0.2420    0.9470   -1.8460 N   0  0  0  0  0  0  0  0  0  0  0  0
   -0.1760    1.5830   -2.5160 H   0  0  0  0  0  0  0  0  0  0  0  0
    1.6000    1.1070   -1.7800 C   0  0  0  0  0  0  0  0  0  0  0  0
    2.1010    1.9740   -2.4900 O   0  0  0  0  0  0  0  0  0  0  0  0
    2.2550    0.2620   -0.9170 N   0  0  0  0  0  0  0  0  0  0  0  0
    1.6600   -0.3600   -0.4010 H   0  0  0  0  0  0  0  0  0  0  0  0
    3.6530    0.1610   -0.6710 C   0  0  0  0  0  0  0  0  0  0  0  0
    4.5730    0.9650   -1.3610 C   0  0  0  0  0  0  0  0  0  0  0  0
    4.2550    1.6970   -2.0950 H   0  0  0  0  0  0  0  0  0  0  0  0
    5.9440    0.8520   -1.1350 C   0  0  0  0  0  0  0  0  0  0  0  0
    6.6370    1.4850   -1.6840 H   0  0  0  0  0  0  0  0  0  0  0  0
    6.4220   -0.0700   -0.2150 C   0  0  0  0  0  0  0  0  0  0  0  0
    7.4960   -0.1440   -0.0560 H   0  0  0  0  0  0  0  0  0  0  0  0
    5.5330   -0.8870    0.4960 C   0  0  0  0  0  0  0  0  0  0  0  0
    6.0110   -1.8160    1.4240 C   0  0  0  0  0  0  0  0  0  0  0  0
    7.0760   -1.9260    1.6140 H   0  0  0  0  0  0  0  0  0  0  0  0
    5.2360   -2.6440    2.1560 N   0  0  0  0  0  0  0  0  0  0  0  0
    3.9110   -2.5420    1.9580 C   0  0  0  0  0  0  0  0  0  0  0  0
    3.3010   -3.2130    2.5560 H   0  0  0  0  0  0  0  0  0  0  0  0
    3.3250   -1.6560    1.0620 C   0  0  0  0  0  0  0  0  0  0  0  0
    2.2450   -1.6650    0.9910 H   0  0  0  0  0  0  0  0  0  0  0  0
    4.1340   -0.7890    0.2880 C   0  0  0  0  0  0  0  0  0  0  0  0
   -2.7150    1.5690   -1.1320 C   0  0  0  0  0  0  0  0  0  0  0  0
   -3.7520    1.6210   -1.4920 H   0  0  0  0  0  0  0  0  0  0  0  0
   -2.1900    2.3540   -1.6920 H   0  0  0  0  0  0  0  0  0  0  0  0
   -2.7010    1.9440    0.3310 C   0  0  0  0  0  0  0  0  0  0  0  0
   -3.7790    1.6140    1.1630 C   0  0  0  0  0  0  0  0  0  0  0  0
   -4.6410    1.0850    0.7620 H   0  0  0  0  0  0  0  0  0  0  0  0
   -3.7630    1.9550    2.5160 C   0  0  0  0  0  0  0  0  0  0  0  0
   -4.6040    1.6900    3.1520 H   0  0  0  0  0  0  0  0  0  0  0  0
   -2.6730    2.6370    3.0520 C   0  0  0  0  0  0  0  0  0  0  0  0
   -2.6630    2.9060    4.1040 H   0  0  0  0  0  0  0  0  0  0  0  0
   -1.5980    2.9800    2.2330 C   0  0  0  0  0  0  0  0  0  0  0  0
   -0.7480    3.5140    2.6490 H   0  0  0  0  0  0  0  0  0  0  0  0
   -1.6120    2.6370    0.8800 C   0  0  0  0  0  0  0  0  0  0  0  0
   -0.7660    2.9170    0.2570 H   0  0  0  0  0  0  0  0  0  0  0  0
  1  2  1  0  0  0  0
  2  3  1  0  0  0  0
  2 10  2  0  0  0  0
  3  4  1  0  0  0  0
  3  5  2  0  0  0  0
  5  6  1  0  0  0  0
  5  7  1  0  0  0  0
  7  8  2  0  0  0  0
  7 12  1  0  0  0  0
  8  9  1  0  0  0  0
  8 10  1  0  0  0  0
 10 11  1  0  0  0  0
 12 13  1  0  0  0  0
 12 14  1  0  0  0  0
 12 39  1  0  0  0  0
 14 15  1  0  0  0  0
 14 16  1  0  0  0  0
 14 17  1  0  0  0  0
 17 18  1  0  0  0  0
 17 19  1  0  0  0  0
 19 20  2  0  0  0  0
 19 21  1  0  0  0  0
 21 22  1  0  0  0  0
 21 23  1  0  0  0  0
 23 24  1  0  0  0  0
 23 38  2  0  0  0  0
 24 25  1  0  0  0  0
 24 26  2  0  0  0  0
 26 27  1  0  0  0  0
 26 28  1  0  0  0  0
 28 29  1  0  0  0  0
 28 30  2  0  0  0  0
 30 31  1  0  0  0  0
 30 38  1  0  0  0  0
 31 32  1  0  0  0  0
 31 33  2  0  0  0  0
 33 34  1  0  0  0  0
 34 35  1  0  0  0  0
 34 36  2  0  0  0  0
 36 37  1  0  0  0  0
 36 38  1  0  0  0  0
 39 40  1  0  0  0  0
 39 41  1  0  0  0  0
 39 42  1  0  0  0  0
 42 43  1  0  0  0  0
 42 51  2  0  0  0  0
 43 44  1  0  0  0  0
 43 45  2  0  0  0  0
 45 46  1  0  0  0  0
 45 47  1  0  0  0  0
 47 48  1  0  0  0  0
 47 49  2  0  0  0  0
 49 50  1  0  0  0  0
 49 51  1  0  0  0  0
 51 52  1  0  0  0  0
M  END
>  <Name>
CHEMBL250370

>  <IC50>
5

>  <Activity>
active

$$$$
CHEMBL446545
  MOE2011           3D

 54 57  0  0  1  0  0  0  0  0999 V2000
   -7.9970   -1.0050    2.7620 O   0  0  0  0  0  0  0  0  0  0  0  0
   -8.4350   -0.4610    3.4390 H   0  0  0  0  0  0  0  0  0  0  0  0
   -8.3660   -0.4730    1.4980 C   0  0  0  0  0  0  0  0  0  0  0  0
   -9.4510   -0.5730    1.3860 H   0  0  0  0  0  0  0  0  0  0  0  0
   -8.1130    0.5910    1.4730 H   0  0  0  0  0  0  0  0  0  0  0  0
   -7.6570   -1.2440    0.3910 C   0  0  0  0  0  0  0  0  0  0  0  0
   -7.9970   -0.8550   -0.5770 H   0  0  0  0  0  0  0  0  0  0  0  0
   -7.9520   -2.2990    0.4470 H   0  0  0  0  0  0  0  0  0  0  0  0
   -6.1280   -1.1360    0.4780 C   0  0  3  0  0  0  0  0  0  0  0  0
   -5.7980   -1.5220    1.4530 H   0  0  0  0  0  0  0  0  0  0  0  0
   -5.7730    0.2460    0.4160 O   0  0  0  0  0  0  0  0  0  0  0  0
   -4.4370    0.4530    0.2040 C   0  0  0  0  0  0  0  0  0  0  0  0
   -3.9110    1.6770    0.5980 C   0  0  0  0  0  0  0  0  0  0  0  0
   -4.5460    2.4110    1.0880 H   0  0  0  0  0  0  0  0  0  0  0  0
   -2.5630    1.9590    0.3630 C   0  0  0  0  0  0  0  0  0  0  0  0
   -2.1730    2.9220    0.6880 H   0  0  0  0  0  0  0  0  0  0  0  0
   -1.7340    1.0290   -0.2830 C   0  0  0  0  0  0  0  0  0  0  0  0
   -0.3850    1.4020   -0.4820 N   0  0  0  0  0  0  0  0  0  0  0  0
   -0.1330    2.3220   -0.1380 H   0  0  0  0  0  0  0  0  0  0  0  0
    0.6190    0.6590   -1.0900 C   0  0  0  0  0  0  0  0  0  0  0  0
    0.5050   -0.4680   -1.5620 O   0  0  0  0  0  0  0  0  0  0  0  0
    1.9560    1.4100   -1.1060 C   0  0  0  0  0  0  0  0  0  0  0  0
    1.7450    2.4330   -1.4480 H   0  0  0  0  0  0  0  0  0  0  0  0
    2.9450    0.7930   -2.1050 C   0  0  0  0  0  0  0  0  0  0  0  0
    3.5860    1.5930   -2.5000 H   0  0  0  0  0  0  0  0  0  0  0  0
    2.4260    0.3640   -2.9700 H   0  0  0  0  0  0  0  0  0  0  0  0
    3.8350   -0.2640   -1.4540 C   0  0  0  0  0  0  0  0  0  0  0  0
    4.5030   -0.6510   -2.2330 H   0  0  0  0  0  0  0  0  0  0  0  0
    3.2330   -1.1000   -1.0790 H   0  0  0  0  0  0  0  0  0  0  0  0
    4.6080    0.3250   -0.3540 N   0  0  0  0  0  0  0  0  0  0  0  0
    4.0570    1.4960    0.3330 C   0  0  0  0  0  0  0  0  0  0  0  0
    4.3660    1.5200    1.3850 H   0  0  0  0  0  0  0  0  0  0  0  0
    4.4230    2.4130   -0.1460 H   0  0  0  0  0  0  0  0  0  0  0  0
    2.5300    1.4600    0.3170 C   0  0  0  0  0  0  0  0  0  0  0  0
    2.1920    0.5880    0.8930 H   0  0  0  0  0  0  0  0  0  0  0  0
    2.1380    2.3410    0.8410 H   0  0  0  0  0  0  0  0  0  0  0  0
    5.8310   -0.2150    0.0240 C   0  0  0  0  0  0  0  0  0  0  0  0
    6.7940    0.5460    0.7130 C   0  0  0  0  0  0  0  0  0  0  0  0
    6.6210    1.5910    0.9490 H   0  0  0  0  0  0  0  0  0  0  0  0
    8.0210   -0.0020    1.0950 C   0  0  0  0  0  0  0  0  0  0  0  0
    8.9060    0.7660    1.7460 F   0  0  0  0  0  0  0  0  0  0  0  0
    8.3260   -1.3180    0.8040 C   0  0  0  0  0  0  0  0  0  0  0  0
    9.5040   -1.8400    1.1730 F   0  0  0  0  0  0  0  0  0  0  0  0
    7.4010   -2.0890    0.1250 C   0  0  0  0  0  0  0  0  0  0  0  0
    7.6760   -3.3680   -0.1650 F   0  0  0  0  0  0  0  0  0  0  0  0
    6.1720   -1.5500   -0.2610 C   0  0  0  0  0  0  0  0  0  0  0  0
    5.4770   -2.2090   -0.7730 H   0  0  0  0  0  0  0  0  0  0  0  0
   -2.2780   -0.1920   -0.6960 C   0  0  0  0  0  0  0  0  0  0  0  0
   -1.6730   -0.9310   -1.2100 H   0  0  0  0  0  0  0  0  0  0  0  0
   -3.6240   -0.4760   -0.4460 C   0  0  0  0  0  0  0  0  0  0  0  0
   -4.1790   -1.6770   -0.8960 N   0  0  0  0  0  0  0  0  0  0  0  0
   -3.6430   -2.3080   -1.4790 H   0  0  0  0  0  0  0  0  0  0  0  0
   -5.4670   -2.0360   -0.5800 C   0  0  0  0  0  0  0  0  0  0  0  0
   -5.9850   -3.0450   -1.0510 O   0  0  0  0  0  0  0  0  0  0  0  0
  1  2  1  0  0  0  0
  1  3  1  0  0  0  0
  3  4  1  0  0  0  0
  3  5  1  0  0  0  0
  3  6  1  0  0  0  0
  6  7  1  0  0  0  0
  6  8  1  0  0  0  0
  6  9  1  0  0  0  0
  9 10  1  0  0  0  0
  9 11  1  0  0  0  0
  9 53  1  0  0  0  0
 11 12  1  0  0  0  0
 12 13  1  0  0  0  0
 12 50  2  0  0  0  0
 13 14  1  0  0  0  0
 13 15  2  0  0  0  0
 15 16  1  0  0  0  0
 15 17  1  0  0  0  0
 17 18  1  0  0  0  0
 17 48  2  0  0  0  0
 18 19  1  0  0  0  0
 18 20  1  0  0  0  0
 20 21  2  0  0  0  0
 20 22  1  0  0  0  0
 22 23  1  0  0  0  0
 22 24  1  0  0  0  0
 22 34  1  0  0  0  0
 24 25  1  0  0  0  0
 24 26  1  0  0  0  0
 24 27  1  0  0  0  0
 27 28  1  0  0  0  0
 27 29  1  0  0  0  0
 27 30  1  0  0  0  0
 30 31  1  0  0  0  0
 30 37  1  0  0  0  0
 31 32  1  0  0  0  0
 31 33  1  0  0  0  0
 31 34  1  0  0  0  0
 34 35  1  0  0  0  0
 34 36  1  0  0  0  0
 37 38  1  0  0  0  0
 37 46  2  0  0  0  0
 38 39  1  0  0  0  0
 38 40  2  0  0  0  0
 40 41  1  0  0  0  0
 40 42  1  0  0  0  0
 42 43  1  0  0  0  0
 42 44  2  0  0  0  0
 44 45  1  0  0  0  0
 44 46  1  0  0  0  0
 46 47  1  0  0  0  0
 48 49  1  0  0  0  0
 48 50  1  0  0  0  0
 50 51  1  0  0  0  0
 51 52  1  0  0  0  0
 51 53  1  0  0  0  0
 53 54  2  0  0  0  0
M  END
>  <Name>
CHEMBL446545

>  <IC50>
5

>  <Activity>
active

$$$$
CHEMBL467851
  MOE2011           3D

 42 45  0  0  1  0  0  0  0  0999 V2000
    5.8890   -2.2490   -1.2200 C   0  0  0  0  0  0  0  0  0  0  0  0
    6.5250   -1.3660   -1.1240 H   0  0  0  0  0  0  0  0  0  0  0  0
    5.2430   -2.1680   -2.0960 H   0  0  0  0  0  0  0  0  0  0  0  0
    6.5090   -3.1450   -1.2980 H   0  0  0  0  0  0  0  0  0  0  0  0
    4.8840   -2.4010    0.2340 S   0  0  0  0  0  0  0  0  0  0  0  0
    5.7630   -2.3780    1.3880 O   0  0  0  0  0  0  0  0  0  0  0  0
    3.9550   -3.4960    0.0290 O   0  0  0  0  0  0  0  0  0  0  0  0
    3.9430   -0.8950    0.2350 C   0  0  0  0  0  0  0  0  0  0  0  0
    4.3630    0.1860    1.0040 C   0  0  0  0  0  0  0  0  0  0  0  0
    5.2570    0.1270    1.6200 H   0  0  0  0  0  0  0  0  0  0  0  0
    3.6190    1.3710    0.9840 C   0  0  0  0  0  0  0  0  0  0  0  0
    3.9590    2.2070    1.5930 H   0  0  0  0  0  0  0  0  0  0  0  0
    2.4540    1.4970    0.2060 C   0  0  0  0  0  0  0  0  0  0  0  0
    1.7600    2.7140    0.2340 N   0  0  0  0  0  0  0  0  0  0  0  0
    2.3220    3.5300    0.4510 H   0  0  0  0  0  0  0  0  0  0  0  0
    0.4350    3.1080    0.0020 C   0  0  0  0  0  0  0  0  0  0  0  0
    0.2490    4.4550   -0.1540 N   0  0  0  0  0  0  0  0  0  0  0  0
   -0.9880    4.9350   -0.3820 C   0  0  0  0  0  0  0  0  0  0  0  0
   -1.0670    6.0100   -0.5130 H   0  0  0  0  0  0  0  0  0  0  0  0
   -2.1260    4.2410   -0.4660 N   0  0  0  0  0  0  0  0  0  0  0  0
   -1.9150    2.9330   -0.2680 C   0  0  0  0  0  0  0  0  0  0  0  0
   -3.2130    1.8490   -0.2940 S   0  0  0  0  0  0  0  0  0  0  0  0
   -2.1260    0.5520    0.0760 C   0  0  0  0  0  0  0  0  0  0  0  0
   -2.5080   -0.7430    0.2060 N   0  0  0  0  0  0  0  0  0  0  0  0
   -1.7740   -1.4380    0.2880 H   0  0  0  0  0  0  0  0  0  0  0  0
   -3.8220   -1.2590    0.2210 C   0  0  0  0  0  0  0  0  0  0  0  0
   -4.7260   -1.0110    1.2730 C   0  0  0  0  0  0  0  0  0  0  0  0
   -4.2780   -0.0820    2.6650 Cl  0  0  0  0  0  0  0  0  0  0  0  0
   -6.0190   -1.5510    1.2560 C   0  0  0  0  0  0  0  0  0  0  0  0
   -6.7110   -1.3500    2.0710 H   0  0  0  0  0  0  0  0  0  0  0  0
   -6.4270   -2.3630    0.2010 C   0  0  0  0  0  0  0  0  0  0  0  0
   -7.4310   -2.7800    0.1910 H   0  0  0  0  0  0  0  0  0  0  0  0
   -5.5390   -2.6550   -0.8320 C   0  0  0  0  0  0  0  0  0  0  0  0
   -5.8580   -3.3020   -1.6450 H   0  0  0  0  0  0  0  0  0  0  0  0
   -4.2480   -2.1170   -0.8150 C   0  0  0  0  0  0  0  0  0  0  0  0
   -3.1850   -2.5250   -2.1210 Cl  0  0  0  0  0  0  0  0  0  0  0  0
   -0.8620    0.9170    0.1700 N   0  0  0  0  0  0  0  0  0  0  0  0
   -0.7160    2.2870   -0.0280 C   0  0  0  0  0  0  0  0  0  0  0  0
    2.0430    0.3830   -0.5350 C   0  0  0  0  0  0  0  0  0  0  0  0
    1.1590    0.4350   -1.1650 H   0  0  0  0  0  0  0  0  0  0  0  0
    2.7770   -0.8100   -0.5250 C   0  0  0  0  0  0  0  0  0  0  0  0
    2.4290   -1.6540   -1.1160 H   0  0  0  0  0  0  0  0  0  0  0  0
  1  2  1  0  0  0  0
  1  3  1  0  0  0  0
  1  4  1  0  0  0  0
  1  5  1  0  0  0  0
  5  6  2  0  0  0  0
  5  7  2  0  0  0  0
  5  8  1  0  0  0  0
  8  9  1  0  0  0  0
  8 41  2  0  0  0  0
  9 10  1  0  0  0  0
  9 11  2  0  0  0  0
 11 12  1  0  0  0  0
 11 13  1  0  0  0  0
 13 14  1  0  0  0  0
 13 39  2  0  0  0  0
 14 15  1  0  0  0  0
 14 16  1  0  0  0  0
 16 17  1  0  0  0  0
 16 38  2  0  0  0  0
 17 18  2  0  0  0  0
 18 19  1  0  0  0  0
 18 20  1  0  0  0  0
 20 21  2  0  0  0  0
 21 22  1  0  0  0  0
 21 38  1  0  0  0  0
 22 23  1  0  0  0  0
 23 24  1  0  0  0  0
 23 37  2  0  0  0  0
 24 25  1  0  0  0  0
 24 26  1  0  0  0  0
 26 27  1  0  0  0  0
 26 35  2  0  0  0  0
 27 28  1  0  0  0  0
 27 29  2  0  0  0  0
 29 30  1  0  0  0  0
 29 31  1  0  0  0  0
 31 32  1  0  0  0  0
 31 33  2  0  0  0  0
 33 34  1  0  0  0  0
 33 35  1  0  0  0  0
 35 36  1  0  0  0  0
 37 38  1  0  0  0  0
 39 40  1  0  0  0  0
 39 41  1  0  0  0  0
 41 42  1  0  0  0  0
M  END
>  <Name>
CHEMBL467851

>  <IC50>
5

>  <Activity>
active

$$$$
CHEMBL1083712
  MOE2011           3D

 54 56  0  0  0  0  0  0  0  0999 V2000
   -2.6140   -3.7240   -0.0810 C   0  0  0  0  0  0  0  0  0  0  0  0
   -2.9740   -4.7460   -0.2480 H   0  0  0  0  0  0  0  0  0  0  0  0
   -2.1030   -3.7060    0.8880 H   0  0  0  0  0  0  0  0  0  0  0  0
   -1.8710   -3.5140   -0.8570 H   0  0  0  0  0  0  0  0  0  0  0  0
   -3.7760   -2.7180   -0.1120 C   0  0  0  0  0  0  0  0  0  0  0  0
   -4.8340   -3.1630    0.9160 C   0  0  0  0  0  0  0  0  0  0  0  0
   -5.2080   -4.1690    0.6930 H   0  0  0  0  0  0  0  0  0  0  0  0
   -5.6940   -2.4840    0.9200 H   0  0  0  0  0  0  0  0  0  0  0  0
   -4.4180   -3.1820    1.9300 H   0  0  0  0  0  0  0  0  0  0  0  0
   -4.4190   -2.7280   -1.5090 C   0  0  0  0  0  0  0  0  0  0  0  0
   -4.8550   -3.7080   -1.7350 H   0  0  0  0  0  0  0  0  0  0  0  0
   -3.6870   -2.5120   -2.2940 H   0  0  0  0  0  0  0  0  0  0  0  0
   -5.2200   -1.9830   -1.5800 H   0  0  0  0  0  0  0  0  0  0  0  0
   -3.2930   -1.2950    0.2760 C   0  0  0  0  0  0  0  0  0  0  0  0
   -4.1630   -0.6260    0.3350 H   0  0  0  0  0  0  0  0  0  0  0  0
   -2.8790   -1.3290    1.2930 H   0  0  0  0  0  0  0  0  0  0  0  0
   -2.2600   -0.6640   -0.6700 C   0  0  0  0  0  0  0  0  0  0  0  0
   -2.7060   -0.5250   -1.6620 H   0  0  0  0  0  0  0  0  0  0  0  0
   -1.4020   -1.3190   -0.8240 H   0  0  0  0  0  0  0  0  0  0  0  0
   -1.8140    0.6910   -0.1710 C   0  0  0  0  0  0  0  0  0  0  0  0
   -2.5890    1.7230   -0.6050 N   0  0  0  0  0  0  0  0  0  0  0  0
   -2.3210    2.9830   -0.1730 C   0  0  0  0  0  0  0  0  0  0  0  0
   -1.2840    3.2420    0.7130 C   0  0  0  0  0  0  0  0  0  0  0  0
   -1.0920    4.2500    1.0720 H   0  0  0  0  0  0  0  0  0  0  0  0
   -0.4980    2.1810    1.1570 C   0  0  0  0  0  0  0  0  0  0  0  0
    0.2930    2.3880    1.8740 H   0  0  0  0  0  0  0  0  0  0  0  0
   -0.7450    0.8710    0.7170 C   0  0  0  0  0  0  0  0  0  0  0  0
    0.0940   -0.2560    1.2630 C   0  0  0  0  0  0  0  0  0  0  0  0
   -0.5560   -1.0170    1.7080 H   0  0  0  0  0  0  0  0  0  0  0  0
    0.7480    0.0990    2.0680 H   0  0  0  0  0  0  0  0  0  0  0  0
    0.9240   -0.9190    0.2720 N   0  0  0  0  0  0  0  0  0  0  0  0
    0.5750   -1.7830   -0.1250 H   0  0  0  0  0  0  0  0  0  0  0  0
    2.1620   -0.6020   -0.2170 C   0  0  0  0  0  0  0  0  0  0  0  0
    2.6890   -1.3890   -0.9970 O   0  0  0  0  0  0  0  0  0  0  0  0
    2.6810    0.5880    0.2100 N   0  0  0  0  0  0  0  0  0  0  0  0
    2.0200    1.2230    0.6260 H   0  0  0  0  0  0  0  0  0  0  0  0
    4.0080    1.0630    0.0970 C   0  0  0  0  0  0  0  0  0  0  0  0
    4.1910    2.4300    0.4100 C   0  0  0  0  0  0  0  0  0  0  0  0
    3.3380    3.0430    0.6980 H   0  0  0  0  0  0  0  0  0  0  0  0
    5.4390    3.0480    0.3420 C   0  0  0  0  0  0  0  0  0  0  0  0
    5.5320    4.1050    0.5830 H   0  0  0  0  0  0  0  0  0  0  0  0
    6.5710    2.3300   -0.0310 C   0  0  0  0  0  0  0  0  0  0  0  0
    7.5450    2.8070   -0.0850 H   0  0  0  0  0  0  0  0  0  0  0  0
    6.3970    0.9740   -0.3150 C   0  0  0  0  0  0  0  0  0  0  0  0
    7.3120    0.0220   -0.6800 N   0  0  0  0  0  0  0  0  0  0  0  0
    8.3050    0.1470   -0.8330 H   0  0  0  0  0  0  0  0  0  0  0  0
    6.7960   -1.2020   -0.8370 N   0  0  0  0  0  0  0  0  0  0  0  0
    5.4980   -1.0210   -0.5750 C   0  0  0  0  0  0  0  0  0  0  0  0
    4.8590   -1.8900   -0.6200 H   0  0  0  0  0  0  0  0  0  0  0  0
    5.1620    0.3200   -0.2570 C   0  0  0  0  0  0  0  0  0  0  0  0
   -3.2270    4.1090   -0.6270 C   0  0  0  0  0  0  0  0  0  0  0  0
   -4.3050    4.2760    0.1930 F   0  0  0  0  0  0  0  0  0  0  0  0
   -3.7340    3.9390   -1.8810 F   0  0  0  0  0  0  0  0  0  0  0  0
   -2.5980    5.3220   -0.6510 F   0  0  0  0  0  0  0  0  0  0  0  0
  1  2  1  0  0  0  0
  1  3  1  0  0  0  0
  1  4  1  0  0  0  0
  1  5  1  0  0  0  0
  5  6  1  0  0  0  0
  5 10  1  0  0  0  0
  5 14  1  0  0  0  0
  6  7  1  0  0  0  0
  6  8  1  0  0  0  0
  6  9  1  0  0  0  0
 10 11  1  0  0  0  0
 10 12  1  0  0  0  0
 10 13  1  0  0  0  0
 14 15  1  0  0  0  0
 14 16  1  0  0  0  0
 14 17  1  0  0  0  0
 17 18  1  0  0  0  0
 17 19  1  0  0  0  0
 17 20  1  0  0  0  0
 20 21  1  0  0  0  0
 20 27  2  0  0  0  0
 21 22  2  0  0  0  0
 22 23  1  0  0  0  0
 22 51  1  0  0  0  0
 23 24  1  0  0  0  0
 23 25  2  0  0  0  0
 25 26  1  0  0  0  0
 25 27  1  0  0  0  0
 27 28  1  0  0  0  0
 28 29  1  0  0  0  0
 28 30  1  0  0  0  0
 28 31  1  0  0  0  0
 31 32  1  0  0  0  0
 31 33  1  0  0  0  0
 33 34  2  0  0  0  0
 33 35  1  0  0  0  0
 35 36  1  0  0  0  0
 35 37  1  0  0  0  0
 37 38  1  0  0  0  0
 37 50  2  0  0  0  0
 38 39  1  0  0  0  0
 38 40  2  0  0  0  0
 40 41  1  0  0  0  0
 40 42  1  0  0  0  0
 42 43  1  0  0  0  0
 42 44  2  0  0  0  0
 44 45  1  0  0  0  0
 44 50  1  0  0  0  0
 45 46  1  0  0  0  0
 45 47  1  0  0  0  0
 47 48  2  0  0  0  0
 48 49  1  0  0  0  0
 48 50  1  0  0  0  0
 51 52  1  0  0  0  0
 51 53  1  0  0  0  0
 51 54  1  0  0  0  0
M  END
>  <Name>
CHEMBL1083712

>  <IC50>
5

>  <Activity>
active

$$$$
CHEMBL441472
  MOE2011           3D

 51 53  0  0  0  0  0  0  0  0999 V2000
    6.7950    1.4790    0.9180 C   0  0  0  0  0  0  0  0  0  0  0  0
    7.8910    1.4980    0.8820 H   0  0  0  0  0  0  0  0  0  0  0  0
    6.5080    1.4080    1.9730 H   0  0  0  0  0  0  0  0  0  0  0  0
    6.4450    2.4430    0.5320 H   0  0  0  0  0  0  0  0  0  0  0  0
    6.2320    0.2980    0.0950 C   0  0  0  0  0  0  0  0  0  0  0  0
    6.7240    0.4750   -1.3570 C   0  0  0  0  0  0  0  0  0  0  0  0
    7.8160    0.5740   -1.3960 H   0  0  0  0  0  0  0  0  0  0  0  0
    6.2910    1.3730   -1.8140 H   0  0  0  0  0  0  0  0  0  0  0  0
    6.4580   -0.3780   -1.9920 H   0  0  0  0  0  0  0  0  0  0  0  0
    6.8380   -0.9950    0.6830 C   0  0  0  0  0  0  0  0  0  0  0  0
    7.9330   -0.9380    0.7200 H   0  0  0  0  0  0  0  0  0  0  0  0
    6.5850   -1.8800    0.0900 H   0  0  0  0  0  0  0  0  0  0  0  0
    6.4790   -1.1700    1.7050 H   0  0  0  0  0  0  0  0  0  0  0  0
    4.6970    0.2060    0.1090 C   0  0  0  0  0  0  0  0  0  0  0  0
    4.0430   -0.8380   -0.5710 C   0  0  0  0  0  0  0  0  0  0  0  0
    4.6150   -1.5880   -1.1120 H   0  0  0  0  0  0  0  0  0  0  0  0
    2.6440   -0.9500   -0.5830 C   0  0  0  0  0  0  0  0  0  0  0  0
    2.2080   -1.7760   -1.1340 H   0  0  0  0  0  0  0  0  0  0  0  0
    1.8540   -0.0190    0.0860 C   0  0  0  0  0  0  0  0  0  0  0  0
    0.4420   -0.0450    0.1140 N   0  0  0  0  0  0  0  0  0  0  0  0
    0.0040    0.7150    0.6080 H   0  0  0  0  0  0  0  0  0  0  0  0
   -0.3970   -1.0010   -0.4280 C   0  0  0  0  0  0  0  0  0  0  0  0
   -0.0230   -2.0790   -0.8880 O   0  0  0  0  0  0  0  0  0  0  0  0
   -1.7540   -0.6570   -0.3990 N   0  0  0  0  0  0  0  0  0  0  0  0
   -2.7400   -1.6800   -0.7620 C   0  0  0  0  0  0  0  0  0  0  0  0
   -2.9100   -1.5840   -1.8420 H   0  0  0  0  0  0  0  0  0  0  0  0
   -2.3330   -2.6810   -0.5810 H   0  0  0  0  0  0  0  0  0  0  0  0
   -4.0630   -1.5170    0.0000 C   0  0  0  0  0  0  0  0  0  0  0  0
   -3.8890   -1.6850    1.0700 H   0  0  0  0  0  0  0  0  0  0  0  0
   -4.7560   -2.2880   -0.3600 H   0  0  0  0  0  0  0  0  0  0  0  0
   -4.6290   -0.1740   -0.1940 N   0  0  0  0  0  0  0  0  0  0  0  0
   -3.7230    0.9010   -0.5920 C   0  0  0  0  0  0  0  0  0  0  0  0
   -3.6830    0.9580   -1.6860 H   0  0  0  0  0  0  0  0  0  0  0  0
   -4.0570    1.8680   -0.1980 H   0  0  0  0  0  0  0  0  0  0  0  0
   -2.3020    0.6600   -0.0480 C   0  0  0  0  0  0  0  0  0  0  0  0
   -2.3070    0.7160    1.0480 H   0  0  0  0  0  0  0  0  0  0  0  0
   -1.6360    1.4440   -0.4230 H   0  0  0  0  0  0  0  0  0  0  0  0
   -5.9760   -0.0110    0.0770 C   0  0  0  0  0  0  0  0  0  0  0  0
   -6.4950   -0.8770    0.9930 N   0  0  0  0  0  0  0  0  0  0  0  0
   -7.7930   -0.7750    1.3560 C   0  0  0  0  0  0  0  0  0  0  0  0
   -8.1190   -1.4980    2.0970 H   0  0  0  0  0  0  0  0  0  0  0  0
   -8.6610    0.1630    0.8420 C   0  0  0  0  0  0  0  0  0  0  0  0
   -9.6960    0.2050    1.1610 H   0  0  0  0  0  0  0  0  0  0  0  0
   -8.1630    1.0370   -0.1110 C   0  0  0  0  0  0  0  0  0  0  0  0
   -8.8280    1.7730   -0.5570 H   0  0  0  0  0  0  0  0  0  0  0  0
   -6.8190    0.9540   -0.5060 C   0  0  0  0  0  0  0  0  0  0  0  0
   -6.3490    2.0260   -1.7820 Cl  0  0  0  0  0  0  0  0  0  0  0  0
    2.4890    1.0260    0.7630 C   0  0  0  0  0  0  0  0  0  0  0  0
    1.9070    1.7750    1.2960 H   0  0  0  0  0  0  0  0  0  0  0  0
    3.8860    1.1360    0.7760 C   0  0  0  0  0  0  0  0  0  0  0  0
    4.3140    1.9720    1.3220 H   0  0  0  0  0  0  0  0  0  0  0  0
  1  2  1  0  0  0  0
  1  3  1  0  0  0  0
  1  4  1  0  0  0  0
  1  5  1  0  0  0  0
  5  6  1  0  0  0  0
  5 10  1  0  0  0  0
  5 14  1  0  0  0  0
  6  7  1  0  0  0  0
  6  8  1  0  0  0  0
  6  9  1  0  0  0  0
 10 11  1  0  0  0  0
 10 12  1  0  0  0  0
 10 13  1  0  0  0  0
 14 15  1  0  0  0  0
 14 50  2  0  0  0  0
 15 16  1  0  0  0  0
 15 17  2  0  0  0  0
 17 18  1  0  0  0  0
 17 19  1  0  0  0  0
 19 20  1  0  0  0  0
 19 48  2  0  0  0  0
 20 21  1  0  0  0  0
 20 22  1  0  0  0  0
 22 23  2  0  0  0  0
 22 24  1  0  0  0  0
 24 25  1  0  0  0  0
 24 35  1  0  0  0  0
 25 26  1  0  0  0  0
 25 27  1  0  0  0  0
 25 28  1  0  0  0  0
 28 29  1  0  0  0  0
 28 30  1  0  0  0  0
 28 31  1  0  0  0  0
 31 32  1  0  0  0  0
 31 38  1  0  0  0  0
 32 33  1  0  0  0  0
 32 34  1  0  0  0  0
 32 35  1  0  0  0  0
 35 36  1  0  0  0  0
 35 37  1  0  0  0  0
 38 39  1  0  0  0  0
 38 46  2  0  0  0  0
 39 40  2  0  0  0  0
 40 41  1  0  0  0  0
 40 42  1  0  0  0  0
 42 43  1  0  0  0  0
 42 44  2  0  0  0  0
 44 45  1  0  0  0  0
 44 46  1  0  0  0  0
 46 47  1  0  0  0  0
 48 49  1  0  0  0  0
 48 50  1  0  0  0  0
 50 51  1  0  0  0  0
M  END
>  <Name>
CHEMBL441472

>  <IC50>
5

>  <Activity>
active

$$$$
CHEMBL104028
  MOE2011           3D

 39 41  0  0  0  0  0  0  0  0999 V2000
    6.1800    1.6440   -0.6100 F   0  0  0  0  0  0  0  0  0  0  0  0
    5.3790    1.3420    0.4500 C   0  0  0  0  0  0  0  0  0  0  0  0
    4.8480    2.5240    0.8670 F   0  0  0  0  0  0  0  0  0  0  0  0
    6.2190    0.9380    1.4440 F   0  0  0  0  0  0  0  0  0  0  0  0
    4.3170    0.3250    0.1220 C   0  0  0  0  0  0  0  0  0  0  0  0
    3.8000    0.2280   -1.1760 C   0  0  0  0  0  0  0  0  0  0  0  0
    4.1820    0.8690   -1.9690 H   0  0  0  0  0  0  0  0  0  0  0  0
    2.7930   -0.6950   -1.4730 C   0  0  0  0  0  0  0  0  0  0  0  0
    2.4180   -0.7520   -2.4930 H   0  0  0  0  0  0  0  0  0  0  0  0
    2.2680   -1.5280   -0.4740 C   0  0  0  0  0  0  0  0  0  0  0  0
    1.1780   -2.5130   -0.8200 C   0  0  0  0  0  0  0  0  0  0  0  0
    1.6200   -3.5040   -0.9640 H   0  0  0  0  0  0  0  0  0  0  0  0
    0.6780   -2.2220   -1.7510 H   0  0  0  0  0  0  0  0  0  0  0  0
    0.1450   -2.6380    0.1970 N   0  0  0  0  0  0  0  0  0  0  0  0
    0.1070   -3.5060    0.7170 H   0  0  0  0  0  0  0  0  0  0  0  0
   -0.8410   -1.7570    0.5580 C   0  0  0  0  0  0  0  0  0  0  0  0
   -1.6640   -2.1140    1.3980 O   0  0  0  0  0  0  0  0  0  0  0  0
   -0.7700   -0.5220   -0.0310 N   0  0  0  0  0  0  0  0  0  0  0  0
    0.1180   -0.3000   -0.4550 H   0  0  0  0  0  0  0  0  0  0  0  0
   -1.7230    0.5250   -0.0430 C   0  0  0  0  0  0  0  0  0  0  0  0
   -1.1550    1.8050   -0.1900 C   0  0  0  0  0  0  0  0  0  0  0  0
   -0.0790    1.9250   -0.3020 H   0  0  0  0  0  0  0  0  0  0  0  0
   -1.9370    2.9530   -0.1350 C   0  0  0  0  0  0  0  0  0  0  0  0
   -1.4750    3.9330   -0.2220 H   0  0  0  0  0  0  0  0  0  0  0  0
   -3.3080    2.8400    0.0490 C   0  0  0  0  0  0  0  0  0  0  0  0
   -3.9060    3.7480    0.0990 H   0  0  0  0  0  0  0  0  0  0  0  0
   -3.9130    1.5770    0.1400 C   0  0  0  0  0  0  0  0  0  0  0  0
   -5.3010    1.4690    0.2720 C   0  0  0  0  0  0  0  0  0  0  0  0
   -5.9300    2.3540    0.3400 H   0  0  0  0  0  0  0  0  0  0  0  0
   -5.9870    0.3070    0.3100 N   0  0  0  0  0  0  0  0  0  0  0  0
   -5.2510   -0.8110    0.1930 C   0  0  0  0  0  0  0  0  0  0  0  0
   -5.8130   -1.7400    0.1980 H   0  0  0  0  0  0  0  0  0  0  0  0
   -3.8690   -0.8200    0.0610 C   0  0  0  0  0  0  0  0  0  0  0  0
   -3.3860   -1.7800   -0.0730 H   0  0  0  0  0  0  0  0  0  0  0  0
   -3.1400    0.3900    0.0730 C   0  0  0  0  0  0  0  0  0  0  0  0
    2.7950   -1.4390    0.8210 C   0  0  0  0  0  0  0  0  0  0  0  0
    2.4170   -2.0800    1.6150 H   0  0  0  0  0  0  0  0  0  0  0  0
    3.8010   -0.5150    1.1180 C   0  0  0  0  0  0  0  0  0  0  0  0
    4.1820   -0.4570    2.1370 H   0  0  0  0  0  0  0  0  0  0  0  0
  1  2  1  0  0  0  0
  2  3  1  0  0  0  0
  2  4  1  0  0  0  0
  2  5  1  0  0  0  0
  5  6  1  0  0  0  0
  5 38  2  0  0  0  0
  6  7  1  0  0  0  0
  6  8  2  0  0  0  0
  8  9  1  0  0  0  0
  8 10  1  0  0  0  0
 10 11  1  0  0  0  0
 10 36  2  0  0  0  0
 11 12  1  0  0  0  0
 11 13  1  0  0  0  0
 11 14  1  0  0  0  0
 14 15  1  0  0  0  0
 14 16  1  0  0  0  0
 16 17  2  0  0  0  0
 16 18  1  0  0  0  0
 18 19  1  0  0  0  0
 18 20  1  0  0  0  0
 20 21  1  0  0  0  0
 20 35  2  0  0  0  0
 21 22  1  0  0  0  0
 21 23  2  0  0  0  0
 23 24  1  0  0  0  0
 23 25  1  0  0  0  0
 25 26  1  0  0  0  0
 25 27  2  0  0  0  0
 27 28  1  0  0  0  0
 27 35  1  0  0  0  0
 28 29  1  0  0  0  0
 28 30  2  0  0  0  0
 30 31  1  0  0  0  0
 31 32  1  0  0  0  0
 31 33  2  0  0  0  0
 33 34  1  0  0  0  0
 33 35  1  0  0  0  0
 36 37  1  0  0  0  0
 36 38  1  0  0  0  0
 38 39  1  0  0  0  0
M  END
>  <Name>
CHEMBL104028

>  <IC50>
5

>  <Activity>
active

$$$$
CHEMBL102010
  MOE2011           3D

 36 38  0  0  0  0  0  0  0  0999 V2000
    6.8710    1.3020   -1.6880 Cl  0  0  0  0  0  0  0  0  0  0  0  0
    5.5610    0.5010   -0.9110 C   0  0  0  0  0  0  0  0  0  0  0  0
    4.4920    0.0290   -1.6700 C   0  0  0  0  0  0  0  0  0  0  0  0
    4.4770    0.1620   -2.7490 H   0  0  0  0  0  0  0  0  0  0  0  0
    3.4280   -0.6170   -1.0390 C   0  0  0  0  0  0  0  0  0  0  0  0
    2.5910   -0.9760   -1.6350 H   0  0  0  0  0  0  0  0  0  0  0  0
    3.4290   -0.8000    0.3530 C   0  0  0  0  0  0  0  0  0  0  0  0
    2.2630   -1.4740    1.0270 C   0  0  0  0  0  0  0  0  0  0  0  0
    2.5640   -1.8820    1.9990 H   0  0  0  0  0  0  0  0  0  0  0  0
    1.9090   -2.3160    0.4210 H   0  0  0  0  0  0  0  0  0  0  0  0
    1.1910   -0.5320    1.2680 N   0  0  0  0  0  0  0  0  0  0  0  0
    1.2650    0.0650    2.0780 H   0  0  0  0  0  0  0  0  0  0  0  0
    0.0930   -0.4330    0.4330 C   0  0  0  0  0  0  0  0  0  0  0  0
   -0.0690   -1.1630   -0.5380 O   0  0  0  0  0  0  0  0  0  0  0  0
   -0.7280    0.6090    0.8130 N   0  0  0  0  0  0  0  0  0  0  0  0
   -0.3030    1.2910    1.4250 H   0  0  0  0  0  0  0  0  0  0  0  0
   -2.0490    0.9000    0.3890 C   0  0  0  0  0  0  0  0  0  0  0  0
   -2.3820    2.2660    0.4650 C   0  0  0  0  0  0  0  0  0  0  0  0
   -1.6630    2.9930    0.8360 H   0  0  0  0  0  0  0  0  0  0  0  0
   -3.6110    2.7360    0.0150 C   0  0  0  0  0  0  0  0  0  0  0  0
   -3.8370    3.7980    0.0560 H   0  0  0  0  0  0  0  0  0  0  0  0
   -4.5400    1.8430   -0.5030 C   0  0  0  0  0  0  0  0  0  0  0  0
   -5.4950    2.2280   -0.8570 H   0  0  0  0  0  0  0  0  0  0  0  0
   -4.2630    0.4680   -0.5380 C   0  0  0  0  0  0  0  0  0  0  0  0
   -5.2250   -0.4310   -1.0100 C   0  0  0  0  0  0  0  0  0  0  0  0
   -6.1840   -0.0820   -1.3870 H   0  0  0  0  0  0  0  0  0  0  0  0
   -5.0840   -1.7730   -1.0320 N   0  0  0  0  0  0  0  0  0  0  0  0
   -3.9270   -2.2480   -0.5420 C   0  0  0  0  0  0  0  0  0  0  0  0
   -3.8330   -3.3300   -0.5390 H   0  0  0  0  0  0  0  0  0  0  0  0
   -2.9030   -1.4470   -0.0530 C   0  0  0  0  0  0  0  0  0  0  0  0
   -2.0330   -1.9430    0.3600 H   0  0  0  0  0  0  0  0  0  0  0  0
   -3.0220   -0.0390   -0.0730 C   0  0  0  0  0  0  0  0  0  0  0  0
    4.5090   -0.3120    1.1040 C   0  0  0  0  0  0  0  0  0  0  0  0
    4.5280   -0.4310    2.1850 H   0  0  0  0  0  0  0  0  0  0  0  0
    5.5740    0.3340    0.4720 C   0  0  0  0  0  0  0  0  0  0  0  0
    6.4070    0.7040    1.0650 H   0  0  0  0  0  0  0  0  0  0  0  0
  1  2  1  0  0  0  0
  2  3  1  0  0  0  0
  2 35  2  0  0  0  0
  3  4  1  0  0  0  0
  3  5  2  0  0  0  0
  5  6  1  0  0  0  0
  5  7  1  0  0  0  0
  7  8  1  0  0  0  0
  7 33  2  0  0  0  0
  8  9  1  0  0  0  0
  8 10  1  0  0  0  0
  8 11  1  0  0  0  0
 11 12  1  0  0  0  0
 11 13  1  0  0  0  0
 13 14  2  0  0  0  0
 13 15  1  0  0  0  0
 15 16  1  0  0  0  0
 15 17  1  0  0  0  0
 17 18  1  0  0  0  0
 17 32  2  0  0  0  0
 18 19  1  0  0  0  0
 18 20  2  0  0  0  0
 20 21  1  0  0  0  0
 20 22  1  0  0  0  0
 22 23  1  0  0  0  0
 22 24  2  0  0  0  0
 24 25  1  0  0  0  0
 24 32  1  0  0  0  0
 25 26  1  0  0  0  0
 25 27  2  0  0  0  0
 27 28  1  0  0  0  0
 28 29  1  0  0  0  0
 28 30  2  0  0  0  0
 30 31  1  0  0  0  0
 30 32  1  0  0  0  0
 33 34  1  0  0  0  0
 33 35  1  0  0  0  0
 35 36  1  0  0  0  0
M  END
>  <Name>
CHEMBL102010

>  <IC50>
6

>  <Activity>
active

$$$$
CHEMBL102486
  MOE2011           3D

 39 41  0  0  0  0  0  0  0  0999 V2000
   -5.5060   -0.6510   -2.1500 F   0  0  0  0  0  0  0  0  0  0  0  0
   -5.6660   -0.9480   -0.8280 C   0  0  0  0  0  0  0  0  0  0  0  0
   -6.9290   -0.5430   -0.5170 F   0  0  0  0  0  0  0  0  0  0  0  0
   -5.6750   -2.3090   -0.7640 F   0  0  0  0  0  0  0  0  0  0  0  0
   -4.6110   -0.3190    0.0470 C   0  0  0  0  0  0  0  0  0  0  0  0
   -3.6250    0.5140   -0.5230 C   0  0  0  0  0  0  0  0  0  0  0  0
   -3.6320    0.6930   -1.5980 H   0  0  0  0  0  0  0  0  0  0  0  0
   -2.6390    1.1310    0.2670 C   0  0  0  0  0  0  0  0  0  0  0  0
   -1.6080    2.0460   -0.3460 C   0  0  0  0  0  0  0  0  0  0  0  0
   -1.6360    3.0220    0.1540 H   0  0  0  0  0  0  0  0  0  0  0  0
   -1.8190    2.2250   -1.4070 H   0  0  0  0  0  0  0  0  0  0  0  0
   -0.2710    1.5030   -0.2550 N   0  0  0  0  0  0  0  0  0  0  0  0
   -0.1510    0.5560    0.0740 H   0  0  0  0  0  0  0  0  0  0  0  0
    0.8350    2.2450   -0.5680 C   0  0  0  0  0  0  0  0  0  0  0  0
    0.7910    3.4520   -0.8020 O   0  0  0  0  0  0  0  0  0  0  0  0
    2.0470    1.6080   -0.5250 N   0  0  0  0  0  0  0  0  0  0  0  0
    2.8140    2.2650   -0.4490 H   0  0  0  0  0  0  0  0  0  0  0  0
    2.3780    0.2340   -0.5890 C   0  0  0  0  0  0  0  0  0  0  0  0
    1.5440   -0.6700   -1.2650 C   0  0  0  0  0  0  0  0  0  0  0  0
    0.6400   -0.3360   -1.7680 H   0  0  0  0  0  0  0  0  0  0  0  0
    1.8880   -2.0140   -1.3800 C   0  0  0  0  0  0  0  0  0  0  0  0
    1.2330   -2.7000   -1.9110 H   0  0  0  0  0  0  0  0  0  0  0  0
    3.0840   -2.4720   -0.8370 C   0  0  0  0  0  0  0  0  0  0  0  0
    3.3410   -3.5240   -0.9430 H   0  0  0  0  0  0  0  0  0  0  0  0
    3.9500   -1.5870   -0.1790 C   0  0  0  0  0  0  0  0  0  0  0  0
    5.1600   -2.0300    0.3620 C   0  0  0  0  0  0  0  0  0  0  0  0
    5.4650   -3.0710    0.2820 H   0  0  0  0  0  0  0  0  0  0  0  0
    6.0440   -1.2480    1.0180 N   0  0  0  0  0  0  0  0  0  0  0  0
    5.7070    0.0470    1.1510 C   0  0  0  0  0  0  0  0  0  0  0  0
    6.4240    0.6580    1.6910 H   0  0  0  0  0  0  0  0  0  0  0  0
    4.5350    0.5980    0.6530 C   0  0  0  0  0  0  0  0  0  0  0  0
    4.3520    1.6510    0.8340 H   0  0  0  0  0  0  0  0  0  0  0  0
    3.6160   -0.2180   -0.0450 C   0  0  0  0  0  0  0  0  0  0  0  0
   -2.6410    0.8980    1.6470 C   0  0  0  0  0  0  0  0  0  0  0  0
   -1.8910    1.3670    2.2830 H   0  0  0  0  0  0  0  0  0  0  0  0
   -3.6070    0.0730    2.2250 C   0  0  0  0  0  0  0  0  0  0  0  0
   -3.5930   -0.0890    3.3010 H   0  0  0  0  0  0  0  0  0  0  0  0
   -4.5890   -0.5290    1.4320 C   0  0  0  0  0  0  0  0  0  0  0  0
   -5.7590   -1.5220    2.2260 Cl  0  0  0  0  0  0  0  0  0  0  0  0
  1  2  1  0  0  0  0
  2  3  1  0  0  0  0
  2  4  1  0  0  0  0
  2  5  1  0  0  0  0
  5  6  1  0  0  0  0
  5 38  2  0  0  0  0
  6  7  1  0  0  0  0
  6  8  2  0  0  0  0
  8  9  1  0  0  0  0
  8 34  1  0  0  0  0
  9 10  1  0  0  0  0
  9 11  1  0  0  0  0
  9 12  1  0  0  0  0
 12 13  1  0  0  0  0
 12 14  1  0  0  0  0
 14 15  2  0  0  0  0
 14 16  1  0  0  0  0
 16 17  1  0  0  0  0
 16 18  1  0  0  0  0
 18 19  1  0  0  0  0
 18 33  2  0  0  0  0
 19 20  1  0  0  0  0
 19 21  2  0  0  0  0
 21 22  1  0  0  0  0
 21 23  1  0  0  0  0
 23 24  1  0  0  0  0
 23 25  2  0  0  0  0
 25 26  1  0  0  0  0
 25 33  1  0  0  0  0
 26 27  1  0  0  0  0
 26 28  2  0  0  0  0
 28 29  1  0  0  0  0
 29 30  1  0  0  0  0
 29 31  2  0  0  0  0
 31 32  1  0  0  0  0
 31 33  1  0  0  0  0
 34 35  1  0  0  0  0
 34 36  2  0  0  0  0
 36 37  1  0  0  0  0
 36 38  1  0  0  0  0
 38 39  1  0  0  0  0
M  END
>  <Name>
CHEMBL102486

>  <IC50>
6

>  <Activity>
active

$$$$
CHEMBL180902
  MOE2011           3D

 50 52  0  0  0  0  0  0  0  0999 V2000
    6.9660   -1.1350    0.3020 C   0  0  0  0  0  0  0  0  0  0  0  0
    8.0610   -1.1420    0.2530 H   0  0  0  0  0  0  0  0  0  0  0  0
    6.5990   -1.9810   -0.2910 H   0  0  0  0  0  0  0  0  0  0  0  0
    6.6920   -1.3220    1.3460 H   0  0  0  0  0  0  0  0  0  0  0  0
    6.3940    0.2000   -0.2220 C   0  0  0  0  0  0  0  0  0  0  0  0
    6.9760    0.4220   -1.6360 C   0  0  0  0  0  0  0  0  0  0  0  0
    8.0730    0.4460   -1.6130 H   0  0  0  0  0  0  0  0  0  0  0  0
    6.6430    1.3750   -2.0650 H   0  0  0  0  0  0  0  0  0  0  0  0
    6.6870   -0.3820   -2.3230 H   0  0  0  0  0  0  0  0  0  0  0  0
    6.9030    1.3550    0.6680 C   0  0  0  0  0  0  0  0  0  0  0  0
    7.9970    1.4300    0.6310 H   0  0  0  0  0  0  0  0  0  0  0  0
    6.6280    1.2200    1.7200 H   0  0  0  0  0  0  0  0  0  0  0  0
    6.4910    2.3170    0.3400 H   0  0  0  0  0  0  0  0  0  0  0  0
    4.8570    0.1560   -0.1820 C   0  0  0  0  0  0  0  0  0  0  0  0
    4.0620    0.3070   -1.3270 C   0  0  0  0  0  0  0  0  0  0  0  0
    4.5040    0.4610   -2.3070 H   0  0  0  0  0  0  0  0  0  0  0  0
    2.6620    0.2650   -1.2530 C   0  0  0  0  0  0  0  0  0  0  0  0
    2.0950    0.3870   -2.1720 H   0  0  0  0  0  0  0  0  0  0  0  0
    2.0120    0.0740   -0.0300 C   0  0  0  0  0  0  0  0  0  0  0  0
    0.5990    0.0470   -0.0420 N   0  0  0  0  0  0  0  0  0  0  0  0
    0.1710    0.1610   -0.9530 H   0  0  0  0  0  0  0  0  0  0  0  0
   -0.2420   -0.1020    1.0490 C   0  0  0  0  0  0  0  0  0  0  0  0
    0.0850   -0.1390    2.2300 O   0  0  0  0  0  0  0  0  0  0  0  0
   -1.6940   -0.1940    0.7230 C   0  0  0  0  0  0  0  0  0  0  0  0
   -2.1540   -0.8330   -0.4330 C   0  0  0  0  0  0  0  0  0  0  0  0
   -1.4700   -1.2990   -1.1370 H   0  0  0  0  0  0  0  0  0  0  0  0
   -3.5290   -0.9370   -0.6730 C   0  0  0  0  0  0  0  0  0  0  0  0
   -3.8700   -1.4620   -1.5640 H   0  0  0  0  0  0  0  0  0  0  0  0
   -4.4730   -0.4150    0.2300 C   0  0  0  0  0  0  0  0  0  0  0  0
   -3.9950    0.2110    1.3920 C   0  0  0  0  0  0  0  0  0  0  0  0
   -4.6880    0.5930    2.1390 H   0  0  0  0  0  0  0  0  0  0  0  0
   -2.6210    0.3210    1.6370 C   0  0  0  0  0  0  0  0  0  0  0  0
   -2.2800    0.7970    2.5540 H   0  0  0  0  0  0  0  0  0  0  0  0
   -5.9130   -0.6120   -0.0130 C   0  0  0  0  0  0  0  0  0  0  0  0
   -6.2590   -1.9260   -0.0890 N   0  0  0  0  0  0  0  0  0  0  0  0
   -7.5570   -2.2350   -0.2890 C   0  0  0  0  0  0  0  0  0  0  0  0
   -7.7760   -3.2970   -0.3340 H   0  0  0  0  0  0  0  0  0  0  0  0
   -8.5560   -1.2930   -0.4270 C   0  0  0  0  0  0  0  0  0  0  0  0
   -9.5870   -1.5910   -0.5850 H   0  0  0  0  0  0  0  0  0  0  0  0
   -8.1960    0.0470   -0.3630 C   0  0  0  0  0  0  0  0  0  0  0  0
   -8.9670    0.8070   -0.4770 H   0  0  0  0  0  0  0  0  0  0  0  0
   -6.8530    0.4140   -0.1620 C   0  0  0  0  0  0  0  0  0  0  0  0
   -6.4790    1.8650   -0.1250 C   0  0  0  0  0  0  0  0  0  0  0  0
   -5.4160    2.1680   -0.9200 F   0  0  0  0  0  0  0  0  0  0  0  0
   -6.1540    2.2930    1.1260 F   0  0  0  0  0  0  0  0  0  0  0  0
   -7.4850    2.6890   -0.5390 F   0  0  0  0  0  0  0  0  0  0  0  0
    2.7870   -0.0830    1.1150 C   0  0  0  0  0  0  0  0  0  0  0  0
    2.3380   -0.2430    2.0900 H   0  0  0  0  0  0  0  0  0  0  0  0
    4.1860   -0.0410    1.0390 C   0  0  0  0  0  0  0  0  0  0  0  0
    4.7460   -0.1660    1.9630 H   0  0  0  0  0  0  0  0  0  0  0  0
  1  2  1  0  0  0  0
  1  3  1  0  0  0  0
  1  4  1  0  0  0  0
  1  5  1  0  0  0  0
  5  6  1  0  0  0  0
  5 10  1  0  0  0  0
  5 14  1  0  0  0  0
  6  7  1  0  0  0  0
  6  8  1  0  0  0  0
  6  9  1  0  0  0  0
 10 11  1  0  0  0  0
 10 12  1  0  0  0  0
 10 13  1  0  0  0  0
 14 15  1  0  0  0  0
 14 49  2  0  0  0  0
 15 16  1  0  0  0  0
 15 17  2  0  0  0  0
 17 18  1  0  0  0  0
 17 19  1  0  0  0  0
 19 20  1  0  0  0  0
 19 47  2  0  0  0  0
 20 21  1  0  0  0  0
 20 22  1  0  0  0  0
 22 23  2  0  0  0  0
 22 24  1  0  0  0  0
 24 25  1  0  0  0  0
 24 32  2  0  0  0  0
 25 26  1  0  0  0  0
 25 27  2  0  0  0  0
 27 28  1  0  0  0  0
 27 29  1  0  0  0  0
 29 30  2  0  0  0  0
 29 34  1  0  0  0  0
 30 31  1  0  0  0  0
 30 32  1  0  0  0  0
 32 33  1  0  0  0  0
 34 35  1  0  0  0  0
 34 42  2  0  0  0  0
 35 36  2  0  0  0  0
 36 37  1  0  0  0  0
 36 38  1  0  0  0  0
 38 39  1  0  0  0  0
 38 40  2  0  0  0  0
 40 41  1  0  0  0  0
 40 42  1  0  0  0  0
 42 43  1  0  0  0  0
 43 44  1  0  0  0  0
 43 45  1  0  0  0  0
 43 46  1  0  0  0  0
 47 48  1  0  0  0  0
 47 49  1  0  0  0  0
 49 50  1  0  0  0  0
M  END
>  <Name>
CHEMBL180902

>  <IC50>
6

>  <Activity>
active

$$$$
CHEMBL456764
  MOE2011           3D

 64 68  0  0  1  0  0  0  0  0999 V2000
    8.5380   -0.2370    0.3580 F   0  0  0  0  0  0  0  0  0  0  0  0
    7.5520   -0.3600   -0.5750 C   0  0  0  0  0  0  0  0  0  0  0  0
    7.9640   -1.3440   -1.4220 F   0  0  0  0  0  0  0  0  0  0  0  0
    7.5830    0.7950   -1.2990 F   0  0  0  0  0  0  0  0  0  0  0  0
    6.1960   -0.6400    0.0160 C   0  0  0  0  0  0  0  0  0  0  0  0
    6.0540   -1.0640    1.3430 C   0  0  0  0  0  0  0  0  0  0  0  0
    6.9290   -1.1890    1.9780 H   0  0  0  0  0  0  0  0  0  0  0  0
    4.7840   -1.3190    1.8780 C   0  0  0  0  0  0  0  0  0  0  0  0
    4.7030   -1.6250    2.9180 H   0  0  0  0  0  0  0  0  0  0  0  0
    3.6310   -1.1580    1.1010 C   0  0  0  0  0  0  0  0  0  0  0  0
    2.3710   -1.3690    1.6760 N   0  0  0  0  0  0  0  0  0  0  0  0
    2.2980   -2.1700    2.2920 H   0  0  0  0  0  0  0  0  0  0  0  0
    1.1190   -0.7660    1.4960 C   0  0  0  0  0  0  0  0  0  0  0  0
    0.0830   -1.5900    1.7630 N   0  0  0  0  0  0  0  0  0  0  0  0
   -1.1500   -1.1580    1.4530 C   0  0  0  0  0  0  0  0  0  0  0  0
   -2.3200   -2.0860    1.7220 C   0  0  0  0  0  0  0  0  0  0  0  0
   -3.2500   -1.5090    1.7670 H   0  0  0  0  0  0  0  0  0  0  0  0
   -2.1770   -2.4920    2.7310 H   0  0  0  0  0  0  0  0  0  0  0  0
   -2.4560   -3.2310    0.8040 N   0  0  3  0  0  0  0  0  0  0  0  0
   -3.1730   -3.8620    1.1570 H   0  0  0  0  0  0  0  0  0  0  0  0
   -2.7400   -2.8620   -0.5920 C   0  0  0  0  0  0  0  0  0  0  0  0
   -2.0060   -2.1200   -0.9280 H   0  0  0  0  0  0  0  0  0  0  0  0
   -2.5480   -4.1100   -1.4750 C   0  0  0  0  0  0  0  0  0  0  0  0
   -2.5400   -3.7970   -2.5280 H   0  0  0  0  0  0  0  0  0  0  0  0
   -1.5680   -4.5650   -1.2850 H   0  0  0  0  0  0  0  0  0  0  0  0
   -3.6440   -5.1610   -1.2860 C   0  0  0  0  0  0  0  0  0  0  0  0
   -3.4920   -5.9780   -2.0010 H   0  0  0  0  0  0  0  0  0  0  0  0
   -3.5710   -5.6040   -0.2860 H   0  0  0  0  0  0  0  0  0  0  0  0
   -5.0340   -4.5650   -1.4820 C   0  0  0  0  0  0  0  0  0  0  0  0
   -5.7950   -5.3210   -1.2570 H   0  0  0  0  0  0  0  0  0  0  0  0
   -5.1630   -4.2900   -2.5360 H   0  0  0  0  0  0  0  0  0  0  0  0
   -5.2580   -3.3340   -0.6100 C   0  0  0  0  0  0  0  0  0  0  0  0
   -5.3060   -3.6310    0.4440 H   0  0  0  0  0  0  0  0  0  0  0  0
   -6.2280   -2.8860   -0.8540 H   0  0  0  0  0  0  0  0  0  0  0  0
   -4.1540   -2.2950   -0.8110 C   0  0  0  0  0  0  0  0  0  0  0  0
   -4.3400   -1.4320   -0.1630 H   0  0  0  0  0  0  0  0  0  0  0  0
   -4.2190   -1.9140   -1.8390 H   0  0  0  0  0  0  0  0  0  0  0  0
   -1.4190    0.0450    0.9120 N   0  0  0  0  0  0  0  0  0  0  0  0
   -0.4030    0.8950    0.7380 C   0  0  0  0  0  0  0  0  0  0  0  0
   -0.6880    2.1670    0.2380 C   0  0  0  0  0  0  0  0  0  0  0  0
   -1.7190    2.3720   -0.0470 H   0  0  0  0  0  0  0  0  0  0  0  0
    0.2880    3.1670    0.0850 C   0  0  0  0  0  0  0  0  0  0  0  0
    1.5950    2.8420    0.4520 C   0  0  0  0  0  0  0  0  0  0  0  0
    2.3890    3.5810    0.3600 H   0  0  0  0  0  0  0  0  0  0  0  0
    1.9060    1.5700    0.9340 C   0  0  0  0  0  0  0  0  0  0  0  0
    2.9320    1.3850    1.2420 H   0  0  0  0  0  0  0  0  0  0  0  0
    0.9200    0.5590    1.0490 C   0  0  0  0  0  0  0  0  0  0  0  0
   -0.0110    4.5000   -0.4740 C   0  0  0  0  0  0  0  0  0  0  0  0
    0.7770    4.8100   -1.5430 N   0  0  0  0  0  0  0  0  0  0  0  0
    0.5920    5.9990   -2.1540 C   0  0  0  0  0  0  0  0  0  0  0  0
    1.2400    6.1870   -3.0040 H   0  0  0  0  0  0  0  0  0  0  0  0
   -0.3460    6.9270   -1.7520 C   0  0  0  0  0  0  0  0  0  0  0  0
   -0.4600    7.8690   -2.2760 H   0  0  0  0  0  0  0  0  0  0  0  0
   -1.1330    6.6170   -0.6500 C   0  0  0  0  0  0  0  0  0  0  0  0
   -1.8710    7.3420   -0.3090 H   0  0  0  0  0  0  0  0  0  0  0  0
   -0.9680    5.3930    0.0220 C   0  0  0  0  0  0  0  0  0  0  0  0
   -1.8090    5.1000    1.2290 C   0  0  0  0  0  0  0  0  0  0  0  0
   -1.1140    4.5430    2.2580 F   0  0  0  0  0  0  0  0  0  0  0  0
   -2.8350    4.2470    0.9560 F   0  0  0  0  0  0  0  0  0  0  0  0
   -2.3960    6.2150    1.7540 F   0  0  0  0  0  0  0  0  0  0  0  0
    3.7820   -0.7560   -0.2320 C   0  0  0  0  0  0  0  0  0  0  0  0
    2.9090   -0.6450   -0.8720 H   0  0  0  0  0  0  0  0  0  0  0  0
    5.0460   -0.5010   -0.7720 C   0  0  0  0  0  0  0  0  0  0  0  0
    5.1260   -0.1880   -1.8120 H   0  0  0  0  0  0  0  0  0  0  0  0
  1  2  1  0  0  0  0
  2  3  1  0  0  0  0
  2  4  1  0  0  0  0
  2  5  1  0  0  0  0
  5  6  1  0  0  0  0
  5 63  2  0  0  0  0
  6  7  1  0  0  0  0
  6  8  2  0  0  0  0
  8  9  1  0  0  0  0
  8 10  1  0  0  0  0
 10 11  1  0  0  0  0
 10 61  2  0  0  0  0
 11 12  1  0  0  0  0
 11 13  1  0  0  0  0
 13 14  1  0  0  0  0
 13 47  2  0  0  0  0
 14 15  2  0  0  0  0
 15 16  1  0  0  0  0
 15 38  1  0  0  0  0
 16 17  1  0  0  0  0
 16 18  1  0  0  0  0
 16 19  1  0  0  0  0
 19 20  1  0  0  0  0
 19 21  1  0  0  0  0
 21 22  1  0  0  0  0
 21 23  1  0  0  0  0
 21 35  1  0  0  0  0
 23 24  1  0  0  0  0
 23 25  1  0  0  0  0
 23 26  1  0  0  0  0
 26 27  1  0  0  0  0
 26 28  1  0  0  0  0
 26 29  1  0  0  0  0
 29 30  1  0  0  0  0
 29 31  1  0  0  0  0
 29 32  1  0  0  0  0
 32 33  1  0  0  0  0
 32 34  1  0  0  0  0
 32 35  1  0  0  0  0
 35 36  1  0  0  0  0
 35 37  1  0  0  0  0
 38 39  2  0  0  0  0
 39 40  1  0  0  0  0
 39 47  1  0  0  0  0
 40 41  1  0  0  0  0
 40 42  2  0  0  0  0
 42 43  1  0  0  0  0
 42 48  1  0  0  0  0
 43 44  1  0  0  0  0
 43 45  2  0  0  0  0
 45 46  1  0  0  0  0
 45 47  1  0  0  0  0
 48 49  1  0  0  0  0
 48 56  2  0  0  0  0
 49 50  2  0  0  0  0
 50 51  1  0  0  0  0
 50 52  1  0  0  0  0
 52 53  1  0  0  0  0
 52 54  2  0  0  0  0
 54 55  1  0  0  0  0
 54 56  1  0  0  0  0
 56 57  1  0  0  0  0
 57 58  1  0  0  0  0
 57 59  1  0  0  0  0
 57 60  1  0  0  0  0
 61 62  1  0  0  0  0
 61 63  1  0  0  0  0
 63 64  1  0  0  0  0
M  END
>  <Name>
CHEMBL456764

>  <IC50>
6

>  <Activity>
active

$$$$
CHEMBL1084293
  MOE2011           3D

 52 54  0  0  0  0  0  0  0  0999 V2000
   -2.5110    3.9520   -0.8540 C   0  0  0  0  0  0  0  0  0  0  0  0
   -2.3530    4.7680   -0.1400 H   0  0  0  0  0  0  0  0  0  0  0  0
   -3.5900    3.8680   -1.0300 H   0  0  0  0  0  0  0  0  0  0  0  0
   -2.0400    4.2430   -1.8000 H   0  0  0  0  0  0  0  0  0  0  0  0
   -1.9300    2.6290   -0.3280 C   0  0  0  0  0  0  0  0  0  0  0  0
   -0.4220    2.8030   -0.0800 C   0  0  0  0  0  0  0  0  0  0  0  0
   -0.2300    3.6200    0.6260 H   0  0  0  0  0  0  0  0  0  0  0  0
    0.1060    3.0380   -1.0110 H   0  0  0  0  0  0  0  0  0  0  0  0
    0.0260    1.8950    0.3390 H   0  0  0  0  0  0  0  0  0  0  0  0
   -2.6120    2.2820    1.0050 C   0  0  0  0  0  0  0  0  0  0  0  0
   -2.5000    3.0970    1.7290 H   0  0  0  0  0  0  0  0  0  0  0  0
   -2.1800    1.3840    1.4600 H   0  0  0  0  0  0  0  0  0  0  0  0
   -3.6850    2.1080    0.8670 H   0  0  0  0  0  0  0  0  0  0  0  0
   -2.1770    1.5220   -1.3820 C   0  0  0  0  0  0  0  0  0  0  0  0
   -1.7010    1.8190   -2.3250 H   0  0  0  0  0  0  0  0  0  0  0  0
   -3.2440    1.4300   -1.6180 H   0  0  0  0  0  0  0  0  0  0  0  0
   -1.5580    0.2900   -1.0070 O   0  0  0  0  0  0  0  0  0  0  0  0
   -2.3860   -0.7110   -0.5390 C   0  0  0  0  0  0  0  0  0  0  0  0
   -3.7270   -0.5540   -0.5930 N   0  0  0  0  0  0  0  0  0  0  0  0
   -4.5060   -1.5620   -0.1200 C   0  0  0  0  0  0  0  0  0  0  0  0
   -3.9630   -2.7220    0.4290 C   0  0  0  0  0  0  0  0  0  0  0  0
   -4.6030   -3.5110    0.8170 H   0  0  0  0  0  0  0  0  0  0  0  0
   -2.5790   -2.8610    0.4750 C   0  0  0  0  0  0  0  0  0  0  0  0
   -2.1430   -3.7610    0.9040 H   0  0  0  0  0  0  0  0  0  0  0  0
   -1.7610   -1.8460   -0.0260 C   0  0  0  0  0  0  0  0  0  0  0  0
   -0.2680   -1.9570    0.0420 C   0  0  0  0  0  0  0  0  0  0  0  0
    0.1930   -1.4870   -0.8330 H   0  0  0  0  0  0  0  0  0  0  0  0
    0.0440   -3.0080    0.0320 H   0  0  0  0  0  0  0  0  0  0  0  0
    0.2530   -1.3610    1.2590 N   0  0  0  0  0  0  0  0  0  0  0  0
   -0.3940   -1.2070    2.0240 H   0  0  0  0  0  0  0  0  0  0  0  0
    1.5260   -0.9550    1.5550 C   0  0  0  0  0  0  0  0  0  0  0  0
    1.7310   -0.4520    2.6580 O   0  0  0  0  0  0  0  0  0  0  0  0
    2.4570   -1.1570    0.5670 N   0  0  0  0  0  0  0  0  0  0  0  0
    2.1420   -1.6520   -0.2520 H   0  0  0  0  0  0  0  0  0  0  0  0
    3.8150   -0.7600    0.5560 C   0  0  0  0  0  0  0  0  0  0  0  0
    4.4220   -0.0430    1.6020 C   0  0  0  0  0  0  0  0  0  0  0  0
    3.8610    0.2390    2.4880 H   0  0  0  0  0  0  0  0  0  0  0  0
    5.7650    0.3440    1.5460 C   0  0  0  0  0  0  0  0  0  0  0  0
    6.1940    0.8990    2.3780 H   0  0  0  0  0  0  0  0  0  0  0  0
    6.5630    0.0350    0.4450 C   0  0  0  0  0  0  0  0  0  0  0  0
    7.6030    0.3390    0.4030 H   0  0  0  0  0  0  0  0  0  0  0  0
    5.9570   -0.6770   -0.5910 C   0  0  0  0  0  0  0  0  0  0  0  0
    6.4530   -1.1260   -1.7870 N   0  0  0  0  0  0  0  0  0  0  0  0
    7.3930   -1.0140   -2.1480 H   0  0  0  0  0  0  0  0  0  0  0  0
    5.5570   -1.7840   -2.5390 N   0  0  0  0  0  0  0  0  0  0  0  0
    4.4500   -1.7530   -1.7960 C   0  0  0  0  0  0  0  0  0  0  0  0
    3.5590   -2.2270   -2.1850 H   0  0  0  0  0  0  0  0  0  0  0  0
    4.6230   -1.0770   -0.5630 C   0  0  0  0  0  0  0  0  0  0  0  0
   -6.0080   -1.3860   -0.1580 C   0  0  0  0  0  0  0  0  0  0  0  0
   -6.6750   -2.5690   -0.2950 F   0  0  0  0  0  0  0  0  0  0  0  0
   -6.4450   -0.6030   -1.1850 F   0  0  0  0  0  0  0  0  0  0  0  0
   -6.5000   -0.8190    0.9810 F   0  0  0  0  0  0  0  0  0  0  0  0
  1  2  1  0  0  0  0
  1  3  1  0  0  0  0
  1  4  1  0  0  0  0
  1  5  1  0  0  0  0
  5  6  1  0  0  0  0
  5 10  1  0  0  0  0
  5 14  1  0  0  0  0
  6  7  1  0  0  0  0
  6  8  1  0  0  0  0
  6  9  1  0  0  0  0
 10 11  1  0  0  0  0
 10 12  1  0  0  0  0
 10 13  1  0  0  0  0
 14 15  1  0  0  0  0
 14 16  1  0  0  0  0
 14 17  1  0  0  0  0
 17 18  1  0  0  0  0
 18 19  1  0  0  0  0
 18 25  2  0  0  0  0
 19 20  2  0  0  0  0
 20 21  1  0  0  0  0
 20 49  1  0  0  0  0
 21 22  1  0  0  0  0
 21 23  2  0  0  0  0
 23 24  1  0  0  0  0
 23 25  1  0  0  0  0
 25 26  1  0  0  0  0
 26 27  1  0  0  0  0
 26 28  1  0  0  0  0
 26 29  1  0  0  0  0
 29 30  1  0  0  0  0
 29 31  1  0  0  0  0
 31 32  2  0  0  0  0
 31 33  1  0  0  0  0
 33 34  1  0  0  0  0
 33 35  1  0  0  0  0
 35 36  1  0  0  0  0
 35 48  2  0  0  0  0
 36 37  1  0  0  0  0
 36 38  2  0  0  0  0
 38 39  1  0  0  0  0
 38 40  1  0  0  0  0
 40 41  1  0  0  0  0
 40 42  2  0  0  0  0
 42 43  1  0  0  0  0
 42 48  1  0  0  0  0
 43 44  1  0  0  0  0
 43 45  1  0  0  0  0
 45 46  2  0  0  0  0
 46 47  1  0  0  0  0
 46 48  1  0  0  0  0
 49 50  1  0  0  0  0
 49 51  1  0  0  0  0
 49 52  1  0  0  0  0
M  END
>  <Name>
CHEMBL1084293

>  <IC50>
6

>  <Activity>
active

$$$$
CHEMBL1086277
  MOE2011           3D

 52 54  0  0  0  0  0  0  0  0999 V2000
   -1.0070    3.6580   -0.8630 C   0  0  0  0  0  0  0  0  0  0  0  0
   -1.1620    4.5720   -0.2800 H   0  0  0  0  0  0  0  0  0  0  0  0
   -1.1380    3.8950   -1.9240 H   0  0  0  0  0  0  0  0  0  0  0  0
    0.0340    3.3390   -0.7400 H   0  0  0  0  0  0  0  0  0  0  0  0
   -1.9650    2.5460   -0.4370 C   0  0  0  0  0  0  0  0  0  0  0  0
   -3.4060    2.9690   -0.7000 C   0  0  0  0  0  0  0  0  0  0  0  0
   -3.6980    3.8150   -0.0700 H   0  0  0  0  0  0  0  0  0  0  0  0
   -4.1060    2.1480   -0.5260 H   0  0  0  0  0  0  0  0  0  0  0  0
   -3.5350    3.2600   -1.7490 H   0  0  0  0  0  0  0  0  0  0  0  0
   -1.6840    1.4670   -1.2280 F   0  0  0  0  0  0  0  0  0  0  0  0
   -1.6990    2.1580    1.0260 C   0  0  0  0  0  0  0  0  0  0  0  0
   -0.6490    1.8670    1.1250 H   0  0  0  0  0  0  0  0  0  0  0  0
   -1.8120    3.0500    1.6580 H   0  0  0  0  0  0  0  0  0  0  0  0
   -2.5820    1.0540    1.6320 C   0  0  0  0  0  0  0  0  0  0  0  0
   -3.5660    1.4960    1.8380 H   0  0  0  0  0  0  0  0  0  0  0  0
   -2.1860    0.7930    2.6230 H   0  0  0  0  0  0  0  0  0  0  0  0
   -2.7650   -0.2360    0.8570 C   0  0  0  0  0  0  0  0  0  0  0  0
   -4.0790   -0.5900    0.4860 C   0  0  0  0  0  0  0  0  0  0  0  0
   -4.9090    0.0630    0.7600 H   0  0  0  0  0  0  0  0  0  0  0  0
   -4.3580   -1.7590   -0.2370 C   0  0  0  0  0  0  0  0  0  0  0  0
   -3.3060   -2.6060   -0.5820 C   0  0  0  0  0  0  0  0  0  0  0  0
   -3.4900   -3.5210   -1.1410 H   0  0  0  0  0  0  0  0  0  0  0  0
   -2.0030   -2.2840   -0.2100 C   0  0  0  0  0  0  0  0  0  0  0  0
   -1.1970   -2.9580   -0.4990 H   0  0  0  0  0  0  0  0  0  0  0  0
   -1.7150   -1.1150    0.5220 C   0  0  0  0  0  0  0  0  0  0  0  0
   -0.2720   -0.8600    0.8650 C   0  0  0  0  0  0  0  0  0  0  0  0
    0.2410   -1.8110    1.0520 H   0  0  0  0  0  0  0  0  0  0  0  0
   -0.1690   -0.2740    1.7840 H   0  0  0  0  0  0  0  0  0  0  0  0
    0.4060   -0.1640   -0.2120 N   0  0  0  0  0  0  0  0  0  0  0  0
   -0.1820    0.2940   -0.9090 H   0  0  0  0  0  0  0  0  0  0  0  0
    1.7510   -0.0220   -0.4350 C   0  0  0  0  0  0  0  0  0  0  0  0
    2.1220    0.5720   -1.4430 O   0  0  0  0  0  0  0  0  0  0  0  0
    2.5580   -0.5350    0.5480 N   0  0  0  0  0  0  0  0  0  0  0  0
    2.1020   -0.7280    1.4270 H   0  0  0  0  0  0  0  0  0  0  0  0
    3.9440   -0.7750    0.5210 C   0  0  0  0  0  0  0  0  0  0  0  0
    4.5960   -1.0010    1.7630 C   0  0  0  0  0  0  0  0  0  0  0  0
    4.0040   -0.9730    2.6800 H   0  0  0  0  0  0  0  0  0  0  0  0
    5.9960   -1.2390    1.9210 C   0  0  0  0  0  0  0  0  0  0  0  0
    6.3830   -1.3830    2.9300 H   0  0  0  0  0  0  0  0  0  0  0  0
    6.8960   -1.2950    0.8430 C   0  0  0  0  0  0  0  0  0  0  0  0
    7.9550   -1.4790    0.9630 H   0  0  0  0  0  0  0  0  0  0  0  0
    6.2910   -1.1150   -0.4130 C   0  0  0  0  0  0  0  0  0  0  0  0
    6.8620   -1.1480   -1.6300 N   0  0  0  0  0  0  0  0  0  0  0  0
    5.8410   -0.9690   -2.4830 N   0  0  0  0  0  0  0  0  0  0  0  0
    6.0450   -0.9640   -3.4760 H   0  0  0  0  0  0  0  0  0  0  0  0
    4.6230   -0.8180   -1.8870 C   0  0  0  0  0  0  0  0  0  0  0  0
    3.7340   -0.6970   -2.4850 H   0  0  0  0  0  0  0  0  0  0  0  0
    4.8610   -0.8680   -0.5390 C   0  0  0  0  0  0  0  0  0  0  0  0
   -5.7750   -2.1130   -0.5920 C   0  0  0  0  0  0  0  0  0  0  0  0
   -6.5600   -1.0220   -0.8190 F   0  0  0  0  0  0  0  0  0  0  0  0
   -5.8780   -2.8810   -1.7130 F   0  0  0  0  0  0  0  0  0  0  0  0
   -6.3920   -2.8150    0.3980 F   0  0  0  0  0  0  0  0  0  0  0  0
  1  2  1  0  0  0  0
  1  3  1  0  0  0  0
  1  4  1  0  0  0  0
  1  5  1  0  0  0  0
  5  6  1  0  0  0  0
  5 10  1  0  0  0  0
  5 11  1  0  0  0  0
  6  7  1  0  0  0  0
  6  8  1  0  0  0  0
  6  9  1  0  0  0  0
 11 12  1  0  0  0  0
 11 13  1  0  0  0  0
 11 14  1  0  0  0  0
 14 15  1  0  0  0  0
 14 16  1  0  0  0  0
 14 17  1  0  0  0  0
 17 18  1  0  0  0  0
 17 25  2  0  0  0  0
 18 19  1  0  0  0  0
 18 20  2  0  0  0  0
 20 21  1  0  0  0  0
 20 49  1  0  0  0  0
 21 22  1  0  0  0  0
 21 23  2  0  0  0  0
 23 24  1  0  0  0  0
 23 25  1  0  0  0  0
 25 26  1  0  0  0  0
 26 27  1  0  0  0  0
 26 28  1  0  0  0  0
 26 29  1  0  0  0  0
 29 30  1  0  0  0  0
 29 31  1  0  0  0  0
 31 32  2  0  0  0  0
 31 33  1  0  0  0  0
 33 34  1  0  0  0  0
 33 35  1  0  0  0  0
 35 36  2  0  0  0  0
 35 48  1  0  0  0  0
 36 37  1  0  0  0  0
 36 38  1  0  0  0  0
 38 39  1  0  0  0  0
 38 40  2  0  0  0  0
 40 41  1  0  0  0  0
 40 42  1  0  0  0  0
 42 43  2  0  0  0  0
 42 48  1  0  0  0  0
 43 44  1  0  0  0  0
 44 45  1  0  0  0  0
 44 46  1  0  0  0  0
 46 47  1  0  0  0  0
 46 48  2  0  0  0  0
 49 50  1  0  0  0  0
 49 51  1  0  0  0  0
 49 52  1  0  0  0  0
M  END
>  <Name>
CHEMBL1086277

>  <IC50>
6

>  <Activity>
active

$$$$
CHEMBL1289607
  MOE2011           3D

 62 66  0  0  1  0  0  0  0  0999 V2000
    7.5350   -1.8220   -1.4810 F   0  0  0  0  0  0  0  0  0  0  0  0
    6.8440   -2.8930   -0.9970 C   0  0  0  0  0  0  0  0  0  0  0  0
    7.6480   -3.4550   -0.0500 F   0  0  0  0  0  0  0  0  0  0  0  0
    6.7870   -3.7930   -2.0180 F   0  0  0  0  0  0  0  0  0  0  0  0
    5.4780   -2.5310   -0.4780 C   0  0  0  0  0  0  0  0  0  0  0  0
    4.7600   -1.4740   -1.0470 C   0  0  0  0  0  0  0  0  0  0  0  0
    5.1850   -0.8950   -1.8640 H   0  0  0  0  0  0  0  0  0  0  0  0
    3.4880   -1.1400   -0.5680 C   0  0  0  0  0  0  0  0  0  0  0  0
    2.9660   -0.3090   -1.0350 H   0  0  0  0  0  0  0  0  0  0  0  0
    2.8920   -1.8550    0.4780 C   0  0  0  0  0  0  0  0  0  0  0  0
    1.6420   -1.5060    1.0300 N   0  0  0  0  0  0  0  0  0  0  0  0
    1.2200   -2.2120    1.6150 H   0  0  0  0  0  0  0  0  0  0  0  0
    0.9360   -0.2910    0.9460 C   0  0  0  0  0  0  0  0  0  0  0  0
    1.6600    0.8320    0.7590 N   0  0  0  0  0  0  0  0  0  0  0  0
    1.0510    2.0180    0.6480 C   0  0  0  0  0  0  0  0  0  0  0  0
   -0.2780    2.1340    0.7410 N   0  0  0  0  0  0  0  0  0  0  0  0
   -1.0130    1.0210    0.9430 C   0  0  0  0  0  0  0  0  0  0  0  0
   -2.4970    1.2520    1.0580 C   0  0  0  0  0  0  0  0  0  0  0  0
   -2.8630    0.8490    2.0100 H   0  0  0  0  0  0  0  0  0  0  0  0
   -2.6770    2.3340    1.0950 H   0  0  0  0  0  0  0  0  0  0  0  0
   -3.2700    0.6780   -0.1260 C   0  0  0  0  0  0  0  0  0  0  0  0
   -2.7850    0.9280   -1.0780 H   0  0  0  0  0  0  0  0  0  0  0  0
   -4.2520    1.1660   -0.1260 H   0  0  0  0  0  0  0  0  0  0  0  0
   -3.4230   -0.7690   -0.0150 N   0  0  0  0  0  0  0  0  0  0  0  0
   -2.2640   -1.6540   -0.0550 C   0  0  0  0  0  0  0  0  0  0  0  0
   -2.5870   -2.7030   -0.0860 H   0  0  0  0  0  0  0  0  0  0  0  0
   -1.7130   -1.4830   -0.9890 H   0  0  0  0  0  0  0  0  0  0  0  0
   -1.3390   -1.4670    1.1560 C   0  0  0  0  0  0  0  0  0  0  0  0
   -1.9150   -1.4000    2.0880 H   0  0  0  0  0  0  0  0  0  0  0  0
   -0.7380   -2.3760    1.2460 H   0  0  0  0  0  0  0  0  0  0  0  0
   -0.4540   -0.2500    1.0260 C   0  0  0  0  0  0  0  0  0  0  0  0
   -4.6660   -1.3380    0.1710 C   0  0  0  0  0  0  0  0  0  0  0  0
   -4.8510   -2.0280    1.3240 N   0  0  0  0  0  0  0  0  0  0  0  0
   -6.0660   -2.5650    1.5740 C   0  0  0  0  0  0  0  0  0  0  0  0
   -6.1520   -3.0900    2.5200 H   0  0  0  0  0  0  0  0  0  0  0  0
   -7.1380   -2.4650    0.7140 C   0  0  0  0  0  0  0  0  0  0  0  0
   -8.0960   -2.9090    0.9600 H   0  0  0  0  0  0  0  0  0  0  0  0
   -6.9410   -1.7910   -0.4820 C   0  0  0  0  0  0  0  0  0  0  0  0
   -7.7640   -1.7150   -1.1910 H   0  0  0  0  0  0  0  0  0  0  0  0
   -5.6880   -1.2300   -0.7790 C   0  0  0  0  0  0  0  0  0  0  0  0
   -5.4690   -0.5660   -2.1080 C   0  0  0  0  0  0  0  0  0  0  0  0
   -5.4850    0.7950   -2.0340 F   0  0  0  0  0  0  0  0  0  0  0  0
   -4.2930   -0.8980   -2.7120 F   0  0  0  0  0  0  0  0  0  0  0  0
   -6.4350   -0.8810   -3.0220 F   0  0  0  0  0  0  0  0  0  0  0  0
    1.8160    3.1370    0.4270 N   0  0  0  0  0  0  0  0  0  0  0  0
    3.2750    3.0680    0.4400 C   0  0  0  0  0  0  0  0  0  0  0  0
    3.6320    3.5920    1.3350 H   0  0  0  0  0  0  0  0  0  0  0  0
    3.6730    2.0490    0.4790 H   0  0  0  0  0  0  0  0  0  0  0  0
    3.8250    3.7600   -0.8100 C   0  0  0  0  0  0  0  0  0  0  0  0
    3.5580    3.2080   -1.7200 H   0  0  0  0  0  0  0  0  0  0  0  0
    4.9170    3.8100   -0.7580 H   0  0  0  0  0  0  0  0  0  0  0  0
    3.3320    5.1030   -0.9130 O   0  0  0  0  0  0  0  0  0  0  0  0
    1.8980    5.1070   -1.0150 C   0  0  0  0  0  0  0  0  0  0  0  0
    1.5740    6.1490   -1.1050 H   0  0  0  0  0  0  0  0  0  0  0  0
    1.6090    4.5870   -1.9370 H   0  0  0  0  0  0  0  0  0  0  0  0
    1.2360    4.4580    0.2100 C   0  0  0  0  0  0  0  0  0  0  0  0
    0.1520    4.4360    0.0520 H   0  0  0  0  0  0  0  0  0  0  0  0
    1.4300    5.0700    1.0990 H   0  0  0  0  0  0  0  0  0  0  0  0
    3.6100   -2.9250    1.0300 C   0  0  0  0  0  0  0  0  0  0  0  0
    3.1900   -3.5010    1.8510 H   0  0  0  0  0  0  0  0  0  0  0  0
    4.8840   -3.2640    0.5580 C   0  0  0  0  0  0  0  0  0  0  0  0
    5.4130   -4.0980    1.0150 H   0  0  0  0  0  0  0  0  0  0  0  0
  1  2  1  0  0  0  0
  2  3  1  0  0  0  0
  2  4  1  0  0  0  0
  2  5  1  0  0  0  0
  5  6  1  0  0  0  0
  5 61  2  0  0  0  0
  6  7  1  0  0  0  0
  6  8  2  0  0  0  0
  8  9  1  0  0  0  0
  8 10  1  0  0  0  0
 10 11  1  0  0  0  0
 10 59  2  0  0  0  0
 11 12  1  0  0  0  0
 11 13  1  0  0  0  0
 13 14  1  0  0  0  0
 13 31  2  0  0  0  0
 14 15  2  0  0  0  0
 15 16  1  0  0  0  0
 15 45  1  0  0  0  0
 16 17  2  0  0  0  0
 17 18  1  0  0  0  0
 17 31  1  0  0  0  0
 18 19  1  0  0  0  0
 18 20  1  0  0  0  0
 18 21  1  0  0  0  0
 21 22  1  0  0  0  0
 21 23  1  0  0  0  0
 21 24  1  0  0  0  0
 24 25  1  0  0  0  0
 24 32  1  0  0  0  0
 25 26  1  0  0  0  0
 25 27  1  0  0  0  0
 25 28  1  0  0  0  0
 28 29  1  0  0  0  0
 28 30  1  0  0  0  0
 28 31  1  0  0  0  0
 32 33  1  0  0  0  0
 32 40  2  0  0  0  0
 33 34  2  0  0  0  0
 34 35  1  0  0  0  0
 34 36  1  0  0  0  0
 36 37  1  0  0  0  0
 36 38  2  0  0  0  0
 38 39  1  0  0  0  0
 38 40  1  0  0  0  0
 40 41  1  0  0  0  0
 41 42  1  0  0  0  0
 41 43  1  0  0  0  0
 41 44  1  0  0  0  0
 45 46  1  0  0  0  0
 45 56  1  0  0  0  0
 46 47  1  0  0  0  0
 46 48  1  0  0  0  0
 46 49  1  0  0  0  0
 49 50  1  0  0  0  0
 49 51  1  0  0  0  0
 49 52  1  0  0  0  0
 52 53  1  0  0  0  0
 53 54  1  0  0  0  0
 53 55  1  0  0  0  0
 53 56  1  0  0  0  0
 56 57  1  0  0  0  0
 56 58  1  0  0  0  0
 59 60  1  0  0  0  0
 59 61  1  0  0  0  0
 61 62  1  0  0  0  0
M  END
>  <Name>
CHEMBL1289607

>  <IC50>
6

>  <Activity>
active

$$$$
CHEMBL1089118
  MOE2011           3D

 43 46  0  0  1  0  0  0  0  0999 V2000
    6.6290    1.7010    1.3520 F   0  0  0  0  0  0  0  0  0  0  0  0
    5.7720    1.9250    0.3180 C   0  0  0  0  0  0  0  0  0  0  0  0
    6.5560    2.2150   -0.7580 F   0  0  0  0  0  0  0  0  0  0  0  0
    5.1160    3.0800    0.6190 F   0  0  0  0  0  0  0  0  0  0  0  0
    4.8430    0.7680    0.0850 C   0  0  0  0  0  0  0  0  0  0  0  0
    3.8200    0.5050    1.0010 C   0  0  0  0  0  0  0  0  0  0  0  0
    3.6900    1.1340    1.8810 H   0  0  0  0  0  0  0  0  0  0  0  0
    2.9460   -0.5620    0.7910 C   0  0  0  0  0  0  0  0  0  0  0  0
    2.1570   -0.7380    1.5170 H   0  0  0  0  0  0  0  0  0  0  0  0
    3.0780   -1.3950   -0.3300 C   0  0  0  0  0  0  0  0  0  0  0  0
    2.1550   -2.4180   -0.6070 N   0  0  0  0  0  0  0  0  0  0  0  0
    2.4970   -3.1750   -1.1880 H   0  0  0  0  0  0  0  0  0  0  0  0
    0.8250   -2.5580   -0.1550 C   0  0  0  0  0  0  0  0  0  0  0  0
    0.4700   -3.7700    0.4310 C   0  0  0  0  0  0  0  0  0  0  0  0
    1.1670   -4.5970    0.4880 H   0  0  0  0  0  0  0  0  0  0  0  0
   -0.7800   -3.8720    0.9960 C   0  0  0  0  0  0  0  0  0  0  0  0
   -1.1050   -4.7870    1.4830 H   0  0  0  0  0  0  0  0  0  0  0  0
   -1.6740   -2.8640    1.0150 N   0  0  0  0  0  0  0  0  0  0  0  0
   -1.3720   -1.7050    0.4310 C   0  0  0  0  0  0  0  0  0  0  0  0
   -2.3050   -0.7480    0.4630 N   0  0  0  0  0  0  0  0  0  0  0  0
   -2.0960    0.4420   -0.1460 C   0  0  0  0  0  0  0  0  0  0  0  0
   -0.9150    0.7070   -0.8210 C   0  0  0  0  0  0  0  0  0  0  0  0
   -0.7510    1.6600   -1.3140 H   0  0  0  0  0  0  0  0  0  0  0  0
    0.0640   -0.2750   -0.8530 C   0  0  0  0  0  0  0  0  0  0  0  0
    0.9800   -0.0720   -1.4010 H   0  0  0  0  0  0  0  0  0  0  0  0
   -0.1320   -1.5060   -0.1950 C   0  0  0  0  0  0  0  0  0  0  0  0
   -3.1690    1.4510   -0.0230 C   0  0  0  0  0  0  0  0  0  0  0  0
   -2.7000    2.7320    0.0550 N   0  0  0  0  0  0  0  0  0  0  0  0
   -3.5870    3.7370    0.2090 C   0  0  0  0  0  0  0  0  0  0  0  0
   -3.1550    4.7310    0.2720 H   0  0  0  0  0  0  0  0  0  0  0  0
   -4.9500    3.5470    0.2890 C   0  0  0  0  0  0  0  0  0  0  0  0
   -5.6260    4.3850    0.4160 H   0  0  0  0  0  0  0  0  0  0  0  0
   -5.4270    2.2470    0.1940 C   0  0  0  0  0  0  0  0  0  0  0  0
   -6.5020    2.0750    0.2440 H   0  0  0  0  0  0  0  0  0  0  0  0
   -4.5400    1.1680    0.0230 C   0  0  0  0  0  0  0  0  0  0  0  0
   -5.1010   -0.2210   -0.1170 C   0  0  0  0  0  0  0  0  0  0  0  0
   -5.0040   -0.9640    1.0170 F   0  0  0  0  0  0  0  0  0  0  0  0
   -4.5410   -0.9420   -1.1270 F   0  0  0  0  0  0  0  0  0  0  0  0
   -6.4390   -0.2070   -0.4100 F   0  0  0  0  0  0  0  0  0  0  0  0
    4.1120   -1.1350   -1.2350 C   0  0  0  0  0  0  0  0  0  0  0  0
    4.2290   -1.7490   -2.1240 H   0  0  0  0  0  0  0  0  0  0  0  0
    4.9880   -0.0670   -1.0300 C   0  0  0  0  0  0  0  0  0  0  0  0
    5.7770    0.1170   -1.7570 H   0  0  0  0  0  0  0  0  0  0  0  0
  1  2  1  0  0  0  0
  2  3  1  0  0  0  0
  2  4  1  0  0  0  0
  2  5  1  0  0  0  0
  5  6  1  0  0  0  0
  5 42  2  0  0  0  0
  6  7  1  0  0  0  0
  6  8  2  0  0  0  0
  8  9  1  0  0  0  0
  8 10  1  0  0  0  0
 10 11  1  0  0  0  0
 10 40  2  0  0  0  0
 11 12  1  0  0  0  0
 11 13  1  0  0  0  0
 13 14  1  0  0  0  0
 13 26  2  0  0  0  0
 14 15  1  0  0  0  0
 14 16  2  0  0  0  0
 16 17  1  0  0  0  0
 16 18  1  0  0  0  0
 18 19  2  0  0  0  0
 19 20  1  0  0  0  0
 19 26  1  0  0  0  0
 20 21  2  0  0  0  0
 21 22  1  0  0  0  0
 21 27  1  0  0  0  0
 22 23  1  0  0  0  0
 22 24  2  0  0  0  0
 24 25  1  0  0  0  0
 24 26  1  0  0  0  0
 27 28  1  0  0  0  0
 27 35  2  0  0  0  0
 28 29  2  0  0  0  0
 29 30  1  0  0  0  0
 29 31  1  0  0  0  0
 31 32  1  0  0  0  0
 31 33  2  0  0  0  0
 33 34  1  0  0  0  0
 33 35  1  0  0  0  0
 35 36  1  0  0  0  0
 36 37  1  0  0  0  0
 36 38  1  0  0  0  0
 36 39  1  0  0  0  0
 40 41  1  0  0  0  0
 40 42  1  0  0  0  0
 42 43  1  0  0  0  0
M  END
>  <Name>
CHEMBL1089118

>  <IC50>
6.1

>  <Activity>
active

$$$$
CHEMBL463382
  MOE2011           3D

 42 45  0  0  1  0  0  0  0  0999 V2000
    8.3750   -0.7680    1.5800 F   0  0  0  0  0  0  0  0  0  0  0  0
    7.8110    0.2130    0.8210 C   0  0  0  0  0  0  0  0  0  0  0  0
    8.0340    1.3740    1.5050 F   0  0  0  0  0  0  0  0  0  0  0  0
    8.5730    0.3010   -0.3060 F   0  0  0  0  0  0  0  0  0  0  0  0
    6.3480   -0.0200    0.5170 C   0  0  0  0  0  0  0  0  0  0  0  0
    5.5080    1.0710    0.3090 C   0  0  0  0  0  0  0  0  0  0  0  0
    5.8790    2.0890    0.3860 H   0  0  0  0  0  0  0  0  0  0  0  0
    4.1680    0.8420   -0.0030 C   0  0  0  0  0  0  0  0  0  0  0  0
    3.5160    1.6990   -0.1530 H   0  0  0  0  0  0  0  0  0  0  0  0
    3.6730   -0.4570   -0.1140 C   0  0  0  0  0  0  0  0  0  0  0  0
    2.3470   -0.7530   -0.4580 N   0  0  0  0  0  0  0  0  0  0  0  0
    2.0660   -1.7180   -0.3550 H   0  0  0  0  0  0  0  0  0  0  0  0
    1.3470    0.0890   -0.9910 C   0  0  0  0  0  0  0  0  0  0  0  0
    1.7280    1.1080   -1.7870 N   0  0  0  0  0  0  0  0  0  0  0  0
    0.7590    1.8760   -2.2880 C   0  0  0  0  0  0  0  0  0  0  0  0
    1.0640    2.6920   -2.9330 H   0  0  0  0  0  0  0  0  0  0  0  0
   -0.5530    1.7340   -2.0720 N   0  0  0  0  0  0  0  0  0  0  0  0
   -0.9290    0.7370   -1.2670 C   0  0  0  0  0  0  0  0  0  0  0  0
   -2.2870    0.5640   -1.0150 C   0  0  0  0  0  0  0  0  0  0  0  0
   -2.9850    1.2380   -1.5110 H   0  0  0  0  0  0  0  0  0  0  0  0
   -2.7770   -0.4430   -0.1680 C   0  0  0  0  0  0  0  0  0  0  0  0
   -1.8540   -1.3020    0.4330 C   0  0  0  0  0  0  0  0  0  0  0  0
   -2.1970   -2.1000    1.0890 H   0  0  0  0  0  0  0  0  0  0  0  0
   -0.4880   -1.1520    0.1950 C   0  0  0  0  0  0  0  0  0  0  0  0
    0.1930   -1.8320    0.7000 H   0  0  0  0  0  0  0  0  0  0  0  0
   -0.0090   -0.1380   -0.6690 C   0  0  0  0  0  0  0  0  0  0  0  0
   -4.2160   -0.6290    0.0590 C   0  0  0  0  0  0  0  0  0  0  0  0
   -4.6820   -1.8130   -0.4210 N   0  0  0  0  0  0  0  0  0  0  0  0
   -5.9960   -2.0820   -0.2770 C   0  0  0  0  0  0  0  0  0  0  0  0
   -6.3190   -3.0360   -0.6820 H   0  0  0  0  0  0  0  0  0  0  0  0
   -6.8910   -1.2260    0.3330 C   0  0  0  0  0  0  0  0  0  0  0  0
   -7.9400   -1.4870    0.4220 H   0  0  0  0  0  0  0  0  0  0  0  0
   -6.4040   -0.0250    0.8340 C   0  0  0  0  0  0  0  0  0  0  0  0
   -7.0920    0.6610    1.3280 H   0  0  0  0  0  0  0  0  0  0  0  0
   -5.0420    0.2920    0.7120 C   0  0  0  0  0  0  0  0  0  0  0  0
   -4.5160    1.5800    1.2740 C   0  0  0  0  0  0  0  0  0  0  0  0
   -5.3990    2.1990    2.1100 F   0  0  0  0  0  0  0  0  0  0  0  0
   -3.3770    1.4270    2.0040 F   0  0  0  0  0  0  0  0  0  0  0  0
   -4.2300    2.4940    0.3070 F   0  0  0  0  0  0  0  0  0  0  0  0
    4.5940   -1.4790    0.1060 C   0  0  0  0  0  0  0  0  0  0  0  0
    4.2980   -2.5220    0.0310 H   0  0  0  0  0  0  0  0  0  0  0  0
    5.9020   -1.2990    0.4140 N   0  0  0  0  0  0  0  0  0  0  0  0
  1  2  1  0  0  0  0
  2  3  1  0  0  0  0
  2  4  1  0  0  0  0
  2  5  1  0  0  0  0
  5  6  1  0  0  0  0
  5 42  2  0  0  0  0
  6  7  1  0  0  0  0
  6  8  2  0  0  0  0
  8  9  1  0  0  0  0
  8 10  1  0  0  0  0
 10 11  1  0  0  0  0
 10 40  2  0  0  0  0
 11 12  1  0  0  0  0
 11 13  1  0  0  0  0
 13 14  1  0  0  0  0
 13 26  2  0  0  0  0
 14 15  2  0  0  0  0
 15 16  1  0  0  0  0
 15 17  1  0  0  0  0
 17 18  2  0  0  0  0
 18 19  1  0  0  0  0
 18 26  1  0  0  0  0
 19 20  1  0  0  0  0
 19 21  2  0  0  0  0
 21 22  1  0  0  0  0
 21 27  1  0  0  0  0
 22 23  1  0  0  0  0
 22 24  2  0  0  0  0
 24 25  1  0  0  0  0
 24 26  1  0  0  0  0
 27 28  1  0  0  0  0
 27 35  2  0  0  0  0
 28 29  2  0  0  0  0
 29 30  1  0  0  0  0
 29 31  1  0  0  0  0
 31 32  1  0  0  0  0
 31 33  2  0  0  0  0
 33 34  1  0  0  0  0
 33 35  1  0  0  0  0
 35 36  1  0  0  0  0
 36 37  1  0  0  0  0
 36 38  1  0  0  0  0
 36 39  1  0  0  0  0
 40 41  1  0  0  0  0
 40 42  1  0  0  0  0
M  END
>  <Name>
CHEMBL463382

>  <IC50>
7

>  <Activity>
active

$$$$
CHEMBL1085324
  MOE2011           3D

 58 60  0  0  0  0  0  0  0  0999 V2000
   -2.3480    4.3400   -1.9300 C   0  0  0  0  0  0  0  0  0  0  0  0
   -2.8290    4.1900   -2.8990 H   0  0  0  0  0  0  0  0  0  0  0  0
   -1.3390    4.7400   -2.0660 H   0  0  0  0  0  0  0  0  0  0  0  0
   -2.9300    5.0280   -1.3130 H   0  0  0  0  0  0  0  0  0  0  0  0
   -2.2700    3.0610   -1.2650 N   0  0  0  0  0  0  0  0  0  0  0  0
   -1.1160    2.3740   -1.2990 N   0  0  0  0  0  0  0  0  0  0  0  0
   -1.3960    1.2700   -0.6060 C   0  0  0  0  0  0  0  0  0  0  0  0
   -0.6230    0.5210   -0.5160 H   0  0  0  0  0  0  0  0  0  0  0  0
   -2.7130    1.2480   -0.0820 C   0  0  0  0  0  0  0  0  0  0  0  0
   -3.5080    0.3710    0.6950 C   0  0  0  0  0  0  0  0  0  0  0  0
   -3.0940   -0.8400    1.2880 N   0  0  0  0  0  0  0  0  0  0  0  0
   -3.8120   -1.5420    1.4320 H   0  0  0  0  0  0  0  0  0  0  0  0
   -1.8730   -1.2650    1.7320 C   0  0  0  0  0  0  0  0  0  0  0  0
   -1.6930   -2.4610    1.9600 O   0  0  0  0  0  0  0  0  0  0  0  0
   -0.9470   -0.3020    2.0070 N   0  0  0  0  0  0  0  0  0  0  0  0
   -1.2200    0.6660    1.9230 H   0  0  0  0  0  0  0  0  0  0  0  0
    0.3920   -0.6000    2.4720 C   0  0  0  0  0  0  0  0  0  0  0  0
    0.3970   -0.4500    3.5590 H   0  0  0  0  0  0  0  0  0  0  0  0
    0.6200   -1.6550    2.3090 H   0  0  0  0  0  0  0  0  0  0  0  0
    1.4090    0.3220    1.8380 C   0  0  0  0  0  0  0  0  0  0  0  0
    1.4170    1.6710    2.2440 C   0  0  0  0  0  0  0  0  0  0  0  0
    0.7240    2.0150    3.0100 H   0  0  0  0  0  0  0  0  0  0  0  0
    2.3030    2.5920    1.6840 C   0  0  0  0  0  0  0  0  0  0  0  0
    2.2840    3.6250    2.0270 H   0  0  0  0  0  0  0  0  0  0  0  0
    3.2030    2.1930    0.6940 C   0  0  0  0  0  0  0  0  0  0  0  0
    3.2060    0.8500    0.2880 C   0  0  0  0  0  0  0  0  0  0  0  0
    3.9130    0.5320   -0.4790 H   0  0  0  0  0  0  0  0  0  0  0  0
    2.3250   -0.0970    0.8500 C   0  0  0  0  0  0  0  0  0  0  0  0
    2.4130   -1.5280    0.3510 C   0  0  0  0  0  0  0  0  0  0  0  0
    3.4140   -1.6920   -0.0660 H   0  0  0  0  0  0  0  0  0  0  0  0
    2.3460   -2.2120    1.2020 H   0  0  0  0  0  0  0  0  0  0  0  0
    1.3520   -1.8370   -0.7130 C   0  0  0  0  0  0  0  0  0  0  0  0
    1.4670   -1.1240   -1.5410 H   0  0  0  0  0  0  0  0  0  0  0  0
    0.3570   -1.6450   -0.2930 H   0  0  0  0  0  0  0  0  0  0  0  0
    1.3680   -3.2800   -1.2840 C   0  0  0  0  0  0  0  0  0  0  0  0
    2.7050   -3.5930   -1.9740 C   0  0  0  0  0  0  0  0  0  0  0  0
    2.6720   -4.5680   -2.4740 H   0  0  0  0  0  0  0  0  0  0  0  0
    3.5340   -3.6260   -1.2600 H   0  0  0  0  0  0  0  0  0  0  0  0
    2.9440   -2.8390   -2.7330 H   0  0  0  0  0  0  0  0  0  0  0  0
    0.2400   -3.3920   -2.3300 C   0  0  0  0  0  0  0  0  0  0  0  0
    0.2030   -4.3950   -2.7690 H   0  0  0  0  0  0  0  0  0  0  0  0
    0.3870   -2.6770   -3.1470 H   0  0  0  0  0  0  0  0  0  0  0  0
   -0.7380   -3.1900   -1.8800 H   0  0  0  0  0  0  0  0  0  0  0  0
    1.1120   -4.3190   -0.1800 C   0  0  0  0  0  0  0  0  0  0  0  0
    1.0170   -5.3260   -0.6010 H   0  0  0  0  0  0  0  0  0  0  0  0
    0.1860   -4.0980    0.3620 H   0  0  0  0  0  0  0  0  0  0  0  0
    1.9290   -4.3490    0.5480 H   0  0  0  0  0  0  0  0  0  0  0  0
    4.1890    3.1730    0.1160 C   0  0  0  0  0  0  0  0  0  0  0  0
    4.5710    2.8740   -1.1580 F   0  0  0  0  0  0  0  0  0  0  0  0
    5.3420    3.2290    0.8420 F   0  0  0  0  0  0  0  0  0  0  0  0
    3.7200    4.4510    0.0700 F   0  0  0  0  0  0  0  0  0  0  0  0
   -4.8710    0.6920    0.8480 C   0  0  0  0  0  0  0  0  0  0  0  0
   -5.5270    0.0310    1.4110 H   0  0  0  0  0  0  0  0  0  0  0  0
   -5.4110    1.8710    0.3340 C   0  0  0  0  0  0  0  0  0  0  0  0
   -6.4640    2.0940    0.4950 H   0  0  0  0  0  0  0  0  0  0  0  0
   -4.6190    2.7700   -0.3770 C   0  0  0  0  0  0  0  0  0  0  0  0
   -5.0440    3.6850   -0.7770 H   0  0  0  0  0  0  0  0  0  0  0  0
   -3.2780    2.4260   -0.5810 C   0  0  0  0  0  0  0  0  0  0  0  0
  1  2  1  0  0  0  0
  1  3  1  0  0  0  0
  1  4  1  0  0  0  0
  1  5  1  0  0  0  0
  5  6  1  0  0  0  0
  5 58  1  0  0  0  0
  6  7  2  0  0  0  0
  7  8  1  0  0  0  0
  7  9  1  0  0  0  0
  9 10  1  0  0  0  0
  9 58  2  0  0  0  0
 10 11  1  0  0  0  0
 10 52  2  0  0  0  0
 11 12  1  0  0  0  0
 11 13  1  0  0  0  0
 13 14  2  0  0  0  0
 13 15  1  0  0  0  0
 15 16  1  0  0  0  0
 15 17  1  0  0  0  0
 17 18  1  0  0  0  0
 17 19  1  0  0  0  0
 17 20  1  0  0  0  0
 20 21  1  0  0  0  0
 20 28  2  0  0  0  0
 21 22  1  0  0  0  0
 21 23  2  0  0  0  0
 23 24  1  0  0  0  0
 23 25  1  0  0  0  0
 25 26  2  0  0  0  0
 25 48  1  0  0  0  0
 26 27  1  0  0  0  0
 26 28  1  0  0  0  0
 28 29  1  0  0  0  0
 29 30  1  0  0  0  0
 29 31  1  0  0  0  0
 29 32  1  0  0  0  0
 32 33  1  0  0  0  0
 32 34  1  0  0  0  0
 32 35  1  0  0  0  0
 35 36  1  0  0  0  0
 35 40  1  0  0  0  0
 35 44  1  0  0  0  0
 36 37  1  0  0  0  0
 36 38  1  0  0  0  0
 36 39  1  0  0  0  0
 40 41  1  0  0  0  0
 40 42  1  0  0  0  0
 40 43  1  0  0  0  0
 44 45  1  0  0  0  0
 44 46  1  0  0  0  0
 44 47  1  0  0  0  0
 48 49  1  0  0  0  0
 48 50  1  0  0  0  0
 48 51  1  0  0  0  0
 52 53  1  0  0  0  0
 52 54  1  0  0  0  0
 54 55  1  0  0  0  0
 54 56  2  0  0  0  0
 56 57  1  0  0  0  0
 56 58  1  0  0  0  0
M  END
>  <Name>
CHEMBL1085324

>  <IC50>
7

>  <Activity>
active

$$$$
CHEMBL183752
  MOE2011           3D

 47 49  0  0  0  0  0  0  0  0999 V2000
    5.4310   -1.4700   -0.7490 C   0  0  0  0  0  0  0  0  0  0  0  0
    6.0390   -2.3820   -0.7830 H   0  0  0  0  0  0  0  0  0  0  0  0
    6.0440   -0.6950   -0.2760 H   0  0  0  0  0  0  0  0  0  0  0  0
    5.2420   -1.1560   -1.7820 H   0  0  0  0  0  0  0  0  0  0  0  0
    4.1080   -1.7120    0.0090 C   0  0  0  0  0  0  0  0  0  0  0  0
    3.4210   -2.9300   -0.6490 C   0  0  0  0  0  0  0  0  0  0  0  0
    4.0660   -3.8160   -0.6100 H   0  0  0  0  0  0  0  0  0  0  0  0
    3.1940   -2.7430   -1.7050 H   0  0  0  0  0  0  0  0  0  0  0  0
    2.4860   -3.1900   -0.1400 H   0  0  0  0  0  0  0  0  0  0  0  0
    4.4240   -2.1000    1.4700 C   0  0  0  0  0  0  0  0  0  0  0  0
    5.0020   -3.0300    1.5150 H   0  0  0  0  0  0  0  0  0  0  0  0
    3.5030   -2.2520    2.0450 H   0  0  0  0  0  0  0  0  0  0  0  0
    5.0110   -1.3320    1.9850 H   0  0  0  0  0  0  0  0  0  0  0  0
    3.2560   -0.4310   -0.0110 C   0  0  0  0  0  0  0  0  0  0  0  0
    1.9730   -0.3780   -0.5780 C   0  0  0  0  0  0  0  0  0  0  0  0
    1.5250   -1.2510   -1.0440 H   0  0  0  0  0  0  0  0  0  0  0  0
    1.2190    0.8070   -0.5840 C   0  0  0  0  0  0  0  0  0  0  0  0
    0.2600    0.7830   -1.0890 H   0  0  0  0  0  0  0  0  0  0  0  0
    1.7210    1.9720   -0.0090 C   0  0  0  0  0  0  0  0  0  0  0  0
    1.0530    3.2120   -0.0020 N   0  0  0  0  0  0  0  0  0  0  0  0
    1.6270    4.0240    0.2000 H   0  0  0  0  0  0  0  0  0  0  0  0
   -0.2550    3.5670   -0.2430 C   0  0  0  0  0  0  0  0  0  0  0  0
   -0.5440    4.7450   -0.4560 O   0  0  0  0  0  0  0  0  0  0  0  0
   -1.3570    2.5900   -0.1670 C   0  0  0  0  0  0  0  0  0  0  0  0
   -1.5140    1.7740    0.9570 C   0  0  0  0  0  0  0  0  0  0  0  0
   -0.8040    1.8150    1.7790 H   0  0  0  0  0  0  0  0  0  0  0  0
   -2.6080    0.9060    1.0350 C   0  0  0  0  0  0  0  0  0  0  0  0
   -2.7250    0.2790    1.9170 H   0  0  0  0  0  0  0  0  0  0  0  0
   -3.5600    0.8440    0.0010 C   0  0  0  0  0  0  0  0  0  0  0  0
   -3.3980    1.6950   -1.1070 C   0  0  0  0  0  0  0  0  0  0  0  0
   -4.1330    1.6940   -1.9100 H   0  0  0  0  0  0  0  0  0  0  0  0
   -2.3090    2.5680   -1.1890 C   0  0  0  0  0  0  0  0  0  0  0  0
   -2.2140    3.2330   -2.0450 H   0  0  0  0  0  0  0  0  0  0  0  0
   -4.7120   -0.0640    0.1020 C   0  0  0  0  0  0  0  0  0  0  0  0
   -5.5770    0.2490    1.1060 N   0  0  0  0  0  0  0  0  0  0  0  0
   -6.6700   -0.5320    1.2590 C   0  0  0  0  0  0  0  0  0  0  0  0
   -7.3330   -0.2410    2.0680 H   0  0  0  0  0  0  0  0  0  0  0  0
   -6.9530   -1.6290    0.4630 C   0  0  0  0  0  0  0  0  0  0  0  0
   -7.8450   -2.2230    0.6310 H   0  0  0  0  0  0  0  0  0  0  0  0
   -6.0590   -1.9470   -0.5540 C   0  0  0  0  0  0  0  0  0  0  0  0
   -6.2500   -2.8070   -1.1900 H   0  0  0  0  0  0  0  0  0  0  0  0
   -4.9210   -1.1600   -0.7420 C   0  0  0  0  0  0  0  0  0  0  0  0
   -3.8150   -1.6050   -1.9910 Cl  0  0  0  0  0  0  0  0  0  0  0  0
    3.0050    1.9410    0.5390 C   0  0  0  0  0  0  0  0  0  0  0  0
    3.4430    2.8330    0.9820 H   0  0  0  0  0  0  0  0  0  0  0  0
    3.7560    0.7590    0.5450 C   0  0  0  0  0  0  0  0  0  0  0  0
    4.7460    0.7860    0.9940 H   0  0  0  0  0  0  0  0  0  0  0  0
  1  2  1  0  0  0  0
  1  3  1  0  0  0  0
  1  4  1  0  0  0  0
  1  5  1  0  0  0  0
  5  6  1  0  0  0  0
  5 10  1  0  0  0  0
  5 14  1  0  0  0  0
  6  7  1  0  0  0  0
  6  8  1  0  0  0  0
  6  9  1  0  0  0  0
 10 11  1  0  0  0  0
 10 12  1  0  0  0  0
 10 13  1  0  0  0  0
 14 15  1  0  0  0  0
 14 46  2  0  0  0  0
 15 16  1  0  0  0  0
 15 17  2  0  0  0  0
 17 18  1  0  0  0  0
 17 19  1  0  0  0  0
 19 20  1  0  0  0  0
 19 44  2  0  0  0  0
 20 21  1  0  0  0  0
 20 22  1  0  0  0  0
 22 23  2  0  0  0  0
 22 24  1  0  0  0  0
 24 25  1  0  0  0  0
 24 32  2  0  0  0  0
 25 26  1  0  0  0  0
 25 27  2  0  0  0  0
 27 28  1  0  0  0  0
 27 29  1  0  0  0  0
 29 30  2  0  0  0  0
 29 34  1  0  0  0  0
 30 31  1  0  0  0  0
 30 32  1  0  0  0  0
 32 33  1  0  0  0  0
 34 35  1  0  0  0  0
 34 42  2  0  0  0  0
 35 36  2  0  0  0  0
 36 37  1  0  0  0  0
 36 38  1  0  0  0  0
 38 39  1  0  0  0  0
 38 40  2  0  0  0  0
 40 41  1  0  0  0  0
 40 42  1  0  0  0  0
 42 43  1  0  0  0  0
 44 45  1  0  0  0  0
 44 46  1  0  0  0  0
 46 47  1  0  0  0  0
M  END
>  <Name>
CHEMBL183752

>  <IC50>
8

>  <Activity>
active

$$$$
CHEMBL456546
  MOE2011           3D

 60 63  0  0  1  0  0  0  0  0999 V2000
    1.1330   -5.5440   -0.1580 C   0  0  0  0  0  0  0  0  0  0  0  0
    1.6080   -6.5040   -0.3900 H   0  0  0  0  0  0  0  0  0  0  0  0
    0.1380   -5.5510   -0.6190 H   0  0  0  0  0  0  0  0  0  0  0  0
    1.0020   -5.5050    0.9290 H   0  0  0  0  0  0  0  0  0  0  0  0
    1.9810   -4.3720   -0.6780 C   0  0  0  0  0  0  0  0  0  0  0  0
    2.2280   -4.5820   -2.1850 C   0  0  0  0  0  0  0  0  0  0  0  0
    2.7470   -5.5300   -2.3730 H   0  0  0  0  0  0  0  0  0  0  0  0
    2.8460   -3.7810   -2.6070 H   0  0  0  0  0  0  0  0  0  0  0  0
    1.2850   -4.6080   -2.7450 H   0  0  0  0  0  0  0  0  0  0  0  0
    3.3420   -4.3510    0.0380 C   0  0  0  0  0  0  0  0  0  0  0  0
    3.9090   -5.2650   -0.1710 H   0  0  0  0  0  0  0  0  0  0  0  0
    3.2320   -4.2820    1.1260 H   0  0  0  0  0  0  0  0  0  0  0  0
    3.9540   -3.5030   -0.2920 H   0  0  0  0  0  0  0  0  0  0  0  0
    1.2850   -3.0790   -0.5570 N   0  0  3  0  0  0  0  0  0  0  0  0
    1.8830   -2.3300   -0.9070 H   0  0  0  0  0  0  0  0  0  0  0  0
    0.8340   -2.7100    0.7940 C   0  0  0  0  0  0  0  0  0  0  0  0
    0.0850   -3.4230    1.1560 H   0  0  0  0  0  0  0  0  0  0  0  0
    1.6690   -2.7140    1.5030 H   0  0  0  0  0  0  0  0  0  0  0  0
    0.2080   -1.3260    0.8400 C   0  0  0  0  0  0  0  0  0  0  0  0
    1.0320   -0.2750    0.9770 N   0  0  0  0  0  0  0  0  0  0  0  0
    0.4700    0.9510    1.0420 C   0  0  0  0  0  0  0  0  0  0  0  0
    1.3110    2.0670    1.2380 N   0  0  0  0  0  0  0  0  0  0  0  0
    0.9310    2.7710    1.8550 H   0  0  0  0  0  0  0  0  0  0  0  0
    2.6040    2.3170    0.7550 C   0  0  0  0  0  0  0  0  0  0  0  0
    3.3550    3.3560    1.3230 C   0  0  0  0  0  0  0  0  0  0  0  0
    2.9400    3.9610    2.1260 H   0  0  0  0  0  0  0  0  0  0  0  0
    4.6520    3.6330    0.8800 C   0  0  0  0  0  0  0  0  0  0  0  0
    5.2070    4.4470    1.3440 H   0  0  0  0  0  0  0  0  0  0  0  0
    5.2320    2.8740   -0.1430 C   0  0  0  0  0  0  0  0  0  0  0  0
    4.4870    1.8390   -0.7170 C   0  0  0  0  0  0  0  0  0  0  0  0
    4.9060    1.2360   -1.5210 H   0  0  0  0  0  0  0  0  0  0  0  0
    3.1920    1.5620   -0.2660 C   0  0  0  0  0  0  0  0  0  0  0  0
    2.6380    0.7550   -0.7390 H   0  0  0  0  0  0  0  0  0  0  0  0
    6.6190    3.1960   -0.6280 C   0  0  0  0  0  0  0  0  0  0  0  0
    7.4830    3.4690    0.3900 F   0  0  0  0  0  0  0  0  0  0  0  0
    7.1940    2.1870   -1.3400 F   0  0  0  0  0  0  0  0  0  0  0  0
    6.6430    4.2890   -1.4400 F   0  0  0  0  0  0  0  0  0  0  0  0
   -0.9200    1.1440    0.9090 C   0  0  0  0  0  0  0  0  0  0  0  0
   -1.5750    2.4010    0.8980 C   0  0  0  0  0  0  0  0  0  0  0  0
   -1.0120    3.3280    0.9820 H   0  0  0  0  0  0  0  0  0  0  0  0
   -2.9590    2.4880    0.7520 C   0  0  0  0  0  0  0  0  0  0  0  0
   -3.4330    3.4680    0.7490 H   0  0  0  0  0  0  0  0  0  0  0  0
   -3.7240    1.3290    0.6080 C   0  0  0  0  0  0  0  0  0  0  0  0
   -3.0610    0.0900    0.6260 C   0  0  0  0  0  0  0  0  0  0  0  0
   -3.6430   -0.8260    0.5210 H   0  0  0  0  0  0  0  0  0  0  0  0
   -1.6810   -0.0210    0.7610 C   0  0  0  0  0  0  0  0  0  0  0  0
   -1.1300   -1.2380    0.7360 N   0  0  0  0  0  0  0  0  0  0  0  0
   -5.1800    1.3940    0.4510 C   0  0  0  0  0  0  0  0  0  0  0  0
   -5.8650    1.0170    1.5630 N   0  0  0  0  0  0  0  0  0  0  0  0
   -7.2130    1.0530    1.5160 C   0  0  0  0  0  0  0  0  0  0  0  0
   -7.7150    0.7450    2.4280 H   0  0  0  0  0  0  0  0  0  0  0  0
   -7.9320    1.4480    0.4050 C   0  0  0  0  0  0  0  0  0  0  0  0
   -9.0160    1.4610    0.4190 H   0  0  0  0  0  0  0  0  0  0  0  0
   -7.2230    1.8270   -0.7290 C   0  0  0  0  0  0  0  0  0  0  0  0
   -7.7700    2.1420   -1.6160 H   0  0  0  0  0  0  0  0  0  0  0  0
   -5.8200    1.7990   -0.7250 C   0  0  0  0  0  0  0  0  0  0  0  0
   -5.0490    2.2060   -1.9460 C   0  0  0  0  0  0  0  0  0  0  0  0
   -5.8360    2.3460   -3.0530 F   0  0  0  0  0  0  0  0  0  0  0  0
   -4.4260    3.4080   -1.7930 F   0  0  0  0  0  0  0  0  0  0  0  0
   -4.0830    1.3150   -2.3010 F   0  0  0  0  0  0  0  0  0  0  0  0
  1  2  1  0  0  0  0
  1  3  1  0  0  0  0
  1  4  1  0  0  0  0
  1  5  1  0  0  0  0
  5  6  1  0  0  0  0
  5 10  1  0  0  0  0
  5 14  1  0  0  0  0
  6  7  1  0  0  0  0
  6  8  1  0  0  0  0
  6  9  1  0  0  0  0
 10 11  1  0  0  0  0
 10 12  1  0  0  0  0
 10 13  1  0  0  0  0
 14 15  1  0  0  0  0
 14 16  1  0  0  0  0
 16 17  1  0  0  0  0
 16 18  1  0  0  0  0
 16 19  1  0  0  0  0
 19 20  1  0  0  0  0
 19 47  2  0  0  0  0
 20 21  2  0  0  0  0
 21 22  1  0  0  0  0
 21 38  1  0  0  0  0
 22 23  1  0  0  0  0
 22 24  1  0  0  0  0
 24 25  1  0  0  0  0
 24 32  2  0  0  0  0
 25 26  1  0  0  0  0
 25 27  2  0  0  0  0
 27 28  1  0  0  0  0
 27 29  1  0  0  0  0
 29 30  2  0  0  0  0
 29 34  1  0  0  0  0
 30 31  1  0  0  0  0
 30 32  1  0  0  0  0
 32 33  1  0  0  0  0
 34 35  1  0  0  0  0
 34 36  1  0  0  0  0
 34 37  1  0  0  0  0
 38 39  1  0  0  0  0
 38 46  2  0  0  0  0
 39 40  1  0  0  0  0
 39 41  2  0  0  0  0
 41 42  1  0  0  0  0
 41 43  1  0  0  0  0
 43 44  2  0  0  0  0
 43 48  1  0  0  0  0
 44 45  1  0  0  0  0
 44 46  1  0  0  0  0
 46 47  1  0  0  0  0
 48 49  1  0  0  0  0
 48 56  2  0  0  0  0
 49 50  2  0  0  0  0
 50 51  1  0  0  0  0
 50 52  1  0  0  0  0
 52 53  1  0  0  0  0
 52 54  2  0  0  0  0
 54 55  1  0  0  0  0
 54 56  1  0  0  0  0
 56 57  1  0  0  0  0
 57 58  1  0  0  0  0
 57 59  1  0  0  0  0
 57 60  1  0  0  0  0
M  END
>  <Name>
CHEMBL456546

>  <IC50>
8

>  <Activity>
active

$$$$
CHEMBL451895
  MOE2011           3D

 73 78  0  0  1  0  0  0  0  0999 V2000
   -6.6600    5.9340    1.2640 F   0  0  0  0  0  0  0  0  0  0  0  0
   -6.0770    5.4990    0.1120 C   0  0  0  0  0  0  0  0  0  0  0  0
   -6.8980    4.5270   -0.3750 F   0  0  0  0  0  0  0  0  0  0  0  0
   -6.1680    6.5380   -0.7650 F   0  0  0  0  0  0  0  0  0  0  0  0
   -4.6640    5.0250    0.2960 C   0  0  0  0  0  0  0  0  0  0  0  0
   -3.9850    4.4370   -0.7750 C   0  0  0  0  0  0  0  0  0  0  0  0
   -4.4720    4.3220   -1.7420 H   0  0  0  0  0  0  0  0  0  0  0  0
   -2.6770    3.9760   -0.6140 C   0  0  0  0  0  0  0  0  0  0  0  0
   -2.1830    3.5230   -1.4690 H   0  0  0  0  0  0  0  0  0  0  0  0
   -2.0110    4.0910    0.6130 C   0  0  0  0  0  0  0  0  0  0  0  0
   -0.7210    3.5760    0.8300 N   0  0  0  0  0  0  0  0  0  0  0  0
   -0.2710    3.8750    1.6830 H   0  0  0  0  0  0  0  0  0  0  0  0
    0.0110    2.6380    0.0730 C   0  0  0  0  0  0  0  0  0  0  0  0
   -0.6820    1.7250   -0.6380 N   0  0  0  0  0  0  0  0  0  0  0  0
    0.0110    0.8130   -1.3310 C   0  0  0  0  0  0  0  0  0  0  0  0
   -0.7680   -0.2730   -2.0520 C   0  0  0  0  0  0  0  0  0  0  0  0
   -0.1460   -0.6750   -2.8620 H   0  0  0  0  0  0  0  0  0  0  0  0
   -1.6280    0.2160   -2.5280 H   0  0  0  0  0  0  0  0  0  0  0  0
   -1.2590   -1.3650   -1.1780 N   0  0  0  0  0  0  0  0  0  0  0  0
   -2.0680   -2.3240   -1.9550 C   0  0  0  0  0  0  0  0  0  0  0  0
   -2.9480   -1.8120   -2.3620 H   0  0  0  0  0  0  0  0  0  0  0  0
   -1.4930   -2.7140   -2.8070 H   0  0  0  0  0  0  0  0  0  0  0  0
   -2.5550   -3.5050   -1.0890 C   0  0  0  0  0  0  0  0  0  0  0  0
   -3.1170   -4.1760   -1.7460 H   0  0  0  0  0  0  0  0  0  0  0  0
   -3.2510   -3.1210   -0.3330 H   0  0  0  0  0  0  0  0  0  0  0  0
   -1.4300   -4.2200   -0.4620 N   0  0  0  0  0  0  0  0  0  0  0  0
   -0.6250   -3.2650    0.3210 C   0  0  0  0  0  0  0  0  0  0  0  0
   -1.1990   -2.8740    1.1710 H   0  0  0  0  0  0  0  0  0  0  0  0
    0.2590   -3.7710    0.7280 H   0  0  0  0  0  0  0  0  0  0  0  0
   -0.1380   -2.0860   -0.5410 C   0  0  0  0  0  0  0  0  0  0  0  0
    0.5650   -2.4570   -1.3000 H   0  0  0  0  0  0  0  0  0  0  0  0
    0.4180   -1.4120    0.1210 H   0  0  0  0  0  0  0  0  0  0  0  0
   -1.7940   -5.3930    0.3390 C   0  0  0  0  0  0  0  0  0  0  0  0
   -0.8580   -5.8100    0.7420 H   0  0  0  0  0  0  0  0  0  0  0  0
   -2.7630   -5.2040    1.5110 C   0  0  0  0  0  0  0  0  0  0  0  0
   -2.3130   -4.6650    2.3510 H   0  0  0  0  0  0  0  0  0  0  0  0
   -3.6660   -4.6640    1.2080 H   0  0  0  0  0  0  0  0  0  0  0  0
   -3.1470   -6.6300    1.9020 C   0  0  0  0  0  0  0  0  0  0  0  0
   -2.5100   -6.9880    2.7190 H   0  0  0  0  0  0  0  0  0  0  0  0
   -4.1840   -6.6800    2.2510 H   0  0  0  0  0  0  0  0  0  0  0  0
   -2.9250   -7.4900    0.6560 C   0  0  0  0  0  0  0  0  0  0  0  0
   -3.8340   -8.0270    0.3630 H   0  0  0  0  0  0  0  0  0  0  0  0
   -2.1510   -8.2400    0.8560 H   0  0  0  0  0  0  0  0  0  0  0  0
   -2.4630   -6.5320   -0.4390 C   0  0  0  0  0  0  0  0  0  0  0  0
   -3.3390   -6.1890   -0.9990 H   0  0  0  0  0  0  0  0  0  0  0  0
   -1.7790   -7.0160   -1.1440 H   0  0  0  0  0  0  0  0  0  0  0  0
    1.3540    0.7600   -1.3850 N   0  0  0  0  0  0  0  0  0  0  0  0
    2.0450    1.6730   -0.6950 C   0  0  0  0  0  0  0  0  0  0  0  0
    3.4380    1.6240   -0.7390 C   0  0  0  0  0  0  0  0  0  0  0  0
    3.8960    0.8500   -1.3550 H   0  0  0  0  0  0  0  0  0  0  0  0
    4.2550    2.5330   -0.0460 C   0  0  0  0  0  0  0  0  0  0  0  0
    3.6220    3.5430    0.6860 C   0  0  0  0  0  0  0  0  0  0  0  0
    4.2160    4.2900    1.2100 H   0  0  0  0  0  0  0  0  0  0  0  0
    2.2290    3.6140    0.7460 C   0  0  0  0  0  0  0  0  0  0  0  0
    1.7840    4.4270    1.3150 H   0  0  0  0  0  0  0  0  0  0  0  0
    1.4210    2.6690    0.0670 C   0  0  0  0  0  0  0  0  0  0  0  0
    5.7260    2.4800   -0.1230 C   0  0  0  0  0  0  0  0  0  0  0  0
    6.2740    3.6180   -0.6340 N   0  0  0  0  0  0  0  0  0  0  0  0
    7.6150    3.6760   -0.7710 C   0  0  0  0  0  0  0  0  0  0  0  0
    7.9970    4.6020   -1.1900 H   0  0  0  0  0  0  0  0  0  0  0  0
    8.4650    2.6490   -0.4160 C   0  0  0  0  0  0  0  0  0  0  0  0
    9.5370    2.7410   -0.5480 H   0  0  0  0  0  0  0  0  0  0  0  0
    7.9030    1.4970    0.1210 C   0  0  0  0  0  0  0  0  0  0  0  0
    8.5580    0.6790    0.4170 H   0  0  0  0  0  0  0  0  0  0  0  0
    6.5110    1.3960    0.2890 C   0  0  0  0  0  0  0  0  0  0  0  0
    5.9300    0.1510    0.8960 C   0  0  0  0  0  0  0  0  0  0  0  0
    6.8670   -0.6180    1.5250 F   0  0  0  0  0  0  0  0  0  0  0  0
    5.3510   -0.6630   -0.0290 F   0  0  0  0  0  0  0  0  0  0  0  0
    4.9770    0.3960    1.8370 F   0  0  0  0  0  0  0  0  0  0  0  0
   -2.6920    4.6990    1.6770 C   0  0  0  0  0  0  0  0  0  0  0  0
   -2.2150    4.8030    2.6480 H   0  0  0  0  0  0  0  0  0  0  0  0
   -4.0030    5.1600    1.5220 C   0  0  0  0  0  0  0  0  0  0  0  0
   -4.5060    5.6170    2.3730 H   0  0  0  0  0  0  0  0  0  0  0  0
  1  2  1  0  0  0  0
  2  3  1  0  0  0  0
  2  4  1  0  0  0  0
  2  5  1  0  0  0  0
  5  6  1  0  0  0  0
  5 72  2  0  0  0  0
  6  7  1  0  0  0  0
  6  8  2  0  0  0  0
  8  9  1  0  0  0  0
  8 10  1  0  0  0  0
 10 11  1  0  0  0  0
 10 70  2  0  0  0  0
 11 12  1  0  0  0  0
 11 13  1  0  0  0  0
 13 14  1  0  0  0  0
 13 56  2  0  0  0  0
 14 15  2  0  0  0  0
 15 16  1  0  0  0  0
 15 47  1  0  0  0  0
 16 17  1  0  0  0  0
 16 18  1  0  0  0  0
 16 19  1  0  0  0  0
 19 20  1  0  0  0  0
 19 30  1  0  0  0  0
 20 21  1  0  0  0  0
 20 22  1  0  0  0  0
 20 23  1  0  0  0  0
 23 24  1  0  0  0  0
 23 25  1  0  0  0  0
 23 26  1  0  0  0  0
 26 27  1  0  0  0  0
 26 33  1  0  0  0  0
 27 28  1  0  0  0  0
 27 29  1  0  0  0  0
 27 30  1  0  0  0  0
 30 31  1  0  0  0  0
 30 32  1  0  0  0  0
 33 34  1  0  0  0  0
 33 35  1  0  0  0  0
 33 44  1  0  0  0  0
 35 36  1  0  0  0  0
 35 37  1  0  0  0  0
 35 38  1  0  0  0  0
 38 39  1  0  0  0  0
 38 40  1  0  0  0  0
 38 41  1  0  0  0  0
 41 42  1  0  0  0  0
 41 43  1  0  0  0  0
 41 44  1  0  0  0  0
 44 45  1  0  0  0  0
 44 46  1  0  0  0  0
 47 48  2  0  0  0  0
 48 49  1  0  0  0  0
 48 56  1  0  0  0  0
 49 50  1  0  0  0  0
 49 51  2  0  0  0  0
 51 52  1  0  0  0  0
 51 57  1  0  0  0  0
 52 53  1  0  0  0  0
 52 54  2  0  0  0  0
 54 55  1  0  0  0  0
 54 56  1  0  0  0  0
 57 58  1  0  0  0  0
 57 65  2  0  0  0  0
 58 59  2  0  0  0  0
 59 60  1  0  0  0  0
 59 61  1  0  0  0  0
 61 62  1  0  0  0  0
 61 63  2  0  0  0  0
 63 64  1  0  0  0  0
 63 65  1  0  0  0  0
 65 66  1  0  0  0  0
 66 67  1  0  0  0  0
 66 68  1  0  0  0  0
 66 69  1  0  0  0  0
 70 71  1  0  0  0  0
 70 72  1  0  0  0  0
 72 73  1  0  0  0  0
M  END
>  <Name>
CHEMBL451895

>  <IC50>
8

>  <Activity>
active

$$$$
CHEMBL1083713
  MOE2011           3D

 50 52  0  0  0  0  0  0  0  0999 V2000
   -4.9750    3.5670   -0.2740 C   0  0  0  0  0  0  0  0  0  0  0  0
   -5.5600    4.4800   -0.4140 H   0  0  0  0  0  0  0  0  0  0  0  0
   -5.5710    2.8600    0.3120 H   0  0  0  0  0  0  0  0  0  0  0  0
   -4.7510    3.1460   -1.2570 H   0  0  0  0  0  0  0  0  0  0  0  0
   -3.7820    3.9070    0.4220 O   0  0  0  0  0  0  0  0  0  0  0  0
   -2.9480    2.7780    0.6940 C   0  0  0  0  0  0  0  0  0  0  0  0
   -2.3090    3.0560    1.5400 H   0  0  0  0  0  0  0  0  0  0  0  0
   -3.5580    1.9270    1.0140 H   0  0  0  0  0  0  0  0  0  0  0  0
   -2.0660    2.4440   -0.5110 C   0  0  0  0  0  0  0  0  0  0  0  0
   -2.6820    2.2240   -1.3890 H   0  0  0  0  0  0  0  0  0  0  0  0
   -1.5030    3.3450   -0.7880 H   0  0  0  0  0  0  0  0  0  0  0  0
   -1.0670    1.3070   -0.2410 C   0  0  0  0  0  0  0  0  0  0  0  0
   -0.4020    1.6580    0.5520 H   0  0  0  0  0  0  0  0  0  0  0  0
   -0.4390    1.1730   -1.1310 H   0  0  0  0  0  0  0  0  0  0  0  0
   -1.6530   -0.0510    0.1060 C   0  0  0  0  0  0  0  0  0  0  0  0
   -2.8000   -0.4990   -0.5840 C   0  0  0  0  0  0  0  0  0  0  0  0
   -3.2530    0.1300   -1.3500 H   0  0  0  0  0  0  0  0  0  0  0  0
   -3.3910   -1.7450   -0.3250 C   0  0  0  0  0  0  0  0  0  0  0  0
   -2.7920   -2.5900    0.6090 C   0  0  0  0  0  0  0  0  0  0  0  0
   -3.2110   -3.5720    0.8180 H   0  0  0  0  0  0  0  0  0  0  0  0
   -1.6350   -2.1870    1.2760 C   0  0  0  0  0  0  0  0  0  0  0  0
   -1.1720   -2.8750    1.9820 H   0  0  0  0  0  0  0  0  0  0  0  0
   -1.0530   -0.9230    1.0450 C   0  0  0  0  0  0  0  0  0  0  0  0
    0.2180   -0.6100    1.8040 C   0  0  0  0  0  0  0  0  0  0  0  0
    0.2020   -1.1090    2.7810 H   0  0  0  0  0  0  0  0  0  0  0  0
    0.3090    0.4550    2.0270 H   0  0  0  0  0  0  0  0  0  0  0  0
    1.3950   -1.0150    1.0650 N   0  0  0  0  0  0  0  0  0  0  0  0
    1.6710   -0.4690    0.2620 H   0  0  0  0  0  0  0  0  0  0  0  0
    2.1310   -2.1220    1.3820 C   0  0  0  0  0  0  0  0  0  0  0  0
    1.7920   -2.9400    2.2370 O   0  0  0  0  0  0  0  0  0  0  0  0
    3.2420   -2.3650    0.6210 N   0  0  0  0  0  0  0  0  0  0  0  0
    3.5200   -3.3400    0.6550 H   0  0  0  0  0  0  0  0  0  0  0  0
    4.0280   -1.5190   -0.1740 C   0  0  0  0  0  0  0  0  0  0  0  0
    4.7720   -2.0880   -1.2370 C   0  0  0  0  0  0  0  0  0  0  0  0
    4.6980   -3.1620   -1.4160 H   0  0  0  0  0  0  0  0  0  0  0  0
    5.5980   -1.3430   -2.1340 C   0  0  0  0  0  0  0  0  0  0  0  0
    6.1050   -1.8830   -2.9340 H   0  0  0  0  0  0  0  0  0  0  0  0
    5.7910    0.0480   -2.0370 C   0  0  0  0  0  0  0  0  0  0  0  0
    6.4240    0.6060   -2.7120 H   0  0  0  0  0  0  0  0  0  0  0  0
    5.1210    0.6410   -0.9540 C   0  0  0  0  0  0  0  0  0  0  0  0
    5.1430    1.9210   -0.5440 N   0  0  0  0  0  0  0  0  0  0  0  0
    4.4040    1.9310    0.5780 N   0  0  0  0  0  0  0  0  0  0  0  0
    4.3040    2.8110    1.0710 H   0  0  0  0  0  0  0  0  0  0  0  0
    3.8780    0.7190    0.9190 C   0  0  0  0  0  0  0  0  0  0  0  0
    3.3120    0.5990    1.8310 H   0  0  0  0  0  0  0  0  0  0  0  0
    4.2770   -0.1420   -0.0690 C   0  0  0  0  0  0  0  0  0  0  0  0
   -4.6190   -2.1810   -1.0810 C   0  0  0  0  0  0  0  0  0  0  0  0
   -5.3980   -3.0540   -0.3830 F   0  0  0  0  0  0  0  0  0  0  0  0
   -5.4370   -1.1430   -1.4160 F   0  0  0  0  0  0  0  0  0  0  0  0
   -4.3100   -2.8060   -2.2500 F   0  0  0  0  0  0  0  0  0  0  0  0
  1  2  1  0  0  0  0
  1  3  1  0  0  0  0
  1  4  1  0  0  0  0
  1  5  1  0  0  0  0
  5  6  1  0  0  0  0
  6  7  1  0  0  0  0
  6  8  1  0  0  0  0
  6  9  1  0  0  0  0
  9 10  1  0  0  0  0
  9 11  1  0  0  0  0
  9 12  1  0  0  0  0
 12 13  1  0  0  0  0
 12 14  1  0  0  0  0
 12 15  1  0  0  0  0
 15 16  1  0  0  0  0
 15 23  2  0  0  0  0
 16 17  1  0  0  0  0
 16 18  2  0  0  0  0
 18 19  1  0  0  0  0
 18 47  1  0  0  0  0
 19 20  1  0  0  0  0
 19 21  2  0  0  0  0
 21 22  1  0  0  0  0
 21 23  1  0  0  0  0
 23 24  1  0  0  0  0
 24 25  1  0  0  0  0
 24 26  1  0  0  0  0
 24 27  1  0  0  0  0
 27 28  1  0  0  0  0
 27 29  1  0  0  0  0
 29 30  2  0  0  0  0
 29 31  1  0  0  0  0
 31 32  1  0  0  0  0
 31 33  1  0  0  0  0
 33 34  2  0  0  0  0
 33 46  1  0  0  0  0
 34 35  1  0  0  0  0
 34 36  1  0  0  0  0
 36 37  1  0  0  0  0
 36 38  2  0  0  0  0
 38 39  1  0  0  0  0
 38 40  1  0  0  0  0
 40 41  2  0  0  0  0
 40 46  1  0  0  0  0
 41 42  1  0  0  0  0
 42 43  1  0  0  0  0
 42 44  1  0  0  0  0
 44 45  1  0  0  0  0
 44 46  2  0  0  0  0
 47 48  1  0  0  0  0
 47 49  1  0  0  0  0
 47 50  1  0  0  0  0
M  END
>  <Name>
CHEMBL1083713

>  <IC50>
8

>  <Activity>
active

$$$$
CHEMBL1082460
  MOE2011           3D

 53 56  0  0  0  0  0  0  0  0999 V2000
   -5.4690   -3.4000   -0.6460 F   0  0  0  0  0  0  0  0  0  0  0  0
   -5.1630   -2.5660    0.3850 C   0  0  0  0  0  0  0  0  0  0  0  0
   -5.5470   -3.2180    1.5190 F   0  0  0  0  0  0  0  0  0  0  0  0
   -6.0090   -1.5040    0.2700 F   0  0  0  0  0  0  0  0  0  0  0  0
   -3.7150   -2.1670    0.3940 C   0  0  0  0  0  0  0  0  0  0  0  0
   -2.7860   -2.8770    1.1590 C   0  0  0  0  0  0  0  0  0  0  0  0
   -3.1010   -3.7250    1.7650 H   0  0  0  0  0  0  0  0  0  0  0  0
   -1.4430   -2.5050    1.1540 C   0  0  0  0  0  0  0  0  0  0  0  0
   -0.7380   -3.0790    1.7540 H   0  0  0  0  0  0  0  0  0  0  0  0
   -0.9960   -1.4140    0.3890 C   0  0  0  0  0  0  0  0  0  0  0  0
    0.4750   -1.0910    0.4100 C   0  0  0  0  0  0  0  0  0  0  0  0
    0.9400   -1.4700    1.3280 H   0  0  0  0  0  0  0  0  0  0  0  0
    0.6460   -0.0100    0.4030 H   0  0  0  0  0  0  0  0  0  0  0  0
    1.1580   -1.6870   -0.7190 N   0  0  0  0  0  0  0  0  0  0  0  0
    0.6090   -2.2410   -1.3670 H   0  0  0  0  0  0  0  0  0  0  0  0
    2.4790   -1.6090   -1.0640 C   0  0  0  0  0  0  0  0  0  0  0  0
    2.8490   -2.1710   -2.0910 O   0  0  0  0  0  0  0  0  0  0  0  0
    3.2720   -0.8980   -0.1980 N   0  0  0  0  0  0  0  0  0  0  0  0
    2.8350   -0.5400    0.6360 H   0  0  0  0  0  0  0  0  0  0  0  0
    4.6430   -0.6140   -0.3350 C   0  0  0  0  0  0  0  0  0  0  0  0
    5.4520   -0.9650   -1.4400 C   0  0  0  0  0  0  0  0  0  0  0  0
    5.0170   -1.5060   -2.2790 H   0  0  0  0  0  0  0  0  0  0  0  0
    6.8440   -0.6480   -1.5510 C   0  0  0  0  0  0  0  0  0  0  0  0
    7.3700   -0.9670   -2.4510 H   0  0  0  0  0  0  0  0  0  0  0  0
    7.5670    0.0520   -0.5650 C   0  0  0  0  0  0  0  0  0  0  0  0
    8.6190    0.2870   -0.6550 H   0  0  0  0  0  0  0  0  0  0  0  0
    6.7950    0.4160    0.5500 C   0  0  0  0  0  0  0  0  0  0  0  0
    7.1580    1.0810    1.6600 N   0  0  0  0  0  0  0  0  0  0  0  0
    6.0380    1.1510    2.4000 N   0  0  0  0  0  0  0  0  0  0  0  0
    6.0950    1.6170    3.2990 H   0  0  0  0  0  0  0  0  0  0  0  0
    4.9440    0.5670    1.8290 C   0  0  0  0  0  0  0  0  0  0  0  0
    3.9890    0.5620    2.3330 H   0  0  0  0  0  0  0  0  0  0  0  0
    5.3900    0.0800    0.6280 C   0  0  0  0  0  0  0  0  0  0  0  0
   -1.9200   -0.7040   -0.4070 C   0  0  0  0  0  0  0  0  0  0  0  0
   -1.5230    0.4790   -1.2690 C   0  0  0  0  0  0  0  0  0  0  0  0
   -0.5130    0.3150   -1.6640 H   0  0  0  0  0  0  0  0  0  0  0  0
   -2.1660    0.5130   -2.1590 H   0  0  0  0  0  0  0  0  0  0  0  0
   -1.5570    1.8210   -0.5240 C   0  0  0  0  0  0  0  0  0  0  0  0
   -1.0040    2.5650   -1.1130 H   0  0  0  0  0  0  0  0  0  0  0  0
   -1.0280    1.7500    0.4340 H   0  0  0  0  0  0  0  0  0  0  0  0
   -2.9530    2.3500   -0.3010 C   0  0  0  0  0  0  0  0  0  0  0  0
   -3.5890    2.1960    0.9380 C   0  0  0  0  0  0  0  0  0  0  0  0
   -3.0790    1.6980    1.7600 H   0  0  0  0  0  0  0  0  0  0  0  0
   -4.8880    2.6700    1.1310 C   0  0  0  0  0  0  0  0  0  0  0  0
   -5.3760    2.5430    2.0940 H   0  0  0  0  0  0  0  0  0  0  0  0
   -5.5620    3.3030    0.0890 C   0  0  0  0  0  0  0  0  0  0  0  0
   -6.5730    3.6730    0.2400 H   0  0  0  0  0  0  0  0  0  0  0  0
   -4.9390    3.4620   -1.1480 C   0  0  0  0  0  0  0  0  0  0  0  0
   -5.4640    3.9560   -1.9610 H   0  0  0  0  0  0  0  0  0  0  0  0
   -3.6420    2.9870   -1.3430 C   0  0  0  0  0  0  0  0  0  0  0  0
   -3.1710    3.1170   -2.3150 H   0  0  0  0  0  0  0  0  0  0  0  0
   -3.2720   -1.0940   -0.3920 C   0  0  0  0  0  0  0  0  0  0  0  0
   -3.9950   -0.5440   -0.9960 H   0  0  0  0  0  0  0  0  0  0  0  0
  1  2  1  0  0  0  0
  2  3  1  0  0  0  0
  2  4  1  0  0  0  0
  2  5  1  0  0  0  0
  5  6  1  0  0  0  0
  5 52  2  0  0  0  0
  6  7  1  0  0  0  0
  6  8  2  0  0  0  0
  8  9  1  0  0  0  0
  8 10  1  0  0  0  0
 10 11  1  0  0  0  0
 10 34  2  0  0  0  0
 11 12  1  0  0  0  0
 11 13  1  0  0  0  0
 11 14  1  0  0  0  0
 14 15  1  0  0  0  0
 14 16  1  0  0  0  0
 16 17  2  0  0  0  0
 16 18  1  0  0  0  0
 18 19  1  0  0  0  0
 18 20  1  0  0  0  0
 20 21  2  0  0  0  0
 20 33  1  0  0  0  0
 21 22  1  0  0  0  0
 21 23  1  0  0  0  0
 23 24  1  0  0  0  0
 23 25  2  0  0  0  0
 25 26  1  0  0  0  0
 25 27  1  0  0  0  0
 27 28  2  0  0  0  0
 27 33  1  0  0  0  0
 28 29  1  0  0  0  0
 29 30  1  0  0  0  0
 29 31  1  0  0  0  0
 31 32  1  0  0  0  0
 31 33  2  0  0  0  0
 34 35  1  0  0  0  0
 34 52  1  0  0  0  0
 35 36  1  0  0  0  0
 35 37  1  0  0  0  0
 35 38  1  0  0  0  0
 38 39  1  0  0  0  0
 38 40  1  0  0  0  0
 38 41  1  0  0  0  0
 41 42  1  0  0  0  0
 41 50  2  0  0  0  0
 42 43  1  0  0  0  0
 42 44  2  0  0  0  0
 44 45  1  0  0  0  0
 44 46  1  0  0  0  0
 46 47  1  0  0  0  0
 46 48  2  0  0  0  0
 48 49  1  0  0  0  0
 48 50  1  0  0  0  0
 50 51  1  0  0  0  0
 52 53  1  0  0  0  0
M  END
>  <Name>
CHEMBL1082460

>  <IC50>
8

>  <Activity>
active

$$$$
CHEMBL457002
  MOE2011           3D

 58 62  0  0  1  0  0  0  0  0999 V2000
    7.3790   -4.3130    0.7680 F   0  0  0  0  0  0  0  0  0  0  0  0
    7.1050   -3.1460    0.1230 C   0  0  0  0  0  0  0  0  0  0  0  0
    7.6160   -3.2870   -1.1320 F   0  0  0  0  0  0  0  0  0  0  0  0
    7.8640   -2.1950    0.7320 F   0  0  0  0  0  0  0  0  0  0  0  0
    5.6530   -2.7960    0.1200 C   0  0  0  0  0  0  0  0  0  0  0  0
    5.1560   -1.7600   -0.6680 C   0  0  0  0  0  0  0  0  0  0  0  0
    5.8160   -1.1880   -1.3170 H   0  0  0  0  0  0  0  0  0  0  0  0
    3.7990   -1.4490   -0.6230 C   0  0  0  0  0  0  0  0  0  0  0  0
    3.4210   -0.6460   -1.2450 H   0  0  0  0  0  0  0  0  0  0  0  0
    2.9580   -2.1730    0.2150 C   0  0  0  0  0  0  0  0  0  0  0  0
    1.5960   -1.9410    0.3360 N   0  0  0  0  0  0  0  0  0  0  0  0
    1.1850   -2.6090    0.9690 H   0  0  0  0  0  0  0  0  0  0  0  0
    0.7590   -0.9380   -0.1670 C   0  0  0  0  0  0  0  0  0  0  0  0
    1.2980    0.2600   -0.4600 N   0  0  0  0  0  0  0  0  0  0  0  0
    0.4690    1.2390   -0.8540 C   0  0  0  0  0  0  0  0  0  0  0  0
    1.0740    2.5980   -1.1500 C   0  0  0  0  0  0  0  0  0  0  0  0
    0.3380    3.2270   -1.6680 H   0  0  0  0  0  0  0  0  0  0  0  0
    1.8870    2.4150   -1.8650 H   0  0  0  0  0  0  0  0  0  0  0  0
    1.6130    3.2970    0.0340 N   0  0  0  0  0  0  0  0  0  0  0  0
    0.5620    3.7850    0.9490 C   0  0  0  0  0  0  0  0  0  0  0  0
   -0.3940    3.2700    0.8020 H   0  0  0  0  0  0  0  0  0  0  0  0
    0.8910    3.5390    1.9670 H   0  0  0  0  0  0  0  0  0  0  0  0
    0.3480    5.3030    0.8690 C   0  0  0  0  0  0  0  0  0  0  0  0
   -0.4130    5.6130    1.5920 H   0  0  0  0  0  0  0  0  0  0  0  0
   -0.0130    5.5920   -0.1250 H   0  0  0  0  0  0  0  0  0  0  0  0
    1.5350    6.0550    1.1510 O   0  0  0  0  0  0  0  0  0  0  0  0
    2.7380    5.3730    0.7770 C   0  0  0  0  0  0  0  0  0  0  0  0
    3.4680    6.1350    0.4860 H   0  0  0  0  0  0  0  0  0  0  0  0
    3.1360    4.8640    1.6630 H   0  0  0  0  0  0  0  0  0  0  0  0
    2.5190    4.3870   -0.3720 C   0  0  0  0  0  0  0  0  0  0  0  0
    3.4800    3.9600   -0.6790 H   0  0  0  0  0  0  0  0  0  0  0  0
    2.1020    4.9330   -1.2290 H   0  0  0  0  0  0  0  0  0  0  0  0
   -0.8600    1.0980   -0.9990 N   0  0  0  0  0  0  0  0  0  0  0  0
   -1.3900   -0.1030   -0.7460 C   0  0  0  0  0  0  0  0  0  0  0  0
   -2.7650   -0.2710   -0.8690 C   0  0  0  0  0  0  0  0  0  0  0  0
   -3.3670    0.5900   -1.1590 H   0  0  0  0  0  0  0  0  0  0  0  0
   -3.4030   -1.4950   -0.6040 C   0  0  0  0  0  0  0  0  0  0  0  0
   -2.6110   -2.5950   -0.2690 C   0  0  0  0  0  0  0  0  0  0  0  0
   -3.0620   -3.5690   -0.0900 H   0  0  0  0  0  0  0  0  0  0  0  0
   -1.2350   -2.4500   -0.1330 C   0  0  0  0  0  0  0  0  0  0  0  0
   -0.6560   -3.3310    0.1340 H   0  0  0  0  0  0  0  0  0  0  0  0
   -0.6130   -1.1950   -0.3400 C   0  0  0  0  0  0  0  0  0  0  0  0
   -4.8650   -1.6000   -0.6360 C   0  0  0  0  0  0  0  0  0  0  0  0
   -5.4070   -1.4960   -1.8770 N   0  0  0  0  0  0  0  0  0  0  0  0
   -6.7490   -1.5910   -1.9860 C   0  0  0  0  0  0  0  0  0  0  0  0
   -7.1370   -1.5070   -2.9970 H   0  0  0  0  0  0  0  0  0  0  0  0
   -7.5960   -1.7830   -0.9110 C   0  0  0  0  0  0  0  0  0  0  0  0
   -8.6680   -1.8540   -1.0540 H   0  0  0  0  0  0  0  0  0  0  0  0
   -7.0310   -1.8790    0.3550 C   0  0  0  0  0  0  0  0  0  0  0  0
   -7.6800   -2.0270    1.2170 H   0  0  0  0  0  0  0  0  0  0  0  0
   -5.6410   -1.7800    0.5150 C   0  0  0  0  0  0  0  0  0  0  0  0
   -5.0200   -1.8760    1.8800 C   0  0  0  0  0  0  0  0  0  0  0  0
   -4.0920   -0.9120    2.1280 F   0  0  0  0  0  0  0  0  0  0  0  0
   -5.9330   -1.7600    2.8870 F   0  0  0  0  0  0  0  0  0  0  0  0
   -4.4000   -3.0700    2.0900 F   0  0  0  0  0  0  0  0  0  0  0  0
    3.4260   -3.1870    0.9770 N   0  0  0  0  0  0  0  0  0  0  0  0
    4.7480   -3.4710    0.9210 C   0  0  0  0  0  0  0  0  0  0  0  0
    5.0580   -4.2880    1.5690 H   0  0  0  0  0  0  0  0  0  0  0  0
  1  2  1  0  0  0  0
  2  3  1  0  0  0  0
  2  4  1  0  0  0  0
  2  5  1  0  0  0  0
  5  6  1  0  0  0  0
  5 57  2  0  0  0  0
  6  7  1  0  0  0  0
  6  8  2  0  0  0  0
  8  9  1  0  0  0  0
  8 10  1  0  0  0  0
 10 11  1  0  0  0  0
 10 56  2  0  0  0  0
 11 12  1  0  0  0  0
 11 13  1  0  0  0  0
 13 14  1  0  0  0  0
 13 42  2  0  0  0  0
 14 15  2  0  0  0  0
 15 16  1  0  0  0  0
 15 33  1  0  0  0  0
 16 17  1  0  0  0  0
 16 18  1  0  0  0  0
 16 19  1  0  0  0  0
 19 20  1  0  0  0  0
 19 30  1  0  0  0  0
 20 21  1  0  0  0  0
 20 22  1  0  0  0  0
 20 23  1  0  0  0  0
 23 24  1  0  0  0  0
 23 25  1  0  0  0  0
 23 26  1  0  0  0  0
 26 27  1  0  0  0  0
 27 28  1  0  0  0  0
 27 29  1  0  0  0  0
 27 30  1  0  0  0  0
 30 31  1  0  0  0  0
 30 32  1  0  0  0  0
 33 34  2  0  0  0  0
 34 35  1  0  0  0  0
 34 42  1  0  0  0  0
 35 36  1  0  0  0  0
 35 37  2  0  0  0  0
 37 38  1  0  0  0  0
 37 43  1  0  0  0  0
 38 39  1  0  0  0  0
 38 40  2  0  0  0  0
 40 41  1  0  0  0  0
 40 42  1  0  0  0  0
 43 44  1  0  0  0  0
 43 51  2  0  0  0  0
 44 45  2  0  0  0  0
 45 46  1  0  0  0  0
 45 47  1  0  0  0  0
 47 48  1  0  0  0  0
 47 49  2  0  0  0  0
 49 50  1  0  0  0  0
 49 51  1  0  0  0  0
 51 52  1  0  0  0  0
 52 53  1  0  0  0  0
 52 54  1  0  0  0  0
 52 55  1  0  0  0  0
 56 57  1  0  0  0  0
 57 58  1  0  0  0  0
M  END
>  <Name>
CHEMBL457002

>  <IC50>
9

>  <Activity>
active

$$$$
CHEMBL468470
  MOE2011           3D

 42 45  0  0  1  0  0  0  0  0999 V2000
   -4.4370    1.1920    2.2740 C   0  0  0  0  0  0  0  0  0  0  0  0
   -5.1450    1.4000    3.0820 H   0  0  0  0  0  0  0  0  0  0  0  0
   -3.7830    2.0650    2.1810 H   0  0  0  0  0  0  0  0  0  0  0  0
   -3.8430    0.3200    2.5660 H   0  0  0  0  0  0  0  0  0  0  0  0
   -5.1470    0.9250    0.9740 C   0  0  0  0  0  0  0  0  0  0  0  0
   -6.5490    0.8370    0.9640 C   0  0  0  0  0  0  0  0  0  0  0  0
   -7.1150    0.9620    1.8860 H   0  0  0  0  0  0  0  0  0  0  0  0
   -7.2400    0.5950   -0.2220 C   0  0  0  0  0  0  0  0  0  0  0  0
   -8.3250    0.5310   -0.2150 H   0  0  0  0  0  0  0  0  0  0  0  0
   -6.5420    0.4480   -1.4170 C   0  0  0  0  0  0  0  0  0  0  0  0
   -7.0920    0.2790   -2.3400 H   0  0  0  0  0  0  0  0  0  0  0  0
   -5.1470    0.5270   -1.4220 C   0  0  0  0  0  0  0  0  0  0  0  0
   -4.3380    0.3720   -2.9440 Cl  0  0  0  0  0  0  0  0  0  0  0  0
   -4.4260    0.7330   -0.2260 C   0  0  0  0  0  0  0  0  0  0  0  0
   -3.0250    0.8820   -0.2320 N   0  0  0  0  0  0  0  0  0  0  0  0
   -2.6930    1.8380   -0.2790 H   0  0  0  0  0  0  0  0  0  0  0  0
   -2.1030   -0.1110   -0.1900 C   0  0  0  0  0  0  0  0  0  0  0  0
   -0.8070    0.1430   -0.2170 N   0  0  0  0  0  0  0  0  0  0  0  0
   -0.0830   -1.0410   -0.1510 C   0  0  0  0  0  0  0  0  0  0  0  0
    1.3160   -1.2190   -0.1520 C   0  0  0  0  0  0  0  0  0  0  0  0
    2.1540   -0.0960   -0.2280 N   0  0  0  0  0  0  0  0  0  0  0  0
    1.6220    0.7670   -0.2850 H   0  0  0  0  0  0  0  0  0  0  0  0
    3.5480    0.0480   -0.2370 C   0  0  0  0  0  0  0  0  0  0  0  0
    4.4430   -1.0260   -0.1800 C   0  0  0  0  0  0  0  0  0  0  0  0
    4.0870   -2.0490   -0.1290 H   0  0  0  0  0  0  0  0  0  0  0  0
    5.8260   -0.8200   -0.1840 C   0  0  0  0  0  0  0  0  0  0  0  0
    6.4900   -1.6810   -0.1340 H   0  0  0  0  0  0  0  0  0  0  0  0
    6.3510    0.4750   -0.2500 C   0  0  0  0  0  0  0  0  0  0  0  0
    5.4680    1.5570   -0.3020 C   0  0  0  0  0  0  0  0  0  0  0  0
    5.8460    2.5770   -0.3440 H   0  0  0  0  0  0  0  0  0  0  0  0
    4.0870    1.3430   -0.2990 C   0  0  0  0  0  0  0  0  0  0  0  0
    3.4300    2.2090   -0.3420 H   0  0  0  0  0  0  0  0  0  0  0  0
    7.8370    0.6870   -0.2230 C   0  0  0  0  0  0  0  0  0  0  0  0
    8.3470    0.6200    1.0370 F   0  0  0  0  0  0  0  0  0  0  0  0
    8.5200   -0.2410   -0.9510 F   0  0  0  0  0  0  0  0  0  0  0  0
    8.2190    1.8970   -0.7180 F   0  0  0  0  0  0  0  0  0  0  0  0
    1.7850   -2.4940   -0.0730 N   0  0  0  0  0  0  0  0  0  0  0  0
    0.9090   -3.5140    0.0010 C   0  0  0  0  0  0  0  0  0  0  0  0
    1.3400   -4.5080    0.0620 H   0  0  0  0  0  0  0  0  0  0  0  0
   -0.4290   -3.4480    0.0080 N   0  0  0  0  0  0  0  0  0  0  0  0
   -0.8540   -2.1800   -0.0710 C   0  0  0  0  0  0  0  0  0  0  0  0
   -2.5020   -1.7990   -0.0790 S   0  0  0  0  0  0  0  0  0  0  0  0
  1  2  1  0  0  0  0
  1  3  1  0  0  0  0
  1  4  1  0  0  0  0
  1  5  1  0  0  0  0
  5  6  1  0  0  0  0
  5 14  2  0  0  0  0
  6  7  1  0  0  0  0
  6  8  2  0  0  0  0
  8  9  1  0  0  0  0
  8 10  1  0  0  0  0
 10 11  1  0  0  0  0
 10 12  2  0  0  0  0
 12 13  1  0  0  0  0
 12 14  1  0  0  0  0
 14 15  1  0  0  0  0
 15 16  1  0  0  0  0
 15 17  1  0  0  0  0
 17 18  2  0  0  0  0
 17 42  1  0  0  0  0
 18 19  1  0  0  0  0
 19 20  1  0  0  0  0
 19 41  2  0  0  0  0
 20 21  1  0  0  0  0
 20 37  2  0  0  0  0
 21 22  1  0  0  0  0
 21 23  1  0  0  0  0
 23 24  1  0  0  0  0
 23 31  2  0  0  0  0
 24 25  1  0  0  0  0
 24 26  2  0  0  0  0
 26 27  1  0  0  0  0
 26 28  1  0  0  0  0
 28 29  2  0  0  0  0
 28 33  1  0  0  0  0
 29 30  1  0  0  0  0
 29 31  1  0  0  0  0
 31 32  1  0  0  0  0
 33 34  1  0  0  0  0
 33 35  1  0  0  0  0
 33 36  1  0  0  0  0
 37 38  1  0  0  0  0
 38 39  1  0  0  0  0
 38 40  2  0  0  0  0
 40 41  1  0  0  0  0
 41 42  1  0  0  0  0
M  END
>  <Name>
CHEMBL468470

>  <IC50>
9

>  <Activity>
active

$$$$
CHEMBL1085786
  MOE2011           3D

 47 50  0  0  0  0  0  0  0  0999 V2000
   -5.6670   -1.5610   -1.9440 F   0  0  0  0  0  0  0  0  0  0  0  0
   -5.3010   -2.4030   -0.9350 C   0  0  0  0  0  0  0  0  0  0  0  0
   -5.2380   -3.6430   -1.5030 F   0  0  0  0  0  0  0  0  0  0  0  0
   -6.3640   -2.4470   -0.0820 F   0  0  0  0  0  0  0  0  0  0  0  0
   -4.0200   -2.0110   -0.2340 C   0  0  0  0  0  0  0  0  0  0  0  0
   -3.2890   -2.9790    0.4510 C   0  0  0  0  0  0  0  0  0  0  0  0
   -3.6090   -4.0180    0.4650 H   0  0  0  0  0  0  0  0  0  0  0  0
   -2.1290   -2.5980    1.1210 C   0  0  0  0  0  0  0  0  0  0  0  0
   -1.5400   -3.3500    1.6420 H   0  0  0  0  0  0  0  0  0  0  0  0
   -1.7260   -1.2590    1.1180 C   0  0  0  0  0  0  0  0  0  0  0  0
   -0.4570   -0.8460    1.8010 C   0  0  0  0  0  0  0  0  0  0  0  0
   -0.2430   -1.5080    2.6490 H   0  0  0  0  0  0  0  0  0  0  0  0
   -0.5340    0.1670    2.2150 H   0  0  0  0  0  0  0  0  0  0  0  0
    0.6680   -0.9030    0.8930 N   0  0  0  0  0  0  0  0  0  0  0  0
    0.5190   -1.2590   -0.0390 H   0  0  0  0  0  0  0  0  0  0  0  0
    1.9230   -0.4810    1.2920 C   0  0  0  0  0  0  0  0  0  0  0  0
    2.1380   -0.0610    2.4230 O   0  0  0  0  0  0  0  0  0  0  0  0
    2.8390   -0.6000    0.2630 N   0  0  0  0  0  0  0  0  0  0  0  0
    2.4840   -0.9730   -0.6050 H   0  0  0  0  0  0  0  0  0  0  0  0
    4.2110   -0.2610    0.2780 C   0  0  0  0  0  0  0  0  0  0  0  0
    4.8650    0.2770    1.4010 C   0  0  0  0  0  0  0  0  0  0  0  0
    4.3290    0.4590    2.3280 H   0  0  0  0  0  0  0  0  0  0  0  0
    6.2250    0.6040    1.3730 C   0  0  0  0  0  0  0  0  0  0  0  0
    6.6900    1.0190    2.2640 H   0  0  0  0  0  0  0  0  0  0  0  0
    6.9950    0.4080    0.2260 C   0  0  0  0  0  0  0  0  0  0  0  0
    8.0500    0.6630    0.2070 H   0  0  0  0  0  0  0  0  0  0  0  0
    6.3410   -0.1250   -0.8850 C   0  0  0  0  0  0  0  0  0  0  0  0
    6.7990   -0.4320   -2.1400 N   0  0  0  0  0  0  0  0  0  0  0  0
    7.7400   -0.3210   -2.4990 H   0  0  0  0  0  0  0  0  0  0  0  0
    5.8620   -0.9360   -2.9590 N   0  0  0  0  0  0  0  0  0  0  0  0
    4.7660   -0.9510   -2.1970 C   0  0  0  0  0  0  0  0  0  0  0  0
    3.8480   -1.3220   -2.6300 H   0  0  0  0  0  0  0  0  0  0  0  0
    4.9890   -0.4590   -0.8880 C   0  0  0  0  0  0  0  0  0  0  0  0
   -2.5190   -0.3540    0.4160 C   0  0  0  0  0  0  0  0  0  0  0  0
   -2.0910    0.9700    0.3790 O   0  0  0  0  0  0  0  0  0  0  0  0
   -3.0000    1.9190   -0.0230 C   0  0  0  0  0  0  0  0  0  0  0  0
   -2.6500    2.7270   -1.1060 C   0  0  0  0  0  0  0  0  0  0  0  0
   -1.7110    2.5660   -1.6270 H   0  0  0  0  0  0  0  0  0  0  0  0
   -3.5140    3.7410   -1.5200 C   0  0  0  0  0  0  0  0  0  0  0  0
   -3.2500    4.3670   -2.3680 H   0  0  0  0  0  0  0  0  0  0  0  0
   -4.7160    3.9550   -0.8430 C   0  0  0  0  0  0  0  0  0  0  0  0
   -5.3900    4.7440   -1.1680 H   0  0  0  0  0  0  0  0  0  0  0  0
   -5.0520    3.1610    0.2550 C   0  0  0  0  0  0  0  0  0  0  0  0
   -5.9840    3.3340    0.7860 H   0  0  0  0  0  0  0  0  0  0  0  0
   -4.1890    2.1470    0.6740 C   0  0  0  0  0  0  0  0  0  0  0  0
   -4.4500    1.5390    1.5340 H   0  0  0  0  0  0  0  0  0  0  0  0
   -3.6410   -0.7070   -0.2580 N   0  0  0  0  0  0  0  0  0  0  0  0
  1  2  1  0  0  0  0
  2  3  1  0  0  0  0
  2  4  1  0  0  0  0
  2  5  1  0  0  0  0
  5  6  1  0  0  0  0
  5 47  2  0  0  0  0
  6  7  1  0  0  0  0
  6  8  2  0  0  0  0
  8  9  1  0  0  0  0
  8 10  1  0  0  0  0
 10 11  1  0  0  0  0
 10 34  2  0  0  0  0
 11 12  1  0  0  0  0
 11 13  1  0  0  0  0
 11 14  1  0  0  0  0
 14 15  1  0  0  0  0
 14 16  1  0  0  0  0
 16 17  2  0  0  0  0
 16 18  1  0  0  0  0
 18 19  1  0  0  0  0
 18 20  1  0  0  0  0
 20 21  1  0  0  0  0
 20 33  2  0  0  0  0
 21 22  1  0  0  0  0
 21 23  2  0  0  0  0
 23 24  1  0  0  0  0
 23 25  1  0  0  0  0
 25 26  1  0  0  0  0
 25 27  2  0  0  0  0
 27 28  1  0  0  0  0
 27 33  1  0  0  0  0
 28 29  1  0  0  0  0
 28 30  1  0  0  0  0
 30 31  2  0  0  0  0
 31 32  1  0  0  0  0
 31 33  1  0  0  0  0
 34 35  1  0  0  0  0
 34 47  1  0  0  0  0
 35 36  1  0  0  0  0
 36 37  1  0  0  0  0
 36 45  2  0  0  0  0
 37 38  1  0  0  0  0
 37 39  2  0  0  0  0
 39 40  1  0  0  0  0
 39 41  1  0  0  0  0
 41 42  1  0  0  0  0
 41 43  2  0  0  0  0
 43 44  1  0  0  0  0
 43 45  1  0  0  0  0
 45 46  1  0  0  0  0
M  END
>  <Name>
CHEMBL1085786

>  <IC50>
9

>  <Activity>
active

$$$$
CHEMBL1082461
  MOE2011           3D

 48 51  0  0  0  0  0  0  0  0999 V2000
   -5.9240    0.5690   -1.9820 F   0  0  0  0  0  0  0  0  0  0  0  0
   -5.9660    0.3810   -0.6340 C   0  0  0  0  0  0  0  0  0  0  0  0
   -6.3110    1.5860   -0.0990 F   0  0  0  0  0  0  0  0  0  0  0  0
   -7.0270   -0.4420   -0.4030 F   0  0  0  0  0  0  0  0  0  0  0  0
   -4.6670   -0.1610   -0.0950 C   0  0  0  0  0  0  0  0  0  0  0  0
   -4.3950   -1.5350   -0.1420 C   0  0  0  0  0  0  0  0  0  0  0  0
   -5.1250   -2.2250   -0.5640 H   0  0  0  0  0  0  0  0  0  0  0  0
   -3.1930   -2.0440    0.3640 C   0  0  0  0  0  0  0  0  0  0  0  0
   -3.0150   -3.1180    0.3280 H   0  0  0  0  0  0  0  0  0  0  0  0
   -2.2330   -1.1930    0.9280 C   0  0  0  0  0  0  0  0  0  0  0  0
   -0.9780   -1.7720    1.5270 C   0  0  0  0  0  0  0  0  0  0  0  0
   -1.1510   -2.8050    1.8510 H   0  0  0  0  0  0  0  0  0  0  0  0
   -0.6990   -1.2120    2.4270 H   0  0  0  0  0  0  0  0  0  0  0  0
    0.1440   -1.7120    0.6190 N   0  0  0  0  0  0  0  0  0  0  0  0
    0.4930   -0.8030    0.3510 H   0  0  0  0  0  0  0  0  0  0  0  0
    0.7510   -2.8110    0.0880 C   0  0  0  0  0  0  0  0  0  0  0  0
    0.3100   -3.9530    0.2080 O   0  0  0  0  0  0  0  0  0  0  0  0
    1.8550   -2.5880   -0.6910 N   0  0  0  0  0  0  0  0  0  0  0  0
    2.0480   -3.3640   -1.3140 H   0  0  0  0  0  0  0  0  0  0  0  0
    2.7320   -1.4940   -0.7650 C   0  0  0  0  0  0  0  0  0  0  0  0
    3.4460   -1.2840   -1.9710 C   0  0  0  0  0  0  0  0  0  0  0  0
    3.2790   -1.9650   -2.8070 H   0  0  0  0  0  0  0  0  0  0  0  0
    4.3560   -0.2050   -2.1930 C   0  0  0  0  0  0  0  0  0  0  0  0
    4.8330   -0.1270   -3.1710 H   0  0  0  0  0  0  0  0  0  0  0  0
    4.6700    0.7590   -1.2160 C   0  0  0  0  0  0  0  0  0  0  0  0
    5.3660    1.5680   -1.3850 H   0  0  0  0  0  0  0  0  0  0  0  0
    4.0300    0.5490    0.0170 C   0  0  0  0  0  0  0  0  0  0  0  0
    4.1570    1.2400    1.1630 N   0  0  0  0  0  0  0  0  0  0  0  0
    3.3890    0.5770    2.0440 N   0  0  0  0  0  0  0  0  0  0  0  0
    3.3460    0.9280    2.9940 H   0  0  0  0  0  0  0  0  0  0  0  0
    2.7550   -0.5170    1.5310 C   0  0  0  0  0  0  0  0  0  0  0  0
    2.1540   -1.1530    2.1640 H   0  0  0  0  0  0  0  0  0  0  0  0
    3.0990   -0.5500    0.2050 C   0  0  0  0  0  0  0  0  0  0  0  0
   -2.4840    0.1870    0.9160 C   0  0  0  0  0  0  0  0  0  0  0  0
   -1.5780    1.0630    1.4650 O   0  0  0  0  0  0  0  0  0  0  0  0
   -0.6820    1.6890    0.6210 C   0  0  0  0  0  0  0  0  0  0  0  0
    0.1910    2.5830    1.2500 C   0  0  0  0  0  0  0  0  0  0  0  0
    0.1140    2.7560    2.3210 H   0  0  0  0  0  0  0  0  0  0  0  0
    1.1700    3.2510    0.5140 C   0  0  0  0  0  0  0  0  0  0  0  0
    1.8550    3.9360    1.0090 H   0  0  0  0  0  0  0  0  0  0  0  0
    1.2820    3.0280   -0.8570 C   0  0  0  0  0  0  0  0  0  0  0  0
    2.0520    3.5400   -1.4290 H   0  0  0  0  0  0  0  0  0  0  0  0
    0.4120    2.1420   -1.4910 C   0  0  0  0  0  0  0  0  0  0  0  0
    0.5020    1.9660   -2.5600 H   0  0  0  0  0  0  0  0  0  0  0  0
   -0.5710    1.4740   -0.7560 C   0  0  0  0  0  0  0  0  0  0  0  0
   -1.2250    0.7840   -1.2810 H   0  0  0  0  0  0  0  0  0  0  0  0
   -3.6940    0.7000    0.4310 C   0  0  0  0  0  0  0  0  0  0  0  0
   -3.8720    1.7730    0.4700 H   0  0  0  0  0  0  0  0  0  0  0  0
  1  2  1  0  0  0  0
  2  3  1  0  0  0  0
  2  4  1  0  0  0  0
  2  5  1  0  0  0  0
  5  6  1  0  0  0  0
  5 47  2  0  0  0  0
  6  7  1  0  0  0  0
  6  8  2  0  0  0  0
  8  9  1  0  0  0  0
  8 10  1  0  0  0  0
 10 11  1  0  0  0  0
 10 34  2  0  0  0  0
 11 12  1  0  0  0  0
 11 13  1  0  0  0  0
 11 14  1  0  0  0  0
 14 15  1  0  0  0  0
 14 16  1  0  0  0  0
 16 17  2  0  0  0  0
 16 18  1  0  0  0  0
 18 19  1  0  0  0  0
 18 20  1  0  0  0  0
 20 21  2  0  0  0  0
 20 33  1  0  0  0  0
 21 22  1  0  0  0  0
 21 23  1  0  0  0  0
 23 24  1  0  0  0  0
 23 25  2  0  0  0  0
 25 26  1  0  0  0  0
 25 27  1  0  0  0  0
 27 28  2  0  0  0  0
 27 33  1  0  0  0  0
 28 29  1  0  0  0  0
 29 30  1  0  0  0  0
 29 31  1  0  0  0  0
 31 32  1  0  0  0  0
 31 33  2  0  0  0  0
 34 35  1  0  0  0  0
 34 47  1  0  0  0  0
 35 36  1  0  0  0  0
 36 37  1  0  0  0  0
 36 45  2  0  0  0  0
 37 38  1  0  0  0  0
 37 39  2  0  0  0  0
 39 40  1  0  0  0  0
 39 41  1  0  0  0  0
 41 42  1  0  0  0  0
 41 43  2  0  0  0  0
 43 44  1  0  0  0  0
 43 45  1  0  0  0  0
 45 46  1  0  0  0  0
 47 48  1  0  0  0  0
M  END
>  <Name>
CHEMBL1082461

>  <IC50>
9

>  <Activity>
active

$$$$
CHEMBL1086276
  MOE2011           3D

 46 48  0  0  0  0  0  0  0  0999 V2000
    2.5320    0.8660   -2.8680 C   0  0  0  0  0  0  0  0  0  0  0  0
    2.0390    1.5440   -3.5740 H   0  0  0  0  0  0  0  0  0  0  0  0
    2.2270   -0.1570   -3.1160 H   0  0  0  0  0  0  0  0  0  0  0  0
    3.6120    0.9430   -3.0350 H   0  0  0  0  0  0  0  0  0  0  0  0
    2.1450    1.2170   -1.4280 C   0  0  0  0  0  0  0  0  0  0  0  0
    1.0530    1.1910   -1.3840 H   0  0  0  0  0  0  0  0  0  0  0  0
    2.5460    2.6570   -1.0900 C   0  0  0  0  0  0  0  0  0  0  0  0
    3.6230    2.8230   -1.1950 H   0  0  0  0  0  0  0  0  0  0  0  0
    2.2660    2.9090   -0.0610 H   0  0  0  0  0  0  0  0  0  0  0  0
    2.0380    3.3620   -1.7580 H   0  0  0  0  0  0  0  0  0  0  0  0
    2.7330    0.2160   -0.4360 C   0  0  0  0  0  0  0  0  0  0  0  0
    4.1330    0.1380   -0.2900 C   0  0  0  0  0  0  0  0  0  0  0  0
    4.7740    0.7790   -0.8940 H   0  0  0  0  0  0  0  0  0  0  0  0
    4.7350   -0.7460    0.6180 C   0  0  0  0  0  0  0  0  0  0  0  0
    3.9260   -1.5810    1.3890 C   0  0  0  0  0  0  0  0  0  0  0  0
    4.3670   -2.2800    2.0970 H   0  0  0  0  0  0  0  0  0  0  0  0
    2.5410   -1.5250    1.2580 C   0  0  0  0  0  0  0  0  0  0  0  0
    1.9320   -2.1810    1.8790 H   0  0  0  0  0  0  0  0  0  0  0  0
    1.9290   -0.6430    0.3470 C   0  0  0  0  0  0  0  0  0  0  0  0
    0.4230   -0.6400    0.2890 C   0  0  0  0  0  0  0  0  0  0  0  0
    0.0150   -1.5620    0.7230 H   0  0  0  0  0  0  0  0  0  0  0  0
    0.0660   -0.6120   -0.7460 H   0  0  0  0  0  0  0  0  0  0  0  0
   -0.1300    0.4770    1.0260 N   0  0  0  0  0  0  0  0  0  0  0  0
    0.5180    1.1170    1.4710 H   0  0  0  0  0  0  0  0  0  0  0  0
   -1.4410    0.8160    1.2230 C   0  0  0  0  0  0  0  0  0  0  0  0
   -1.6900    1.8200    1.8850 O   0  0  0  0  0  0  0  0  0  0  0  0
   -2.3590   -0.0240    0.6440 N   0  0  0  0  0  0  0  0  0  0  0  0
   -2.0000   -0.8100    0.1270 H   0  0  0  0  0  0  0  0  0  0  0  0
   -3.7610    0.0830    0.6880 C   0  0  0  0  0  0  0  0  0  0  0  0
   -4.4920    1.0970    1.3480 C   0  0  0  0  0  0  0  0  0  0  0  0
   -3.9630    1.8850    1.8830 H   0  0  0  0  0  0  0  0  0  0  0  0
   -5.9220    1.1730    1.3710 C   0  0  0  0  0  0  0  0  0  0  0  0
   -6.3810    2.0010    1.9130 H   0  0  0  0  0  0  0  0  0  0  0  0
   -6.7660    0.2410    0.7350 C   0  0  0  0  0  0  0  0  0  0  0  0
   -7.8450    0.3050    0.7570 H   0  0  0  0  0  0  0  0  0  0  0  0
   -6.0730   -0.7830    0.0680 C   0  0  0  0  0  0  0  0  0  0  0  0
   -6.5540   -1.8230   -0.6330 N   0  0  0  0  0  0  0  0  0  0  0  0
   -5.4640   -2.4870   -1.0530 N   0  0  0  0  0  0  0  0  0  0  0  0
   -5.6050   -3.3220   -1.6110 H   0  0  0  0  0  0  0  0  0  0  0  0
   -4.2780   -1.9350   -0.6630 C   0  0  0  0  0  0  0  0  0  0  0  0
   -3.3360   -2.3830   -0.9430 H   0  0  0  0  0  0  0  0  0  0  0  0
   -4.6270   -0.8270    0.0660 C   0  0  0  0  0  0  0  0  0  0  0  0
    6.2330   -0.8160    0.7210 C   0  0  0  0  0  0  0  0  0  0  0  0
    6.6730   -1.3600    1.8900 F   0  0  0  0  0  0  0  0  0  0  0  0
    6.8310    0.4050    0.6340 F   0  0  0  0  0  0  0  0  0  0  0  0
    6.7810   -1.5710   -0.2710 F   0  0  0  0  0  0  0  0  0  0  0  0
  1  2  1  0  0  0  0
  1  3  1  0  0  0  0
  1  4  1  0  0  0  0
  1  5  1  0  0  0  0
  5  6  1  0  0  0  0
  5  7  1  0  0  0  0
  5 11  1  0  0  0  0
  7  8  1  0  0  0  0
  7  9  1  0  0  0  0
  7 10  1  0  0  0  0
 11 12  1  0  0  0  0
 11 19  2  0  0  0  0
 12 13  1  0  0  0  0
 12 14  2  0  0  0  0
 14 15  1  0  0  0  0
 14 43  1  0  0  0  0
 15 16  1  0  0  0  0
 15 17  2  0  0  0  0
 17 18  1  0  0  0  0
 17 19  1  0  0  0  0
 19 20  1  0  0  0  0
 20 21  1  0  0  0  0
 20 22  1  0  0  0  0
 20 23  1  0  0  0  0
 23 24  1  0  0  0  0
 23 25  1  0  0  0  0
 25 26  2  0  0  0  0
 25 27  1  0  0  0  0
 27 28  1  0  0  0  0
 27 29  1  0  0  0  0
 29 30  2  0  0  0  0
 29 42  1  0  0  0  0
 30 31  1  0  0  0  0
 30 32  1  0  0  0  0
 32 33  1  0  0  0  0
 32 34  2  0  0  0  0
 34 35  1  0  0  0  0
 34 36  1  0  0  0  0
 36 37  2  0  0  0  0
 36 42  1  0  0  0  0
 37 38  1  0  0  0  0
 38 39  1  0  0  0  0
 38 40  1  0  0  0  0
 40 41  1  0  0  0  0
 40 42  2  0  0  0  0
 43 44  1  0  0  0  0
 43 45  1  0  0  0  0
 43 46  1  0  0  0  0
M  END
>  <Name>
CHEMBL1086276

>  <IC50>
9

>  <Activity>
active

$$$$
CHEMBL479645
  MOE2011           3D

 68 72  0  0  1  0  0  0  0  0999 V2000
    7.0270   -1.3840   -2.0130 C   0  0  0  0  0  0  0  0  0  0  0  0
    7.9210   -2.0180   -2.0440 H   0  0  0  0  0  0  0  0  0  0  0  0
    7.3270   -0.3870   -2.3570 H   0  0  0  0  0  0  0  0  0  0  0  0
    6.3150   -1.7960   -2.7370 H   0  0  0  0  0  0  0  0  0  0  0  0
    6.4280   -1.3370   -0.5890 C   0  0  0  0  0  0  0  0  0  0  0  0
    7.5300   -0.8020    0.3510 C   0  0  0  0  0  0  0  0  0  0  0  0
    8.4510   -1.3890    0.2550 H   0  0  0  0  0  0  0  0  0  0  0  0
    7.2340   -0.8440    1.4050 H   0  0  0  0  0  0  0  0  0  0  0  0
    7.7740    0.2420    0.1190 H   0  0  0  0  0  0  0  0  0  0  0  0
    6.0810   -2.7870   -0.1900 C   0  0  0  0  0  0  0  0  0  0  0  0
    6.9520   -3.4450   -0.2920 H   0  0  0  0  0  0  0  0  0  0  0  0
    5.2820   -3.1900   -0.8240 H   0  0  0  0  0  0  0  0  0  0  0  0
    5.7430   -2.8610    0.8500 H   0  0  0  0  0  0  0  0  0  0  0  0
    5.1710   -0.4580   -0.4710 C   0  0  0  0  0  0  0  0  0  0  0  0
    4.5340   -0.2970    0.7740 C   0  0  0  0  0  0  0  0  0  0  0  0
    4.9260   -0.7850    1.6640 H   0  0  0  0  0  0  0  0  0  0  0  0
    3.3900    0.4970    0.9170 C   0  0  0  0  0  0  0  0  0  0  0  0
    2.9650    0.6230    1.9090 H   0  0  0  0  0  0  0  0  0  0  0  0
    2.8320    1.1350   -0.1890 C   0  0  0  0  0  0  0  0  0  0  0  0
    1.7170    1.9860   -0.0940 N   0  0  0  0  0  0  0  0  0  0  0  0
    1.6000    2.6660   -0.8340 H   0  0  0  0  0  0  0  0  0  0  0  0
    0.7810    2.1090    0.8940 C   0  0  0  0  0  0  0  0  0  0  0  0
    0.3590    3.2400    1.1550 O   0  0  0  0  0  0  0  0  0  0  0  0
    0.2550    0.9750    1.4860 N   0  0  0  0  0  0  0  0  0  0  0  0
   -0.5020    1.1150    2.7220 C   0  0  0  0  0  0  0  0  0  0  0  0
   -0.0510    0.4330    3.4530 H   0  0  0  0  0  0  0  0  0  0  0  0
   -0.4130    2.1230    3.1410 H   0  0  0  0  0  0  0  0  0  0  0  0
   -1.9760    0.7630    2.5070 C   0  0  0  0  0  0  0  0  0  0  0  0
   -2.3940    0.4580    3.4740 H   0  0  0  0  0  0  0  0  0  0  0  0
   -2.5250    1.6620    2.2140 H   0  0  0  0  0  0  0  0  0  0  0  0
   -2.1440   -0.3620    1.4650 C   0  0  0  0  0  0  0  0  0  0  0  0
   -0.8820   -1.2350    1.3810 C   0  0  0  0  0  0  0  0  0  0  0  0
   -1.0110   -2.0810    0.6970 H   0  0  0  0  0  0  0  0  0  0  0  0
   -0.6710   -1.6670    2.3690 H   0  0  0  0  0  0  0  0  0  0  0  0
    0.3070   -0.3800    0.9270 C   0  0  0  0  0  0  0  0  0  0  0  0
    0.3220   -0.3070   -0.1660 H   0  0  0  0  0  0  0  0  0  0  0  0
    1.2230   -0.8750    1.2540 H   0  0  0  0  0  0  0  0  0  0  0  0
   -2.7860   -0.0440    0.0480 C   0  0  1  0  0  0  0  0  0  0  0  0
   -2.2180   -0.5090   -0.7740 H   0  0  0  0  0  0  0  0  0  0  0  0
   -3.8800   -0.9440    0.4380 N   0  0  0  0  0  0  0  0  0  0  0  0
   -3.4390   -1.1970    1.6940 C   0  0  0  0  0  0  0  0  0  0  0  0
   -3.8770   -1.8520    2.6130 O   0  0  0  0  0  0  0  0  0  0  0  0
   -4.9920   -1.3920   -0.2760 C   0  0  0  0  0  0  0  0  0  0  0  0
   -5.1710   -1.0240   -1.6160 C   0  0  0  0  0  0  0  0  0  0  0  0
   -4.4510   -0.3900   -2.1250 H   0  0  0  0  0  0  0  0  0  0  0  0
   -6.2840   -1.4680   -2.3350 C   0  0  0  0  0  0  0  0  0  0  0  0
   -6.4120   -1.1720   -3.3730 H   0  0  0  0  0  0  0  0  0  0  0  0
   -7.2290   -2.2870   -1.7230 C   0  0  0  0  0  0  0  0  0  0  0  0
   -8.0960   -2.6320   -2.2810 H   0  0  0  0  0  0  0  0  0  0  0  0
   -7.0600   -2.6640   -0.3940 C   0  0  0  0  0  0  0  0  0  0  0  0
   -7.7940   -3.3050    0.0880 H   0  0  0  0  0  0  0  0  0  0  0  0
   -5.9460   -2.2210    0.3260 C   0  0  0  0  0  0  0  0  0  0  0  0
   -5.8440   -2.5320    1.3620 H   0  0  0  0  0  0  0  0  0  0  0  0
   -3.1530    1.4590   -0.3370 C   0  0  0  0  0  0  0  0  0  0  0  0
   -4.3390    2.0990    0.0840 C   0  0  0  0  0  0  0  0  0  0  0  0
   -5.0470    1.5580    0.7100 H   0  0  0  0  0  0  0  0  0  0  0  0
   -4.6410    3.4170   -0.2720 C   0  0  0  0  0  0  0  0  0  0  0  0
   -5.5640    3.8740    0.0740 H   0  0  0  0  0  0  0  0  0  0  0  0
   -3.7590    4.1420   -1.0650 C   0  0  0  0  0  0  0  0  0  0  0  0
   -3.9870    5.1670   -1.3410 H   0  0  0  0  0  0  0  0  0  0  0  0
   -2.5800    3.5470   -1.5010 C   0  0  0  0  0  0  0  0  0  0  0  0
   -1.8830    4.1090   -2.1160 H   0  0  0  0  0  0  0  0  0  0  0  0
   -2.2870    2.2280   -1.1410 C   0  0  0  0  0  0  0  0  0  0  0  0
   -1.3570    1.7870   -1.4940 H   0  0  0  0  0  0  0  0  0  0  0  0
    3.4650    1.0130   -1.4260 C   0  0  0  0  0  0  0  0  0  0  0  0
    3.0710    1.5210   -2.3020 H   0  0  0  0  0  0  0  0  0  0  0  0
    4.6110    0.2190   -1.5670 C   0  0  0  0  0  0  0  0  0  0  0  0
    5.0510    0.1530   -2.5580 H   0  0  0  0  0  0  0  0  0  0  0  0
  1  2  1  0  0  0  0
  1  3  1  0  0  0  0
  1  4  1  0  0  0  0
  1  5  1  0  0  0  0
  5  6  1  0  0  0  0
  5 10  1  0  0  0  0
  5 14  1  0  0  0  0
  6  7  1  0  0  0  0
  6  8  1  0  0  0  0
  6  9  1  0  0  0  0
 10 11  1  0  0  0  0
 10 12  1  0  0  0  0
 10 13  1  0  0  0  0
 14 15  1  0  0  0  0
 14 67  2  0  0  0  0
 15 16  1  0  0  0  0
 15 17  2  0  0  0  0
 17 18  1  0  0  0  0
 17 19  1  0  0  0  0
 19 20  1  0  0  0  0
 19 65  2  0  0  0  0
 20 21  1  0  0  0  0
 20 22  1  0  0  0  0
 22 23  2  0  0  0  0
 22 24  1  0  0  0  0
 24 25  1  0  0  0  0
 24 35  1  0  0  0  0
 25 26  1  0  0  0  0
 25 27  1  0  0  0  0
 25 28  1  0  0  0  0
 28 29  1  0  0  0  0
 28 30  1  0  0  0  0
 28 31  1  0  0  0  0
 31 32  1  0  0  0  0
 31 38  1  0  0  0  0
 31 41  1  0  0  0  0
 32 33  1  0  0  0  0
 32 34  1  0  0  0  0
 32 35  1  0  0  0  0
 35 36  1  0  0  0  0
 35 37  1  0  0  0  0
 38 39  1  0  0  0  0
 38 40  1  0  0  0  0
 38 54  1  0  0  0  0
 40 41  1  0  0  0  0
 40 43  1  0  0  0  0
 41 42  2  0  0  0  0
 43 44  1  0  0  0  0
 43 52  2  0  0  0  0
 44 45  1  0  0  0  0
 44 46  2  0  0  0  0
 46 47  1  0  0  0  0
 46 48  1  0  0  0  0
 48 49  1  0  0  0  0
 48 50  2  0  0  0  0
 50 51  1  0  0  0  0
 50 52  1  0  0  0  0
 52 53  1  0  0  0  0
 54 55  1  0  0  0  0
 54 63  2  0  0  0  0
 55 56  1  0  0  0  0
 55 57  2  0  0  0  0
 57 58  1  0  0  0  0
 57 59  1  0  0  0  0
 59 60  1  0  0  0  0
 59 61  2  0  0  0  0
 61 62  1  0  0  0  0
 61 63  1  0  0  0  0
 63 64  1  0  0  0  0
 65 66  1  0  0  0  0
 65 67  1  0  0  0  0
 67 68  1  0  0  0  0
M  END
>  <Name>
CHEMBL479645

>  <IC50>
9.4

>  <Activity>
active

$$$$
CHEMBL103590
  MOE2011           3D

 39 41  0  0  0  0  0  0  0  0999 V2000
    5.3920   -2.7830   -1.0580 Cl  0  0  0  0  0  0  0  0  0  0  0  0
    4.4070   -1.5720   -0.3170 C   0  0  0  0  0  0  0  0  0  0  0  0
    4.8650   -0.2530   -0.3430 C   0  0  0  0  0  0  0  0  0  0  0  0
    5.8130   -0.0070   -0.8170 H   0  0  0  0  0  0  0  0  0  0  0  0
    4.1070    0.7660    0.2380 C   0  0  0  0  0  0  0  0  0  0  0  0
    4.4810    1.7880    0.2010 H   0  0  0  0  0  0  0  0  0  0  0  0
    2.8800    0.4800    0.8530 C   0  0  0  0  0  0  0  0  0  0  0  0
    2.0610    1.5890    1.4740 C   0  0  0  0  0  0  0  0  0  0  0  0
    2.6050    2.5390    1.3990 H   0  0  0  0  0  0  0  0  0  0  0  0
    1.9530    1.3790    2.5450 H   0  0  0  0  0  0  0  0  0  0  0  0
    0.6710    1.7560    0.8440 C   0  0  0  0  0  0  0  0  0  0  0  0
    0.1390    2.5650    1.3560 H   0  0  0  0  0  0  0  0  0  0  0  0
    0.1060    0.8320    0.9670 H   0  0  0  0  0  0  0  0  0  0  0  0
    0.7590    2.1280   -0.5630 N   0  0  0  0  0  0  0  0  0  0  0  0
    1.3400    2.9250   -0.7930 H   0  0  0  0  0  0  0  0  0  0  0  0
    0.2440    1.5300   -1.6650 C   0  0  0  0  0  0  0  0  0  0  0  0
    0.7380    1.7890   -2.7650 O   0  0  0  0  0  0  0  0  0  0  0  0
   -0.7340    0.5920   -1.5760 N   0  0  0  0  0  0  0  0  0  0  0  0
   -0.6590   -0.1050   -2.3050 H   0  0  0  0  0  0  0  0  0  0  0  0
   -1.8410    0.4890   -0.7020 C   0  0  0  0  0  0  0  0  0  0  0  0
   -2.3450    1.6390   -0.0760 C   0  0  0  0  0  0  0  0  0  0  0  0
   -1.8830    2.6100   -0.2380 H   0  0  0  0  0  0  0  0  0  0  0  0
   -3.4770    1.5750    0.7320 C   0  0  0  0  0  0  0  0  0  0  0  0
   -3.8570    2.4740    1.2100 H   0  0  0  0  0  0  0  0  0  0  0  0
   -4.1330    0.3620    0.9080 C   0  0  0  0  0  0  0  0  0  0  0  0
   -5.0210    0.3320    1.5370 H   0  0  0  0  0  0  0  0  0  0  0  0
   -3.6650   -0.8000    0.2760 C   0  0  0  0  0  0  0  0  0  0  0  0
   -4.3210   -2.0240    0.4350 C   0  0  0  0  0  0  0  0  0  0  0  0
   -5.2170   -2.1070    1.0460 H   0  0  0  0  0  0  0  0  0  0  0  0
   -3.9320   -3.1880   -0.1280 N   0  0  0  0  0  0  0  0  0  0  0  0
   -2.8210   -3.1370   -0.8860 C   0  0  0  0  0  0  0  0  0  0  0  0
   -2.5150   -4.0850   -1.3200 H   0  0  0  0  0  0  0  0  0  0  0  0
   -2.0900   -1.9790   -1.1170 C   0  0  0  0  0  0  0  0  0  0  0  0
   -1.1980   -2.0530   -1.7280 H   0  0  0  0  0  0  0  0  0  0  0  0
   -2.5100   -0.7590   -0.5400 C   0  0  0  0  0  0  0  0  0  0  0  0
    2.4330   -0.8490    0.8860 C   0  0  0  0  0  0  0  0  0  0  0  0
    1.4890   -1.0920    1.3700 H   0  0  0  0  0  0  0  0  0  0  0  0
    3.1870   -1.8710    0.2980 C   0  0  0  0  0  0  0  0  0  0  0  0
    2.5510   -3.4760    0.3620 Cl  0  0  0  0  0  0  0  0  0  0  0  0
  1  2  1  0  0  0  0
  2  3  1  0  0  0  0
  2 38  2  0  0  0  0
  3  4  1  0  0  0  0
  3  5  2  0  0  0  0
  5  6  1  0  0  0  0
  5  7  1  0  0  0  0
  7  8  1  0  0  0  0
  7 36  2  0  0  0  0
  8  9  1  0  0  0  0
  8 10  1  0  0  0  0
  8 11  1  0  0  0  0
 11 12  1  0  0  0  0
 11 13  1  0  0  0  0
 11 14  1  0  0  0  0
 14 15  1  0  0  0  0
 14 16  1  0  0  0  0
 16 17  2  0  0  0  0
 16 18  1  0  0  0  0
 18 19  1  0  0  0  0
 18 20  1  0  0  0  0
 20 21  1  0  0  0  0
 20 35  2  0  0  0  0
 21 22  1  0  0  0  0
 21 23  2  0  0  0  0
 23 24  1  0  0  0  0
 23 25  1  0  0  0  0
 25 26  1  0  0  0  0
 25 27  2  0  0  0  0
 27 28  1  0  0  0  0
 27 35  1  0  0  0  0
 28 29  1  0  0  0  0
 28 30  2  0  0  0  0
 30 31  1  0  0  0  0
 31 32  1  0  0  0  0
 31 33  2  0  0  0  0
 33 34  1  0  0  0  0
 33 35  1  0  0  0  0
 36 37  1  0  0  0  0
 36 38  1  0  0  0  0
 38 39  1  0  0  0  0
M  END
>  <Name>
CHEMBL103590

>  <IC50>
10

>  <Activity>
active

$$$$
CHEMBL250594
  MOE2011           3D

 59 63  0  0  1  0  0  0  0  0999 V2000
    3.1690    5.1860   -1.4350 F   0  0  0  0  0  0  0  0  0  0  0  0
    2.6330    4.1200   -0.8250 C   0  0  0  0  0  0  0  0  0  0  0  0
    2.5770    4.0820    0.5590 C   0  0  0  0  0  0  0  0  0  0  0  0
    2.9620    4.9140    1.1400 H   0  0  0  0  0  0  0  0  0  0  0  0
    2.0170    2.9700    1.1880 C   0  0  0  0  0  0  0  0  0  0  0  0
    1.9670    2.9540    2.2740 H   0  0  0  0  0  0  0  0  0  0  0  0
    1.5260    1.8820    0.4370 C   0  0  0  0  0  0  0  0  0  0  0  0
    0.9570    0.6720    1.1710 C   0  0  3  0  0  0  0  0  0  0  0  0
    0.2130    1.0700    1.8770 H   0  0  0  0  0  0  0  0  0  0  0  0
    2.0250   -0.0250    2.0710 C   0  0  0  0  0  0  0  0  0  0  0  0
    1.5270   -0.8140    2.6520 H   0  0  0  0  0  0  0  0  0  0  0  0
    2.3840    0.6810    2.8320 H   0  0  0  0  0  0  0  0  0  0  0  0
    3.2400   -0.6220    1.3940 C   0  0  0  0  0  0  0  0  0  0  0  0
    3.3020   -1.9920    1.1120 C   0  0  0  0  0  0  0  0  0  0  0  0
    2.4680   -2.6440    1.3630 H   0  0  0  0  0  0  0  0  0  0  0  0
    4.4340   -2.5470    0.5060 C   0  0  0  0  0  0  0  0  0  0  0  0
    4.4500   -3.6140    0.2930 H   0  0  0  0  0  0  0  0  0  0  0  0
    5.5380   -1.7450    0.1810 C   0  0  0  0  0  0  0  0  0  0  0  0
    5.4790   -0.3760    0.4620 C   0  0  0  0  0  0  0  0  0  0  0  0
    6.3170    0.2750    0.2180 H   0  0  0  0  0  0  0  0  0  0  0  0
    4.3450    0.1770    1.0660 C   0  0  0  0  0  0  0  0  0  0  0  0
    4.3400    1.2410    1.2860 H   0  0  0  0  0  0  0  0  0  0  0  0
    6.7490   -2.3490   -0.4830 C   0  0  0  0  0  0  0  0  0  0  0  0
    7.8550   -1.5540   -0.4300 F   0  0  0  0  0  0  0  0  0  0  0  0
    6.5360   -2.6060   -1.8030 F   0  0  0  0  0  0  0  0  0  0  0  0
    7.1210   -3.5350    0.0740 F   0  0  0  0  0  0  0  0  0  0  0  0
    0.2120   -0.3500    0.2650 C   0  0  3  0  0  0  0  0  0  0  0  0
    0.3230   -1.3440    0.7190 H   0  0  0  0  0  0  0  0  0  0  0  0
    0.7980   -0.4510   -1.1450 C   0  0  0  0  0  0  0  0  0  0  0  0
    1.7910   -0.9110   -1.0900 H   0  0  0  0  0  0  0  0  0  0  0  0
    0.1890   -1.1190   -1.7670 H   0  0  0  0  0  0  0  0  0  0  0  0
    0.9350    0.8950   -1.8350 C   0  0  0  0  0  0  0  0  0  0  0  0
   -0.0510    1.2520   -2.1570 H   0  0  0  0  0  0  0  0  0  0  0  0
    1.5350    0.7560   -2.7430 H   0  0  0  0  0  0  0  0  0  0  0  0
    1.5670    1.9500   -0.9690 C   0  0  0  0  0  0  0  0  0  0  0  0
    2.1260    3.0780   -1.5900 C   0  0  0  0  0  0  0  0  0  0  0  0
    2.1590    3.1560   -2.6730 H   0  0  0  0  0  0  0  0  0  0  0  0
   -1.2550   -0.2060    0.2420 N   0  0  0  0  0  0  0  0  0  0  0  0
   -1.7940   -1.0400    0.4280 H   0  0  0  0  0  0  0  0  0  0  0  0
   -1.9780    0.9340    0.0250 C   0  0  0  0  0  0  0  0  0  0  0  0
   -1.4970    2.0630    0.0080 O   0  0  0  0  0  0  0  0  0  0  0  0
   -3.3360    0.7880   -0.0820 N   0  0  0  0  0  0  0  0  0  0  0  0
   -3.8140    1.6610    0.0980 H   0  0  0  0  0  0  0  0  0  0  0  0
   -4.1370   -0.3300   -0.4150 C   0  0  0  0  0  0  0  0  0  0  0  0
   -3.6230   -1.3580   -1.2210 C   0  0  0  0  0  0  0  0  0  0  0  0
   -2.6130   -1.3130   -1.6170 H   0  0  0  0  0  0  0  0  0  0  0  0
   -4.4220   -2.4330   -1.6030 C   0  0  0  0  0  0  0  0  0  0  0  0
   -4.0110   -3.2180   -2.2340 H   0  0  0  0  0  0  0  0  0  0  0  0
   -5.7510   -2.4880   -1.2020 C   0  0  0  0  0  0  0  0  0  0  0  0
   -6.3620   -3.3320   -1.5170 H   0  0  0  0  0  0  0  0  0  0  0  0
   -6.2990   -1.4630   -0.4160 C   0  0  0  0  0  0  0  0  0  0  0  0
   -7.6360   -1.4990   -0.0120 C   0  0  0  0  0  0  0  0  0  0  0  0
   -8.2890   -2.3190   -0.3010 H   0  0  0  0  0  0  0  0  0  0  0  0
   -8.2360   -0.5610    0.7510 N   0  0  0  0  0  0  0  0  0  0  0  0
   -7.4670    0.4710    1.1400 C   0  0  0  0  0  0  0  0  0  0  0  0
   -7.9650    1.2090    1.7620 H   0  0  0  0  0  0  0  0  0  0  0  0
   -6.1290    0.6120    0.7990 C   0  0  0  0  0  0  0  0  0  0  0  0
   -5.5950    1.4720    1.1840 H   0  0  0  0  0  0  0  0  0  0  0  0
   -5.5040   -0.3640   -0.0100 C   0  0  0  0  0  0  0  0  0  0  0  0
  1  2  1  0  0  0  0
  2  3  1  0  0  0  0
  2 36  2  0  0  0  0
  3  4  1  0  0  0  0
  3  5  2  0  0  0  0
  5  6  1  0  0  0  0
  5  7  1  0  0  0  0
  7  8  1  0  0  0  0
  7 35  2  0  0  0  0
  8  9  1  0  0  0  0
  8 10  1  0  0  0  0
  8 27  1  0  0  0  0
 10 11  1  0  0  0  0
 10 12  1  0  0  0  0
 10 13  1  0  0  0  0
 13 14  1  0  0  0  0
 13 21  2  0  0  0  0
 14 15  1  0  0  0  0
 14 16  2  0  0  0  0
 16 17  1  0  0  0  0
 16 18  1  0  0  0  0
 18 19  2  0  0  0  0
 18 23  1  0  0  0  0
 19 20  1  0  0  0  0
 19 21  1  0  0  0  0
 21 22  1  0  0  0  0
 23 24  1  0  0  0  0
 23 25  1  0  0  0  0
 23 26  1  0  0  0  0
 27 28  1  0  0  0  0
 27 29  1  0  0  0  0
 27 38  1  0  0  0  0
 29 30  1  0  0  0  0
 29 31  1  0  0  0  0
 29 32  1  0  0  0  0
 32 33  1  0  0  0  0
 32 34  1  0  0  0  0
 32 35  1  0  0  0  0
 35 36  1  0  0  0  0
 36 37  1  0  0  0  0
 38 39  1  0  0  0  0
 38 40  1  0  0  0  0
 40 41  2  0  0  0  0
 40 42  1  0  0  0  0
 42 43  1  0  0  0  0
 42 44  1  0  0  0  0
 44 45  1  0  0  0  0
 44 59  2  0  0  0  0
 45 46  1  0  0  0  0
 45 47  2  0  0  0  0
 47 48  1  0  0  0  0
 47 49  1  0  0  0  0
 49 50  1  0  0  0  0
 49 51  2  0  0  0  0
 51 52  1  0  0  0  0
 51 59  1  0  0  0  0
 52 53  1  0  0  0  0
 52 54  2  0  0  0  0
 54 55  1  0  0  0  0
 55 56  1  0  0  0  0
 55 57  2  0  0  0  0
 57 58  1  0  0  0  0
 57 59  1  0  0  0  0
M  END
>  <Name>
CHEMBL250594

>  <IC50>
10

>  <Activity>
active

$$$$
CHEMBL512298
  MOE2011           3D

 45 48  0  0  1  0  0  0  0  0999 V2000
    5.9790   -1.7020   -1.1360 C   0  0  0  0  0  0  0  0  0  0  0  0
    7.0380   -1.9830   -1.1430 H   0  0  0  0  0  0  0  0  0  0  0  0
    5.7840   -1.1110   -2.0380 H   0  0  0  0  0  0  0  0  0  0  0  0
    5.3900   -2.6230   -1.2080 H   0  0  0  0  0  0  0  0  0  0  0  0
    5.6420   -0.9040    0.1250 C   0  0  0  0  0  0  0  0  0  0  0  0
    6.3130   -0.0340    0.1450 H   0  0  0  0  0  0  0  0  0  0  0  0
    5.9350   -1.7240    1.3840 C   0  0  0  0  0  0  0  0  0  0  0  0
    5.3480   -2.6480    1.4170 H   0  0  0  0  0  0  0  0  0  0  0  0
    5.7060   -1.1500    2.2880 H   0  0  0  0  0  0  0  0  0  0  0  0
    6.9940   -2.0020    1.4240 H   0  0  0  0  0  0  0  0  0  0  0  0
    4.2090   -0.4070    0.1040 C   0  0  0  0  0  0  0  0  0  0  0  0
    3.9450    0.9680    0.0940 C   0  0  0  0  0  0  0  0  0  0  0  0
    4.7630    1.6860    0.1010 H   0  0  0  0  0  0  0  0  0  0  0  0
    2.6290    1.4490    0.0730 C   0  0  0  0  0  0  0  0  0  0  0  0
    2.4830    2.5240    0.0660 H   0  0  0  0  0  0  0  0  0  0  0  0
    1.5390    0.5760    0.0620 C   0  0  0  0  0  0  0  0  0  0  0  0
    0.2000    0.9910    0.0340 N   0  0  0  0  0  0  0  0  0  0  0  0
   -0.4890    0.2440    0.0500 H   0  0  0  0  0  0  0  0  0  0  0  0
   -0.4120    2.2530   -0.0170 C   0  0  0  0  0  0  0  0  0  0  0  0
    0.2760    3.4270   -0.0600 N   0  0  0  0  0  0  0  0  0  0  0  0
   -0.4100    4.5870   -0.1230 C   0  0  0  0  0  0  0  0  0  0  0  0
    0.1900    5.4910   -0.1530 H   0  0  0  0  0  0  0  0  0  0  0  0
   -1.7400    4.7600   -0.1550 N   0  0  0  0  0  0  0  0  0  0  0  0
   -2.3790    3.5830   -0.1110 C   0  0  0  0  0  0  0  0  0  0  0  0
   -4.0700    3.4900   -0.1470 S   0  0  0  0  0  0  0  0  0  0  0  0
   -3.9670    1.7570   -0.0820 C   0  0  0  0  0  0  0  0  0  0  0  0
   -5.1140    1.0390   -0.0660 N   0  0  0  0  0  0  0  0  0  0  0  0
   -5.9900    1.5390    0.0540 H   0  0  0  0  0  0  0  0  0  0  0  0
   -5.2730   -0.3650   -0.1430 C   0  0  0  0  0  0  0  0  0  0  0  0
   -6.2190   -0.9760    0.7160 C   0  0  0  0  0  0  0  0  0  0  0  0
   -7.2070   -0.0120    1.7670 Cl  0  0  0  0  0  0  0  0  0  0  0  0
   -6.3960   -2.3630    0.7600 C   0  0  0  0  0  0  0  0  0  0  0  0
   -7.1260   -2.8060    1.4320 H   0  0  0  0  0  0  0  0  0  0  0  0
   -5.6300   -3.1850   -0.0580 C   0  0  0  0  0  0  0  0  0  0  0  0
   -5.7630   -4.2630   -0.0310 H   0  0  0  0  0  0  0  0  0  0  0  0
   -4.7030   -2.6150   -0.9280 C   0  0  0  0  0  0  0  0  0  0  0  0
   -4.1290   -3.2640   -1.5870 H   0  0  0  0  0  0  0  0  0  0  0  0
   -4.5270   -1.2220   -0.9780 C   0  0  0  0  0  0  0  0  0  0  0  0
   -3.4700   -0.6430   -2.2250 Cl  0  0  0  0  0  0  0  0  0  0  0  0
   -2.7380    1.2860    0.0070 N   0  0  0  0  0  0  0  0  0  0  0  0
   -1.8200    2.3260   -0.0370 C   0  0  0  0  0  0  0  0  0  0  0  0
    1.8110   -0.8010    0.0720 C   0  0  0  0  0  0  0  0  0  0  0  0
    0.9950   -1.5200    0.0610 H   0  0  0  0  0  0  0  0  0  0  0  0
    3.1230   -1.2880    0.0920 C   0  0  0  0  0  0  0  0  0  0  0  0
    3.2810   -2.3630    0.0980 H   0  0  0  0  0  0  0  0  0  0  0  0
  1  2  1  0  0  0  0
  1  3  1  0  0  0  0
  1  4  1  0  0  0  0
  1  5  1  0  0  0  0
  5  6  1  0  0  0  0
  5  7  1  0  0  0  0
  5 11  1  0  0  0  0
  7  8  1  0  0  0  0
  7  9  1  0  0  0  0
  7 10  1  0  0  0  0
 11 12  1  0  0  0  0
 11 44  2  0  0  0  0
 12 13  1  0  0  0  0
 12 14  2  0  0  0  0
 14 15  1  0  0  0  0
 14 16  1  0  0  0  0
 16 17  1  0  0  0  0
 16 42  2  0  0  0  0
 17 18  1  0  0  0  0
 17 19  1  0  0  0  0
 19 20  1  0  0  0  0
 19 41  2  0  0  0  0
 20 21  2  0  0  0  0
 21 22  1  0  0  0  0
 21 23  1  0  0  0  0
 23 24  2  0  0  0  0
 24 25  1  0  0  0  0
 24 41  1  0  0  0  0
 25 26  1  0  0  0  0
 26 27  1  0  0  0  0
 26 40  2  0  0  0  0
 27 28  1  0  0  0  0
 27 29  1  0  0  0  0
 29 30  1  0  0  0  0
 29 38  2  0  0  0  0
 30 31  1  0  0  0  0
 30 32  2  0  0  0  0
 32 33  1  0  0  0  0
 32 34  1  0  0  0  0
 34 35  1  0  0  0  0
 34 36  2  0  0  0  0
 36 37  1  0  0  0  0
 36 38  1  0  0  0  0
 38 39  1  0  0  0  0
 40 41  1  0  0  0  0
 42 43  1  0  0  0  0
 42 44  1  0  0  0  0
 44 45  1  0  0  0  0
M  END
>  <Name>
CHEMBL512298

>  <IC50>
10

>  <Activity>
active

$$$$
CHEMBL322396
  MOE2011           3D

 39 41  0  0  0  0  0  0  0  0999 V2000
    5.6850    2.2050    1.0120 F   0  0  0  0  0  0  0  0  0  0  0  0
    4.6620    2.1920    0.1140 C   0  0  0  0  0  0  0  0  0  0  0  0
    3.6770    2.9610    0.6580 F   0  0  0  0  0  0  0  0  0  0  0  0
    5.1080    2.8780   -0.9740 F   0  0  0  0  0  0  0  0  0  0  0  0
    4.2050    0.7950   -0.2100 C   0  0  0  0  0  0  0  0  0  0  0  0
    4.7520    0.0990   -1.2970 C   0  0  0  0  0  0  0  0  0  0  0  0
    5.5060    0.5670   -1.9280 H   0  0  0  0  0  0  0  0  0  0  0  0
    4.3270   -1.1960   -1.5920 C   0  0  0  0  0  0  0  0  0  0  0  0
    4.7440   -1.7250   -2.4450 H   0  0  0  0  0  0  0  0  0  0  0  0
    3.3590   -1.8120   -0.7990 C   0  0  0  0  0  0  0  0  0  0  0  0
    3.0210   -2.8150   -1.0540 H   0  0  0  0  0  0  0  0  0  0  0  0
    2.8150   -1.1450    0.3060 C   0  0  0  0  0  0  0  0  0  0  0  0
    1.7400   -1.7960    1.1370 C   0  0  0  0  0  0  0  0  0  0  0  0
    1.8820   -1.5490    2.1950 H   0  0  0  0  0  0  0  0  0  0  0  0
    1.7850   -2.8880    1.0490 H   0  0  0  0  0  0  0  0  0  0  0  0
    0.4330   -1.3200    0.7460 N   0  0  0  0  0  0  0  0  0  0  0  0
    0.1090   -0.4440    1.1270 H   0  0  0  0  0  0  0  0  0  0  0  0
   -0.3490   -1.9730   -0.1640 C   0  0  0  0  0  0  0  0  0  0  0  0
    0.0270   -2.9600   -0.7940 O   0  0  0  0  0  0  0  0  0  0  0  0
   -1.5670   -1.4140   -0.4430 N   0  0  0  0  0  0  0  0  0  0  0  0
   -1.9250   -1.7300   -1.3340 H   0  0  0  0  0  0  0  0  0  0  0  0
   -2.3690   -0.5130    0.2950 C   0  0  0  0  0  0  0  0  0  0  0  0
   -2.3060   -0.4890    1.6970 C   0  0  0  0  0  0  0  0  0  0  0  0
   -1.6560   -1.1670    2.2440 H   0  0  0  0  0  0  0  0  0  0  0  0
   -3.1330    0.3550    2.4340 C   0  0  0  0  0  0  0  0  0  0  0  0
   -3.0810    0.3560    3.5200 H   0  0  0  0  0  0  0  0  0  0  0  0
   -4.0460    1.1750    1.7810 C   0  0  0  0  0  0  0  0  0  0  0  0
   -4.6870    1.8240    2.3750 H   0  0  0  0  0  0  0  0  0  0  0  0
   -4.1490    1.1520    0.3820 C   0  0  0  0  0  0  0  0  0  0  0  0
   -5.0720    1.9600   -0.2880 C   0  0  0  0  0  0  0  0  0  0  0  0
   -5.7390    2.6240    0.2570 H   0  0  0  0  0  0  0  0  0  0  0  0
   -5.2300    2.0040   -1.6290 N   0  0  0  0  0  0  0  0  0  0  0  0
   -4.4160    1.2100   -2.3470 C   0  0  0  0  0  0  0  0  0  0  0  0
   -4.5430    1.2710   -3.4240 H   0  0  0  0  0  0  0  0  0  0  0  0
   -3.4640    0.3670   -1.7900 C   0  0  0  0  0  0  0  0  0  0  0  0
   -2.8450   -0.2170   -2.4620 H   0  0  0  0  0  0  0  0  0  0  0  0
   -3.3150    0.3070   -0.3860 C   0  0  0  0  0  0  0  0  0  0  0  0
    3.2430    0.1600    0.5920 C   0  0  0  0  0  0  0  0  0  0  0  0
    2.8150    0.6930    1.4390 H   0  0  0  0  0  0  0  0  0  0  0  0
  1  2  1  0  0  0  0
  2  3  1  0  0  0  0
  2  4  1  0  0  0  0
  2  5  1  0  0  0  0
  5  6  1  0  0  0  0
  5 38  2  0  0  0  0
  6  7  1  0  0  0  0
  6  8  2  0  0  0  0
  8  9  1  0  0  0  0
  8 10  1  0  0  0  0
 10 11  1  0  0  0  0
 10 12  2  0  0  0  0
 12 13  1  0  0  0  0
 12 38  1  0  0  0  0
 13 14  1  0  0  0  0
 13 15  1  0  0  0  0
 13 16  1  0  0  0  0
 16 17  1  0  0  0  0
 16 18  1  0  0  0  0
 18 19  2  0  0  0  0
 18 20  1  0  0  0  0
 20 21  1  0  0  0  0
 20 22  1  0  0  0  0
 22 23  1  0  0  0  0
 22 37  2  0  0  0  0
 23 24  1  0  0  0  0
 23 25  2  0  0  0  0
 25 26  1  0  0  0  0
 25 27  1  0  0  0  0
 27 28  1  0  0  0  0
 27 29  2  0  0  0  0
 29 30  1  0  0  0  0
 29 37  1  0  0  0  0
 30 31  1  0  0  0  0
 30 32  2  0  0  0  0
 32 33  1  0  0  0  0
 33 34  1  0  0  0  0
 33 35  2  0  0  0  0
 35 36  1  0  0  0  0
 35 37  1  0  0  0  0
 38 39  1  0  0  0  0
M  END
>  <Name>
CHEMBL322396

>  <IC50>
11

>  <Activity>
active

$$$$
CHEMBL105252
  MOE2011           3D

 43 45  0  0  0  0  0  0  0  0999 V2000
    6.7980    1.7660    0.1910 F   0  0  0  0  0  0  0  0  0  0  0  0
    7.0530    0.4410    0.1220 C   0  0  0  0  0  0  0  0  0  0  0  0
    8.2590    0.2780   -0.4680 F   0  0  0  0  0  0  0  0  0  0  0  0
    7.1270   -0.0700    1.3700 F   0  0  0  0  0  0  0  0  0  0  0  0
    6.0740   -0.2310   -0.6510 O   0  0  0  0  0  0  0  0  0  0  0  0
    4.7840   -0.2030   -0.2050 C   0  0  0  0  0  0  0  0  0  0  0  0
    3.8820   -0.9110   -1.0040 C   0  0  0  0  0  0  0  0  0  0  0  0
    4.2330   -1.4210   -1.8980 H   0  0  0  0  0  0  0  0  0  0  0  0
    2.5280   -0.9720   -0.6690 C   0  0  0  0  0  0  0  0  0  0  0  0
    1.8470   -1.5230   -1.3130 H   0  0  0  0  0  0  0  0  0  0  0  0
    2.0540   -0.3220    0.4750 C   0  0  0  0  0  0  0  0  0  0  0  0
    0.5870   -0.3630    0.8290 C   0  0  0  0  0  0  0  0  0  0  0  0
    0.4870   -0.3560    1.9220 H   0  0  0  0  0  0  0  0  0  0  0  0
    0.1610   -1.3180    0.4980 H   0  0  0  0  0  0  0  0  0  0  0  0
   -0.1960    0.8190    0.2480 C   0  0  0  0  0  0  0  0  0  0  0  0
    0.2810    1.7660    0.5260 H   0  0  0  0  0  0  0  0  0  0  0  0
   -1.1980    0.8380    0.6720 H   0  0  0  0  0  0  0  0  0  0  0  0
   -0.2650    0.8050   -1.2090 N   0  0  0  0  0  0  0  0  0  0  0  0
    0.2800    1.5110   -1.6890 H   0  0  0  0  0  0  0  0  0  0  0  0
   -0.8760   -0.0450   -2.0710 C   0  0  0  0  0  0  0  0  0  0  0  0
   -0.5470   -0.0230   -3.2590 O   0  0  0  0  0  0  0  0  0  0  0  0
   -1.7430   -0.9910   -1.6340 N   0  0  0  0  0  0  0  0  0  0  0  0
   -1.6770   -1.8540   -2.1620 H   0  0  0  0  0  0  0  0  0  0  0  0
   -2.7190   -0.9660   -0.6160 C   0  0  0  0  0  0  0  0  0  0  0  0
   -2.9490   -2.1930    0.0240 C   0  0  0  0  0  0  0  0  0  0  0  0
   -2.3810   -3.0780   -0.2560 H   0  0  0  0  0  0  0  0  0  0  0  0
   -3.8630   -2.2910    1.0680 C   0  0  0  0  0  0  0  0  0  0  0  0
   -4.0100   -3.2400    1.5760 H   0  0  0  0  0  0  0  0  0  0  0  0
   -4.5830   -1.1680    1.4630 C   0  0  0  0  0  0  0  0  0  0  0  0
   -5.2920   -1.2630    2.2830 H   0  0  0  0  0  0  0  0  0  0  0  0
   -4.4210    0.0560    0.7940 C   0  0  0  0  0  0  0  0  0  0  0  0
   -5.1780    1.1750    1.1500 C   0  0  0  0  0  0  0  0  0  0  0  0
   -5.8880    1.1350    1.9720 H   0  0  0  0  0  0  0  0  0  0  0  0
   -5.1240    2.3740    0.5310 N   0  0  0  0  0  0  0  0  0  0  0  0
   -4.2810    2.4620   -0.5130 C   0  0  0  0  0  0  0  0  0  0  0  0
   -4.2660    3.4240   -1.0170 H   0  0  0  0  0  0  0  0  0  0  0  0
   -3.4770    1.4190   -0.9490 C   0  0  0  0  0  0  0  0  0  0  0  0
   -2.8500    1.5860   -1.8180 H   0  0  0  0  0  0  0  0  0  0  0  0
   -3.5030    0.1770   -0.2750 C   0  0  0  0  0  0  0  0  0  0  0  0
    2.9570    0.3910    1.2720 C   0  0  0  0  0  0  0  0  0  0  0  0
    2.6120    0.9100    2.1640 H   0  0  0  0  0  0  0  0  0  0  0  0
    4.3140    0.4490    0.9360 C   0  0  0  0  0  0  0  0  0  0  0  0
    4.9700    1.0160    1.5910 H   0  0  0  0  0  0  0  0  0  0  0  0
  1  2  1  0  0  0  0
  2  3  1  0  0  0  0
  2  4  1  0  0  0  0
  2  5  1  0  0  0  0
  5  6  1  0  0  0  0
  6  7  1  0  0  0  0
  6 42  2  0  0  0  0
  7  8  1  0  0  0  0
  7  9  2  0  0  0  0
  9 10  1  0  0  0  0
  9 11  1  0  0  0  0
 11 12  1  0  0  0  0
 11 40  2  0  0  0  0
 12 13  1  0  0  0  0
 12 14  1  0  0  0  0
 12 15  1  0  0  0  0
 15 16  1  0  0  0  0
 15 17  1  0  0  0  0
 15 18  1  0  0  0  0
 18 19  1  0  0  0  0
 18 20  1  0  0  0  0
 20 21  2  0  0  0  0
 20 22  1  0  0  0  0
 22 23  1  0  0  0  0
 22 24  1  0  0  0  0
 24 25  1  0  0  0  0
 24 39  2  0  0  0  0
 25 26  1  0  0  0  0
 25 27  2  0  0  0  0
 27 28  1  0  0  0  0
 27 29  1  0  0  0  0
 29 30  1  0  0  0  0
 29 31  2  0  0  0  0
 31 32  1  0  0  0  0
 31 39  1  0  0  0  0
 32 33  1  0  0  0  0
 32 34  2  0  0  0  0
 34 35  1  0  0  0  0
 35 36  1  0  0  0  0
 35 37  2  0  0  0  0
 37 38  1  0  0  0  0
 37 39  1  0  0  0  0
 40 41  1  0  0  0  0
 40 42  1  0  0  0  0
 42 43  1  0  0  0  0
M  END
>  <Name>
CHEMBL105252

>  <IC50>
11

>  <Activity>
active

$$$$
CHEMBL180138
  MOE2011           3D

 50 52  0  0  0  0  0  0  0  0999 V2000
    5.8190    2.1460    0.8860 C   0  0  0  0  0  0  0  0  0  0  0  0
    6.4880    2.8270    1.4250 H   0  0  0  0  0  0  0  0  0  0  0  0
    5.0700    1.8050    1.6080 H   0  0  0  0  0  0  0  0  0  0  0  0
    5.3290    2.7140    0.0900 H   0  0  0  0  0  0  0  0  0  0  0  0
    6.5790    0.9880    0.3080 C   0  0  0  0  0  0  0  0  0  0  0  0
    7.9680    1.0870    0.1490 C   0  0  0  0  0  0  0  0  0  0  0  0
    8.4960    1.9930    0.4410 H   0  0  0  0  0  0  0  0  0  0  0  0
    8.6890    0.0230   -0.3790 C   0  0  0  0  0  0  0  0  0  0  0  0
    9.7640    0.0820   -0.5040 H   0  0  0  0  0  0  0  0  0  0  0  0
    7.9940   -1.1170   -0.7350 C   0  0  0  0  0  0  0  0  0  0  0  0
    8.5070   -1.9800   -1.1470 H   0  0  0  0  0  0  0  0  0  0  0  0
    6.6570   -1.2520   -0.6090 N   0  0  0  0  0  0  0  0  0  0  0  0
    5.9580   -0.2010   -0.1050 C   0  0  0  0  0  0  0  0  0  0  0  0
    4.5090   -0.4400   -0.0320 C   0  0  0  0  0  0  0  0  0  0  0  0
    3.6000    0.3310   -0.7760 C   0  0  0  0  0  0  0  0  0  0  0  0
    3.9640    1.1220   -1.4300 H   0  0  0  0  0  0  0  0  0  0  0  0
    2.2250    0.0780   -0.7210 C   0  0  0  0  0  0  0  0  0  0  0  0
    1.5620    0.6710   -1.3460 H   0  0  0  0  0  0  0  0  0  0  0  0
    1.7370   -0.9540    0.0870 C   0  0  0  0  0  0  0  0  0  0  0  0
    2.6300   -1.7450    0.8160 C   0  0  0  0  0  0  0  0  0  0  0  0
    2.2670   -2.5680    1.4280 H   0  0  0  0  0  0  0  0  0  0  0  0
    4.0020   -1.4870    0.7550 C   0  0  0  0  0  0  0  0  0  0  0  0
    4.6860   -2.1190    1.3200 H   0  0  0  0  0  0  0  0  0  0  0  0
    0.2840   -1.2730    0.1590 C   0  0  0  0  0  0  0  0  0  0  0  0
   -0.0440   -2.4480    0.2760 O   0  0  0  0  0  0  0  0  0  0  0  0
   -0.5540   -0.1710    0.1140 N   0  0  0  0  0  0  0  0  0  0  0  0
   -0.1240    0.7460    0.1250 H   0  0  0  0  0  0  0  0  0  0  0  0
   -1.9640   -0.1770    0.0680 C   0  0  0  0  0  0  0  0  0  0  0  0
   -2.6100    1.0610    0.0500 C   0  0  0  0  0  0  0  0  0  0  0  0
   -2.0420    1.9870    0.0810 H   0  0  0  0  0  0  0  0  0  0  0  0
   -4.0070    1.1380   -0.0120 C   0  0  0  0  0  0  0  0  0  0  0  0
   -4.4630    2.1260   -0.0270 H   0  0  0  0  0  0  0  0  0  0  0  0
   -4.8060   -0.0180   -0.0600 C   0  0  0  0  0  0  0  0  0  0  0  0
   -4.1400   -1.2530   -0.0370 C   0  0  0  0  0  0  0  0  0  0  0  0
   -4.6860   -2.1920   -0.0720 H   0  0  0  0  0  0  0  0  0  0  0  0
   -2.7400   -1.3320    0.0240 C   0  0  0  0  0  0  0  0  0  0  0  0
   -2.2910   -2.3200    0.0310 H   0  0  0  0  0  0  0  0  0  0  0  0
   -6.3370    0.1010   -0.1400 C   0  0  0  0  0  0  0  0  0  0  0  0
   -7.0680   -1.2610   -0.1740 C   0  0  0  0  0  0  0  0  0  0  0  0
   -8.1540   -1.1240   -0.2300 H   0  0  0  0  0  0  0  0  0  0  0  0
   -6.8630   -1.8510    0.7260 H   0  0  0  0  0  0  0  0  0  0  0  0
   -6.7730   -1.8560   -1.0470 H   0  0  0  0  0  0  0  0  0  0  0  0
   -6.8660    0.8710    1.0890 C   0  0  0  0  0  0  0  0  0  0  0  0
   -7.9600    0.9380    1.0720 H   0  0  0  0  0  0  0  0  0  0  0  0
   -6.4840    1.8970    1.1320 H   0  0  0  0  0  0  0  0  0  0  0  0
   -6.5770    0.3720    2.0220 H   0  0  0  0  0  0  0  0  0  0  0  0
   -6.7290    0.8620   -1.4240 C   0  0  0  0  0  0  0  0  0  0  0  0
   -7.8180    0.9350   -1.5240 H   0  0  0  0  0  0  0  0  0  0  0  0
   -6.3450    0.3540   -2.3170 H   0  0  0  0  0  0  0  0  0  0  0  0
   -6.3370    1.8850   -1.4360 H   0  0  0  0  0  0  0  0  0  0  0  0
  1  2  1  0  0  0  0
  1  3  1  0  0  0  0
  1  4  1  0  0  0  0
  1  5  1  0  0  0  0
  5  6  1  0  0  0  0
  5 13  2  0  0  0  0
  6  7  1  0  0  0  0
  6  8  2  0  0  0  0
  8  9  1  0  0  0  0
  8 10  1  0  0  0  0
 10 11  1  0  0  0  0
 10 12  2  0  0  0  0
 12 13  1  0  0  0  0
 13 14  1  0  0  0  0
 14 15  1  0  0  0  0
 14 22  2  0  0  0  0
 15 16  1  0  0  0  0
 15 17  2  0  0  0  0
 17 18  1  0  0  0  0
 17 19  1  0  0  0  0
 19 20  2  0  0  0  0
 19 24  1  0  0  0  0
 20 21  1  0  0  0  0
 20 22  1  0  0  0  0
 22 23  1  0  0  0  0
 24 25  2  0  0  0  0
 24 26  1  0  0  0  0
 26 27  1  0  0  0  0
 26 28  1  0  0  0  0
 28 29  1  0  0  0  0
 28 36  2  0  0  0  0
 29 30  1  0  0  0  0
 29 31  2  0  0  0  0
 31 32  1  0  0  0  0
 31 33  1  0  0  0  0
 33 34  2  0  0  0  0
 33 38  1  0  0  0  0
 34 35  1  0  0  0  0
 34 36  1  0  0  0  0
 36 37  1  0  0  0  0
 38 39  1  0  0  0  0
 38 43  1  0  0  0  0
 38 47  1  0  0  0  0
 39 40  1  0  0  0  0
 39 41  1  0  0  0  0
 39 42  1  0  0  0  0
 43 44  1  0  0  0  0
 43 45  1  0  0  0  0
 43 46  1  0  0  0  0
 47 48  1  0  0  0  0
 47 49  1  0  0  0  0
 47 50  1  0  0  0  0
M  END
>  <Name>
CHEMBL180138

>  <IC50>
11

>  <Activity>
active

$$$$
CHEMBL183121
  MOE2011           3D

 47 49  0  0  0  0  0  0  0  0999 V2000
   -6.7230   -1.0380   -0.3670 C   0  0  0  0  0  0  0  0  0  0  0  0
   -7.8100   -0.8930   -0.3740 H   0  0  0  0  0  0  0  0  0  0  0  0
   -6.5090   -1.8320    0.3580 H   0  0  0  0  0  0  0  0  0  0  0  0
   -6.4390   -1.3980   -1.3630 H   0  0  0  0  0  0  0  0  0  0  0  0
   -5.9890    0.2730   -0.0070 C   0  0  0  0  0  0  0  0  0  0  0  0
   -6.4900    0.7100    1.3870 C   0  0  0  0  0  0  0  0  0  0  0  0
   -7.5840    0.7790    1.4100 H   0  0  0  0  0  0  0  0  0  0  0  0
   -6.1010    1.6930    1.6770 H   0  0  0  0  0  0  0  0  0  0  0  0
   -6.1830   -0.0060    2.1590 H   0  0  0  0  0  0  0  0  0  0  0  0
   -6.4070    1.3310   -1.0520 C   0  0  0  0  0  0  0  0  0  0  0  0
   -7.4980    1.4150   -1.1140 H   0  0  0  0  0  0  0  0  0  0  0  0
   -6.0360    1.0670   -2.0490 H   0  0  0  0  0  0  0  0  0  0  0  0
   -6.0230    2.3280   -0.8100 H   0  0  0  0  0  0  0  0  0  0  0  0
   -4.4570    0.1430    0.0160 C   0  0  0  0  0  0  0  0  0  0  0  0
   -3.6550    1.2610    0.3080 C   0  0  0  0  0  0  0  0  0  0  0  0
   -4.1100    2.2260    0.5210 H   0  0  0  0  0  0  0  0  0  0  0  0
   -2.2580    1.1730    0.3360 C   0  0  0  0  0  0  0  0  0  0  0  0
   -1.6880    2.0700    0.5670 H   0  0  0  0  0  0  0  0  0  0  0  0
   -1.6140   -0.0380    0.0750 C   0  0  0  0  0  0  0  0  0  0  0  0
   -0.2020   -0.0440    0.1130 N   0  0  0  0  0  0  0  0  0  0  0  0
    0.2310    0.8480    0.3200 H   0  0  0  0  0  0  0  0  0  0  0  0
    0.6350   -1.1300   -0.0840 C   0  0  0  0  0  0  0  0  0  0  0  0
    0.3080   -2.3020   -0.2300 O   0  0  0  0  0  0  0  0  0  0  0  0
    2.0870   -0.8060   -0.0730 C   0  0  0  0  0  0  0  0  0  0  0  0
    2.9730   -1.7200    0.5010 C   0  0  0  0  0  0  0  0  0  0  0  0
    2.6020   -2.6450    0.9390 H   0  0  0  0  0  0  0  0  0  0  0  0
    4.3460   -1.4470    0.5300 C   0  0  0  0  0  0  0  0  0  0  0  0
    4.9990   -2.1720    1.0120 H   0  0  0  0  0  0  0  0  0  0  0  0
    4.8690   -0.2650   -0.0260 C   0  0  0  0  0  0  0  0  0  0  0  0
    3.9550    0.6330   -0.6110 C   0  0  0  0  0  0  0  0  0  0  0  0
    4.3190    1.5560   -1.0620 H   0  0  0  0  0  0  0  0  0  0  0  0
    2.5810    0.3690   -0.6440 C   0  0  0  0  0  0  0  0  0  0  0  0
    1.9260    1.0800   -1.1410 H   0  0  0  0  0  0  0  0  0  0  0  0
    6.3130    0.0470   -0.0020 C   0  0  0  0  0  0  0  0  0  0  0  0
    7.3090   -0.9310   -0.0500 C   0  0  0  0  0  0  0  0  0  0  0  0
    7.0650   -1.9850   -0.1240 H   0  0  0  0  0  0  0  0  0  0  0  0
    8.6480   -0.5440   -0.0230 C   0  0  0  0  0  0  0  0  0  0  0  0
    9.4350   -1.2930   -0.0630 H   0  0  0  0  0  0  0  0  0  0  0  0
    8.9690    0.8040    0.0490 C   0  0  0  0  0  0  0  0  0  0  0  0
   10.0010    1.1350    0.0710 H   0  0  0  0  0  0  0  0  0  0  0  0
    7.9290    1.7140    0.0870 C   0  0  0  0  0  0  0  0  0  0  0  0
    8.1210    2.7810    0.1410 H   0  0  0  0  0  0  0  0  0  0  0  0
    6.6220    1.3690    0.0600 N   0  0  0  0  0  0  0  0  0  0  0  0
   -2.3920   -1.1550   -0.2160 C   0  0  0  0  0  0  0  0  0  0  0  0
   -1.9440   -2.1200   -0.4310 H   0  0  0  0  0  0  0  0  0  0  0  0
   -3.7920   -1.0660   -0.2440 C   0  0  0  0  0  0  0  0  0  0  0  0
   -4.3400   -1.9750   -0.4770 H   0  0  0  0  0  0  0  0  0  0  0  0
  1  2  1  0  0  0  0
  1  3  1  0  0  0  0
  1  4  1  0  0  0  0
  1  5  1  0  0  0  0
  5  6  1  0  0  0  0
  5 10  1  0  0  0  0
  5 14  1  0  0  0  0
  6  7  1  0  0  0  0
  6  8  1  0  0  0  0
  6  9  1  0  0  0  0
 10 11  1  0  0  0  0
 10 12  1  0  0  0  0
 10 13  1  0  0  0  0
 14 15  1  0  0  0  0
 14 46  2  0  0  0  0
 15 16  1  0  0  0  0
 15 17  2  0  0  0  0
 17 18  1  0  0  0  0
 17 19  1  0  0  0  0
 19 20  1  0  0  0  0
 19 44  2  0  0  0  0
 20 21  1  0  0  0  0
 20 22  1  0  0  0  0
 22 23  2  0  0  0  0
 22 24  1  0  0  0  0
 24 25  1  0  0  0  0
 24 32  2  0  0  0  0
 25 26  1  0  0  0  0
 25 27  2  0  0  0  0
 27 28  1  0  0  0  0
 27 29  1  0  0  0  0
 29 30  2  0  0  0  0
 29 34  1  0  0  0  0
 30 31  1  0  0  0  0
 30 32  1  0  0  0  0
 32 33  1  0  0  0  0
 34 35  1  0  0  0  0
 34 43  2  0  0  0  0
 35 36  1  0  0  0  0
 35 37  2  0  0  0  0
 37 38  1  0  0  0  0
 37 39  1  0  0  0  0
 39 40  1  0  0  0  0
 39 41  2  0  0  0  0
 41 42  1  0  0  0  0
 41 43  1  0  0  0  0
 44 45  1  0  0  0  0
 44 46  1  0  0  0  0
 46 47  1  0  0  0  0
M  END
>  <Name>
CHEMBL183121

>  <IC50>
11

>  <Activity>
active

$$$$
CHEMBL469302
  MOE2011           3D

 48 51  0  0  1  0  0  0  0  0999 V2000
    5.8760    0.5210   -1.4750 C   0  0  0  0  0  0  0  0  0  0  0  0
    6.9110    0.8760   -1.5470 H   0  0  0  0  0  0  0  0  0  0  0  0
    5.3140    0.9640   -2.3060 H   0  0  0  0  0  0  0  0  0  0  0  0
    5.8970   -0.5630   -1.6340 H   0  0  0  0  0  0  0  0  0  0  0  0
    5.2490    0.9010   -0.1170 C   0  0  0  0  0  0  0  0  0  0  0  0
    5.4150    2.4280    0.0540 C   0  0  0  0  0  0  0  0  0  0  0  0
    6.4720    2.7160    0.0240 H   0  0  0  0  0  0  0  0  0  0  0  0
    5.0140    2.7710    1.0150 H   0  0  0  0  0  0  0  0  0  0  0  0
    4.9070    2.9810   -0.7450 H   0  0  0  0  0  0  0  0  0  0  0  0
    6.0510    0.2260    1.0180 C   0  0  0  0  0  0  0  0  0  0  0  0
    7.0890    0.5780    1.0310 H   0  0  0  0  0  0  0  0  0  0  0  0
    6.0840   -0.8630    0.9120 H   0  0  0  0  0  0  0  0  0  0  0  0
    5.6110    0.4490    1.9980 H   0  0  0  0  0  0  0  0  0  0  0  0
    3.7880    0.4260   -0.0750 C   0  0  0  0  0  0  0  0  0  0  0  0
    2.7060    1.3040    0.0700 C   0  0  0  0  0  0  0  0  0  0  0  0
    2.8530    2.3760    0.1660 H   0  0  0  0  0  0  0  0  0  0  0  0
    1.3860    0.8330    0.0970 C   0  0  0  0  0  0  0  0  0  0  0  0
    0.5840    1.5590    0.2160 H   0  0  0  0  0  0  0  0  0  0  0  0
    1.0880   -0.5310   -0.0190 C   0  0  0  0  0  0  0  0  0  0  0  0
   -0.2540   -0.9330    0.0290 N   0  0  0  0  0  0  0  0  0  0  0  0
   -0.9360   -0.1790    0.0440 H   0  0  0  0  0  0  0  0  0  0  0  0
   -0.8730   -2.1910    0.0600 C   0  0  0  0  0  0  0  0  0  0  0  0
   -0.1880   -3.3680    0.1040 N   0  0  0  0  0  0  0  0  0  0  0  0
   -0.8770   -4.5260    0.1510 C   0  0  0  0  0  0  0  0  0  0  0  0
   -0.2790   -5.4320    0.1820 H   0  0  0  0  0  0  0  0  0  0  0  0
   -2.2070   -4.6960    0.1640 N   0  0  0  0  0  0  0  0  0  0  0  0
   -2.8440   -3.5180    0.1200 C   0  0  0  0  0  0  0  0  0  0  0  0
   -4.5340   -3.4250    0.1260 S   0  0  0  0  0  0  0  0  0  0  0  0
   -4.4280   -1.6920    0.0730 C   0  0  0  0  0  0  0  0  0  0  0  0
   -5.5750   -0.9730    0.0330 N   0  0  0  0  0  0  0  0  0  0  0  0
   -6.4480   -1.4690   -0.1170 H   0  0  0  0  0  0  0  0  0  0  0  0
   -5.7280    0.4300    0.1210 C   0  0  0  0  0  0  0  0  0  0  0  0
   -5.0140    1.2680    1.0010 C   0  0  0  0  0  0  0  0  0  0  0  0
   -4.0150    0.6610    2.2810 Cl  0  0  0  0  0  0  0  0  0  0  0  0
   -5.1770    2.6630    0.9630 C   0  0  0  0  0  0  0  0  0  0  0  0
   -4.6280    3.2970    1.6560 H   0  0  0  0  0  0  0  0  0  0  0  0
   -6.0600    3.2520    0.0610 C   0  0  0  0  0  0  0  0  0  0  0  0
   -6.1840    4.3320    0.0440 H   0  0  0  0  0  0  0  0  0  0  0  0
   -6.7950    2.4490   -0.8020 C   0  0  0  0  0  0  0  0  0  0  0  0
   -7.4910    2.9070   -1.5000 H   0  0  0  0  0  0  0  0  0  0  0  0
   -6.6300    1.0590   -0.7710 C   0  0  0  0  0  0  0  0  0  0  0  0
   -7.5780    0.1190   -1.8780 Cl  0  0  0  0  0  0  0  0  0  0  0  0
   -3.1980   -1.2200    0.0160 N   0  0  0  0  0  0  0  0  0  0  0  0
   -2.2820   -2.2610    0.0640 C   0  0  0  0  0  0  0  0  0  0  0  0
    2.1620   -1.4090   -0.1580 C   0  0  0  0  0  0  0  0  0  0  0  0
    2.0010   -2.4780   -0.2550 H   0  0  0  0  0  0  0  0  0  0  0  0
    3.4840   -0.9420   -0.1900 C   0  0  0  0  0  0  0  0  0  0  0  0
    4.2780   -1.6760   -0.3080 H   0  0  0  0  0  0  0  0  0  0  0  0
  1  2  1  0  0  0  0
  1  3  1  0  0  0  0
  1  4  1  0  0  0  0
  1  5  1  0  0  0  0
  5  6  1  0  0  0  0
  5 10  1  0  0  0  0
  5 14  1  0  0  0  0
  6  7  1  0  0  0  0
  6  8  1  0  0  0  0
  6  9  1  0  0  0  0
 10 11  1  0  0  0  0
 10 12  1  0  0  0  0
 10 13  1  0  0  0  0
 14 15  1  0  0  0  0
 14 47  2  0  0  0  0
 15 16  1  0  0  0  0
 15 17  2  0  0  0  0
 17 18  1  0  0  0  0
 17 19  1  0  0  0  0
 19 20  1  0  0  0  0
 19 45  2  0  0  0  0
 20 21  1  0  0  0  0
 20 22  1  0  0  0  0
 22 23  1  0  0  0  0
 22 44  2  0  0  0  0
 23 24  2  0  0  0  0
 24 25  1  0  0  0  0
 24 26  1  0  0  0  0
 26 27  2  0  0  0  0
 27 28  1  0  0  0  0
 27 44  1  0  0  0  0
 28 29  1  0  0  0  0
 29 30  1  0  0  0  0
 29 43  2  0  0  0  0
 30 31  1  0  0  0  0
 30 32  1  0  0  0  0
 32 33  1  0  0  0  0
 32 41  2  0  0  0  0
 33 34  1  0  0  0  0
 33 35  2  0  0  0  0
 35 36  1  0  0  0  0
 35 37  1  0  0  0  0
 37 38  1  0  0  0  0
 37 39  2  0  0  0  0
 39 40  1  0  0  0  0
 39 41  1  0  0  0  0
 41 42  1  0  0  0  0
 43 44  1  0  0  0  0
 45 46  1  0  0  0  0
 45 47  1  0  0  0  0
 47 48  1  0  0  0  0
M  END
>  <Name>
CHEMBL469302

>  <IC50>
11

>  <Activity>
active

$$$$
CHEMBL1630299
  MOE2011           3D

 75 79  0  0  1  0  0  0  0  0999 V2000
    8.4710   -2.5800    0.7890 C   0  0  0  0  0  0  0  0  0  0  0  0
    9.2900   -2.6580    0.0650 H   0  0  0  0  0  0  0  0  0  0  0  0
    8.5340   -3.4400    1.4650 H   0  0  0  0  0  0  0  0  0  0  0  0
    8.6330   -1.6720    1.3790 H   0  0  0  0  0  0  0  0  0  0  0  0
    7.1180   -2.5300    0.0740 C   0  0  0  0  0  0  0  0  0  0  0  0
    7.1330   -1.6610   -0.5940 H   0  0  0  0  0  0  0  0  0  0  0  0
    6.9380   -3.7850   -0.7830 C   0  0  0  0  0  0  0  0  0  0  0  0
    6.8960   -4.6870   -0.1630 H   0  0  0  0  0  0  0  0  0  0  0  0
    7.7710   -3.8970   -1.4860 H   0  0  0  0  0  0  0  0  0  0  0  0
    6.0170   -3.7350   -1.3730 H   0  0  0  0  0  0  0  0  0  0  0  0
    5.9840   -2.3710    1.1130 C   0  0  0  0  0  0  0  0  0  0  0  0
    6.1750   -1.4910    1.7430 H   0  0  0  0  0  0  0  0  0  0  0  0
    6.0210   -3.2430    1.7800 H   0  0  0  0  0  0  0  0  0  0  0  0
    4.6450   -2.2810    0.5180 N   0  0  0  0  0  0  0  0  0  0  0  0
    3.5880   -2.4780    1.5200 C   0  0  0  0  0  0  0  0  0  0  0  0
    3.6800   -3.4770    1.9620 H   0  0  0  0  0  0  0  0  0  0  0  0
    3.6930   -1.7500    2.3360 H   0  0  0  0  0  0  0  0  0  0  0  0
    2.1860   -2.3570    0.8980 C   0  0  0  0  0  0  0  0  0  0  0  0
    1.4500   -2.4900    1.7000 H   0  0  0  0  0  0  0  0  0  0  0  0
    2.0370   -3.1600    0.1650 H   0  0  0  0  0  0  0  0  0  0  0  0
    2.0140   -1.0620    0.2510 N   0  0  0  0  0  0  0  0  0  0  0  0
    3.1800   -0.2120    0.0540 C   0  0  0  0  0  0  0  0  0  0  0  0
    3.0400    0.5060   -0.7630 H   0  0  0  0  0  0  0  0  0  0  0  0
    3.3540    0.3670    0.9690 H   0  0  0  0  0  0  0  0  0  0  0  0
    4.4360   -1.0540   -0.2770 C   0  0  0  0  0  0  0  0  0  0  0  0
    5.2980   -0.3790   -0.2200 H   0  0  0  0  0  0  0  0  0  0  0  0
    4.3650   -1.3720   -1.3250 H   0  0  0  0  0  0  0  0  0  0  0  0
    0.7580   -0.6670   -0.1550 C   0  0  0  0  0  0  0  0  0  0  0  0
   -0.2710   -1.5130    0.0040 N   0  0  0  0  0  0  0  0  0  0  0  0
   -1.5050   -1.1550   -0.4200 C   0  0  0  0  0  0  0  0  0  0  0  0
   -2.5740   -2.1640   -0.0900 C   0  0  0  0  0  0  0  0  0  0  0  0
   -2.8080   -2.7590   -0.9800 H   0  0  0  0  0  0  0  0  0  0  0  0
   -2.1610   -2.8680    0.6460 H   0  0  0  0  0  0  0  0  0  0  0  0
   -3.8230   -1.5370    0.5300 C   0  0  0  0  0  0  0  0  0  0  0  0
   -3.5340   -0.7610    1.2470 H   0  0  0  0  0  0  0  0  0  0  0  0
   -4.3470   -2.3250    1.0850 H   0  0  0  0  0  0  0  0  0  0  0  0
   -4.7210   -0.9910   -0.4830 N   0  0  0  0  0  0  0  0  0  0  0  0
   -4.2060   -0.5050   -1.7570 C   0  0  0  0  0  0  0  0  0  0  0  0
   -3.8690   -1.3400   -2.3820 H   0  0  0  0  0  0  0  0  0  0  0  0
   -4.9980    0.0010   -2.3260 H   0  0  0  0  0  0  0  0  0  0  0  0
   -3.0900    0.5250   -1.5520 C   0  0  0  0  0  0  0  0  0  0  0  0
   -2.9430    0.9900   -2.5350 H   0  0  0  0  0  0  0  0  0  0  0  0
   -3.4470    1.3070   -0.8690 H   0  0  0  0  0  0  0  0  0  0  0  0
   -1.7420    0.0520   -1.0590 C   0  0  0  0  0  0  0  0  0  0  0  0
   -0.6330    0.9040   -1.1290 C   0  0  0  0  0  0  0  0  0  0  0  0
   -0.8000    2.2200   -1.6020 N   0  0  0  0  0  0  0  0  0  0  0  0
   -1.3150    2.3030   -2.4660 H   0  0  0  0  0  0  0  0  0  0  0  0
   -0.3330    3.4240   -1.0490 C   0  0  0  0  0  0  0  0  0  0  0  0
   -0.5510    4.6240   -1.7400 C   0  0  0  0  0  0  0  0  0  0  0  0
   -1.0580    4.6180   -2.7010 H   0  0  0  0  0  0  0  0  0  0  0  0
   -0.1400    5.8470   -1.2040 C   0  0  0  0  0  0  0  0  0  0  0  0
   -0.3310    6.7610   -1.7630 H   0  0  0  0  0  0  0  0  0  0  0  0
    0.5070    5.8980    0.0360 C   0  0  0  0  0  0  0  0  0  0  0  0
    0.7270    4.7060    0.7320 C   0  0  0  0  0  0  0  0  0  0  0  0
    1.2160    4.7160    1.7050 H   0  0  0  0  0  0  0  0  0  0  0  0
    0.3130    3.4870    0.1920 C   0  0  0  0  0  0  0  0  0  0  0  0
    0.4870    2.5830    0.7710 H   0  0  0  0  0  0  0  0  0  0  0  0
    0.9190    7.2130    0.6350 C   0  0  0  0  0  0  0  0  0  0  0  0
    1.1580    8.1750   -0.3000 F   0  0  0  0  0  0  0  0  0  0  0  0
   -0.0320    7.7260    1.4640 F   0  0  0  0  0  0  0  0  0  0  0  0
    2.0590    7.1320    1.3780 F   0  0  0  0  0  0  0  0  0  0  0  0
    0.5910    0.5450   -0.6890 N   0  0  0  0  0  0  0  0  0  0  0  0
   -6.0950   -0.9950   -0.3190 C   0  0  0  0  0  0  0  0  0  0  0  0
   -6.8120   -1.5410   -1.3390 N   0  0  0  0  0  0  0  0  0  0  0  0
   -8.1540   -1.6310   -1.2340 C   0  0  0  0  0  0  0  0  0  0  0  0
   -8.6520   -2.0920   -2.0810 H   0  0  0  0  0  0  0  0  0  0  0  0
   -8.8650   -1.1840   -0.1440 C   0  0  0  0  0  0  0  0  0  0  0  0
   -9.9440   -1.2780   -0.1000 H   0  0  0  0  0  0  0  0  0  0  0  0
   -8.1480   -0.5940    0.8840 C   0  0  0  0  0  0  0  0  0  0  0  0
   -8.6860   -0.2080    1.7490 H   0  0  0  0  0  0  0  0  0  0  0  0
   -6.7470   -0.4740    0.8040 C   0  0  0  0  0  0  0  0  0  0  0  0
   -6.0240    0.2490    1.9010 C   0  0  0  0  0  0  0  0  0  0  0  0
   -5.0960    1.1460    1.4600 F   0  0  0  0  0  0  0  0  0  0  0  0
   -5.3700   -0.5950    2.7480 F   0  0  0  0  0  0  0  0  0  0  0  0
   -6.8620    0.9750    2.7010 F   0  0  0  0  0  0  0  0  0  0  0  0
  1  2  1  0  0  0  0
  1  3  1  0  0  0  0
  1  4  1  0  0  0  0
  1  5  1  0  0  0  0
  5  6  1  0  0  0  0
  5  7  1  0  0  0  0
  5 11  1  0  0  0  0
  7  8  1  0  0  0  0
  7  9  1  0  0  0  0
  7 10  1  0  0  0  0
 11 12  1  0  0  0  0
 11 13  1  0  0  0  0
 11 14  1  0  0  0  0
 14 15  1  0  0  0  0
 14 25  1  0  0  0  0
 15 16  1  0  0  0  0
 15 17  1  0  0  0  0
 15 18  1  0  0  0  0
 18 19  1  0  0  0  0
 18 20  1  0  0  0  0
 18 21  1  0  0  0  0
 21 22  1  0  0  0  0
 21 28  1  0  0  0  0
 22 23  1  0  0  0  0
 22 24  1  0  0  0  0
 22 25  1  0  0  0  0
 25 26  1  0  0  0  0
 25 27  1  0  0  0  0
 28 29  1  0  0  0  0
 28 62  2  0  0  0  0
 29 30  2  0  0  0  0
 30 31  1  0  0  0  0
 30 44  1  0  0  0  0
 31 32  1  0  0  0  0
 31 33  1  0  0  0  0
 31 34  1  0  0  0  0
 34 35  1  0  0  0  0
 34 36  1  0  0  0  0
 34 37  1  0  0  0  0
 37 38  1  0  0  0  0
 37 63  1  0  0  0  0
 38 39  1  0  0  0  0
 38 40  1  0  0  0  0
 38 41  1  0  0  0  0
 41 42  1  0  0  0  0
 41 43  1  0  0  0  0
 41 44  1  0  0  0  0
 44 45  2  0  0  0  0
 45 46  1  0  0  0  0
 45 62  1  0  0  0  0
 46 47  1  0  0  0  0
 46 48  1  0  0  0  0
 48 49  1  0  0  0  0
 48 56  2  0  0  0  0
 49 50  1  0  0  0  0
 49 51  2  0  0  0  0
 51 52  1  0  0  0  0
 51 53  1  0  0  0  0
 53 54  2  0  0  0  0
 53 58  1  0  0  0  0
 54 55  1  0  0  0  0
 54 56  1  0  0  0  0
 56 57  1  0  0  0  0
 58 59  1  0  0  0  0
 58 60  1  0  0  0  0
 58 61  1  0  0  0  0
 63 64  1  0  0  0  0
 63 71  2  0  0  0  0
 64 65  2  0  0  0  0
 65 66  1  0  0  0  0
 65 67  1  0  0  0  0
 67 68  1  0  0  0  0
 67 69  2  0  0  0  0
 69 70  1  0  0  0  0
 69 71  1  0  0  0  0
 71 72  1  0  0  0  0
 72 73  1  0  0  0  0
 72 74  1  0  0  0  0
 72 75  1  0  0  0  0
M  END
>  <Name>
CHEMBL1630299

>  <IC50>
11

>  <Activity>
active

$$$$
CHEMBL1630301
  MOE2011           3D

 70 75  0  0  1  0  0  0  0  0999 V2000
    6.8790    3.2830    0.1670 F   0  0  0  0  0  0  0  0  0  0  0  0
    5.9910    4.3170    0.1480 C   0  0  0  0  0  0  0  0  0  0  0  0
    6.3640    5.1110   -0.8950 F   0  0  0  0  0  0  0  0  0  0  0  0
    6.2440    5.0420    1.2740 F   0  0  0  0  0  0  0  0  0  0  0  0
    4.5610    3.8660    0.0420 C   0  0  0  0  0  0  0  0  0  0  0  0
    3.5280    4.5890    0.6550 C   0  0  0  0  0  0  0  0  0  0  0  0
    3.7500    5.4880    1.2280 H   0  0  0  0  0  0  0  0  0  0  0  0
    2.2010    4.1560    0.5570 C   0  0  0  0  0  0  0  0  0  0  0  0
    1.4280    4.7240    1.0690 H   0  0  0  0  0  0  0  0  0  0  0  0
    1.8700    2.9990   -0.1600 C   0  0  0  0  0  0  0  0  0  0  0  0
    0.5360    2.5490   -0.1700 N   0  0  0  0  0  0  0  0  0  0  0  0
   -0.1560    3.2310    0.1050 H   0  0  0  0  0  0  0  0  0  0  0  0
    0.0400    1.2580   -0.4460 C   0  0  0  0  0  0  0  0  0  0  0  0
    0.8510    0.2170   -0.1720 N   0  0  0  0  0  0  0  0  0  0  0  0
    0.4670   -1.0240   -0.4750 C   0  0  0  0  0  0  0  0  0  0  0  0
   -0.7140   -1.2710   -1.0530 N   0  0  0  0  0  0  0  0  0  0  0  0
   -1.5440   -0.2350   -1.3220 C   0  0  0  0  0  0  0  0  0  0  0  0
   -2.8210   -0.6450   -2.0010 C   0  0  0  0  0  0  0  0  0  0  0  0
   -2.8570   -0.2040   -3.0040 H   0  0  0  0  0  0  0  0  0  0  0  0
   -2.8020   -1.7300   -2.1710 H   0  0  0  0  0  0  0  0  0  0  0  0
   -4.0720   -0.3300   -1.1810 C   0  0  0  0  0  0  0  0  0  0  0  0
   -4.0070   -0.8900   -0.2390 H   0  0  0  0  0  0  0  0  0  0  0  0
   -4.9330   -0.6990   -1.7470 H   0  0  0  0  0  0  0  0  0  0  0  0
   -4.2450    1.0930   -0.8950 N   0  0  0  0  0  0  0  0  0  0  0  0
   -3.5600    2.0690   -1.7430 C   0  0  0  0  0  0  0  0  0  0  0  0
   -3.5980    1.7510   -2.7910 H   0  0  0  0  0  0  0  0  0  0  0  0
   -4.0850    3.0350   -1.7420 H   0  0  0  0  0  0  0  0  0  0  0  0
   -2.1030    2.2800   -1.3070 C   0  0  0  0  0  0  0  0  0  0  0  0
   -1.6120    2.8900   -2.0760 H   0  0  0  0  0  0  0  0  0  0  0  0
   -2.1320    2.8880   -0.3950 H   0  0  0  0  0  0  0  0  0  0  0  0
   -1.2200    1.0840   -1.0260 C   0  0  0  0  0  0  0  0  0  0  0  0
   -4.9430    1.5740    0.1990 C   0  0  0  0  0  0  0  0  0  0  0  0
   -4.3980    2.6690    0.7990 N   0  0  0  0  0  0  0  0  0  0  0  0
   -4.9560    3.1840    1.9140 C   0  0  0  0  0  0  0  0  0  0  0  0
   -4.4420    4.0450    2.3310 H   0  0  0  0  0  0  0  0  0  0  0  0
   -6.0860    2.6720    2.5020 C   0  0  0  0  0  0  0  0  0  0  0  0
   -6.5030    3.1130    3.4000 H   0  0  0  0  0  0  0  0  0  0  0  0
   -6.6740    1.5800    1.8890 C   0  0  0  0  0  0  0  0  0  0  0  0
   -7.5850    1.1680    2.3210 H   0  0  0  0  0  0  0  0  0  0  0  0
   -6.1200    1.0190    0.7170 C   0  0  0  0  0  0  0  0  0  0  0  0
   -6.8730   -0.1020    0.0630 C   0  0  0  0  0  0  0  0  0  0  0  0
   -8.1240   -0.2840    0.5860 F   0  0  0  0  0  0  0  0  0  0  0  0
   -6.2610   -1.3120    0.2000 F   0  0  0  0  0  0  0  0  0  0  0  0
   -7.0810    0.0800   -1.2710 F   0  0  0  0  0  0  0  0  0  0  0  0
    1.3220   -2.0690   -0.2080 N   0  0  0  0  0  0  0  0  0  0  0  0
    0.9630   -3.4330   -0.5750 C   0  0  0  0  0  0  0  0  0  0  0  0
   -0.0620   -3.6650   -0.2580 H   0  0  0  0  0  0  0  0  0  0  0  0
    1.0130   -3.5450   -1.6650 H   0  0  0  0  0  0  0  0  0  0  0  0
    1.9110   -4.4480    0.0950 C   0  0  0  0  0  0  0  0  0  0  0  0
    1.6430   -5.4490   -0.2640 H   0  0  0  0  0  0  0  0  0  0  0  0
    1.7290   -4.4280    1.1770 H   0  0  0  0  0  0  0  0  0  0  0  0
    3.3270   -4.1870   -0.1890 N   0  0  0  0  0  0  0  0  0  0  0  0
    3.6820   -2.7600   -0.1600 C   0  0  0  0  0  0  0  0  0  0  0  0
    4.6230   -2.5920    0.3790 H   0  0  0  0  0  0  0  0  0  0  0  0
    3.8680   -2.4540   -1.1980 H   0  0  0  0  0  0  0  0  0  0  0  0
    2.6090   -1.8320    0.4360 C   0  0  0  0  0  0  0  0  0  0  0  0
    2.9630   -0.8020    0.3070 H   0  0  0  0  0  0  0  0  0  0  0  0
    2.5120   -2.0080    1.5140 H   0  0  0  0  0  0  0  0  0  0  0  0
    4.3260   -5.0570    0.4520 C   0  0  0  0  0  0  0  0  0  0  0  0
    5.2670   -5.0760   -0.0980 H   0  0  0  0  0  0  0  0  0  0  0  0
    3.9910   -6.3360    1.1720 C   0  0  0  0  0  0  0  0  0  0  0  0
    2.9610   -6.6460    1.2880 H   0  0  0  0  0  0  0  0  0  0  0  0
    4.6810   -7.1650    1.0660 H   0  0  0  0  0  0  0  0  0  0  0  0
    4.4490   -5.1380    1.9510 C   0  0  0  0  0  0  0  0  0  0  0  0
    5.4470   -5.1550    2.3730 H   0  0  0  0  0  0  0  0  0  0  0  0
    3.7210   -4.6220    2.5650 H   0  0  0  0  0  0  0  0  0  0  0  0
    2.9080    2.2980   -0.7890 C   0  0  0  0  0  0  0  0  0  0  0  0
    2.6950    1.4020   -1.3670 H   0  0  0  0  0  0  0  0  0  0  0  0
    4.2360    2.7250   -0.6960 C   0  0  0  0  0  0  0  0  0  0  0  0
    5.0130    2.1480   -1.1950 H   0  0  0  0  0  0  0  0  0  0  0  0
  1  2  1  0  0  0  0
  2  3  1  0  0  0  0
  2  4  1  0  0  0  0
  2  5  1  0  0  0  0
  5  6  1  0  0  0  0
  5 69  2  0  0  0  0
  6  7  1  0  0  0  0
  6  8  2  0  0  0  0
  8  9  1  0  0  0  0
  8 10  1  0  0  0  0
 10 11  1  0  0  0  0
 10 67  2  0  0  0  0
 11 12  1  0  0  0  0
 11 13  1  0  0  0  0
 13 14  1  0  0  0  0
 13 31  2  0  0  0  0
 14 15  2  0  0  0  0
 15 16  1  0  0  0  0
 15 45  1  0  0  0  0
 16 17  2  0  0  0  0
 17 18  1  0  0  0  0
 17 31  1  0  0  0  0
 18 19  1  0  0  0  0
 18 20  1  0  0  0  0
 18 21  1  0  0  0  0
 21 22  1  0  0  0  0
 21 23  1  0  0  0  0
 21 24  1  0  0  0  0
 24 25  1  0  0  0  0
 24 32  1  0  0  0  0
 25 26  1  0  0  0  0
 25 27  1  0  0  0  0
 25 28  1  0  0  0  0
 28 29  1  0  0  0  0
 28 30  1  0  0  0  0
 28 31  1  0  0  0  0
 32 33  1  0  0  0  0
 32 40  2  0  0  0  0
 33 34  2  0  0  0  0
 34 35  1  0  0  0  0
 34 36  1  0  0  0  0
 36 37  1  0  0  0  0
 36 38  2  0  0  0  0
 38 39  1  0  0  0  0
 38 40  1  0  0  0  0
 40 41  1  0  0  0  0
 41 42  1  0  0  0  0
 41 43  1  0  0  0  0
 41 44  1  0  0  0  0
 45 46  1  0  0  0  0
 45 56  1  0  0  0  0
 46 47  1  0  0  0  0
 46 48  1  0  0  0  0
 46 49  1  0  0  0  0
 49 50  1  0  0  0  0
 49 51  1  0  0  0  0
 49 52  1  0  0  0  0
 52 53  1  0  0  0  0
 52 59  1  0  0  0  0
 53 54  1  0  0  0  0
 53 55  1  0  0  0  0
 53 56  1  0  0  0  0
 56 57  1  0  0  0  0
 56 58  1  0  0  0  0
 59 60  1  0  0  0  0
 59 61  1  0  0  0  0
 59 64  1  0  0  0  0
 61 62  1  0  0  0  0
 61 63  1  0  0  0  0
 61 64  1  0  0  0  0
 64 65  1  0  0  0  0
 64 66  1  0  0  0  0
 67 68  1  0  0  0  0
 67 69  1  0  0  0  0
 69 70  1  0  0  0  0
M  END
>  <Name>
CHEMBL1630301

>  <IC50>
11

>  <Activity>
active

$$$$
CHEMBL250557
  MOE2011           3D

 56 60  0  0  1  0  0  0  0  0999 V2000
   -6.4140   -3.1330    0.4290 F   0  0  0  0  0  0  0  0  0  0  0  0
   -5.2300   -2.5100    0.4780 C   0  0  0  0  0  0  0  0  0  0  0  0
   -4.7320   -2.0830    1.6990 C   0  0  0  0  0  0  0  0  0  0  0  0
   -5.2990   -2.2610    2.6070 H   0  0  0  0  0  0  0  0  0  0  0  0
   -3.5030   -1.4270    1.7440 C   0  0  0  0  0  0  0  0  0  0  0  0
   -3.1220   -1.1120    2.7130 H   0  0  0  0  0  0  0  0  0  0  0  0
   -2.7680   -1.1780    0.5680 C   0  0  0  0  0  0  0  0  0  0  0  0
   -1.4270   -0.4530    0.6520 C   0  0  3  0  0  0  0  0  0  0  0  0
   -0.7950   -1.1300    1.2470 H   0  0  0  0  0  0  0  0  0  0  0  0
   -1.4720    0.8920    1.4380 C   0  0  0  0  0  0  0  0  0  0  0  0
   -0.4430    1.2460    1.5880 H   0  0  0  0  0  0  0  0  0  0  0  0
   -1.8510    0.7300    2.4550 H   0  0  0  0  0  0  0  0  0  0  0  0
   -2.2760    2.0120    0.8130 C   0  0  0  0  0  0  0  0  0  0  0  0
   -1.6380    3.0100    0.0610 C   0  0  0  0  0  0  0  0  0  0  0  0
   -0.5600    2.9850   -0.0840 H   0  0  0  0  0  0  0  0  0  0  0  0
   -2.3720    4.0420   -0.5270 C   0  0  0  0  0  0  0  0  0  0  0  0
   -1.8630    4.8010   -1.1160 H   0  0  0  0  0  0  0  0  0  0  0  0
   -3.7540    4.0950   -0.3630 C   0  0  0  0  0  0  0  0  0  0  0  0
   -4.3260    4.8970   -0.8210 H   0  0  0  0  0  0  0  0  0  0  0  0
   -4.4000    3.1180    0.3910 C   0  0  0  0  0  0  0  0  0  0  0  0
   -5.4770    3.1600    0.5240 H   0  0  0  0  0  0  0  0  0  0  0  0
   -3.6660    2.0850    0.9780 C   0  0  0  0  0  0  0  0  0  0  0  0
   -4.1940    1.3410    1.5670 H   0  0  0  0  0  0  0  0  0  0  0  0
   -0.7140   -0.2710   -0.7180 C   0  0  3  0  0  0  0  0  0  0  0  0
   -1.0850    0.6310   -1.2170 H   0  0  0  0  0  0  0  0  0  0  0  0
   -0.9910   -1.4370   -1.6670 C   0  0  0  0  0  0  0  0  0  0  0  0
   -0.4580   -1.2930   -2.6150 H   0  0  0  0  0  0  0  0  0  0  0  0
   -0.6180   -2.3750   -1.2350 H   0  0  0  0  0  0  0  0  0  0  0  0
   -2.4870   -1.5280   -1.9360 C   0  0  0  0  0  0  0  0  0  0  0  0
   -2.6710   -2.3890   -2.5900 H   0  0  0  0  0  0  0  0  0  0  0  0
   -2.8370   -0.6310   -2.4610 H   0  0  0  0  0  0  0  0  0  0  0  0
   -3.2630   -1.6760   -0.6550 C   0  0  0  0  0  0  0  0  0  0  0  0
   -4.5100   -2.3160   -0.6940 C   0  0  0  0  0  0  0  0  0  0  0  0
   -4.9210   -2.6810   -1.6300 H   0  0  0  0  0  0  0  0  0  0  0  0
    0.7290   -0.1360   -0.5340 N   0  0  0  0  0  0  0  0  0  0  0  0
    1.1920   -0.7560    0.1150 H   0  0  0  0  0  0  0  0  0  0  0  0
    1.4880    0.7970   -1.1820 C   0  0  0  0  0  0  0  0  0  0  0  0
    1.0140    1.7090   -1.8570 O   0  0  0  0  0  0  0  0  0  0  0  0
    2.8380    0.7480   -0.9710 N   0  0  0  0  0  0  0  0  0  0  0  0
    3.2820    1.6280   -1.1960 H   0  0  0  0  0  0  0  0  0  0  0  0
    3.6770   -0.3020   -0.5290 C   0  0  0  0  0  0  0  0  0  0  0  0
    3.3290   -1.6410   -0.7650 C   0  0  0  0  0  0  0  0  0  0  0  0
    2.4210   -1.9020   -1.3020 H   0  0  0  0  0  0  0  0  0  0  0  0
    4.1810   -2.6770   -0.3890 C   0  0  0  0  0  0  0  0  0  0  0  0
    3.9010   -3.7090   -0.5860 H   0  0  0  0  0  0  0  0  0  0  0  0
    5.4010   -2.3890    0.2120 C   0  0  0  0  0  0  0  0  0  0  0  0
    6.0560   -3.2120    0.4930 H   0  0  0  0  0  0  0  0  0  0  0  0
    5.7840   -1.0590    0.4420 C   0  0  0  0  0  0  0  0  0  0  0  0
    7.0080   -0.7510    1.0400 C   0  0  0  0  0  0  0  0  0  0  0  0
    7.7040   -1.5330    1.3350 H   0  0  0  0  0  0  0  0  0  0  0  0
    7.4420    0.4990    1.3080 N   0  0  0  0  0  0  0  0  0  0  0  0
    6.6170    1.5030    0.9650 C   0  0  0  0  0  0  0  0  0  0  0  0
    6.9800    2.5000    1.1970 H   0  0  0  0  0  0  0  0  0  0  0  0
    5.3810    1.3170    0.3630 C   0  0  0  0  0  0  0  0  0  0  0  0
    4.7820    2.1950    0.1480 H   0  0  0  0  0  0  0  0  0  0  0  0
    4.9310    0.0090    0.0740 C   0  0  0  0  0  0  0  0  0  0  0  0
  1  2  1  0  0  0  0
  2  3  1  0  0  0  0
  2 33  2  0  0  0  0
  3  4  1  0  0  0  0
  3  5  2  0  0  0  0
  5  6  1  0  0  0  0
  5  7  1  0  0  0  0
  7  8  1  0  0  0  0
  7 32  2  0  0  0  0
  8  9  1  0  0  0  0
  8 10  1  0  0  0  0
  8 24  1  0  0  0  0
 10 11  1  0  0  0  0
 10 12  1  0  0  0  0
 10 13  1  0  0  0  0
 13 14  1  0  0  0  0
 13 22  2  0  0  0  0
 14 15  1  0  0  0  0
 14 16  2  0  0  0  0
 16 17  1  0  0  0  0
 16 18  1  0  0  0  0
 18 19  1  0  0  0  0
 18 20  2  0  0  0  0
 20 21  1  0  0  0  0
 20 22  1  0  0  0  0
 22 23  1  0  0  0  0
 24 25  1  0  0  0  0
 24 26  1  0  0  0  0
 24 35  1  0  0  0  0
 26 27  1  0  0  0  0
 26 28  1  0  0  0  0
 26 29  1  0  0  0  0
 29 30  1  0  0  0  0
 29 31  1  0  0  0  0
 29 32  1  0  0  0  0
 32 33  1  0  0  0  0
 33 34  1  0  0  0  0
 35 36  1  0  0  0  0
 35 37  1  0  0  0  0
 37 38  2  0  0  0  0
 37 39  1  0  0  0  0
 39 40  1  0  0  0  0
 39 41  1  0  0  0  0
 41 42  1  0  0  0  0
 41 56  2  0  0  0  0
 42 43  1  0  0  0  0
 42 44  2  0  0  0  0
 44 45  1  0  0  0  0
 44 46  1  0  0  0  0
 46 47  1  0  0  0  0
 46 48  2  0  0  0  0
 48 49  1  0  0  0  0
 48 56  1  0  0  0  0
 49 50  1  0  0  0  0
 49 51  2  0  0  0  0
 51 52  1  0  0  0  0
 52 53  1  0  0  0  0
 52 54  2  0  0  0  0
 54 55  1  0  0  0  0
 54 56  1  0  0  0  0
M  END
>  <Name>
CHEMBL250557

>  <IC50>
12

>  <Activity>
active

$$$$
CHEMBL456572
  MOE2011           3D

 49 52  0  0  1  0  0  0  0  0999 V2000
    1.9100    5.4140    0.1480 C   0  0  0  0  0  0  0  0  0  0  0  0
    2.3720    5.8690   -0.7320 H   0  0  0  0  0  0  0  0  0  0  0  0
    2.6400    5.4080    0.9640 H   0  0  0  0  0  0  0  0  0  0  0  0
    1.0350    6.0080    0.4290 H   0  0  0  0  0  0  0  0  0  0  0  0
    1.5240    4.0860   -0.1840 O   0  0  0  0  0  0  0  0  0  0  0  0
    0.9170    3.4220    0.9310 C   0  0  0  0  0  0  0  0  0  0  0  0
    1.6360    3.3630    1.7560 H   0  0  0  0  0  0  0  0  0  0  0  0
    0.0470    3.9990    1.2670 H   0  0  0  0  0  0  0  0  0  0  0  0
    0.4810    2.0190    0.5730 C   0  0  0  0  0  0  0  0  0  0  0  0
    1.4320    1.1020    0.3410 N   0  0  0  0  0  0  0  0  0  0  0  0
    1.0490   -0.1620    0.0690 C   0  0  0  0  0  0  0  0  0  0  0  0
    2.0410   -1.1360   -0.1430 N   0  0  0  0  0  0  0  0  0  0  0  0
    1.7390   -2.0910   -0.2500 H   0  0  0  0  0  0  0  0  0  0  0  0
    3.4320   -1.0960   -0.2170 C   0  0  0  0  0  0  0  0  0  0  0  0
    4.1930    0.0650   -0.1320 C   0  0  0  0  0  0  0  0  0  0  0  0
    3.7350    1.0390   -0.0120 H   0  0  0  0  0  0  0  0  0  0  0  0
    5.5840   -0.0150   -0.2030 C   0  0  0  0  0  0  0  0  0  0  0  0
    6.1740    0.8960   -0.1290 H   0  0  0  0  0  0  0  0  0  0  0  0
    6.1990   -1.2530   -0.3670 C   0  0  0  0  0  0  0  0  0  0  0  0
    5.3730   -2.3600   -0.4450 C   0  0  0  0  0  0  0  0  0  0  0  0
    5.7760   -3.3620   -0.5660 H   0  0  0  0  0  0  0  0  0  0  0  0
    4.0230   -2.3040   -0.3790 N   0  0  0  0  0  0  0  0  0  0  0  0
    7.6830   -1.4080   -0.4170 C   0  0  0  0  0  0  0  0  0  0  0  0
    8.3330   -0.2650   -0.7690 F   0  0  0  0  0  0  0  0  0  0  0  0
    8.0860   -2.3550   -1.3090 F   0  0  0  0  0  0  0  0  0  0  0  0
    8.2040   -1.7810    0.7840 F   0  0  0  0  0  0  0  0  0  0  0  0
   -0.3220   -0.5220    0.0280 C   0  0  0  0  0  0  0  0  0  0  0  0
   -0.8420   -1.8130   -0.2500 C   0  0  0  0  0  0  0  0  0  0  0  0
   -0.1910   -2.6480   -0.4920 H   0  0  0  0  0  0  0  0  0  0  0  0
   -2.2150   -2.0700   -0.2010 C   0  0  0  0  0  0  0  0  0  0  0  0
   -2.5710   -3.0830   -0.3840 H   0  0  0  0  0  0  0  0  0  0  0  0
   -3.1240   -1.0560    0.1140 C   0  0  0  0  0  0  0  0  0  0  0  0
   -2.6000    0.2240    0.3560 C   0  0  0  0  0  0  0  0  0  0  0  0
   -3.2730    1.0370    0.6270 H   0  0  0  0  0  0  0  0  0  0  0  0
   -1.2320    0.5070    0.3140 C   0  0  0  0  0  0  0  0  0  0  0  0
   -0.8370    1.7560    0.5790 N   0  0  0  0  0  0  0  0  0  0  0  0
   -4.5570   -1.3690    0.2730 C   0  0  0  0  0  0  0  0  0  0  0  0
   -4.7900   -2.2820    1.2580 N   0  0  0  0  0  0  0  0  0  0  0  0
   -6.0650   -2.6390    1.5180 C   0  0  0  0  0  0  0  0  0  0  0  0
   -6.1870   -3.3650    2.3160 H   0  0  0  0  0  0  0  0  0  0  0  0
   -7.1520   -2.1330    0.8390 C   0  0  0  0  0  0  0  0  0  0  0  0
   -8.1600   -2.4470    1.0850 H   0  0  0  0  0  0  0  0  0  0  0  0
   -6.9120   -1.2140   -0.1740 C   0  0  0  0  0  0  0  0  0  0  0  0
   -7.7580   -0.8100   -0.7300 H   0  0  0  0  0  0  0  0  0  0  0  0
   -5.5980   -0.8190   -0.4840 C   0  0  0  0  0  0  0  0  0  0  0  0
   -5.3660    0.1510   -1.6030 C   0  0  0  0  0  0  0  0  0  0  0  0
   -4.9620    1.3740   -1.1610 F   0  0  0  0  0  0  0  0  0  0  0  0
   -4.4200   -0.2660   -2.4880 F   0  0  0  0  0  0  0  0  0  0  0  0
   -6.4830    0.3860   -2.3510 F   0  0  0  0  0  0  0  0  0  0  0  0
  1  2  1  0  0  0  0
  1  3  1  0  0  0  0
  1  4  1  0  0  0  0
  1  5  1  0  0  0  0
  5  6  1  0  0  0  0
  6  7  1  0  0  0  0
  6  8  1  0  0  0  0
  6  9  1  0  0  0  0
  9 10  1  0  0  0  0
  9 36  2  0  0  0  0
 10 11  2  0  0  0  0
 11 12  1  0  0  0  0
 11 27  1  0  0  0  0
 12 13  1  0  0  0  0
 12 14  1  0  0  0  0
 14 15  1  0  0  0  0
 14 22  2  0  0  0  0
 15 16  1  0  0  0  0
 15 17  2  0  0  0  0
 17 18  1  0  0  0  0
 17 19  1  0  0  0  0
 19 20  2  0  0  0  0
 19 23  1  0  0  0  0
 20 21  1  0  0  0  0
 20 22  1  0  0  0  0
 23 24  1  0  0  0  0
 23 25  1  0  0  0  0
 23 26  1  0  0  0  0
 27 28  1  0  0  0  0
 27 35  2  0  0  0  0
 28 29  1  0  0  0  0
 28 30  2  0  0  0  0
 30 31  1  0  0  0  0
 30 32  1  0  0  0  0
 32 33  2  0  0  0  0
 32 37  1  0  0  0  0
 33 34  1  0  0  0  0
 33 35  1  0  0  0  0
 35 36  1  0  0  0  0
 37 38  1  0  0  0  0
 37 45  2  0  0  0  0
 38 39  2  0  0  0  0
 39 40  1  0  0  0  0
 39 41  1  0  0  0  0
 41 42  1  0  0  0  0
 41 43  2  0  0  0  0
 43 44  1  0  0  0  0
 43 45  1  0  0  0  0
 45 46  1  0  0  0  0
 46 47  1  0  0  0  0
 46 48  1  0  0  0  0
 46 49  1  0  0  0  0
M  END
>  <Name>
CHEMBL456572

>  <IC50>
12

>  <Activity>
active

$$$$
CHEMBL469297
  MOE2011           3D

 39 42  0  0  1  0  0  0  0  0999 V2000
    7.2020   -0.7830   -1.2680 F   0  0  0  0  0  0  0  0  0  0  0  0
    6.5490   -1.1570   -0.1330 C   0  0  0  0  0  0  0  0  0  0  0  0
    6.6740   -2.5110   -0.0610 F   0  0  0  0  0  0  0  0  0  0  0  0
    7.2860   -0.6610    0.9000 F   0  0  0  0  0  0  0  0  0  0  0  0
    5.1260   -0.6800   -0.1070 C   0  0  0  0  0  0  0  0  0  0  0  0
    4.8550    0.6920   -0.1020 C   0  0  0  0  0  0  0  0  0  0  0  0
    5.6700    1.4140   -0.1110 H   0  0  0  0  0  0  0  0  0  0  0  0
    3.5360    1.1550   -0.0840 C   0  0  0  0  0  0  0  0  0  0  0  0
    3.3790    2.2290   -0.0810 H   0  0  0  0  0  0  0  0  0  0  0  0
    2.4560    0.2670   -0.0720 C   0  0  0  0  0  0  0  0  0  0  0  0
    1.1150    0.6710   -0.0480 N   0  0  0  0  0  0  0  0  0  0  0  0
    0.4270   -0.0770   -0.0690 H   0  0  0  0  0  0  0  0  0  0  0  0
    0.5060    1.9330    0.0020 C   0  0  0  0  0  0  0  0  0  0  0  0
    1.1990    3.1020    0.0600 N   0  0  0  0  0  0  0  0  0  0  0  0
    0.5210    4.2640    0.1220 C   0  0  0  0  0  0  0  0  0  0  0  0
    1.1250    5.1650    0.1650 H   0  0  0  0  0  0  0  0  0  0  0  0
   -0.8090    4.4420    0.1390 N   0  0  0  0  0  0  0  0  0  0  0  0
   -1.4560    3.2700    0.0820 C   0  0  0  0  0  0  0  0  0  0  0  0
   -3.1470    3.1820    0.0970 S   0  0  0  0  0  0  0  0  0  0  0  0
   -3.0470    1.4490    0.0310 C   0  0  0  0  0  0  0  0  0  0  0  0
   -4.1930    0.7290    0.0100 N   0  0  0  0  0  0  0  0  0  0  0  0
   -5.0690    1.2260   -0.1250 H   0  0  0  0  0  0  0  0  0  0  0  0
   -4.3460   -0.6750    0.1030 C   0  0  0  0  0  0  0  0  0  0  0  0
   -3.6010   -1.5170    0.9550 C   0  0  0  0  0  0  0  0  0  0  0  0
   -2.5490   -0.9200    2.1980 Cl  0  0  0  0  0  0  0  0  0  0  0  0
   -3.7710   -2.9110    0.9210 C   0  0  0  0  0  0  0  0  0  0  0  0
   -3.1980   -3.5490    1.5920 H   0  0  0  0  0  0  0  0  0  0  0  0
   -4.6890   -3.4960    0.0530 C   0  0  0  0  0  0  0  0  0  0  0  0
   -4.8170   -4.5760    0.0380 H   0  0  0  0  0  0  0  0  0  0  0  0
   -5.4520   -2.6890   -0.7820 C   0  0  0  0  0  0  0  0  0  0  0  0
   -6.1750   -3.1450   -1.4540 H   0  0  0  0  0  0  0  0  0  0  0  0
   -5.2820   -1.3010   -0.7550 C   0  0  0  0  0  0  0  0  0  0  0  0
[truncated: 1,613,754 more chars]
