# Supplementary material for: How Far Could We Go with Open Data – A Case Study for TRPV1 Antagonists
Source: Mol Inform. 2013 Jun 18;32(5-6):555–62. doi: 10.1002/minf.201300019 (PMC3743172; doi:10.1002/minf.201300019)
Supplement: Supplementary file 2 [file minf0032-0555-SD2.sdf]

CHEMBL1085786
  MOE2011           3D

 47 50  0  0  0  0  0  0  0  0999 V2000
   -5.6670   -1.5610   -1.9440 F   0  0  0  0  0  0  0  0  0  0  0  0
   -5.3010   -2.4030   -0.9350 C   0  0  0  0  0  0  0  0  0  0  0  0
   -5.2380   -3.6430   -1.5030 F   0  0  0  0  0  0  0  0  0  0  0  0
   -6.3640   -2.4470   -0.0820 F   0  0  0  0  0  0  0  0  0  0  0  0
   -4.0200   -2.0110   -0.2340 C   0  0  0  0  0  0  0  0  0  0  0  0
   -3.2890   -2.9790    0.4510 C   0  0  0  0  0  0  0  0  0  0  0  0
   -3.6090   -4.0180    0.4650 H   0  0  0  0  0  0  0  0  0  0  0  0
   -2.1290   -2.5980    1.1210 C   0  0  0  0  0  0  0  0  0  0  0  0
   -1.5400   -3.3500    1.6420 H   0  0  0  0  0  0  0  0  0  0  0  0
   -1.7260   -1.2590    1.1180 C   0  0  0  0  0  0  0  0  0  0  0  0
   -0.4570   -0.8460    1.8010 C   0  0  0  0  0  0  0  0  0  0  0  0
   -0.2430   -1.5080    2.6490 H   0  0  0  0  0  0  0  0  0  0  0  0
   -0.5340    0.1670    2.2150 H   0  0  0  0  0  0  0  0  0  0  0  0
    0.6680   -0.9030    0.8930 N   0  0  0  0  0  0  0  0  0  0  0  0
    0.5190   -1.2590   -0.0390 H   0  0  0  0  0  0  0  0  0  0  0  0
    1.9230   -0.4810    1.2920 C   0  0  0  0  0  0  0  0  0  0  0  0
    2.1380   -0.0610    2.4230 O   0  0  0  0  0  0  0  0  0  0  0  0
    2.8390   -0.6000    0.2630 N   0  0  0  0  0  0  0  0  0  0  0  0
    2.4840   -0.9730   -0.6050 H   0  0  0  0  0  0  0  0  0  0  0  0
    4.2110   -0.2610    0.2780 C   0  0  0  0  0  0  0  0  0  0  0  0
    4.8650    0.2770    1.4010 C   0  0  0  0  0  0  0  0  0  0  0  0
    4.3290    0.4590    2.3280 H   0  0  0  0  0  0  0  0  0  0  0  0
    6.2250    0.6040    1.3730 C   0  0  0  0  0  0  0  0  0  0  0  0
    6.6900    1.0190    2.2640 H   0  0  0  0  0  0  0  0  0  0  0  0
    6.9950    0.4080    0.2260 C   0  0  0  0  0  0  0  0  0  0  0  0
    8.0500    0.6630    0.2070 H   0  0  0  0  0  0  0  0  0  0  0  0
    6.3410   -0.1250   -0.8850 C   0  0  0  0  0  0  0  0  0  0  0  0
    6.7990   -0.4320   -2.1400 N   0  0  0  0  0  0  0  0  0  0  0  0
    7.7400   -0.3210   -2.4990 H   0  0  0  0  0  0  0  0  0  0  0  0
    5.8620   -0.9360   -2.9590 N   0  0  0  0  0  0  0  0  0  0  0  0
    4.7660   -0.9510   -2.1970 C   0  0  0  0  0  0  0  0  0  0  0  0
    3.8480   -1.3220   -2.6300 H   0  0  0  0  0  0  0  0  0  0  0  0
    4.9890   -0.4590   -0.8880 C   0  0  0  0  0  0  0  0  0  0  0  0
   -2.5190   -0.3540    0.4160 C   0  0  0  0  0  0  0  0  0  0  0  0
   -2.0910    0.9700    0.3790 O   0  0  0  0  0  0  0  0  0  0  0  0
   -3.0000    1.9190   -0.0230 C   0  0  0  0  0  0  0  0  0  0  0  0
   -2.6500    2.7270   -1.1060 C   0  0  0  0  0  0  0  0  0  0  0  0
   -1.7110    2.5660   -1.6270 H   0  0  0  0  0  0  0  0  0  0  0  0
   -3.5140    3.7410   -1.5200 C   0  0  0  0  0  0  0  0  0  0  0  0
   -3.2500    4.3670   -2.3680 H   0  0  0  0  0  0  0  0  0  0  0  0
   -4.7160    3.9550   -0.8430 C   0  0  0  0  0  0  0  0  0  0  0  0
   -5.3900    4.7440   -1.1680 H   0  0  0  0  0  0  0  0  0  0  0  0
   -5.0520    3.1610    0.2550 C   0  0  0  0  0  0  0  0  0  0  0  0
   -5.9840    3.3340    0.7860 H   0  0  0  0  0  0  0  0  0  0  0  0
   -4.1890    2.1470    0.6740 C   0  0  0  0  0  0  0  0  0  0  0  0
   -4.4500    1.5390    1.5340 H   0  0  0  0  0  0  0  0  0  0  0  0
   -3.6410   -0.7070   -0.2580 N   0  0  0  0  0  0  0  0  0  0  0  0
  1  2  1  0  0  0  0
  2  3  1  0  0  0  0
  2  4  1  0  0  0  0
  2  5  1  0  0  0  0
  5  6  1  0  0  0  0
  5 47  2  0  0  0  0
  6  7  1  0  0  0  0
  6  8  2  0  0  0  0
  8  9  1  0  0  0  0
  8 10  1  0  0  0  0
 10 11  1  0  0  0  0
 10 34  2  0  0  0  0
 11 12  1  0  0  0  0
 11 13  1  0  0  0  0
 11 14  1  0  0  0  0
 14 15  1  0  0  0  0
 14 16  1  0  0  0  0
 16 17  2  0  0  0  0
 16 18  1  0  0  0  0
 18 19  1  0  0  0  0
 18 20  1  0  0  0  0
 20 21  1  0  0  0  0
 20 33  2  0  0  0  0
 21 22  1  0  0  0  0
 21 23  2  0  0  0  0
 23 24  1  0  0  0  0
 23 25  1  0  0  0  0
 25 26  1  0  0  0  0
 25 27  2  0  0  0  0
 27 28  1  0  0  0  0
 27 33  1  0  0  0  0
 28 29  1  0  0  0  0
 28 30  1  0  0  0  0
 30 31  2  0  0  0  0
 31 32  1  0  0  0  0
 31 33  1  0  0  0  0
 34 35  1  0  0  0  0
 34 47  1  0  0  0  0
 35 36  1  0  0  0  0
 36 37  1  0  0  0  0
 36 45  2  0  0  0  0
 37 38  1  0  0  0  0
 37 39  2  0  0  0  0
 39 40  1  0  0  0  0
 39 41  1  0  0  0  0
 41 42  1  0  0  0  0
 41 43  2  0  0  0  0
 43 44  1  0  0  0  0
 43 45  1  0  0  0  0
 45 46  1  0  0  0  0
M  END
$$$$
CHEMBL1086018
  MOE2011           3D

 47 49  0  0  0  0  0  0  0  0999 V2000
   -3.5830   -4.2550   -1.5050 C   0  0  0  0  0  0  0  0  0  0  0  0
   -3.5570   -5.1870   -0.9340 H   0  0  0  0  0  0  0  0  0  0  0  0
   -2.6320   -4.1490   -2.0330 H   0  0  0  0  0  0  0  0  0  0  0  0
   -4.4090   -4.3110   -2.2210 H   0  0  0  0  0  0  0  0  0  0  0  0
   -3.7850   -3.1830   -0.5940 O   0  0  0  0  0  0  0  0  0  0  0  0
   -3.8860   -1.9070   -1.2350 C   0  0  0  0  0  0  0  0  0  0  0  0
   -4.4920   -1.9890   -2.1450 H   0  0  0  0  0  0  0  0  0  0  0  0
   -4.4300   -1.2620   -0.5390 H   0  0  0  0  0  0  0  0  0  0  0  0
   -2.5120   -1.3110   -1.5540 C   0  0  0  0  0  0  0  0  0  0  0  0
   -2.5980   -0.3940   -2.1500 H   0  0  0  0  0  0  0  0  0  0  0  0
   -1.9370   -2.0140   -2.1650 H   0  0  0  0  0  0  0  0  0  0  0  0
   -1.7310   -1.0980   -0.3710 O   0  0  0  0  0  0  0  0  0  0  0  0
   -2.0480    0.0350    0.3510 C   0  0  0  0  0  0  0  0  0  0  0  0
   -2.9540    0.9010   -0.1560 N   0  0  0  0  0  0  0  0  0  0  0  0
   -3.2590    2.0080    0.5710 C   0  0  0  0  0  0  0  0  0  0  0  0
   -2.6410    2.2850    1.7880 C   0  0  0  0  0  0  0  0  0  0  0  0
   -2.8850    3.1830    2.3490 H   0  0  0  0  0  0  0  0  0  0  0  0
   -1.7030    1.3850    2.2840 C   0  0  0  0  0  0  0  0  0  0  0  0
   -1.2100    1.5930    3.2320 H   0  0  0  0  0  0  0  0  0  0  0  0
   -1.3980    0.2230    1.5670 C   0  0  0  0  0  0  0  0  0  0  0  0
   -0.3660   -0.7350    2.0810 C   0  0  0  0  0  0  0  0  0  0  0  0
   -0.5630   -1.7630    1.7550 H   0  0  0  0  0  0  0  0  0  0  0  0
   -0.3740   -0.7540    3.1770 H   0  0  0  0  0  0  0  0  0  0  0  0
    0.9580   -0.3520    1.6470 N   0  0  0  0  0  0  0  0  0  0  0  0
    1.0780    0.5130    1.1390 H   0  0  0  0  0  0  0  0  0  0  0  0
    2.0590   -1.1000    1.9420 C   0  0  0  0  0  0  0  0  0  0  0  0
    2.0370   -2.0350    2.7410 O   0  0  0  0  0  0  0  0  0  0  0  0
    3.2430   -0.7150    1.3740 N   0  0  0  0  0  0  0  0  0  0  0  0
    4.0440   -1.0810    1.8750 H   0  0  0  0  0  0  0  0  0  0  0  0
    3.5170    0.0700    0.2340 C   0  0  0  0  0  0  0  0  0  0  0  0
    2.5930    0.2540   -0.8110 C   0  0  0  0  0  0  0  0  0  0  0  0
    1.6240   -0.2400   -0.7960 H   0  0  0  0  0  0  0  0  0  0  0  0
    2.9050    1.0180   -1.9410 C   0  0  0  0  0  0  0  0  0  0  0  0
    2.1620    1.1360   -2.7270 H   0  0  0  0  0  0  0  0  0  0  0  0
    4.1590    1.6110   -2.0890 C   0  0  0  0  0  0  0  0  0  0  0  0
    4.4060    2.1960   -2.9700 H   0  0  0  0  0  0  0  0  0  0  0  0
    5.0850    1.3890   -1.0680 C   0  0  0  0  0  0  0  0  0  0  0  0
    6.3850    1.7960   -0.9240 N   0  0  0  0  0  0  0  0  0  0  0  0
    6.9330    2.3550   -1.5670 H   0  0  0  0  0  0  0  0  0  0  0  0
    6.9670    1.3850    0.2150 N   0  0  0  0  0  0  0  0  0  0  0  0
    6.0030    0.6860    0.8170 C   0  0  0  0  0  0  0  0  0  0  0  0
    6.2130    0.2410    1.7800 H   0  0  0  0  0  0  0  0  0  0  0  0
    4.8010    0.6390    0.0700 C   0  0  0  0  0  0  0  0  0  0  0  0
   -4.2830    2.9730    0.0180 C   0  0  0  0  0  0  0  0  0  0  0  0
   -5.1130    3.4700    0.9820 F   0  0  0  0  0  0  0  0  0  0  0  0
   -3.7160    4.0640   -0.5720 F   0  0  0  0  0  0  0  0  0  0  0  0
   -5.1070    2.4280   -0.9230 F   0  0  0  0  0  0  0  0  0  0  0  0
  1  2  1  0  0  0  0
  1  3  1  0  0  0  0
  1  4  1  0  0  0  0
  1  5  1  0  0  0  0
  5  6  1  0  0  0  0
  6  7  1  0  0  0  0
  6  8  1  0  0  0  0
  6  9  1  0  0  0  0
  9 10  1  0  0  0  0
  9 11  1  0  0  0  0
  9 12  1  0  0  0  0
 12 13  1  0  0  0  0
 13 14  1  0  0  0  0
 13 20  2  0  0  0  0
 14 15  2  0  0  0  0
 15 16  1  0  0  0  0
 15 44  1  0  0  0  0
 16 17  1  0  0  0  0
 16 18  2  0  0  0  0
 18 19  1  0  0  0  0
 18 20  1  0  0  0  0
 20 21  1  0  0  0  0
 21 22  1  0  0  0  0
 21 23  1  0  0  0  0
 21 24  1  0  0  0  0
 24 25  1  0  0  0  0
 24 26  1  0  0  0  0
 26 27  2  0  0  0  0
 26 28  1  0  0  0  0
 28 29  1  0  0  0  0
 28 30  1  0  0  0  0
 30 31  1  0  0  0  0
 30 43  2  0  0  0  0
 31 32  1  0  0  0  0
 31 33  2  0  0  0  0
 33 34  1  0  0  0  0
 33 35  1  0  0  0  0
 35 36  1  0  0  0  0
 35 37  2  0  0  0  0
 37 38  1  0  0  0  0
 37 43  1  0  0  0  0
 38 39  1  0  0  0  0
 38 40  1  0  0  0  0
 40 41  2  0  0  0  0
 41 42  1  0  0  0  0
 41 43  1  0  0  0  0
 44 45  1  0  0  0  0
 44 46  1  0  0  0  0
 44 47  1  0  0  0  0
M  END
$$$$
CHEMBL1086019
  MOE2011           3D

 49 51  0  0  0  0  0  0  0  0999 V2000
   -3.6900    4.8180   -1.2890 C   0  0  0  0  0  0  0  0  0  0  0  0
   -4.0380    5.8180   -1.0160 H   0  0  0  0  0  0  0  0  0  0  0  0
   -4.3950    4.0890   -0.8820 H   0  0  0  0  0  0  0  0  0  0  0  0
   -3.6600    4.7490   -2.3810 H   0  0  0  0  0  0  0  0  0  0  0  0
   -2.3930    4.6340   -0.7360 O   0  0  0  0  0  0  0  0  0  0  0  0
   -1.7730    3.4140   -1.1400 C   0  0  0  0  0  0  0  0  0  0  0  0
   -1.8550    3.2880   -2.2270 H   0  0  0  0  0  0  0  0  0  0  0  0
   -0.7080    3.5150   -0.9060 H   0  0  0  0  0  0  0  0  0  0  0  0
   -2.3430    2.2100   -0.3920 C   0  0  0  0  0  0  0  0  0  0  0  0
   -2.3250    2.4130    0.6850 H   0  0  0  0  0  0  0  0  0  0  0  0
   -3.4000    2.0700   -0.6470 H   0  0  0  0  0  0  0  0  0  0  0  0
   -1.5610    0.9400   -0.7270 C   0  0  0  0  0  0  0  0  0  0  0  0
   -0.4900    1.0890   -0.5580 H   0  0  0  0  0  0  0  0  0  0  0  0
   -1.6590    0.7330   -1.8010 H   0  0  0  0  0  0  0  0  0  0  0  0
   -2.0560   -0.2630    0.0380 C   0  0  0  0  0  0  0  0  0  0  0  0
   -2.9910   -1.0070   -0.6110 N   0  0  0  0  0  0  0  0  0  0  0  0
   -3.4910   -2.1140   -0.0010 C   0  0  0  0  0  0  0  0  0  0  0  0
   -3.0630   -2.5150    1.2590 C   0  0  0  0  0  0  0  0  0  0  0  0
   -3.4630   -3.4090    1.7300 H   0  0  0  0  0  0  0  0  0  0  0  0
   -2.1100   -1.7470    1.9190 C   0  0  0  0  0  0  0  0  0  0  0  0
   -1.7730   -2.0560    2.9060 H   0  0  0  0  0  0  0  0  0  0  0  0
   -1.5910   -0.5930    1.3180 C   0  0  0  0  0  0  0  0  0  0  0  0
   -0.5450    0.2060    2.0440 C   0  0  0  0  0  0  0  0  0  0  0  0
   -0.5010   -0.0700    3.1050 H   0  0  0  0  0  0  0  0  0  0  0  0
   -0.7800    1.2750    2.0170 H   0  0  0  0  0  0  0  0  0  0  0  0
    0.7690   -0.0100    1.4840 N   0  0  0  0  0  0  0  0  0  0  0  0
    0.8830   -0.7040    0.7600 H   0  0  0  0  0  0  0  0  0  0  0  0
    1.8470    0.7280    1.8760 C   0  0  0  0  0  0  0  0  0  0  0  0
    1.7600    1.6730    2.6600 O   0  0  0  0  0  0  0  0  0  0  0  0
    3.0430    0.4520    1.2730 N   0  0  0  0  0  0  0  0  0  0  0  0
    3.6990    1.2220    1.3510 H   0  0  0  0  0  0  0  0  0  0  0  0
    3.4960   -0.6920    0.5850 C   0  0  0  0  0  0  0  0  0  0  0  0
    2.9830   -1.9800    0.8230 C   0  0  0  0  0  0  0  0  0  0  0  0
    2.2280   -2.1470    1.5870 H   0  0  0  0  0  0  0  0  0  0  0  0
    3.4690   -3.0980    0.1380 C   0  0  0  0  0  0  0  0  0  0  0  0
    3.0470   -4.0790    0.3490 H   0  0  0  0  0  0  0  0  0  0  0  0
    4.4990   -2.9830   -0.7960 C   0  0  0  0  0  0  0  0  0  0  0  0
    4.8790   -3.8520   -1.3230 H   0  0  0  0  0  0  0  0  0  0  0  0
    5.0290   -1.7070   -0.9970 C   0  0  0  0  0  0  0  0  0  0  0  0
    6.0410   -1.2640   -1.8080 N   0  0  0  0  0  0  0  0  0  0  0  0
    6.6170   -1.8130   -2.4360 H   0  0  0  0  0  0  0  0  0  0  0  0
    6.2650    0.0590   -1.7360 N   0  0  0  0  0  0  0  0  0  0  0  0
    5.3630    0.4740   -0.8440 C   0  0  0  0  0  0  0  0  0  0  0  0
    5.3200    1.5280   -0.6050 H   0  0  0  0  0  0  0  0  0  0  0  0
    4.5640   -0.5760   -0.3330 C   0  0  0  0  0  0  0  0  0  0  0  0
   -4.5140   -2.9510   -0.7380 C   0  0  0  0  0  0  0  0  0  0  0  0
   -5.4630   -3.4760    0.0930 F   0  0  0  0  0  0  0  0  0  0  0  0
   -3.9620   -4.0230   -1.3770 F   0  0  0  0  0  0  0  0  0  0  0  0
   -5.2110   -2.2680   -1.6920 F   0  0  0  0  0  0  0  0  0  0  0  0
  1  2  1  0  0  0  0
  1  3  1  0  0  0  0
  1  4  1  0  0  0  0
  1  5  1  0  0  0  0
  5  6  1  0  0  0  0
  6  7  1  0  0  0  0
  6  8  1  0  0  0  0
  6  9  1  0  0  0  0
  9 10  1  0  0  0  0
  9 11  1  0  0  0  0
  9 12  1  0  0  0  0
 12 13  1  0  0  0  0
 12 14  1  0  0  0  0
 12 15  1  0  0  0  0
 15 16  1  0  0  0  0
 15 22  2  0  0  0  0
 16 17  2  0  0  0  0
 17 18  1  0  0  0  0
 17 46  1  0  0  0  0
 18 19  1  0  0  0  0
 18 20  2  0  0  0  0
 20 21  1  0  0  0  0
 20 22  1  0  0  0  0
 22 23  1  0  0  0  0
 23 24  1  0  0  0  0
 23 25  1  0  0  0  0
 23 26  1  0  0  0  0
 26 27  1  0  0  0  0
 26 28  1  0  0  0  0
 28 29  2  0  0  0  0
 28 30  1  0  0  0  0
 30 31  1  0  0  0  0
 30 32  1  0  0  0  0
 32 33  1  0  0  0  0
 32 45  2  0  0  0  0
 33 34  1  0  0  0  0
 33 35  2  0  0  0  0
 35 36  1  0  0  0  0
 35 37  1  0  0  0  0
 37 38  1  0  0  0  0
 37 39  2  0  0  0  0
 39 40  1  0  0  0  0
 39 45  1  0  0  0  0
 40 41  1  0  0  0  0
 40 42  1  0  0  0  0
 42 43  2  0  0  0  0
 43 44  1  0  0  0  0
 43 45  1  0  0  0  0
 46 47  1  0  0  0  0
 46 48  1  0  0  0  0
 46 49  1  0  0  0  0
M  END
$$$$
CHEMBL1084293
  MOE2011           3D

 52 54  0  0  0  0  0  0  0  0999 V2000
   -2.5110    3.9520   -0.8540 C   0  0  0  0  0  0  0  0  0  0  0  0
   -2.3530    4.7680   -0.1400 H   0  0  0  0  0  0  0  0  0  0  0  0
   -3.5900    3.8680   -1.0300 H   0  0  0  0  0  0  0  0  0  0  0  0
   -2.0400    4.2430   -1.8000 H   0  0  0  0  0  0  0  0  0  0  0  0
   -1.9300    2.6290   -0.3280 C   0  0  0  0  0  0  0  0  0  0  0  0
   -0.4220    2.8030   -0.0800 C   0  0  0  0  0  0  0  0  0  0  0  0
   -0.2300    3.6200    0.6260 H   0  0  0  0  0  0  0  0  0  0  0  0
    0.1060    3.0380   -1.0110 H   0  0  0  0  0  0  0  0  0  0  0  0
    0.0260    1.8950    0.3390 H   0  0  0  0  0  0  0  0  0  0  0  0
   -2.6120    2.2820    1.0050 C   0  0  0  0  0  0  0  0  0  0  0  0
   -2.5000    3.0970    1.7290 H   0  0  0  0  0  0  0  0  0  0  0  0
   -2.1800    1.3840    1.4600 H   0  0  0  0  0  0  0  0  0  0  0  0
   -3.6850    2.1080    0.8670 H   0  0  0  0  0  0  0  0  0  0  0  0
   -2.1770    1.5220   -1.3820 C   0  0  0  0  0  0  0  0  0  0  0  0
   -1.7010    1.8190   -2.3250 H   0  0  0  0  0  0  0  0  0  0  0  0
   -3.2440    1.4300   -1.6180 H   0  0  0  0  0  0  0  0  0  0  0  0
   -1.5580    0.2900   -1.0070 O   0  0  0  0  0  0  0  0  0  0  0  0
   -2.3860   -0.7110   -0.5390 C   0  0  0  0  0  0  0  0  0  0  0  0
   -3.7270   -0.5540   -0.5930 N   0  0  0  0  0  0  0  0  0  0  0  0
   -4.5060   -1.5620   -0.1200 C   0  0  0  0  0  0  0  0  0  0  0  0
   -3.9630   -2.7220    0.4290 C   0  0  0  0  0  0  0  0  0  0  0  0
   -4.6030   -3.5110    0.8170 H   0  0  0  0  0  0  0  0  0  0  0  0
   -2.5790   -2.8610    0.4750 C   0  0  0  0  0  0  0  0  0  0  0  0
   -2.1430   -3.7610    0.9040 H   0  0  0  0  0  0  0  0  0  0  0  0
   -1.7610   -1.8460   -0.0260 C   0  0  0  0  0  0  0  0  0  0  0  0
   -0.2680   -1.9570    0.0420 C   0  0  0  0  0  0  0  0  0  0  0  0
    0.1930   -1.4870   -0.8330 H   0  0  0  0  0  0  0  0  0  0  0  0
    0.0440   -3.0080    0.0320 H   0  0  0  0  0  0  0  0  0  0  0  0
    0.2530   -1.3610    1.2590 N   0  0  0  0  0  0  0  0  0  0  0  0
   -0.3940   -1.2070    2.0240 H   0  0  0  0  0  0  0  0  0  0  0  0
    1.5260   -0.9550    1.5550 C   0  0  0  0  0  0  0  0  0  0  0  0
    1.7310   -0.4520    2.6580 O   0  0  0  0  0  0  0  0  0  0  0  0
    2.4570   -1.1570    0.5670 N   0  0  0  0  0  0  0  0  0  0  0  0
    2.1420   -1.6520   -0.2520 H   0  0  0  0  0  0  0  0  0  0  0  0
    3.8150   -0.7600    0.5560 C   0  0  0  0  0  0  0  0  0  0  0  0
    4.4220   -0.0430    1.6020 C   0  0  0  0  0  0  0  0  0  0  0  0
    3.8610    0.2390    2.4880 H   0  0  0  0  0  0  0  0  0  0  0  0
    5.7650    0.3440    1.5460 C   0  0  0  0  0  0  0  0  0  0  0  0
    6.1940    0.8990    2.3780 H   0  0  0  0  0  0  0  0  0  0  0  0
    6.5630    0.0350    0.4450 C   0  0  0  0  0  0  0  0  0  0  0  0
    7.6030    0.3390    0.4030 H   0  0  0  0  0  0  0  0  0  0  0  0
    5.9570   -0.6770   -0.5910 C   0  0  0  0  0  0  0  0  0  0  0  0
    6.4530   -1.1260   -1.7870 N   0  0  0  0  0  0  0  0  0  0  0  0
    7.3930   -1.0140   -2.1480 H   0  0  0  0  0  0  0  0  0  0  0  0
    5.5570   -1.7840   -2.5390 N   0  0  0  0  0  0  0  0  0  0  0  0
    4.4500   -1.7530   -1.7960 C   0  0  0  0  0  0  0  0  0  0  0  0
    3.5590   -2.2270   -2.1850 H   0  0  0  0  0  0  0  0  0  0  0  0
    4.6230   -1.0770   -0.5630 C   0  0  0  0  0  0  0  0  0  0  0  0
   -6.0080   -1.3860   -0.1580 C   0  0  0  0  0  0  0  0  0  0  0  0
   -6.6750   -2.5690   -0.2950 F   0  0  0  0  0  0  0  0  0  0  0  0
   -6.4450   -0.6030   -1.1850 F   0  0  0  0  0  0  0  0  0  0  0  0
   -6.5000   -0.8190    0.9810 F   0  0  0  0  0  0  0  0  0  0  0  0
  1  2  1  0  0  0  0
  1  3  1  0  0  0  0
  1  4  1  0  0  0  0
  1  5  1  0  0  0  0
  5  6  1  0  0  0  0
  5 10  1  0  0  0  0
  5 14  1  0  0  0  0
  6  7  1  0  0  0  0
  6  8  1  0  0  0  0
  6  9  1  0  0  0  0
 10 11  1  0  0  0  0
 10 12  1  0  0  0  0
 10 13  1  0  0  0  0
 14 15  1  0  0  0  0
 14 16  1  0  0  0  0
 14 17  1  0  0  0  0
 17 18  1  0  0  0  0
 18 19  1  0  0  0  0
 18 25  2  0  0  0  0
 19 20  2  0  0  0  0
 20 21  1  0  0  0  0
 20 49  1  0  0  0  0
 21 22  1  0  0  0  0
 21 23  2  0  0  0  0
 23 24  1  0  0  0  0
 23 25  1  0  0  0  0
 25 26  1  0  0  0  0
 26 27  1  0  0  0  0
 26 28  1  0  0  0  0
 26 29  1  0  0  0  0
 29 30  1  0  0  0  0
 29 31  1  0  0  0  0
 31 32  2  0  0  0  0
 31 33  1  0  0  0  0
 33 34  1  0  0  0  0
 33 35  1  0  0  0  0
 35 36  1  0  0  0  0
 35 48  2  0  0  0  0
 36 37  1  0  0  0  0
 36 38  2  0  0  0  0
 38 39  1  0  0  0  0
 38 40  1  0  0  0  0
 40 41  1  0  0  0  0
 40 42  2  0  0  0  0
 42 43  1  0  0  0  0
 42 48  1  0  0  0  0
 43 44  1  0  0  0  0
 43 45  1  0  0  0  0
 45 46  2  0  0  0  0
 46 47  1  0  0  0  0
 46 48  1  0  0  0  0
 49 50  1  0  0  0  0
 49 51  1  0  0  0  0
 49 52  1  0  0  0  0
M  END
$$$$
CHEMBL1083712
  MOE2011           3D

 54 56  0  0  0  0  0  0  0  0999 V2000
   -2.6140   -3.7240   -0.0810 C   0  0  0  0  0  0  0  0  0  0  0  0
   -2.9740   -4.7460   -0.2480 H   0  0  0  0  0  0  0  0  0  0  0  0
   -2.1030   -3.7060    0.8880 H   0  0  0  0  0  0  0  0  0  0  0  0
   -1.8710   -3.5140   -0.8570 H   0  0  0  0  0  0  0  0  0  0  0  0
   -3.7760   -2.7180   -0.1120 C   0  0  0  0  0  0  0  0  0  0  0  0
   -4.8340   -3.1630    0.9160 C   0  0  0  0  0  0  0  0  0  0  0  0
   -5.2080   -4.1690    0.6930 H   0  0  0  0  0  0  0  0  0  0  0  0
   -5.6940   -2.4840    0.9200 H   0  0  0  0  0  0  0  0  0  0  0  0
   -4.4180   -3.1820    1.9300 H   0  0  0  0  0  0  0  0  0  0  0  0
   -4.4190   -2.7280   -1.5090 C   0  0  0  0  0  0  0  0  0  0  0  0
   -4.8550   -3.7080   -1.7350 H   0  0  0  0  0  0  0  0  0  0  0  0
   -3.6870   -2.5120   -2.2940 H   0  0  0  0  0  0  0  0  0  0  0  0
   -5.2200   -1.9830   -1.5800 H   0  0  0  0  0  0  0  0  0  0  0  0
   -3.2930   -1.2950    0.2760 C   0  0  0  0  0  0  0  0  0  0  0  0
   -4.1630   -0.6260    0.3350 H   0  0  0  0  0  0  0  0  0  0  0  0
   -2.8790   -1.3290    1.2930 H   0  0  0  0  0  0  0  0  0  0  0  0
   -2.2600   -0.6640   -0.6700 C   0  0  0  0  0  0  0  0  0  0  0  0
   -2.7060   -0.5250   -1.6620 H   0  0  0  0  0  0  0  0  0  0  0  0
   -1.4020   -1.3190   -0.8240 H   0  0  0  0  0  0  0  0  0  0  0  0
   -1.8140    0.6910   -0.1710 C   0  0  0  0  0  0  0  0  0  0  0  0
   -2.5890    1.7230   -0.6050 N   0  0  0  0  0  0  0  0  0  0  0  0
   -2.3210    2.9830   -0.1730 C   0  0  0  0  0  0  0  0  0  0  0  0
   -1.2840    3.2420    0.7130 C   0  0  0  0  0  0  0  0  0  0  0  0
   -1.0920    4.2500    1.0720 H   0  0  0  0  0  0  0  0  0  0  0  0
   -0.4980    2.1810    1.1570 C   0  0  0  0  0  0  0  0  0  0  0  0
    0.2930    2.3880    1.8740 H   0  0  0  0  0  0  0  0  0  0  0  0
   -0.7450    0.8710    0.7170 C   0  0  0  0  0  0  0  0  0  0  0  0
    0.0940   -0.2560    1.2630 C   0  0  0  0  0  0  0  0  0  0  0  0
   -0.5560   -1.0170    1.7080 H   0  0  0  0  0  0  0  0  0  0  0  0
    0.7480    0.0990    2.0680 H   0  0  0  0  0  0  0  0  0  0  0  0
    0.9240   -0.9190    0.2720 N   0  0  0  0  0  0  0  0  0  0  0  0
    0.5750   -1.7830   -0.1250 H   0  0  0  0  0  0  0  0  0  0  0  0
    2.1620   -0.6020   -0.2170 C   0  0  0  0  0  0  0  0  0  0  0  0
    2.6890   -1.3890   -0.9970 O   0  0  0  0  0  0  0  0  0  0  0  0
    2.6810    0.5880    0.2100 N   0  0  0  0  0  0  0  0  0  0  0  0
    2.0200    1.2230    0.6260 H   0  0  0  0  0  0  0  0  0  0  0  0
    4.0080    1.0630    0.0970 C   0  0  0  0  0  0  0  0  0  0  0  0
    4.1910    2.4300    0.4100 C   0  0  0  0  0  0  0  0  0  0  0  0
    3.3380    3.0430    0.6980 H   0  0  0  0  0  0  0  0  0  0  0  0
    5.4390    3.0480    0.3420 C   0  0  0  0  0  0  0  0  0  0  0  0
    5.5320    4.1050    0.5830 H   0  0  0  0  0  0  0  0  0  0  0  0
    6.5710    2.3300   -0.0310 C   0  0  0  0  0  0  0  0  0  0  0  0
    7.5450    2.8070   -0.0850 H   0  0  0  0  0  0  0  0  0  0  0  0
    6.3970    0.9740   -0.3150 C   0  0  0  0  0  0  0  0  0  0  0  0
    7.3120    0.0220   -0.6800 N   0  0  0  0  0  0  0  0  0  0  0  0
    8.3050    0.1470   -0.8330 H   0  0  0  0  0  0  0  0  0  0  0  0
    6.7960   -1.2020   -0.8370 N   0  0  0  0  0  0  0  0  0  0  0  0
    5.4980   -1.0210   -0.5750 C   0  0  0  0  0  0  0  0  0  0  0  0
    4.8590   -1.8900   -0.6200 H   0  0  0  0  0  0  0  0  0  0  0  0
    5.1620    0.3200   -0.2570 C   0  0  0  0  0  0  0  0  0  0  0  0
   -3.2270    4.1090   -0.6270 C   0  0  0  0  0  0  0  0  0  0  0  0
   -4.3050    4.2760    0.1930 F   0  0  0  0  0  0  0  0  0  0  0  0
   -3.7340    3.9390   -1.8810 F   0  0  0  0  0  0  0  0  0  0  0  0
   -2.5980    5.3220   -0.6510 F   0  0  0  0  0  0  0  0  0  0  0  0
  1  2  1  0  0  0  0
  1  3  1  0  0  0  0
  1  4  1  0  0  0  0
  1  5  1  0  0  0  0
  5  6  1  0  0  0  0
  5 10  1  0  0  0  0
  5 14  1  0  0  0  0
  6  7  1  0  0  0  0
  6  8  1  0  0  0  0
  6  9  1  0  0  0  0
 10 11  1  0  0  0  0
 10 12  1  0  0  0  0
 10 13  1  0  0  0  0
 14 15  1  0  0  0  0
 14 16  1  0  0  0  0
 14 17  1  0  0  0  0
 17 18  1  0  0  0  0
 17 19  1  0  0  0  0
 17 20  1  0  0  0  0
 20 21  1  0  0  0  0
 20 27  2  0  0  0  0
 21 22  2  0  0  0  0
 22 23  1  0  0  0  0
 22 51  1  0  0  0  0
 23 24  1  0  0  0  0
 23 25  2  0  0  0  0
 25 26  1  0  0  0  0
 25 27  1  0  0  0  0
 27 28  1  0  0  0  0
 28 29  1  0  0  0  0
 28 30  1  0  0  0  0
 28 31  1  0  0  0  0
 31 32  1  0  0  0  0
 31 33  1  0  0  0  0
 33 34  2  0  0  0  0
 33 35  1  0  0  0  0
 35 36  1  0  0  0  0
 35 37  1  0  0  0  0
 37 38  1  0  0  0  0
 37 50  2  0  0  0  0
 38 39  1  0  0  0  0
 38 40  2  0  0  0  0
 40 41  1  0  0  0  0
 40 42  1  0  0  0  0
 42 43  1  0  0  0  0
 42 44  2  0  0  0  0
 44 45  1  0  0  0  0
 44 50  1  0  0  0  0
 45 46  1  0  0  0  0
 45 47  1  0  0  0  0
 47 48  2  0  0  0  0
 48 49  1  0  0  0  0
 48 50  1  0  0  0  0
 51 52  1  0  0  0  0
 51 53  1  0  0  0  0
 51 54  1  0  0  0  0
M  END
$$$$
CHEMBL1083713
  MOE2011           3D

 50 52  0  0  0  0  0  0  0  0999 V2000
   -4.9750    3.5670   -0.2740 C   0  0  0  0  0  0  0  0  0  0  0  0
   -5.5600    4.4800   -0.4140 H   0  0  0  0  0  0  0  0  0  0  0  0
   -5.5710    2.8600    0.3120 H   0  0  0  0  0  0  0  0  0  0  0  0
   -4.7510    3.1460   -1.2570 H   0  0  0  0  0  0  0  0  0  0  0  0
   -3.7820    3.9070    0.4220 O   0  0  0  0  0  0  0  0  0  0  0  0
   -2.9480    2.7780    0.6940 C   0  0  0  0  0  0  0  0  0  0  0  0
   -2.3090    3.0560    1.5400 H   0  0  0  0  0  0  0  0  0  0  0  0
   -3.5580    1.9270    1.0140 H   0  0  0  0  0  0  0  0  0  0  0  0
   -2.0660    2.4440   -0.5110 C   0  0  0  0  0  0  0  0  0  0  0  0
   -2.6820    2.2240   -1.3890 H   0  0  0  0  0  0  0  0  0  0  0  0
   -1.5030    3.3450   -0.7880 H   0  0  0  0  0  0  0  0  0  0  0  0
   -1.0670    1.3070   -0.2410 C   0  0  0  0  0  0  0  0  0  0  0  0
   -0.4020    1.6580    0.5520 H   0  0  0  0  0  0  0  0  0  0  0  0
   -0.4390    1.1730   -1.1310 H   0  0  0  0  0  0  0  0  0  0  0  0
   -1.6530   -0.0510    0.1060 C   0  0  0  0  0  0  0  0  0  0  0  0
   -2.8000   -0.4990   -0.5840 C   0  0  0  0  0  0  0  0  0  0  0  0
   -3.2530    0.1300   -1.3500 H   0  0  0  0  0  0  0  0  0  0  0  0
   -3.3910   -1.7450   -0.3250 C   0  0  0  0  0  0  0  0  0  0  0  0
   -2.7920   -2.5900    0.6090 C   0  0  0  0  0  0  0  0  0  0  0  0
   -3.2110   -3.5720    0.8180 H   0  0  0  0  0  0  0  0  0  0  0  0
   -1.6350   -2.1870    1.2760 C   0  0  0  0  0  0  0  0  0  0  0  0
   -1.1720   -2.8750    1.9820 H   0  0  0  0  0  0  0  0  0  0  0  0
   -1.0530   -0.9230    1.0450 C   0  0  0  0  0  0  0  0  0  0  0  0
    0.2180   -0.6100    1.8040 C   0  0  0  0  0  0  0  0  0  0  0  0
    0.2020   -1.1090    2.7810 H   0  0  0  0  0  0  0  0  0  0  0  0
    0.3090    0.4550    2.0270 H   0  0  0  0  0  0  0  0  0  0  0  0
    1.3950   -1.0150    1.0650 N   0  0  0  0  0  0  0  0  0  0  0  0
    1.6710   -0.4690    0.2620 H   0  0  0  0  0  0  0  0  0  0  0  0
    2.1310   -2.1220    1.3820 C   0  0  0  0  0  0  0  0  0  0  0  0
    1.7920   -2.9400    2.2370 O   0  0  0  0  0  0  0  0  0  0  0  0
    3.2420   -2.3650    0.6210 N   0  0  0  0  0  0  0  0  0  0  0  0
    3.5200   -3.3400    0.6550 H   0  0  0  0  0  0  0  0  0  0  0  0
    4.0280   -1.5190   -0.1740 C   0  0  0  0  0  0  0  0  0  0  0  0
    4.7720   -2.0880   -1.2370 C   0  0  0  0  0  0  0  0  0  0  0  0
    4.6980   -3.1620   -1.4160 H   0  0  0  0  0  0  0  0  0  0  0  0
    5.5980   -1.3430   -2.1340 C   0  0  0  0  0  0  0  0  0  0  0  0
    6.1050   -1.8830   -2.9340 H   0  0  0  0  0  0  0  0  0  0  0  0
    5.7910    0.0480   -2.0370 C   0  0  0  0  0  0  0  0  0  0  0  0
    6.4240    0.6060   -2.7120 H   0  0  0  0  0  0  0  0  0  0  0  0
    5.1210    0.6410   -0.9540 C   0  0  0  0  0  0  0  0  0  0  0  0
    5.1430    1.9210   -0.5440 N   0  0  0  0  0  0  0  0  0  0  0  0
    4.4040    1.9310    0.5780 N   0  0  0  0  0  0  0  0  0  0  0  0
    4.3040    2.8110    1.0710 H   0  0  0  0  0  0  0  0  0  0  0  0
    3.8780    0.7190    0.9190 C   0  0  0  0  0  0  0  0  0  0  0  0
    3.3120    0.5990    1.8310 H   0  0  0  0  0  0  0  0  0  0  0  0
    4.2770   -0.1420   -0.0690 C   0  0  0  0  0  0  0  0  0  0  0  0
   -4.6190   -2.1810   -1.0810 C   0  0  0  0  0  0  0  0  0  0  0  0
   -5.3980   -3.0540   -0.3830 F   0  0  0  0  0  0  0  0  0  0  0  0
   -5.4370   -1.1430   -1.4160 F   0  0  0  0  0  0  0  0  0  0  0  0
   -4.3100   -2.8060   -2.2500 F   0  0  0  0  0  0  0  0  0  0  0  0
  1  2  1  0  0  0  0
  1  3  1  0  0  0  0
  1  4  1  0  0  0  0
  1  5  1  0  0  0  0
  5  6  1  0  0  0  0
  6  7  1  0  0  0  0
  6  8  1  0  0  0  0
  6  9  1  0  0  0  0
  9 10  1  0  0  0  0
  9 11  1  0  0  0  0
  9 12  1  0  0  0  0
 12 13  1  0  0  0  0
 12 14  1  0  0  0  0
 12 15  1  0  0  0  0
 15 16  1  0  0  0  0
 15 23  2  0  0  0  0
 16 17  1  0  0  0  0
 16 18  2  0  0  0  0
 18 19  1  0  0  0  0
 18 47  1  0  0  0  0
 19 20  1  0  0  0  0
 19 21  2  0  0  0  0
 21 22  1  0  0  0  0
 21 23  1  0  0  0  0
 23 24  1  0  0  0  0
 24 25  1  0  0  0  0
 24 26  1  0  0  0  0
 24 27  1  0  0  0  0
 27 28  1  0  0  0  0
 27 29  1  0  0  0  0
 29 30  2  0  0  0  0
 29 31  1  0  0  0  0
 31 32  1  0  0  0  0
 31 33  1  0  0  0  0
 33 34  2  0  0  0  0
 33 46  1  0  0  0  0
 34 35  1  0  0  0  0
 34 36  1  0  0  0  0
 36 37  1  0  0  0  0
 36 38  2  0  0  0  0
 38 39  1  0  0  0  0
 38 40  1  0  0  0  0
 40 41  2  0  0  0  0
 40 46  1  0  0  0  0
 41 42  1  0  0  0  0
 42 43  1  0  0  0  0
 42 44  1  0  0  0  0
 44 45  1  0  0  0  0
 44 46  2  0  0  0  0
 47 48  1  0  0  0  0
 47 49  1  0  0  0  0
 47 50  1  0  0  0  0
M  END
$$$$
CHEMBL1082460
  MOE2011           3D

 53 56  0  0  0  0  0  0  0  0999 V2000
   -5.4690   -3.4000   -0.6460 F   0  0  0  0  0  0  0  0  0  0  0  0
   -5.1630   -2.5660    0.3850 C   0  0  0  0  0  0  0  0  0  0  0  0
   -5.5470   -3.2180    1.5190 F   0  0  0  0  0  0  0  0  0  0  0  0
   -6.0090   -1.5040    0.2700 F   0  0  0  0  0  0  0  0  0  0  0  0
   -3.7150   -2.1670    0.3940 C   0  0  0  0  0  0  0  0  0  0  0  0
   -2.7860   -2.8770    1.1590 C   0  0  0  0  0  0  0  0  0  0  0  0
   -3.1010   -3.7250    1.7650 H   0  0  0  0  0  0  0  0  0  0  0  0
   -1.4430   -2.5050    1.1540 C   0  0  0  0  0  0  0  0  0  0  0  0
   -0.7380   -3.0790    1.7540 H   0  0  0  0  0  0  0  0  0  0  0  0
   -0.9960   -1.4140    0.3890 C   0  0  0  0  0  0  0  0  0  0  0  0
    0.4750   -1.0910    0.4100 C   0  0  0  0  0  0  0  0  0  0  0  0
    0.9400   -1.4700    1.3280 H   0  0  0  0  0  0  0  0  0  0  0  0
    0.6460   -0.0100    0.4030 H   0  0  0  0  0  0  0  0  0  0  0  0
    1.1580   -1.6870   -0.7190 N   0  0  0  0  0  0  0  0  0  0  0  0
    0.6090   -2.2410   -1.3670 H   0  0  0  0  0  0  0  0  0  0  0  0
    2.4790   -1.6090   -1.0640 C   0  0  0  0  0  0  0  0  0  0  0  0
    2.8490   -2.1710   -2.0910 O   0  0  0  0  0  0  0  0  0  0  0  0
    3.2720   -0.8980   -0.1980 N   0  0  0  0  0  0  0  0  0  0  0  0
    2.8350   -0.5400    0.6360 H   0  0  0  0  0  0  0  0  0  0  0  0
    4.6430   -0.6140   -0.3350 C   0  0  0  0  0  0  0  0  0  0  0  0
    5.4520   -0.9650   -1.4400 C   0  0  0  0  0  0  0  0  0  0  0  0
    5.0170   -1.5060   -2.2790 H   0  0  0  0  0  0  0  0  0  0  0  0
    6.8440   -0.6480   -1.5510 C   0  0  0  0  0  0  0  0  0  0  0  0
    7.3700   -0.9670   -2.4510 H   0  0  0  0  0  0  0  0  0  0  0  0
    7.5670    0.0520   -0.5650 C   0  0  0  0  0  0  0  0  0  0  0  0
    8.6190    0.2870   -0.6550 H   0  0  0  0  0  0  0  0  0  0  0  0
    6.7950    0.4160    0.5500 C   0  0  0  0  0  0  0  0  0  0  0  0
    7.1580    1.0810    1.6600 N   0  0  0  0  0  0  0  0  0  0  0  0
    6.0380    1.1510    2.4000 N   0  0  0  0  0  0  0  0  0  0  0  0
    6.0950    1.6170    3.2990 H   0  0  0  0  0  0  0  0  0  0  0  0
    4.9440    0.5670    1.8290 C   0  0  0  0  0  0  0  0  0  0  0  0
    3.9890    0.5620    2.3330 H   0  0  0  0  0  0  0  0  0  0  0  0
    5.3900    0.0800    0.6280 C   0  0  0  0  0  0  0  0  0  0  0  0
   -1.9200   -0.7040   -0.4070 C   0  0  0  0  0  0  0  0  0  0  0  0
   -1.5230    0.4790   -1.2690 C   0  0  0  0  0  0  0  0  0  0  0  0
   -0.5130    0.3150   -1.6640 H   0  0  0  0  0  0  0  0  0  0  0  0
   -2.1660    0.5130   -2.1590 H   0  0  0  0  0  0  0  0  0  0  0  0
   -1.5570    1.8210   -0.5240 C   0  0  0  0  0  0  0  0  0  0  0  0
   -1.0040    2.5650   -1.1130 H   0  0  0  0  0  0  0  0  0  0  0  0
   -1.0280    1.7500    0.4340 H   0  0  0  0  0  0  0  0  0  0  0  0
   -2.9530    2.3500   -0.3010 C   0  0  0  0  0  0  0  0  0  0  0  0
   -3.5890    2.1960    0.9380 C   0  0  0  0  0  0  0  0  0  0  0  0
   -3.0790    1.6980    1.7600 H   0  0  0  0  0  0  0  0  0  0  0  0
   -4.8880    2.6700    1.1310 C   0  0  0  0  0  0  0  0  0  0  0  0
   -5.3760    2.5430    2.0940 H   0  0  0  0  0  0  0  0  0  0  0  0
   -5.5620    3.3030    0.0890 C   0  0  0  0  0  0  0  0  0  0  0  0
   -6.5730    3.6730    0.2400 H   0  0  0  0  0  0  0  0  0  0  0  0
   -4.9390    3.4620   -1.1480 C   0  0  0  0  0  0  0  0  0  0  0  0
   -5.4640    3.9560   -1.9610 H   0  0  0  0  0  0  0  0  0  0  0  0
   -3.6420    2.9870   -1.3430 C   0  0  0  0  0  0  0  0  0  0  0  0
   -3.1710    3.1170   -2.3150 H   0  0  0  0  0  0  0  0  0  0  0  0
   -3.2720   -1.0940   -0.3920 C   0  0  0  0  0  0  0  0  0  0  0  0
   -3.9950   -0.5440   -0.9960 H   0  0  0  0  0  0  0  0  0  0  0  0
  1  2  1  0  0  0  0
  2  3  1  0  0  0  0
  2  4  1  0  0  0  0
  2  5  1  0  0  0  0
  5  6  1  0  0  0  0
  5 52  2  0  0  0  0
  6  7  1  0  0  0  0
  6  8  2  0  0  0  0
  8  9  1  0  0  0  0
  8 10  1  0  0  0  0
 10 11  1  0  0  0  0
 10 34  2  0  0  0  0
 11 12  1  0  0  0  0
 11 13  1  0  0  0  0
 11 14  1  0  0  0  0
 14 15  1  0  0  0  0
 14 16  1  0  0  0  0
 16 17  2  0  0  0  0
 16 18  1  0  0  0  0
 18 19  1  0  0  0  0
 18 20  1  0  0  0  0
 20 21  2  0  0  0  0
 20 33  1  0  0  0  0
 21 22  1  0  0  0  0
 21 23  1  0  0  0  0
 23 24  1  0  0  0  0
 23 25  2  0  0  0  0
 25 26  1  0  0  0  0
 25 27  1  0  0  0  0
 27 28  2  0  0  0  0
 27 33  1  0  0  0  0
 28 29  1  0  0  0  0
 29 30  1  0  0  0  0
 29 31  1  0  0  0  0
 31 32  1  0  0  0  0
 31 33  2  0  0  0  0
 34 35  1  0  0  0  0
 34 52  1  0  0  0  0
 35 36  1  0  0  0  0
 35 37  1  0  0  0  0
 35 38  1  0  0  0  0
 38 39  1  0  0  0  0
 38 40  1  0  0  0  0
 38 41  1  0  0  0  0
 41 42  1  0  0  0  0
 41 50  2  0  0  0  0
 42 43  1  0  0  0  0
 42 44  2  0  0  0  0
 44 45  1  0  0  0  0
 44 46  1  0  0  0  0
 46 47  1  0  0  0  0
 46 48  2  0  0  0  0
 48 49  1  0  0  0  0
 48 50  1  0  0  0  0
 50 51  1  0  0  0  0
 52 53  1  0  0  0  0
M  END
$$$$
CHEMBL1082461
  MOE2011           3D

 48 51  0  0  0  0  0  0  0  0999 V2000
   -5.9240    0.5690   -1.9820 F   0  0  0  0  0  0  0  0  0  0  0  0
   -5.9660    0.3810   -0.6340 C   0  0  0  0  0  0  0  0  0  0  0  0
   -6.3110    1.5860   -0.0990 F   0  0  0  0  0  0  0  0  0  0  0  0
   -7.0270   -0.4420   -0.4030 F   0  0  0  0  0  0  0  0  0  0  0  0
   -4.6670   -0.1610   -0.0950 C   0  0  0  0  0  0  0  0  0  0  0  0
   -4.3950   -1.5350   -0.1420 C   0  0  0  0  0  0  0  0  0  0  0  0
   -5.1250   -2.2250   -0.5640 H   0  0  0  0  0  0  0  0  0  0  0  0
   -3.1930   -2.0440    0.3640 C   0  0  0  0  0  0  0  0  0  0  0  0
   -3.0150   -3.1180    0.3280 H   0  0  0  0  0  0  0  0  0  0  0  0
   -2.2330   -1.1930    0.9280 C   0  0  0  0  0  0  0  0  0  0  0  0
   -0.9780   -1.7720    1.5270 C   0  0  0  0  0  0  0  0  0  0  0  0
   -1.1510   -2.8050    1.8510 H   0  0  0  0  0  0  0  0  0  0  0  0
   -0.6990   -1.2120    2.4270 H   0  0  0  0  0  0  0  0  0  0  0  0
    0.1440   -1.7120    0.6190 N   0  0  0  0  0  0  0  0  0  0  0  0
    0.4930   -0.8030    0.3510 H   0  0  0  0  0  0  0  0  0  0  0  0
    0.7510   -2.8110    0.0880 C   0  0  0  0  0  0  0  0  0  0  0  0
    0.3100   -3.9530    0.2080 O   0  0  0  0  0  0  0  0  0  0  0  0
    1.8550   -2.5880   -0.6910 N   0  0  0  0  0  0  0  0  0  0  0  0
    2.0480   -3.3640   -1.3140 H   0  0  0  0  0  0  0  0  0  0  0  0
    2.7320   -1.4940   -0.7650 C   0  0  0  0  0  0  0  0  0  0  0  0
    3.4460   -1.2840   -1.9710 C   0  0  0  0  0  0  0  0  0  0  0  0
    3.2790   -1.9650   -2.8070 H   0  0  0  0  0  0  0  0  0  0  0  0
    4.3560   -0.2050   -2.1930 C   0  0  0  0  0  0  0  0  0  0  0  0
    4.8330   -0.1270   -3.1710 H   0  0  0  0  0  0  0  0  0  0  0  0
    4.6700    0.7590   -1.2160 C   0  0  0  0  0  0  0  0  0  0  0  0
    5.3660    1.5680   -1.3850 H   0  0  0  0  0  0  0  0  0  0  0  0
    4.0300    0.5490    0.0170 C   0  0  0  0  0  0  0  0  0  0  0  0
    4.1570    1.2400    1.1630 N   0  0  0  0  0  0  0  0  0  0  0  0
    3.3890    0.5770    2.0440 N   0  0  0  0  0  0  0  0  0  0  0  0
    3.3460    0.9280    2.9940 H   0  0  0  0  0  0  0  0  0  0  0  0
    2.7550   -0.5170    1.5310 C   0  0  0  0  0  0  0  0  0  0  0  0
    2.1540   -1.1530    2.1640 H   0  0  0  0  0  0  0  0  0  0  0  0
    3.0990   -0.5500    0.2050 C   0  0  0  0  0  0  0  0  0  0  0  0
   -2.4840    0.1870    0.9160 C   0  0  0  0  0  0  0  0  0  0  0  0
   -1.5780    1.0630    1.4650 O   0  0  0  0  0  0  0  0  0  0  0  0
   -0.6820    1.6890    0.6210 C   0  0  0  0  0  0  0  0  0  0  0  0
    0.1910    2.5830    1.2500 C   0  0  0  0  0  0  0  0  0  0  0  0
    0.1140    2.7560    2.3210 H   0  0  0  0  0  0  0  0  0  0  0  0
    1.1700    3.2510    0.5140 C   0  0  0  0  0  0  0  0  0  0  0  0
    1.8550    3.9360    1.0090 H   0  0  0  0  0  0  0  0  0  0  0  0
    1.2820    3.0280   -0.8570 C   0  0  0  0  0  0  0  0  0  0  0  0
    2.0520    3.5400   -1.4290 H   0  0  0  0  0  0  0  0  0  0  0  0
    0.4120    2.1420   -1.4910 C   0  0  0  0  0  0  0  0  0  0  0  0
    0.5020    1.9660   -2.5600 H   0  0  0  0  0  0  0  0  0  0  0  0
   -0.5710    1.4740   -0.7560 C   0  0  0  0  0  0  0  0  0  0  0  0
   -1.2250    0.7840   -1.2810 H   0  0  0  0  0  0  0  0  0  0  0  0
   -3.6940    0.7000    0.4310 C   0  0  0  0  0  0  0  0  0  0  0  0
   -3.8720    1.7730    0.4700 H   0  0  0  0  0  0  0  0  0  0  0  0
  1  2  1  0  0  0  0
  2  3  1  0  0  0  0
  2  4  1  0  0  0  0
  2  5  1  0  0  0  0
  5  6  1  0  0  0  0
  5 47  2  0  0  0  0
  6  7  1  0  0  0  0
  6  8  2  0  0  0  0
  8  9  1  0  0  0  0
  8 10  1  0  0  0  0
 10 11  1  0  0  0  0
 10 34  2  0  0  0  0
 11 12  1  0  0  0  0
 11 13  1  0  0  0  0
 11 14  1  0  0  0  0
 14 15  1  0  0  0  0
 14 16  1  0  0  0  0
 16 17  2  0  0  0  0
 16 18  1  0  0  0  0
 18 19  1  0  0  0  0
 18 20  1  0  0  0  0
 20 21  2  0  0  0  0
 20 33  1  0  0  0  0
 21 22  1  0  0  0  0
 21 23  1  0  0  0  0
 23 24  1  0  0  0  0
 23 25  2  0  0  0  0
 25 26  1  0  0  0  0
 25 27  1  0  0  0  0
 27 28  2  0  0  0  0
 27 33  1  0  0  0  0
 28 29  1  0  0  0  0
 29 30  1  0  0  0  0
 29 31  1  0  0  0  0
 31 32  1  0  0  0  0
 31 33  2  0  0  0  0
 34 35  1  0  0  0  0
 34 47  1  0  0  0  0
 35 36  1  0  0  0  0
 36 37  1  0  0  0  0
 36 45  2  0  0  0  0
 37 38  1  0  0  0  0
 37 39  2  0  0  0  0
 39 40  1  0  0  0  0
 39 41  1  0  0  0  0
 41 42  1  0  0  0  0
 41 43  2  0  0  0  0
 43 44  1  0  0  0  0
 43 45  1  0  0  0  0
 45 46  1  0  0  0  0
 47 48  1  0  0  0  0
M  END
$$$$
CHEMBL1086276
  MOE2011           3D

 46 48  0  0  0  0  0  0  0  0999 V2000
    2.5320    0.8660   -2.8680 C   0  0  0  0  0  0  0  0  0  0  0  0
    2.0390    1.5440   -3.5740 H   0  0  0  0  0  0  0  0  0  0  0  0
    2.2270   -0.1570   -3.1160 H   0  0  0  0  0  0  0  0  0  0  0  0
    3.6120    0.9430   -3.0350 H   0  0  0  0  0  0  0  0  0  0  0  0
    2.1450    1.2170   -1.4280 C   0  0  0  0  0  0  0  0  0  0  0  0
    1.0530    1.1910   -1.3840 H   0  0  0  0  0  0  0  0  0  0  0  0
    2.5460    2.6570   -1.0900 C   0  0  0  0  0  0  0  0  0  0  0  0
    3.6230    2.8230   -1.1950 H   0  0  0  0  0  0  0  0  0  0  0  0
    2.2660    2.9090   -0.0610 H   0  0  0  0  0  0  0  0  0  0  0  0
    2.0380    3.3620   -1.7580 H   0  0  0  0  0  0  0  0  0  0  0  0
    2.7330    0.2160   -0.4360 C   0  0  0  0  0  0  0  0  0  0  0  0
    4.1330    0.1380   -0.2900 C   0  0  0  0  0  0  0  0  0  0  0  0
    4.7740    0.7790   -0.8940 H   0  0  0  0  0  0  0  0  0  0  0  0
    4.7350   -0.7460    0.6180 C   0  0  0  0  0  0  0  0  0  0  0  0
    3.9260   -1.5810    1.3890 C   0  0  0  0  0  0  0  0  0  0  0  0
    4.3670   -2.2800    2.0970 H   0  0  0  0  0  0  0  0  0  0  0  0
    2.5410   -1.5250    1.2580 C   0  0  0  0  0  0  0  0  0  0  0  0
    1.9320   -2.1810    1.8790 H   0  0  0  0  0  0  0  0  0  0  0  0
    1.9290   -0.6430    0.3470 C   0  0  0  0  0  0  0  0  0  0  0  0
    0.4230   -0.6400    0.2890 C   0  0  0  0  0  0  0  0  0  0  0  0
    0.0150   -1.5620    0.7230 H   0  0  0  0  0  0  0  0  0  0  0  0
    0.0660   -0.6120   -0.7460 H   0  0  0  0  0  0  0  0  0  0  0  0
   -0.1300    0.4770    1.0260 N   0  0  0  0  0  0  0  0  0  0  0  0
    0.5180    1.1170    1.4710 H   0  0  0  0  0  0  0  0  0  0  0  0
   -1.4410    0.8160    1.2230 C   0  0  0  0  0  0  0  0  0  0  0  0
   -1.6900    1.8200    1.8850 O   0  0  0  0  0  0  0  0  0  0  0  0
   -2.3590   -0.0240    0.6440 N   0  0  0  0  0  0  0  0  0  0  0  0
   -2.0000   -0.8100    0.1270 H   0  0  0  0  0  0  0  0  0  0  0  0
   -3.7610    0.0830    0.6880 C   0  0  0  0  0  0  0  0  0  0  0  0
   -4.4920    1.0970    1.3480 C   0  0  0  0  0  0  0  0  0  0  0  0
   -3.9630    1.8850    1.8830 H   0  0  0  0  0  0  0  0  0  0  0  0
   -5.9220    1.1730    1.3710 C   0  0  0  0  0  0  0  0  0  0  0  0
   -6.3810    2.0010    1.9130 H   0  0  0  0  0  0  0  0  0  0  0  0
   -6.7660    0.2410    0.7350 C   0  0  0  0  0  0  0  0  0  0  0  0
   -7.8450    0.3050    0.7570 H   0  0  0  0  0  0  0  0  0  0  0  0
   -6.0730   -0.7830    0.0680 C   0  0  0  0  0  0  0  0  0  0  0  0
   -6.5540   -1.8230   -0.6330 N   0  0  0  0  0  0  0  0  0  0  0  0
   -5.4640   -2.4870   -1.0530 N   0  0  0  0  0  0  0  0  0  0  0  0
   -5.6050   -3.3220   -1.6110 H   0  0  0  0  0  0  0  0  0  0  0  0
   -4.2780   -1.9350   -0.6630 C   0  0  0  0  0  0  0  0  0  0  0  0
   -3.3360   -2.3830   -0.9430 H   0  0  0  0  0  0  0  0  0  0  0  0
   -4.6270   -0.8270    0.0660 C   0  0  0  0  0  0  0  0  0  0  0  0
    6.2330   -0.8160    0.7210 C   0  0  0  0  0  0  0  0  0  0  0  0
    6.6730   -1.3600    1.8900 F   0  0  0  0  0  0  0  0  0  0  0  0
    6.8310    0.4050    0.6340 F   0  0  0  0  0  0  0  0  0  0  0  0
    6.7810   -1.5710   -0.2710 F   0  0  0  0  0  0  0  0  0  0  0  0
  1  2  1  0  0  0  0
  1  3  1  0  0  0  0
  1  4  1  0  0  0  0
  1  5  1  0  0  0  0
  5  6  1  0  0  0  0
  5  7  1  0  0  0  0
  5 11  1  0  0  0  0
  7  8  1  0  0  0  0
  7  9  1  0  0  0  0
  7 10  1  0  0  0  0
 11 12  1  0  0  0  0
 11 19  2  0  0  0  0
 12 13  1  0  0  0  0
 12 14  2  0  0  0  0
 14 15  1  0  0  0  0
 14 43  1  0  0  0  0
 15 16  1  0  0  0  0
 15 17  2  0  0  0  0
 17 18  1  0  0  0  0
 17 19  1  0  0  0  0
 19 20  1  0  0  0  0
 20 21  1  0  0  0  0
 20 22  1  0  0  0  0
 20 23  1  0  0  0  0
 23 24  1  0  0  0  0
 23 25  1  0  0  0  0
 25 26  2  0  0  0  0
 25 27  1  0  0  0  0
 27 28  1  0  0  0  0
 27 29  1  0  0  0  0
 29 30  2  0  0  0  0
 29 42  1  0  0  0  0
 30 31  1  0  0  0  0
 30 32  1  0  0  0  0
 32 33  1  0  0  0  0
 32 34  2  0  0  0  0
 34 35  1  0  0  0  0
 34 36  1  0  0  0  0
 36 37  2  0  0  0  0
 36 42  1  0  0  0  0
 37 38  1  0  0  0  0
 38 39  1  0  0  0  0
 38 40  1  0  0  0  0
 40 41  1  0  0  0  0
 40 42  2  0  0  0  0
 43 44  1  0  0  0  0
 43 45  1  0  0  0  0
 43 46  1  0  0  0  0
M  END
$$$$
CHEMBL1086277
  MOE2011           3D

 52 54  0  0  0  0  0  0  0  0999 V2000
   -1.0070    3.6580   -0.8630 C   0  0  0  0  0  0  0  0  0  0  0  0
   -1.1620    4.5720   -0.2800 H   0  0  0  0  0  0  0  0  0  0  0  0
   -1.1380    3.8950   -1.9240 H   0  0  0  0  0  0  0  0  0  0  0  0
    0.0340    3.3390   -0.7400 H   0  0  0  0  0  0  0  0  0  0  0  0
   -1.9650    2.5460   -0.4370 C   0  0  0  0  0  0  0  0  0  0  0  0
   -3.4060    2.9690   -0.7000 C   0  0  0  0  0  0  0  0  0  0  0  0
   -3.6980    3.8150   -0.0700 H   0  0  0  0  0  0  0  0  0  0  0  0
   -4.1060    2.1480   -0.5260 H   0  0  0  0  0  0  0  0  0  0  0  0
   -3.5350    3.2600   -1.7490 H   0  0  0  0  0  0  0  0  0  0  0  0
   -1.6840    1.4670   -1.2280 F   0  0  0  0  0  0  0  0  0  0  0  0
   -1.6990    2.1580    1.0260 C   0  0  0  0  0  0  0  0  0  0  0  0
   -0.6490    1.8670    1.1250 H   0  0  0  0  0  0  0  0  0  0  0  0
   -1.8120    3.0500    1.6580 H   0  0  0  0  0  0  0  0  0  0  0  0
   -2.5820    1.0540    1.6320 C   0  0  0  0  0  0  0  0  0  0  0  0
   -3.5660    1.4960    1.8380 H   0  0  0  0  0  0  0  0  0  0  0  0
   -2.1860    0.7930    2.6230 H   0  0  0  0  0  0  0  0  0  0  0  0
   -2.7650   -0.2360    0.8570 C   0  0  0  0  0  0  0  0  0  0  0  0
   -4.0790   -0.5900    0.4860 C   0  0  0  0  0  0  0  0  0  0  0  0
   -4.9090    0.0630    0.7600 H   0  0  0  0  0  0  0  0  0  0  0  0
   -4.3580   -1.7590   -0.2370 C   0  0  0  0  0  0  0  0  0  0  0  0
   -3.3060   -2.6060   -0.5820 C   0  0  0  0  0  0  0  0  0  0  0  0
   -3.4900   -3.5210   -1.1410 H   0  0  0  0  0  0  0  0  0  0  0  0
   -2.0030   -2.2840   -0.2100 C   0  0  0  0  0  0  0  0  0  0  0  0
   -1.1970   -2.9580   -0.4990 H   0  0  0  0  0  0  0  0  0  0  0  0
   -1.7150   -1.1150    0.5220 C   0  0  0  0  0  0  0  0  0  0  0  0
   -0.2720   -0.8600    0.8650 C   0  0  0  0  0  0  0  0  0  0  0  0
    0.2410   -1.8110    1.0520 H   0  0  0  0  0  0  0  0  0  0  0  0
   -0.1690   -0.2740    1.7840 H   0  0  0  0  0  0  0  0  0  0  0  0
    0.4060   -0.1640   -0.2120 N   0  0  0  0  0  0  0  0  0  0  0  0
   -0.1820    0.2940   -0.9090 H   0  0  0  0  0  0  0  0  0  0  0  0
    1.7510   -0.0220   -0.4350 C   0  0  0  0  0  0  0  0  0  0  0  0
    2.1220    0.5720   -1.4430 O   0  0  0  0  0  0  0  0  0  0  0  0
    2.5580   -0.5350    0.5480 N   0  0  0  0  0  0  0  0  0  0  0  0
    2.1020   -0.7280    1.4270 H   0  0  0  0  0  0  0  0  0  0  0  0
    3.9440   -0.7750    0.5210 C   0  0  0  0  0  0  0  0  0  0  0  0
    4.5960   -1.0010    1.7630 C   0  0  0  0  0  0  0  0  0  0  0  0
    4.0040   -0.9730    2.6800 H   0  0  0  0  0  0  0  0  0  0  0  0
    5.9960   -1.2390    1.9210 C   0  0  0  0  0  0  0  0  0  0  0  0
    6.3830   -1.3830    2.9300 H   0  0  0  0  0  0  0  0  0  0  0  0
    6.8960   -1.2950    0.8430 C   0  0  0  0  0  0  0  0  0  0  0  0
    7.9550   -1.4790    0.9630 H   0  0  0  0  0  0  0  0  0  0  0  0
    6.2910   -1.1150   -0.4130 C   0  0  0  0  0  0  0  0  0  0  0  0
    6.8620   -1.1480   -1.6300 N   0  0  0  0  0  0  0  0  0  0  0  0
    5.8410   -0.9690   -2.4830 N   0  0  0  0  0  0  0  0  0  0  0  0
    6.0450   -0.9640   -3.4760 H   0  0  0  0  0  0  0  0  0  0  0  0
    4.6230   -0.8180   -1.8870 C   0  0  0  0  0  0  0  0  0  0  0  0
    3.7340   -0.6970   -2.4850 H   0  0  0  0  0  0  0  0  0  0  0  0
    4.8610   -0.8680   -0.5390 C   0  0  0  0  0  0  0  0  0  0  0  0
   -5.7750   -2.1130   -0.5920 C   0  0  0  0  0  0  0  0  0  0  0  0
   -6.5600   -1.0220   -0.8190 F   0  0  0  0  0  0  0  0  0  0  0  0
   -5.8780   -2.8810   -1.7130 F   0  0  0  0  0  0  0  0  0  0  0  0
   -6.3920   -2.8150    0.3980 F   0  0  0  0  0  0  0  0  0  0  0  0
  1  2  1  0  0  0  0
  1  3  1  0  0  0  0
  1  4  1  0  0  0  0
  1  5  1  0  0  0  0
  5  6  1  0  0  0  0
  5 10  1  0  0  0  0
  5 11  1  0  0  0  0
  6  7  1  0  0  0  0
  6  8  1  0  0  0  0
  6  9  1  0  0  0  0
 11 12  1  0  0  0  0
 11 13  1  0  0  0  0
 11 14  1  0  0  0  0
 14 15  1  0  0  0  0
 14 16  1  0  0  0  0
 14 17  1  0  0  0  0
 17 18  1  0  0  0  0
 17 25  2  0  0  0  0
 18 19  1  0  0  0  0
 18 20  2  0  0  0  0
 20 21  1  0  0  0  0
 20 49  1  0  0  0  0
 21 22  1  0  0  0  0
 21 23  2  0  0  0  0
 23 24  1  0  0  0  0
 23 25  1  0  0  0  0
 25 26  1  0  0  0  0
 26 27  1  0  0  0  0
 26 28  1  0  0  0  0
 26 29  1  0  0  0  0
 29 30  1  0  0  0  0
 29 31  1  0  0  0  0
 31 32  2  0  0  0  0
 31 33  1  0  0  0  0
 33 34  1  0  0  0  0
 33 35  1  0  0  0  0
 35 36  2  0  0  0  0
 35 48  1  0  0  0  0
 36 37  1  0  0  0  0
 36 38  1  0  0  0  0
 38 39  1  0  0  0  0
 38 40  2  0  0  0  0
 40 41  1  0  0  0  0
 40 42  1  0  0  0  0
 42 43  2  0  0  0  0
 42 48  1  0  0  0  0
 43 44  1  0  0  0  0
 44 45  1  0  0  0  0
 44 46  1  0  0  0  0
 46 47  1  0  0  0  0
 46 48  2  0  0  0  0
 49 50  1  0  0  0  0
 49 51  1  0  0  0  0
 49 52  1  0  0  0  0
M  END
$$$$
CHEMBL1086278
  MOE2011           3D

 55 57  0  0  0  0  0  0  0  0999 V2000
   -3.6280    1.7120    2.3790 C   0  0  0  0  0  0  0  0  0  0  0  0
   -4.6580    1.9360    2.6800 H   0  0  0  0  0  0  0  0  0  0  0  0
   -2.9600    2.1800    3.1100 H   0  0  0  0  0  0  0  0  0  0  0  0
   -3.5020    0.6270    2.4530 H   0  0  0  0  0  0  0  0  0  0  0  0
   -3.3430    2.2250    0.9600 C   0  0  0  0  0  0  0  0  0  0  0  0
   -3.6930    3.7300    0.9130 C   0  0  0  0  0  0  0  0  0  0  0  0
   -4.7470    3.9030    1.1590 H   0  0  0  0  0  0  0  0  0  0  0  0
   -3.5110    4.1470   -0.0850 H   0  0  0  0  0  0  0  0  0  0  0  0
   -3.0900    4.3010    1.6280 H   0  0  0  0  0  0  0  0  0  0  0  0
   -4.2600    1.5080   -0.0430 C   0  0  0  0  0  0  0  0  0  0  0  0
   -5.3100    1.7790    0.1220 H   0  0  0  0  0  0  0  0  0  0  0  0
   -4.2040    0.4220    0.0490 H   0  0  0  0  0  0  0  0  0  0  0  0
   -4.0100    1.7770   -1.0750 H   0  0  0  0  0  0  0  0  0  0  0  0
   -1.8410    2.0820    0.5810 C   0  0  0  0  0  0  0  0  0  0  0  0
   -1.7160    2.4040   -0.4590 H   0  0  0  0  0  0  0  0  0  0  0  0
   -1.2810    2.8150    1.1810 H   0  0  0  0  0  0  0  0  0  0  0  0
   -1.1310    0.7350    0.8070 C   0  0  0  0  0  0  0  0  0  0  0  0
   -1.3060    0.3840    1.8310 H   0  0  0  0  0  0  0  0  0  0  0  0
   -0.0480    0.9110    0.7740 H   0  0  0  0  0  0  0  0  0  0  0  0
   -1.4410   -0.3710   -0.1800 C   0  0  0  0  0  0  0  0  0  0  0  0
   -2.2880   -1.4160    0.2360 C   0  0  0  0  0  0  0  0  0  0  0  0
   -2.7010   -1.4010    1.2450 H   0  0  0  0  0  0  0  0  0  0  0  0
   -2.6300   -2.4730   -0.6200 C   0  0  0  0  0  0  0  0  0  0  0  0
   -2.0880   -2.5020   -1.9060 C   0  0  0  0  0  0  0  0  0  0  0  0
   -2.3270   -3.3160   -2.5880 H   0  0  0  0  0  0  0  0  0  0  0  0
   -1.2270   -1.4890   -2.3270 C   0  0  0  0  0  0  0  0  0  0  0  0
   -0.8020   -1.5480   -3.3280 H   0  0  0  0  0  0  0  0  0  0  0  0
   -0.8930   -0.4160   -1.4800 C   0  0  0  0  0  0  0  0  0  0  0  0
    0.1090    0.5930   -1.9850 C   0  0  0  0  0  0  0  0  0  0  0  0
   -0.1170    1.6050   -1.6420 H   0  0  0  0  0  0  0  0  0  0  0  0
    0.0920    0.6370   -3.0810 H   0  0  0  0  0  0  0  0  0  0  0  0
    1.4530    0.2390   -1.5870 N   0  0  0  0  0  0  0  0  0  0  0  0
    1.6440   -0.7110   -1.3070 H   0  0  0  0  0  0  0  0  0  0  0  0
    2.4740    1.1400   -1.6440 C   0  0  0  0  0  0  0  0  0  0  0  0
    2.3630    2.2370   -2.1900 O   0  0  0  0  0  0  0  0  0  0  0  0
    3.6830    0.7630   -1.1340 N   0  0  0  0  0  0  0  0  0  0  0  0
    4.4370    1.3460   -1.4780 H   0  0  0  0  0  0  0  0  0  0  0  0
    4.0510   -0.2460   -0.2290 C   0  0  0  0  0  0  0  0  0  0  0  0
    3.1850   -0.9040    0.6730 C   0  0  0  0  0  0  0  0  0  0  0  0
    2.1350   -0.6220    0.7250 H   0  0  0  0  0  0  0  0  0  0  0  0
    3.6090   -1.8990    1.6130 C   0  0  0  0  0  0  0  0  0  0  0  0
    2.8560   -2.3410    2.2670 H   0  0  0  0  0  0  0  0  0  0  0  0
    4.9470   -2.3200    1.7570 C   0  0  0  0  0  0  0  0  0  0  0  0
    5.2630   -3.0650    2.4750 H   0  0  0  0  0  0  0  0  0  0  0  0
    5.8430   -1.6590    0.9000 C   0  0  0  0  0  0  0  0  0  0  0  0
    7.1750   -1.7940    0.7860 N   0  0  0  0  0  0  0  0  0  0  0  0
    7.5260   -0.9260   -0.1800 N   0  0  0  0  0  0  0  0  0  0  0  0
    8.5080   -0.8680   -0.4280 H   0  0  0  0  0  0  0  0  0  0  0  0
    6.4860   -0.2200   -0.7130 C   0  0  0  0  0  0  0  0  0  0  0  0
    6.6440    0.5000   -1.5020 H   0  0  0  0  0  0  0  0  0  0  0  0
    5.3770   -0.6620   -0.0390 C   0  0  0  0  0  0  0  0  0  0  0  0
   -3.5370   -3.5750   -0.1450 C   0  0  0  0  0  0  0  0  0  0  0  0
   -2.8580   -4.5720    0.4870 F   0  0  0  0  0  0  0  0  0  0  0  0
   -4.4810   -3.1480    0.7410 F   0  0  0  0  0  0  0  0  0  0  0  0
   -4.2280   -4.1760   -1.1540 F   0  0  0  0  0  0  0  0  0  0  0  0
  1  2  1  0  0  0  0
  1  3  1  0  0  0  0
  1  4  1  0  0  0  0
  1  5  1  0  0  0  0
  5  6  1  0  0  0  0
  5 10  1  0  0  0  0
  5 14  1  0  0  0  0
  6  7  1  0  0  0  0
  6  8  1  0  0  0  0
  6  9  1  0  0  0  0
 10 11  1  0  0  0  0
 10 12  1  0  0  0  0
 10 13  1  0  0  0  0
 14 15  1  0  0  0  0
 14 16  1  0  0  0  0
 14 17  1  0  0  0  0
 17 18  1  0  0  0  0
 17 19  1  0  0  0  0
 17 20  1  0  0  0  0
 20 21  1  0  0  0  0
 20 28  2  0  0  0  0
 21 22  1  0  0  0  0
 21 23  2  0  0  0  0
 23 24  1  0  0  0  0
 23 52  1  0  0  0  0
 24 25  1  0  0  0  0
 24 26  2  0  0  0  0
 26 27  1  0  0  0  0
 26 28  1  0  0  0  0
 28 29  1  0  0  0  0
 29 30  1  0  0  0  0
 29 31  1  0  0  0  0
 29 32  1  0  0  0  0
 32 33  1  0  0  0  0
 32 34  1  0  0  0  0
 34 35  2  0  0  0  0
 34 36  1  0  0  0  0
 36 37  1  0  0  0  0
 36 38  1  0  0  0  0
 38 39  2  0  0  0  0
 38 51  1  0  0  0  0
 39 40  1  0  0  0  0
 39 41  1  0  0  0  0
 41 42  1  0  0  0  0
 41 43  2  0  0  0  0
 43 44  1  0  0  0  0
 43 45  1  0  0  0  0
 45 46  2  0  0  0  0
 45 51  1  0  0  0  0
 46 47  1  0  0  0  0
 47 48  1  0  0  0  0
 47 49  1  0  0  0  0
 49 50  1  0  0  0  0
 49 51  2  0  0  0  0
 52 53  1  0  0  0  0
 52 54  1  0  0  0  0
 52 55  1  0  0  0  0
M  END
$$$$
CHEMBL1085324
  MOE2011           3D

 58 60  0  0  0  0  0  0  0  0999 V2000
   -2.3480    4.3400   -1.9300 C   0  0  0  0  0  0  0  0  0  0  0  0
   -2.8290    4.1900   -2.8990 H   0  0  0  0  0  0  0  0  0  0  0  0
   -1.3390    4.7400   -2.0660 H   0  0  0  0  0  0  0  0  0  0  0  0
   -2.9300    5.0280   -1.3130 H   0  0  0  0  0  0  0  0  0  0  0  0
   -2.2700    3.0610   -1.2650 N   0  0  0  0  0  0  0  0  0  0  0  0
   -1.1160    2.3740   -1.2990 N   0  0  0  0  0  0  0  0  0  0  0  0
   -1.3960    1.2700   -0.6060 C   0  0  0  0  0  0  0  0  0  0  0  0
   -0.6230    0.5210   -0.5160 H   0  0  0  0  0  0  0  0  0  0  0  0
   -2.7130    1.2480   -0.0820 C   0  0  0  0  0  0  0  0  0  0  0  0
   -3.5080    0.3710    0.6950 C   0  0  0  0  0  0  0  0  0  0  0  0
   -3.0940   -0.8400    1.2880 N   0  0  0  0  0  0  0  0  0  0  0  0
   -3.8120   -1.5420    1.4320 H   0  0  0  0  0  0  0  0  0  0  0  0
   -1.8730   -1.2650    1.7320 C   0  0  0  0  0  0  0  0  0  0  0  0
   -1.6930   -2.4610    1.9600 O   0  0  0  0  0  0  0  0  0  0  0  0
   -0.9470   -0.3020    2.0070 N   0  0  0  0  0  0  0  0  0  0  0  0
   -1.2200    0.6660    1.9230 H   0  0  0  0  0  0  0  0  0  0  0  0
    0.3920   -0.6000    2.4720 C   0  0  0  0  0  0  0  0  0  0  0  0
    0.3970   -0.4500    3.5590 H   0  0  0  0  0  0  0  0  0  0  0  0
    0.6200   -1.6550    2.3090 H   0  0  0  0  0  0  0  0  0  0  0  0
    1.4090    0.3220    1.8380 C   0  0  0  0  0  0  0  0  0  0  0  0
    1.4170    1.6710    2.2440 C   0  0  0  0  0  0  0  0  0  0  0  0
    0.7240    2.0150    3.0100 H   0  0  0  0  0  0  0  0  0  0  0  0
    2.3030    2.5920    1.6840 C   0  0  0  0  0  0  0  0  0  0  0  0
    2.2840    3.6250    2.0270 H   0  0  0  0  0  0  0  0  0  0  0  0
    3.2030    2.1930    0.6940 C   0  0  0  0  0  0  0  0  0  0  0  0
    3.2060    0.8500    0.2880 C   0  0  0  0  0  0  0  0  0  0  0  0
    3.9130    0.5320   -0.4790 H   0  0  0  0  0  0  0  0  0  0  0  0
    2.3250   -0.0970    0.8500 C   0  0  0  0  0  0  0  0  0  0  0  0
    2.4130   -1.5280    0.3510 C   0  0  0  0  0  0  0  0  0  0  0  0
    3.4140   -1.6920   -0.0660 H   0  0  0  0  0  0  0  0  0  0  0  0
    2.3460   -2.2120    1.2020 H   0  0  0  0  0  0  0  0  0  0  0  0
    1.3520   -1.8370   -0.7130 C   0  0  0  0  0  0  0  0  0  0  0  0
    1.4670   -1.1240   -1.5410 H   0  0  0  0  0  0  0  0  0  0  0  0
    0.3570   -1.6450   -0.2930 H   0  0  0  0  0  0  0  0  0  0  0  0
    1.3680   -3.2800   -1.2840 C   0  0  0  0  0  0  0  0  0  0  0  0
    2.7050   -3.5930   -1.9740 C   0  0  0  0  0  0  0  0  0  0  0  0
    2.6720   -4.5680   -2.4740 H   0  0  0  0  0  0  0  0  0  0  0  0
    3.5340   -3.6260   -1.2600 H   0  0  0  0  0  0  0  0  0  0  0  0
    2.9440   -2.8390   -2.7330 H   0  0  0  0  0  0  0  0  0  0  0  0
    0.2400   -3.3920   -2.3300 C   0  0  0  0  0  0  0  0  0  0  0  0
    0.2030   -4.3950   -2.7690 H   0  0  0  0  0  0  0  0  0  0  0  0
    0.3870   -2.6770   -3.1470 H   0  0  0  0  0  0  0  0  0  0  0  0
   -0.7380   -3.1900   -1.8800 H   0  0  0  0  0  0  0  0  0  0  0  0
    1.1120   -4.3190   -0.1800 C   0  0  0  0  0  0  0  0  0  0  0  0
    1.0170   -5.3260   -0.6010 H   0  0  0  0  0  0  0  0  0  0  0  0
    0.1860   -4.0980    0.3620 H   0  0  0  0  0  0  0  0  0  0  0  0
    1.9290   -4.3490    0.5480 H   0  0  0  0  0  0  0  0  0  0  0  0
    4.1890    3.1730    0.1160 C   0  0  0  0  0  0  0  0  0  0  0  0
    4.5710    2.8740   -1.1580 F   0  0  0  0  0  0  0  0  0  0  0  0
    5.3420    3.2290    0.8420 F   0  0  0  0  0  0  0  0  0  0  0  0
    3.7200    4.4510    0.0700 F   0  0  0  0  0  0  0  0  0  0  0  0
   -4.8710    0.6920    0.8480 C   0  0  0  0  0  0  0  0  0  0  0  0
   -5.5270    0.0310    1.4110 H   0  0  0  0  0  0  0  0  0  0  0  0
   -5.4110    1.8710    0.3340 C   0  0  0  0  0  0  0  0  0  0  0  0
   -6.4640    2.0940    0.4950 H   0  0  0  0  0  0  0  0  0  0  0  0
   -4.6190    2.7700   -0.3770 C   0  0  0  0  0  0  0  0  0  0  0  0
   -5.0440    3.6850   -0.7770 H   0  0  0  0  0  0  0  0  0  0  0  0
   -3.2780    2.4260   -0.5810 C   0  0  0  0  0  0  0  0  0  0  0  0
  1  2  1  0  0  0  0
  1  3  1  0  0  0  0
  1  4  1  0  0  0  0
  1  5  1  0  0  0  0
  5  6  1  0  0  0  0
  5 58  1  0  0  0  0
  6  7  2  0  0  0  0
  7  8  1  0  0  0  0
  7  9  1  0  0  0  0
  9 10  1  0  0  0  0
  9 58  2  0  0  0  0
 10 11  1  0  0  0  0
 10 52  2  0  0  0  0
 11 12  1  0  0  0  0
 11 13  1  0  0  0  0
 13 14  2  0  0  0  0
 13 15  1  0  0  0  0
 15 16  1  0  0  0  0
 15 17  1  0  0  0  0
 17 18  1  0  0  0  0
 17 19  1  0  0  0  0
 17 20  1  0  0  0  0
 20 21  1  0  0  0  0
 20 28  2  0  0  0  0
 21 22  1  0  0  0  0
 21 23  2  0  0  0  0
 23 24  1  0  0  0  0
 23 25  1  0  0  0  0
 25 26  2  0  0  0  0
 25 48  1  0  0  0  0
 26 27  1  0  0  0  0
 26 28  1  0  0  0  0
 28 29  1  0  0  0  0
 29 30  1  0  0  0  0
 29 31  1  0  0  0  0
 29 32  1  0  0  0  0
 32 33  1  0  0  0  0
 32 34  1  0  0  0  0
 32 35  1  0  0  0  0
 35 36  1  0  0  0  0
 35 40  1  0  0  0  0
 35 44  1  0  0  0  0
 36 37  1  0  0  0  0
 36 38  1  0  0  0  0
 36 39  1  0  0  0  0
 40 41  1  0  0  0  0
 40 42  1  0  0  0  0
 40 43  1  0  0  0  0
 44 45  1  0  0  0  0
 44 46  1  0  0  0  0
 44 47  1  0  0  0  0
 48 49  1  0  0  0  0
 48 50  1  0  0  0  0
 48 51  1  0  0  0  0
 52 53  1  0  0  0  0
 52 54  1  0  0  0  0
 54 55  1  0  0  0  0
 54 56  2  0  0  0  0
 56 57  1  0  0  0  0
 56 58  1  0  0  0  0
M  END
$$$$
CHEMBL1085067
  MOE2011           3D

 61 63  0  0  0  0  0  0  0  0999 V2000
    7.6860    0.5390   -2.1050 C   0  0  0  0  0  0  0  0  0  0  0  0
    8.7290    0.7580   -2.3500 H   0  0  0  0  0  0  0  0  0  0  0  0
    7.0690    1.3720   -2.4600 H   0  0  0  0  0  0  0  0  0  0  0  0
    7.3850   -0.3570   -2.6580 H   0  0  0  0  0  0  0  0  0  0  0  0
    7.5270    0.3360   -0.6090 C   0  0  0  0  0  0  0  0  0  0  0  0
    7.8360    1.2310   -0.0600 H   0  0  0  0  0  0  0  0  0  0  0  0
    8.1570   -0.4920   -0.2650 H   0  0  0  0  0  0  0  0  0  0  0  0
    6.1570    0.0330   -0.2390 N   0  0  0  0  0  0  0  0  0  0  0  0
    5.7800   -1.2520   -0.1470 N   0  0  0  0  0  0  0  0  0  0  0  0
    4.4910   -1.1700    0.1950 C   0  0  0  0  0  0  0  0  0  0  0  0
    3.9620   -2.0980    0.3470 H   0  0  0  0  0  0  0  0  0  0  0  0
    4.0160    0.1610    0.3200 C   0  0  0  0  0  0  0  0  0  0  0  0
    2.8040    0.8200    0.6460 C   0  0  0  0  0  0  0  0  0  0  0  0
    1.5460    0.2410    0.9300 N   0  0  0  0  0  0  0  0  0  0  0  0
    0.8470    0.8820    1.2670 H   0  0  0  0  0  0  0  0  0  0  0  0
    1.1180   -1.0460    0.7700 C   0  0  0  0  0  0  0  0  0  0  0  0
    1.7240   -1.9570    0.2140 O   0  0  0  0  0  0  0  0  0  0  0  0
   -0.1340   -1.3150    1.2570 N   0  0  0  0  0  0  0  0  0  0  0  0
   -0.4280   -2.2620    1.0510 H   0  0  0  0  0  0  0  0  0  0  0  0
   -1.0560   -0.4980    2.0320 C   0  0  0  0  0  0  0  0  0  0  0  0
   -1.8690   -1.1490    2.3720 H   0  0  0  0  0  0  0  0  0  0  0  0
   -0.5100   -0.1790    2.9280 H   0  0  0  0  0  0  0  0  0  0  0  0
   -1.6380    0.6970    1.3070 C   0  0  0  0  0  0  0  0  0  0  0  0
   -1.4480    1.9680    1.8880 C   0  0  0  0  0  0  0  0  0  0  0  0
   -0.8990    2.0690    2.8240 H   0  0  0  0  0  0  0  0  0  0  0  0
   -1.9560    3.1260    1.2970 C   0  0  0  0  0  0  0  0  0  0  0  0
   -1.7810    4.0890    1.7740 H   0  0  0  0  0  0  0  0  0  0  0  0
   -2.6890    3.0480    0.1120 C   0  0  0  0  0  0  0  0  0  0  0  0
   -2.8970    1.7890   -0.4680 C   0  0  0  0  0  0  0  0  0  0  0  0
   -3.4780    1.7210   -1.3890 H   0  0  0  0  0  0  0  0  0  0  0  0
   -2.3890    0.6080    0.1150 C   0  0  0  0  0  0  0  0  0  0  0  0
   -2.7330   -0.7060   -0.5580 C   0  0  0  0  0  0  0  0  0  0  0  0
   -2.8900   -0.5230   -1.6280 H   0  0  0  0  0  0  0  0  0  0  0  0
   -1.8820   -1.3860   -0.5130 H   0  0  0  0  0  0  0  0  0  0  0  0
   -3.9930   -1.3370    0.0520 C   0  0  0  0  0  0  0  0  0  0  0  0
   -4.8350   -0.6480   -0.1020 H   0  0  0  0  0  0  0  0  0  0  0  0
   -3.8710   -1.4140    1.1400 H   0  0  0  0  0  0  0  0  0  0  0  0
   -4.3780   -2.7350   -0.5020 C   0  0  0  0  0  0  0  0  0  0  0  0
   -5.6810   -3.1820    0.1890 C   0  0  0  0  0  0  0  0  0  0  0  0
   -6.0000   -4.1690   -0.1630 H   0  0  0  0  0  0  0  0  0  0  0  0
   -6.4980   -2.4790   -0.0120 H   0  0  0  0  0  0  0  0  0  0  0  0
   -5.5520   -3.2430    1.2750 H   0  0  0  0  0  0  0  0  0  0  0  0
   -3.2840   -3.7720   -0.1940 C   0  0  0  0  0  0  0  0  0  0  0  0
   -3.6050   -4.7790   -0.4820 H   0  0  0  0  0  0  0  0  0  0  0  0
   -3.0490   -3.7910    0.8760 H   0  0  0  0  0  0  0  0  0  0  0  0
   -2.3570   -3.5620   -0.7380 H   0  0  0  0  0  0  0  0  0  0  0  0
   -4.6200   -2.6850   -2.0190 C   0  0  0  0  0  0  0  0  0  0  0  0
   -4.9940   -3.6460   -2.3900 H   0  0  0  0  0  0  0  0  0  0  0  0
   -3.7010   -2.4620   -2.5710 H   0  0  0  0  0  0  0  0  0  0  0  0
   -5.3620   -1.9200   -2.2760 H   0  0  0  0  0  0  0  0  0  0  0  0
   -3.2190    4.2970   -0.5420 C   0  0  0  0  0  0  0  0  0  0  0  0
   -3.6260    5.2390    0.3560 F   0  0  0  0  0  0  0  0  0  0  0  0
   -4.2930    4.0730   -1.3500 F   0  0  0  0  0  0  0  0  0  0  0  0
   -2.2830    4.9050   -1.3230 F   0  0  0  0  0  0  0  0  0  0  0  0
    2.8290    2.2320    0.7110 C   0  0  0  0  0  0  0  0  0  0  0  0
    1.9250    2.7840    0.9640 H   0  0  0  0  0  0  0  0  0  0  0  0
    3.9760    2.9700    0.4330 C   0  0  0  0  0  0  0  0  0  0  0  0
    3.9440    4.0560    0.4810 H   0  0  0  0  0  0  0  0  0  0  0  0
    5.1600    2.3310    0.0840 C   0  0  0  0  0  0  0  0  0  0  0  0
    6.0530    2.9070   -0.1370 H   0  0  0  0  0  0  0  0  0  0  0  0
    5.1550    0.9310    0.0450 C   0  0  0  0  0  0  0  0  0  0  0  0
  1  2  1  0  0  0  0
  1  3  1  0  0  0  0
  1  4  1  0  0  0  0
  1  5  1  0  0  0  0
  5  6  1  0  0  0  0
  5  7  1  0  0  0  0
  5  8  1  0  0  0  0
  8  9  1  0  0  0  0
  8 61  1  0  0  0  0
  9 10  2  0  0  0  0
 10 11  1  0  0  0  0
 10 12  1  0  0  0  0
 12 13  1  0  0  0  0
 12 61  2  0  0  0  0
 13 14  1  0  0  0  0
 13 55  2  0  0  0  0
 14 15  1  0  0  0  0
 14 16  1  0  0  0  0
 16 17  2  0  0  0  0
 16 18  1  0  0  0  0
 18 19  1  0  0  0  0
 18 20  1  0  0  0  0
 20 21  1  0  0  0  0
 20 22  1  0  0  0  0
 20 23  1  0  0  0  0
 23 24  1  0  0  0  0
 23 31  2  0  0  0  0
 24 25  1  0  0  0  0
 24 26  2  0  0  0  0
 26 27  1  0  0  0  0
 26 28  1  0  0  0  0
 28 29  2  0  0  0  0
 28 51  1  0  0  0  0
 29 30  1  0  0  0  0
 29 31  1  0  0  0  0
 31 32  1  0  0  0  0
 32 33  1  0  0  0  0
 32 34  1  0  0  0  0
 32 35  1  0  0  0  0
 35 36  1  0  0  0  0
 35 37  1  0  0  0  0
 35 38  1  0  0  0  0
 38 39  1  0  0  0  0
 38 43  1  0  0  0  0
 38 47  1  0  0  0  0
 39 40  1  0  0  0  0
 39 41  1  0  0  0  0
 39 42  1  0  0  0  0
 43 44  1  0  0  0  0
 43 45  1  0  0  0  0
 43 46  1  0  0  0  0
 47 48  1  0  0  0  0
 47 49  1  0  0  0  0
 47 50  1  0  0  0  0
 51 52  1  0  0  0  0
 51 53  1  0  0  0  0
 51 54  1  0  0  0  0
 55 56  1  0  0  0  0
 55 57  1  0  0  0  0
 57 58  1  0  0  0  0
 57 59  2  0  0  0  0
 59 60  1  0  0  0  0
 59 61  1  0  0  0  0
M  END
$$$$
CHEMBL1085068
  MOE2011           3D

 64 66  0  0  0  0  0  0  0  0999 V2000
    5.7930   -3.3290    1.2920 C   0  0  0  0  0  0  0  0  0  0  0  0
    6.5850   -3.7940    1.8880 H   0  0  0  0  0  0  0  0  0  0  0  0
    5.6570   -3.9290    0.3850 H   0  0  0  0  0  0  0  0  0  0  0  0
    4.8670   -3.3880    1.8710 H   0  0  0  0  0  0  0  0  0  0  0  0
    6.1630   -1.8880    0.9420 C   0  0  0  0  0  0  0  0  0  0  0  0
    7.1310   -1.9260    0.4220 H   0  0  0  0  0  0  0  0  0  0  0  0
    6.3640   -1.0260    2.1870 C   0  0  0  0  0  0  0  0  0  0  0  0
    5.4650   -0.9800    2.8080 H   0  0  0  0  0  0  0  0  0  0  0  0
    6.6320    0.0010    1.9130 H   0  0  0  0  0  0  0  0  0  0  0  0
    7.1730   -1.4290    2.8060 H   0  0  0  0  0  0  0  0  0  0  0  0
    5.2290   -1.2880   -0.0070 N   0  0  0  0  0  0  0  0  0  0  0  0
    5.7060   -0.9300   -1.2180 N   0  0  0  0  0  0  0  0  0  0  0  0
    4.6400   -0.4370   -1.8470 C   0  0  0  0  0  0  0  0  0  0  0  0
    4.7580   -0.0850   -2.8620 H   0  0  0  0  0  0  0  0  0  0  0  0
    3.4700   -0.4590   -1.0550 C   0  0  0  0  0  0  0  0  0  0  0  0
    2.1190   -0.0810   -1.2390 C   0  0  0  0  0  0  0  0  0  0  0  0
    1.7220    0.5130   -2.4570 N   0  0  0  0  0  0  0  0  0  0  0  0
    2.4580    0.9140   -3.0270 H   0  0  0  0  0  0  0  0  0  0  0  0
    0.4880    0.6670   -3.0270 C   0  0  0  0  0  0  0  0  0  0  0  0
    0.3280    1.4860   -3.9300 O   0  0  0  0  0  0  0  0  0  0  0  0
   -0.4990   -0.1720   -2.6040 N   0  0  0  0  0  0  0  0  0  0  0  0
   -0.2570   -0.9520   -2.0100 H   0  0  0  0  0  0  0  0  0  0  0  0
   -1.8730   -0.0250   -3.0250 C   0  0  0  0  0  0  0  0  0  0  0  0
   -2.1300    1.0360   -3.1250 H   0  0  0  0  0  0  0  0  0  0  0  0
   -1.9570   -0.4550   -4.0300 H   0  0  0  0  0  0  0  0  0  0  0  0
   -2.7990   -0.7280   -2.0610 C   0  0  0  0  0  0  0  0  0  0  0  0
   -3.1860   -2.0460   -2.3650 C   0  0  0  0  0  0  0  0  0  0  0  0
   -2.8350   -2.5230   -3.2780 H   0  0  0  0  0  0  0  0  0  0  0  0
   -4.0210   -2.7630   -1.5110 C   0  0  0  0  0  0  0  0  0  0  0  0
   -4.3120   -3.7780   -1.7780 H   0  0  0  0  0  0  0  0  0  0  0  0
   -4.4840   -2.1800   -0.3300 C   0  0  0  0  0  0  0  0  0  0  0  0
   -4.0980   -0.8650   -0.0200 C   0  0  0  0  0  0  0  0  0  0  0  0
   -4.4860   -0.4220    0.8960 H   0  0  0  0  0  0  0  0  0  0  0  0
   -3.2380   -0.1290   -0.8550 C   0  0  0  0  0  0  0  0  0  0  0  0
   -2.8350    1.2970   -0.5090 C   0  0  0  0  0  0  0  0  0  0  0  0
   -1.8040    1.4500   -0.8370 H   0  0  0  0  0  0  0  0  0  0  0  0
   -3.4730    1.9650   -1.0990 H   0  0  0  0  0  0  0  0  0  0  0  0
   -2.9140    1.6940    0.9760 C   0  0  0  0  0  0  0  0  0  0  0  0
   -2.4270    0.9190    1.5820 H   0  0  0  0  0  0  0  0  0  0  0  0
   -3.9700    1.7070    1.2780 H   0  0  0  0  0  0  0  0  0  0  0  0
   -2.2880    3.0710    1.3360 C   0  0  0  0  0  0  0  0  0  0  0  0
   -2.5690    3.3510    2.8260 C   0  0  0  0  0  0  0  0  0  0  0  0
   -2.1410    4.3100    3.1380 H   0  0  0  0  0  0  0  0  0  0  0  0
   -2.1380    2.5710    3.4630 H   0  0  0  0  0  0  0  0  0  0  0  0
   -3.6460    3.3890    3.0250 H   0  0  0  0  0  0  0  0  0  0  0  0
   -2.9080    4.2020    0.4990 C   0  0  0  0  0  0  0  0  0  0  0  0
   -2.5410    5.1810    0.8270 H   0  0  0  0  0  0  0  0  0  0  0  0
   -4.0000    4.2090    0.5920 H   0  0  0  0  0  0  0  0  0  0  0  0
   -2.6600    4.1030   -0.5630 H   0  0  0  0  0  0  0  0  0  0  0  0
   -0.7640    3.0610    1.1260 C   0  0  0  0  0  0  0  0  0  0  0  0
   -0.3120    3.9940    1.4840 H   0  0  0  0  0  0  0  0  0  0  0  0
   -0.4950    2.9600    0.0700 H   0  0  0  0  0  0  0  0  0  0  0  0
   -0.2960    2.2360    1.6740 H   0  0  0  0  0  0  0  0  0  0  0  0
   -5.4240   -2.9310    0.5740 C   0  0  0  0  0  0  0  0  0  0  0  0
   -5.2770   -2.6120    1.8910 F   0  0  0  0  0  0  0  0  0  0  0  0
   -5.2740   -4.2840    0.5050 F   0  0  0  0  0  0  0  0  0  0  0  0
   -6.7310   -2.6870    0.2770 F   0  0  0  0  0  0  0  0  0  0  0  0
    1.2450   -0.2470   -0.1520 C   0  0  0  0  0  0  0  0  0  0  0  0
    0.2200    0.1090   -0.1950 H   0  0  0  0  0  0  0  0  0  0  0  0
    1.6760   -0.8120    1.0490 C   0  0  0  0  0  0  0  0  0  0  0  0
    0.9720   -0.9220    1.8720 H   0  0  0  0  0  0  0  0  0  0  0  0
    2.9990   -1.2190    1.2220 C   0  0  0  0  0  0  0  0  0  0  0  0
    3.3180   -1.6520    2.1640 H   0  0  0  0  0  0  0  0  0  0  0  0
    3.8850   -1.0240    0.1540 C   0  0  0  0  0  0  0  0  0  0  0  0
  1  2  1  0  0  0  0
  1  3  1  0  0  0  0
  1  4  1  0  0  0  0
  1  5  1  0  0  0  0
  5  6  1  0  0  0  0
  5  7  1  0  0  0  0
  5 11  1  0  0  0  0
  7  8  1  0  0  0  0
  7  9  1  0  0  0  0
  7 10  1  0  0  0  0
 11 12  1  0  0  0  0
 11 64  1  0  0  0  0
 12 13  2  0  0  0  0
 13 14  1  0  0  0  0
 13 15  1  0  0  0  0
 15 16  1  0  0  0  0
 15 64  2  0  0  0  0
 16 17  1  0  0  0  0
 16 58  2  0  0  0  0
 17 18  1  0  0  0  0
 17 19  1  0  0  0  0
 19 20  2  0  0  0  0
 19 21  1  0  0  0  0
 21 22  1  0  0  0  0
 21 23  1  0  0  0  0
 23 24  1  0  0  0  0
 23 25  1  0  0  0  0
 23 26  1  0  0  0  0
 26 27  1  0  0  0  0
 26 34  2  0  0  0  0
 27 28  1  0  0  0  0
 27 29  2  0  0  0  0
 29 30  1  0  0  0  0
 29 31  1  0  0  0  0
 31 32  2  0  0  0  0
 31 54  1  0  0  0  0
 32 33  1  0  0  0  0
 32 34  1  0  0  0  0
 34 35  1  0  0  0  0
 35 36  1  0  0  0  0
 35 37  1  0  0  0  0
 35 38  1  0  0  0  0
 38 39  1  0  0  0  0
 38 40  1  0  0  0  0
 38 41  1  0  0  0  0
 41 42  1  0  0  0  0
 41 46  1  0  0  0  0
 41 50  1  0  0  0  0
 42 43  1  0  0  0  0
 42 44  1  0  0  0  0
 42 45  1  0  0  0  0
 46 47  1  0  0  0  0
 46 48  1  0  0  0  0
 46 49  1  0  0  0  0
 50 51  1  0  0  0  0
 50 52  1  0  0  0  0
 50 53  1  0  0  0  0
 54 55  1  0  0  0  0
 54 56  1  0  0  0  0
 54 57  1  0  0  0  0
 58 59  1  0  0  0  0
 58 60  1  0  0  0  0
 60 61  1  0  0  0  0
 60 62  2  0  0  0  0
 62 63  1  0  0  0  0
 62 64  1  0  0  0  0
M  END
$$$$
CHEMBL1085724
  MOE2011           3D

 36 38  0  0  0  0  0  0  0  0999 V2000
    6.5040    1.1590    0.0690 F   0  0  0  0  0  0  0  0  0  0  0  0
    5.3040    1.4230   -0.5230 C   0  0  0  0  0  0  0  0  0  0  0  0
    4.9960    2.7100   -0.1900 F   0  0  0  0  0  0  0  0  0  0  0  0
    5.5570    1.4480   -1.8650 F   0  0  0  0  0  0  0  0  0  0  0  0
    4.2240    0.4320   -0.1390 C   0  0  0  0  0  0  0  0  0  0  0  0
    3.8080   -0.5360   -1.0530 C   0  0  0  0  0  0  0  0  0  0  0  0
    4.2360   -0.5880   -2.0510 H   0  0  0  0  0  0  0  0  0  0  0  0
    2.8190   -1.4430   -0.6760 C   0  0  0  0  0  0  0  0  0  0  0  0
    2.4710   -2.1890   -1.3880 H   0  0  0  0  0  0  0  0  0  0  0  0
    2.2730   -1.3840    0.6070 C   0  0  0  0  0  0  0  0  0  0  0  0
    1.1790   -2.3160    1.0360 C   0  0  0  0  0  0  0  0  0  0  0  0
    1.2200   -2.4830    2.1180 H   0  0  0  0  0  0  0  0  0  0  0  0
    1.2960   -3.2930    0.5530 H   0  0  0  0  0  0  0  0  0  0  0  0
   -0.1150   -1.7500    0.7310 N   0  0  0  0  0  0  0  0  0  0  0  0
   -0.5080   -1.0710    1.3670 H   0  0  0  0  0  0  0  0  0  0  0  0
   -0.8500   -2.1100   -0.3620 C   0  0  0  0  0  0  0  0  0  0  0  0
   -0.5870   -3.0890   -1.0600 O   0  0  0  0  0  0  0  0  0  0  0  0
   -1.9710   -1.3680   -0.6210 N   0  0  0  0  0  0  0  0  0  0  0  0
   -2.6420   -1.8700   -1.1910 H   0  0  0  0  0  0  0  0  0  0  0  0
   -2.3150   -0.0500   -0.2500 C   0  0  0  0  0  0  0  0  0  0  0  0
   -1.3600    0.9190    0.1120 C   0  0  0  0  0  0  0  0  0  0  0  0
   -0.2970    0.6930    0.0860 H   0  0  0  0  0  0  0  0  0  0  0  0
   -1.7320    2.2240    0.4480 C   0  0  0  0  0  0  0  0  0  0  0  0
   -0.9630    2.9450    0.7210 H   0  0  0  0  0  0  0  0  0  0  0  0
   -3.0680    2.6270    0.4180 C   0  0  0  0  0  0  0  0  0  0  0  0
   -3.3570    3.6420    0.6740 H   0  0  0  0  0  0  0  0  0  0  0  0
   -4.0030    1.6720    0.0180 C   0  0  0  0  0  0  0  0  0  0  0  0
   -5.3620    1.7490   -0.1400 N   0  0  0  0  0  0  0  0  0  0  0  0
   -5.9590    2.5540    0.0120 H   0  0  0  0  0  0  0  0  0  0  0  0
   -5.9340    0.6040   -0.5460 N   0  0  0  0  0  0  0  0  0  0  0  0
   -4.9010   -0.2340   -0.6520 C   0  0  0  0  0  0  0  0  0  0  0  0
   -5.0920   -1.2520   -0.9650 H   0  0  0  0  0  0  0  0  0  0  0  0
   -3.6630    0.3650   -0.3190 C   0  0  0  0  0  0  0  0  0  0  0  0
    2.7430   -0.3860    1.4520 C   0  0  0  0  0  0  0  0  0  0  0  0
    2.3520   -0.2690    2.4590 H   0  0  0  0  0  0  0  0  0  0  0  0
    3.6950    0.5130    1.1130 N   0  0  0  0  0  0  0  0  0  0  0  0
  1  2  1  0  0  0  0
  2  3  1  0  0  0  0
  2  4  1  0  0  0  0
  2  5  1  0  0  0  0
  5  6  1  0  0  0  0
  5 36  2  0  0  0  0
  6  7  1  0  0  0  0
  6  8  2  0  0  0  0
  8  9  1  0  0  0  0
  8 10  1  0  0  0  0
 10 11  1  0  0  0  0
 10 34  2  0  0  0  0
 11 12  1  0  0  0  0
 11 13  1  0  0  0  0
 11 14  1  0  0  0  0
 14 15  1  0  0  0  0
 14 16  1  0  0  0  0
 16 17  2  0  0  0  0
 16 18  1  0  0  0  0
 18 19  1  0  0  0  0
 18 20  1  0  0  0  0
 20 21  1  0  0  0  0
 20 33  2  0  0  0  0
 21 22  1  0  0  0  0
 21 23  2  0  0  0  0
 23 24  1  0  0  0  0
 23 25  1  0  0  0  0
 25 26  1  0  0  0  0
 25 27  2  0  0  0  0
 27 28  1  0  0  0  0
 27 33  1  0  0  0  0
 28 29  1  0  0  0  0
 28 30  1  0  0  0  0
 30 31  2  0  0  0  0
 31 32  1  0  0  0  0
 31 33  1  0  0  0  0
 34 35  1  0  0  0  0
 34 36  1  0  0  0  0
M  END
$$$$
CHEMBL1083396
  MOE2011           3D

 51 54  0  0  0  0  0  0  0  0999 V2000
   -6.3490   -3.2930    0.0720 F   0  0  0  0  0  0  0  0  0  0  0  0
   -5.8590   -2.1860   -0.5620 C   0  0  0  0  0  0  0  0  0  0  0  0
   -5.9920   -2.4420   -1.8950 F   0  0  0  0  0  0  0  0  0  0  0  0
   -6.7460   -1.1890   -0.2820 F   0  0  0  0  0  0  0  0  0  0  0  0
   -4.4360   -1.8660   -0.1670 C   0  0  0  0  0  0  0  0  0  0  0  0
   -3.5860   -2.8810    0.2320 C   0  0  0  0  0  0  0  0  0  0  0  0
   -3.9190   -3.9140    0.2810 H   0  0  0  0  0  0  0  0  0  0  0  0
   -2.2810   -2.5480    0.5560 C   0  0  0  0  0  0  0  0  0  0  0  0
   -1.5980   -3.3450    0.8440 H   0  0  0  0  0  0  0  0  0  0  0  0
   -1.8360   -1.2130    0.4890 C   0  0  0  0  0  0  0  0  0  0  0  0
   -0.3770   -0.9700    0.7660 C   0  0  0  0  0  0  0  0  0  0  0  0
    0.1230   -1.9080    1.0380 H   0  0  0  0  0  0  0  0  0  0  0  0
   -0.2370   -0.3030    1.6210 H   0  0  0  0  0  0  0  0  0  0  0  0
    0.3270   -0.4300   -0.3830 N   0  0  0  0  0  0  0  0  0  0  0  0
   -0.2340   -0.0940   -1.1580 H   0  0  0  0  0  0  0  0  0  0  0  0
    1.6730   -0.2890   -0.5890 C   0  0  0  0  0  0  0  0  0  0  0  0
    2.0510    0.1820   -1.6560 O   0  0  0  0  0  0  0  0  0  0  0  0
    2.4690   -0.6670    0.4600 N   0  0  0  0  0  0  0  0  0  0  0  0
    1.9920   -0.8270    1.3330 H   0  0  0  0  0  0  0  0  0  0  0  0
    3.8760   -0.8210    0.4970 C   0  0  0  0  0  0  0  0  0  0  0  0
    4.4300   -0.9830    1.7880 C   0  0  0  0  0  0  0  0  0  0  0  0
    3.7850   -0.9740    2.6650 H   0  0  0  0  0  0  0  0  0  0  0  0
    5.8010   -1.1350    1.9980 C   0  0  0  0  0  0  0  0  0  0  0  0
    6.1820   -1.2450    3.0110 H   0  0  0  0  0  0  0  0  0  0  0  0
    6.6880   -1.1440    0.9270 C   0  0  0  0  0  0  0  0  0  0  0  0
    7.7550   -1.2630    1.0840 H   0  0  0  0  0  0  0  0  0  0  0  0
    6.1400   -1.0140   -0.3510 C   0  0  0  0  0  0  0  0  0  0  0  0
    6.7500   -1.0140   -1.5780 N   0  0  0  0  0  0  0  0  0  0  0  0
    7.7410   -1.0900   -1.7750 H   0  0  0  0  0  0  0  0  0  0  0  0
    5.9060   -0.9050   -2.6100 N   0  0  0  0  0  0  0  0  0  0  0  0
    4.7110   -0.8170   -2.0180 C   0  0  0  0  0  0  0  0  0  0  0  0
    3.8470   -0.7360   -2.6600 H   0  0  0  0  0  0  0  0  0  0  0  0
    4.7720   -0.8600   -0.6010 C   0  0  0  0  0  0  0  0  0  0  0  0
   -2.7540   -0.2240    0.1010 C   0  0  0  0  0  0  0  0  0  0  0  0
   -4.0210   -0.5750   -0.2480 N   0  0  0  0  0  0  0  0  0  0  0  0
   -2.4730    1.1260    0.0220 N   0  0  0  0  0  0  0  0  0  0  0  0
   -3.1290    1.8800   -1.0490 C   0  0  0  0  0  0  0  0  0  0  0  0
   -3.1850    1.2820   -1.9680 H   0  0  0  0  0  0  0  0  0  0  0  0
   -4.1520    2.1400   -0.7520 H   0  0  0  0  0  0  0  0  0  0  0  0
   -2.3400    3.1490   -1.3640 C   0  0  0  0  0  0  0  0  0  0  0  0
   -1.3400    2.8680   -1.7200 H   0  0  0  0  0  0  0  0  0  0  0  0
   -2.8180    3.7040   -2.1780 H   0  0  0  0  0  0  0  0  0  0  0  0
   -2.1930    4.0500   -0.1390 C   0  0  0  0  0  0  0  0  0  0  0  0
   -3.0150    4.7750   -0.1070 H   0  0  0  0  0  0  0  0  0  0  0  0
   -1.2710    4.6360   -0.2380 H   0  0  0  0  0  0  0  0  0  0  0  0
   -2.1750    3.2660    1.1730 C   0  0  0  0  0  0  0  0  0  0  0  0
   -3.1970    3.2190    1.5710 H   0  0  0  0  0  0  0  0  0  0  0  0
   -1.5750    3.8020    1.9170 H   0  0  0  0  0  0  0  0  0  0  0  0
   -1.6480    1.8440    0.9870 C   0  0  0  0  0  0  0  0  0  0  0  0
   -1.6790    1.3520    1.9660 H   0  0  0  0  0  0  0  0  0  0  0  0
   -0.6070    1.8850    0.6490 H   0  0  0  0  0  0  0  0  0  0  0  0
  1  2  1  0  0  0  0
  2  3  1  0  0  0  0
  2  4  1  0  0  0  0
  2  5  1  0  0  0  0
  5  6  1  0  0  0  0
  5 35  2  0  0  0  0
  6  7  1  0  0  0  0
  6  8  2  0  0  0  0
  8  9  1  0  0  0  0
  8 10  1  0  0  0  0
 10 11  1  0  0  0  0
 10 34  2  0  0  0  0
 11 12  1  0  0  0  0
 11 13  1  0  0  0  0
 11 14  1  0  0  0  0
 14 15  1  0  0  0  0
 14 16  1  0  0  0  0
 16 17  2  0  0  0  0
 16 18  1  0  0  0  0
 18 19  1  0  0  0  0
 18 20  1  0  0  0  0
 20 21  1  0  0  0  0
 20 33  2  0  0  0  0
 21 22  1  0  0  0  0
 21 23  2  0  0  0  0
 23 24  1  0  0  0  0
 23 25  1  0  0  0  0
 25 26  1  0  0  0  0
 25 27  2  0  0  0  0
 27 28  1  0  0  0  0
 27 33  1  0  0  0  0
 28 29  1  0  0  0  0
 28 30  1  0  0  0  0
 30 31  2  0  0  0  0
 31 32  1  0  0  0  0
 31 33  1  0  0  0  0
 34 35  1  0  0  0  0
 34 36  1  0  0  0  0
 36 37  1  0  0  0  0
 36 49  1  0  0  0  0
 37 38  1  0  0  0  0
 37 39  1  0  0  0  0
 37 40  1  0  0  0  0
 40 41  1  0  0  0  0
 40 42  1  0  0  0  0
 40 43  1  0  0  0  0
 43 44  1  0  0  0  0
 43 45  1  0  0  0  0
 43 46  1  0  0  0  0
 46 47  1  0  0  0  0
 46 48  1  0  0  0  0
 46 49  1  0  0  0  0
 49 50  1  0  0  0  0
 49 51  1  0  0  0  0
M  END
$$$$
CHEMBL1083697
  MOE2011           3D

 51 54  0  0  0  0  0  0  0  0999 V2000
   -4.5480   -1.7760    2.4920 C   0  0  0  0  0  0  0  0  0  0  0  0
   -4.1260   -2.3850    3.2970 H   0  0  0  0  0  0  0  0  0  0  0  0
   -5.4820   -2.2300    2.1480 H   0  0  0  0  0  0  0  0  0  0  0  0
   -4.7820   -0.7870    2.9000 H   0  0  0  0  0  0  0  0  0  0  0  0
   -3.5740   -1.6700    1.3590 C   0  0  0  0  0  0  0  0  0  0  0  0
   -3.1670   -2.8060    0.6800 C   0  0  0  0  0  0  0  0  0  0  0  0
   -3.5390   -3.7870    0.9520 H   0  0  0  0  0  0  0  0  0  0  0  0
   -2.2490   -2.6600   -0.3490 C   0  0  0  0  0  0  0  0  0  0  0  0
   -1.8920   -3.5440   -0.8740 H   0  0  0  0  0  0  0  0  0  0  0  0
   -1.7650   -1.3880   -0.6940 C   0  0  0  0  0  0  0  0  0  0  0  0
   -0.6810   -1.3010   -1.7330 C   0  0  0  0  0  0  0  0  0  0  0  0
   -0.6340   -0.3210   -2.2110 H   0  0  0  0  0  0  0  0  0  0  0  0
   -0.8690   -2.0220   -2.5360 H   0  0  0  0  0  0  0  0  0  0  0  0
    0.6160   -1.5350   -1.1330 N   0  0  0  0  0  0  0  0  0  0  0  0
    0.8120   -1.0790   -0.2540 H   0  0  0  0  0  0  0  0  0  0  0  0
    1.5650   -2.3540   -1.6740 C   0  0  0  0  0  0  0  0  0  0  0  0
    1.3620   -3.0730   -2.6510 O   0  0  0  0  0  0  0  0  0  0  0  0
    2.7550   -2.4300   -1.0020 N   0  0  0  0  0  0  0  0  0  0  0  0
    3.2600   -3.2860   -1.2010 H   0  0  0  0  0  0  0  0  0  0  0  0
    3.3570   -1.5280   -0.1010 C   0  0  0  0  0  0  0  0  0  0  0  0
    4.2540   -2.0760    0.8350 C   0  0  0  0  0  0  0  0  0  0  0  0
    4.4470   -3.1470    0.8460 H   0  0  0  0  0  0  0  0  0  0  0  0
    4.8770   -1.2830    1.8000 C   0  0  0  0  0  0  0  0  0  0  0  0
    5.5400   -1.7470    2.5280 H   0  0  0  0  0  0  0  0  0  0  0  0
    4.6590    0.0930    1.8530 C   0  0  0  0  0  0  0  0  0  0  0  0
    5.1440    0.7090    2.6030 H   0  0  0  0  0  0  0  0  0  0  0  0
    3.8210    0.6400    0.8790 C   0  0  0  0  0  0  0  0  0  0  0  0
    3.4560    1.9370    0.6340 N   0  0  0  0  0  0  0  0  0  0  0  0
    3.7210    2.7640    1.1580 H   0  0  0  0  0  0  0  0  0  0  0  0
    2.6630    2.0910   -0.4360 N   0  0  0  0  0  0  0  0  0  0  0  0
    2.5280    0.8470   -0.8980 C   0  0  0  0  0  0  0  0  0  0  0  0
    1.9530    0.6960   -1.8020 H   0  0  0  0  0  0  0  0  0  0  0  0
    3.1840   -0.1240   -0.0980 C   0  0  0  0  0  0  0  0  0  0  0  0
   -2.2380   -0.2830    0.0270 C   0  0  0  0  0  0  0  0  0  0  0  0
   -3.1170   -0.4350    1.0500 N   0  0  0  0  0  0  0  0  0  0  0  0
   -1.8280    1.0060   -0.2380 N   0  0  0  0  0  0  0  0  0  0  0  0
   -2.2610    1.6940   -1.4440 C   0  0  0  0  0  0  0  0  0  0  0  0
   -2.4490    0.9980   -2.2690 H   0  0  0  0  0  0  0  0  0  0  0  0
   -3.2100    2.2090   -1.2470 H   0  0  0  0  0  0  0  0  0  0  0  0
   -1.1980    2.7020   -1.8680 C   0  0  0  0  0  0  0  0  0  0  0  0
   -0.2770    2.1640   -2.1250 H   0  0  0  0  0  0  0  0  0  0  0  0
   -1.5130    3.2290   -2.7760 H   0  0  0  0  0  0  0  0  0  0  0  0
   -0.8810    3.7150   -0.7650 C   0  0  0  0  0  0  0  0  0  0  0  0
   -1.4350    4.6440   -0.9450 H   0  0  0  0  0  0  0  0  0  0  0  0
    0.1820    3.9800   -0.8230 H   0  0  0  0  0  0  0  0  0  0  0  0
   -1.2140    3.2090    0.6380 C   0  0  0  0  0  0  0  0  0  0  0  0
   -2.2560    3.4680    0.8670 H   0  0  0  0  0  0  0  0  0  0  0  0
   -0.5960    3.7300    1.3780 H   0  0  0  0  0  0  0  0  0  0  0  0
   -1.0430    1.6980    0.7740 C   0  0  0  0  0  0  0  0  0  0  0  0
   -1.3470    1.4060    1.7860 H   0  0  0  0  0  0  0  0  0  0  0  0
    0.0120    1.4270    0.6640 H   0  0  0  0  0  0  0  0  0  0  0  0
  1  2  1  0  0  0  0
  1  3  1  0  0  0  0
  1  4  1  0  0  0  0
  1  5  1  0  0  0  0
  5  6  1  0  0  0  0
  5 35  2  0  0  0  0
  6  7  1  0  0  0  0
  6  8  2  0  0  0  0
  8  9  1  0  0  0  0
  8 10  1  0  0  0  0
 10 11  1  0  0  0  0
 10 34  2  0  0  0  0
 11 12  1  0  0  0  0
 11 13  1  0  0  0  0
 11 14  1  0  0  0  0
 14 15  1  0  0  0  0
 14 16  1  0  0  0  0
 16 17  2  0  0  0  0
 16 18  1  0  0  0  0
 18 19  1  0  0  0  0
 18 20  1  0  0  0  0
 20 21  1  0  0  0  0
 20 33  2  0  0  0  0
 21 22  1  0  0  0  0
 21 23  2  0  0  0  0
 23 24  1  0  0  0  0
 23 25  1  0  0  0  0
 25 26  1  0  0  0  0
 25 27  2  0  0  0  0
 27 28  1  0  0  0  0
 27 33  1  0  0  0  0
 28 29  1  0  0  0  0
 28 30  1  0  0  0  0
 30 31  2  0  0  0  0
 31 32  1  0  0  0  0
 31 33  1  0  0  0  0
 34 35  1  0  0  0  0
 34 36  1  0  0  0  0
 36 37  1  0  0  0  0
 36 49  1  0  0  0  0
 37 38  1  0  0  0  0
 37 39  1  0  0  0  0
 37 40  1  0  0  0  0
 40 41  1  0  0  0  0
 40 42  1  0  0  0  0
 40 43  1  0  0  0  0
 43 44  1  0  0  0  0
 43 45  1  0  0  0  0
 43 46  1  0  0  0  0
 46 47  1  0  0  0  0
 46 48  1  0  0  0  0
 46 49  1  0  0  0  0
 49 50  1  0  0  0  0
 49 51  1  0  0  0  0
M  END
$$$$
CHEMBL1086487
  MOE2011           3D

 58 62  0  0  0  0  0  0  0  0999 V2000
   -2.9960   -2.3810    1.9360 O   0  0  0  0  0  0  0  0  0  0  0  0
   -2.8980   -1.2090    1.5760 C   0  0  0  0  0  0  0  0  0  0  0  0
   -1.7910   -0.4500    1.8070 N   0  0  0  0  0  0  0  0  0  0  0  0
   -1.8580    0.5490    1.6760 H   0  0  0  0  0  0  0  0  0  0  0  0
   -0.5430   -0.9970    2.2950 C   0  0  0  0  0  0  0  0  0  0  0  0
   -0.5480   -0.8640    3.3840 H   0  0  0  0  0  0  0  0  0  0  0  0
   -0.4890   -2.0770    2.1420 H   0  0  0  0  0  0  0  0  0  0  0  0
    0.6360   -0.2700    1.7060 C   0  0  0  0  0  0  0  0  0  0  0  0
    0.9920    0.9540    2.3010 C   0  0  0  0  0  0  0  0  0  0  0  0
    0.4020    1.3590    3.1220 H   0  0  0  0  0  0  0  0  0  0  0  0
    2.1070    1.6590    1.8680 C   0  0  0  0  0  0  0  0  0  0  0  0
    2.3560    2.6060    2.3320 H   0  0  0  0  0  0  0  0  0  0  0  0
    2.8690    1.1230    0.8440 C   0  0  0  0  0  0  0  0  0  0  0  0
    2.5220   -0.0480    0.2540 N   0  0  0  0  0  0  0  0  0  0  0  0
    1.4160   -0.7410    0.6420 C   0  0  0  0  0  0  0  0  0  0  0  0
    1.1590   -1.8920   -0.0790 N   0  0  0  0  0  0  0  0  0  0  0  0
   -0.1740   -2.3200   -0.4900 C   0  0  0  0  0  0  0  0  0  0  0  0
   -0.5850   -3.0400    0.2250 H   0  0  0  0  0  0  0  0  0  0  0  0
   -0.8530   -1.4660   -0.5600 H   0  0  0  0  0  0  0  0  0  0  0  0
   -0.1090   -2.9660   -1.8730 C   0  0  0  0  0  0  0  0  0  0  0  0
   -1.1110   -3.2610   -2.2040 H   0  0  0  0  0  0  0  0  0  0  0  0
    0.2550   -2.2250   -2.5970 H   0  0  0  0  0  0  0  0  0  0  0  0
    0.8220   -4.1790   -1.8970 C   0  0  0  0  0  0  0  0  0  0  0  0
    1.2630   -4.2670   -2.8970 H   0  0  0  0  0  0  0  0  0  0  0  0
    0.2450   -5.0970   -1.7330 H   0  0  0  0  0  0  0  0  0  0  0  0
    1.9270   -4.0970   -0.8450 C   0  0  0  0  0  0  0  0  0  0  0  0
    2.8000   -4.6690   -1.1780 H   0  0  0  0  0  0  0  0  0  0  0  0
    1.5740   -4.5740    0.0780 H   0  0  0  0  0  0  0  0  0  0  0  0
    2.3220   -2.6540   -0.5390 C   0  0  0  0  0  0  0  0  0  0  0  0
    2.7450   -2.1860   -1.4360 H   0  0  0  0  0  0  0  0  0  0  0  0
    3.1030   -2.6730    0.2320 H   0  0  0  0  0  0  0  0  0  0  0  0
    4.0860    1.7720    0.3090 C   0  0  0  0  0  0  0  0  0  0  0  0
    4.9160    2.5860    1.1020 C   0  0  0  0  0  0  0  0  0  0  0  0
    4.6920    2.7500    2.1540 H   0  0  0  0  0  0  0  0  0  0  0  0
    6.0630    3.1900    0.5740 C   0  0  0  0  0  0  0  0  0  0  0  0
    6.6900    3.8120    1.2080 H   0  0  0  0  0  0  0  0  0  0  0  0
    6.4070    2.9920   -0.7600 C   0  0  0  0  0  0  0  0  0  0  0  0
    7.2980    3.4600   -1.1690 H   0  0  0  0  0  0  0  0  0  0  0  0
    5.6090    2.1860   -1.5660 C   0  0  0  0  0  0  0  0  0  0  0  0
    5.8740    2.0230   -2.6070 H   0  0  0  0  0  0  0  0  0  0  0  0
    4.4650    1.5830   -1.0350 C   0  0  0  0  0  0  0  0  0  0  0  0
    3.8560    0.9560   -1.6850 H   0  0  0  0  0  0  0  0  0  0  0  0
   -3.9600   -0.5930    0.9720 N   0  0  0  0  0  0  0  0  0  0  0  0
   -4.8240   -1.1000    1.1200 H   0  0  0  0  0  0  0  0  0  0  0  0
   -4.0460    0.5800    0.1910 C   0  0  0  0  0  0  0  0  0  0  0  0
   -2.9450    1.1510   -0.4740 C   0  0  0  0  0  0  0  0  0  0  0  0
   -1.9640    0.6850   -0.4410 H   0  0  0  0  0  0  0  0  0  0  0  0
   -3.0750    2.3010   -1.2590 C   0  0  0  0  0  0  0  0  0  0  0  0
   -2.1980    2.7090   -1.7570 H   0  0  0  0  0  0  0  0  0  0  0  0
   -4.3120    2.9210   -1.4340 C   0  0  0  0  0  0  0  0  0  0  0  0
   -4.4130    3.8100   -2.0490 H   0  0  0  0  0  0  0  0  0  0  0  0
   -5.4070    2.3290   -0.8050 C   0  0  0  0  0  0  0  0  0  0  0  0
   -6.7350    2.6660   -0.7950 N   0  0  0  0  0  0  0  0  0  0  0  0
   -7.1810    3.4460   -1.2650 H   0  0  0  0  0  0  0  0  0  0  0  0
   -7.5060    1.8430   -0.0650 N   0  0  0  0  0  0  0  0  0  0  0  0
   -6.6360    0.9490    0.4090 C   0  0  0  0  0  0  0  0  0  0  0  0
   -7.0050    0.1590    1.0490 H   0  0  0  0  0  0  0  0  0  0  0  0
   -5.3070    1.1860   -0.0150 C   0  0  0  0  0  0  0  0  0  0  0  0
  1  2  2  0  0  0  0
  2  3  1  0  0  0  0
  2 43  1  0  0  0  0
  3  4  1  0  0  0  0
  3  5  1  0  0  0  0
  5  6  1  0  0  0  0
  5  7  1  0  0  0  0
  5  8  1  0  0  0  0
  8  9  1  0  0  0  0
  8 15  2  0  0  0  0
  9 10  1  0  0  0  0
  9 11  2  0  0  0  0
 11 12  1  0  0  0  0
 11 13  1  0  0  0  0
 13 14  2  0  0  0  0
 13 32  1  0  0  0  0
 14 15  1  0  0  0  0
 15 16  1  0  0  0  0
 16 17  1  0  0  0  0
 16 29  1  0  0  0  0
 17 18  1  0  0  0  0
 17 19  1  0  0  0  0
 17 20  1  0  0  0  0
 20 21  1  0  0  0  0
 20 22  1  0  0  0  0
 20 23  1  0  0  0  0
 23 24  1  0  0  0  0
 23 25  1  0  0  0  0
 23 26  1  0  0  0  0
 26 27  1  0  0  0  0
 26 28  1  0  0  0  0
 26 29  1  0  0  0  0
 29 30  1  0  0  0  0
 29 31  1  0  0  0  0
 32 33  1  0  0  0  0
 32 41  2  0  0  0  0
 33 34  1  0  0  0  0
 33 35  2  0  0  0  0
 35 36  1  0  0  0  0
 35 37  1  0  0  0  0
 37 38  1  0  0  0  0
 37 39  2  0  0  0  0
 39 40  1  0  0  0  0
 39 41  1  0  0  0  0
 41 42  1  0  0  0  0
 43 44  1  0  0  0  0
 43 45  1  0  0  0  0
 45 46  1  0  0  0  0
 45 58  2  0  0  0  0
 46 47  1  0  0  0  0
 46 48  2  0  0  0  0
 48 49  1  0  0  0  0
 48 50  1  0  0  0  0
 50 51  1  0  0  0  0
 50 52  2  0  0  0  0
 52 53  1  0  0  0  0
 52 58  1  0  0  0  0
 53 54  1  0  0  0  0
 53 55  1  0  0  0  0
 55 56  2  0  0  0  0
 56 57  1  0  0  0  0
 56 58  1  0  0  0  0
M  END
$$$$
CHEMBL1082445
  MOE2011           3D

 49 52  0  0  0  0  0  0  0  0999 V2000
   -6.5520   -3.0150   -0.3350 F   0  0  0  0  0  0  0  0  0  0  0  0
   -6.1350   -1.8290    0.2000 C   0  0  0  0  0  0  0  0  0  0  0  0
   -6.9140   -0.8760   -0.3880 F   0  0  0  0  0  0  0  0  0  0  0  0
   -6.5150   -1.8670    1.5090 F   0  0  0  0  0  0  0  0  0  0  0  0
   -4.6550   -1.5880    0.0260 C   0  0  0  0  0  0  0  0  0  0  0  0
   -3.7960   -2.6570   -0.1420 C   0  0  0  0  0  0  0  0  0  0  0  0
   -4.1580   -3.6810   -0.1660 H   0  0  0  0  0  0  0  0  0  0  0  0
   -2.4480   -2.3840   -0.3040 C   0  0  0  0  0  0  0  0  0  0  0  0
   -1.7580   -3.2110   -0.4640 H   0  0  0  0  0  0  0  0  0  0  0  0
   -1.9720   -1.0580   -0.2820 C   0  0  0  0  0  0  0  0  0  0  0  0
   -0.5080   -0.8710   -0.5630 C   0  0  0  0  0  0  0  0  0  0  0  0
   -0.2910    0.0980   -1.0190 H   0  0  0  0  0  0  0  0  0  0  0  0
   -0.1760   -1.6120   -1.3020 H   0  0  0  0  0  0  0  0  0  0  0  0
    0.2990   -1.0510    0.6280 N   0  0  0  0  0  0  0  0  0  0  0  0
   -0.1800   -1.2600    1.4960 H   0  0  0  0  0  0  0  0  0  0  0  0
    1.6580   -0.9850    0.7820 C   0  0  0  0  0  0  0  0  0  0  0  0
    2.1070   -1.1620    1.9080 O   0  0  0  0  0  0  0  0  0  0  0  0
    2.3670   -0.7270   -0.3590 N   0  0  0  0  0  0  0  0  0  0  0  0
    1.8110   -0.6040   -1.1900 H   0  0  0  0  0  0  0  0  0  0  0  0
    3.7670   -0.6090   -0.5530 C   0  0  0  0  0  0  0  0  0  0  0  0
    4.1530   -0.3410   -1.8890 C   0  0  0  0  0  0  0  0  0  0  0  0
    3.3970   -0.2350   -2.6660 H   0  0  0  0  0  0  0  0  0  0  0  0
    5.4860   -0.2030   -2.2740 C   0  0  0  0  0  0  0  0  0  0  0  0
    5.7280    0.0020   -3.3140 H   0  0  0  0  0  0  0  0  0  0  0  0
    6.5090   -0.3260   -1.3410 C   0  0  0  0  0  0  0  0  0  0  0  0
    7.5490   -0.2210   -1.6330 H   0  0  0  0  0  0  0  0  0  0  0  0
    6.1360   -0.5860   -0.0210 C   0  0  0  0  0  0  0  0  0  0  0  0
    6.9150   -0.7520    1.0940 N   0  0  0  0  0  0  0  0  0  0  0  0
    7.9260   -0.7160    1.1530 H   0  0  0  0  0  0  0  0  0  0  0  0
    6.2240   -0.9850    2.2130 N   0  0  0  0  0  0  0  0  0  0  0  0
    4.9540   -0.9720    1.7950 C   0  0  0  0  0  0  0  0  0  0  0  0
    4.1960   -1.1430    2.5430 H   0  0  0  0  0  0  0  0  0  0  0  0
    4.8090   -0.7290    0.4040 C   0  0  0  0  0  0  0  0  0  0  0  0
   -2.8830   -0.0190   -0.0440 C   0  0  0  0  0  0  0  0  0  0  0  0
   -4.2070   -0.3060    0.0770 N   0  0  0  0  0  0  0  0  0  0  0  0
   -2.5580    1.3110    0.0970 N   0  0  0  0  0  0  0  0  0  0  0  0
   -1.3360    1.8200    0.7200 C   0  0  0  0  0  0  0  0  0  0  0  0
   -0.9610    1.1250    1.4760 H   0  0  0  0  0  0  0  0  0  0  0  0
   -0.5690    1.9830   -0.0440 H   0  0  0  0  0  0  0  0  0  0  0  0
   -1.6330    3.1540    1.4180 C   0  0  0  0  0  0  0  0  0  0  0  0
   -0.7280    3.5390    1.8980 H   0  0  0  0  0  0  0  0  0  0  0  0
   -2.3860    3.0160    2.2040 H   0  0  0  0  0  0  0  0  0  0  0  0
   -2.1140    4.1670    0.5270 O   0  0  0  0  0  0  0  0  0  0  0  0
   -2.8600    3.6520   -0.5840 C   0  0  0  0  0  0  0  0  0  0  0  0
   -3.5990    4.4100   -0.8640 H   0  0  0  0  0  0  0  0  0  0  0  0
   -2.1660    3.5480   -1.4270 H   0  0  0  0  0  0  0  0  0  0  0  0
   -3.5560    2.3140   -0.3010 C   0  0  0  0  0  0  0  0  0  0  0  0
   -4.0890    2.0020   -1.2080 H   0  0  0  0  0  0  0  0  0  0  0  0
   -4.2840    2.4390    0.5090 H   0  0  0  0  0  0  0  0  0  0  0  0
  1  2  1  0  0  0  0
  2  3  1  0  0  0  0
  2  4  1  0  0  0  0
  2  5  1  0  0  0  0
  5  6  1  0  0  0  0
  5 35  2  0  0  0  0
  6  7  1  0  0  0  0
  6  8  2  0  0  0  0
  8  9  1  0  0  0  0
  8 10  1  0  0  0  0
 10 11  1  0  0  0  0
 10 34  2  0  0  0  0
 11 12  1  0  0  0  0
 11 13  1  0  0  0  0
 11 14  1  0  0  0  0
 14 15  1  0  0  0  0
 14 16  1  0  0  0  0
 16 17  2  0  0  0  0
 16 18  1  0  0  0  0
 18 19  1  0  0  0  0
 18 20  1  0  0  0  0
 20 21  1  0  0  0  0
 20 33  2  0  0  0  0
 21 22  1  0  0  0  0
 21 23  2  0  0  0  0
 23 24  1  0  0  0  0
 23 25  1  0  0  0  0
 25 26  1  0  0  0  0
 25 27  2  0  0  0  0
 27 28  1  0  0  0  0
 27 33  1  0  0  0  0
 28 29  1  0  0  0  0
 28 30  1  0  0  0  0
 30 31  2  0  0  0  0
 31 32  1  0  0  0  0
 31 33  1  0  0  0  0
 34 35  1  0  0  0  0
 34 36  1  0  0  0  0
 36 37  1  0  0  0  0
 36 47  1  0  0  0  0
 37 38  1  0  0  0  0
 37 39  1  0  0  0  0
 37 40  1  0  0  0  0
 40 41  1  0  0  0  0
 40 42  1  0  0  0  0
 40 43  1  0  0  0  0
 43 44  1  0  0  0  0
 44 45  1  0  0  0  0
 44 46  1  0  0  0  0
 44 47  1  0  0  0  0
 47 48  1  0  0  0  0
 47 49  1  0  0  0  0
M  END
$$$$
CHEMBL1082446
  MOE2011           3D

 49 52  0  0  0  0  0  0  0  0999 V2000
   -4.3050   -3.4220   -1.8410 C   0  0  0  0  0  0  0  0  0  0  0  0
   -3.7840   -3.8350   -2.7100 H   0  0  0  0  0  0  0  0  0  0  0  0
   -5.1620   -2.8430   -2.1990 H   0  0  0  0  0  0  0  0  0  0  0  0
   -4.6840   -4.2430   -1.2250 H   0  0  0  0  0  0  0  0  0  0  0  0
   -3.3750   -2.5600   -1.0420 C   0  0  0  0  0  0  0  0  0  0  0  0
   -2.2400   -3.1050   -0.4690 C   0  0  0  0  0  0  0  0  0  0  0  0
   -2.0000   -4.1570   -0.5790 H   0  0  0  0  0  0  0  0  0  0  0  0
   -1.4220   -2.2680    0.2750 C   0  0  0  0  0  0  0  0  0  0  0  0
   -0.5400   -2.6810    0.7620 H   0  0  0  0  0  0  0  0  0  0  0  0
   -1.7370   -0.9060    0.4230 C   0  0  0  0  0  0  0  0  0  0  0  0
   -0.8720   -0.0820    1.3380 C   0  0  0  0  0  0  0  0  0  0  0  0
   -1.3570    0.8540    1.6250 H   0  0  0  0  0  0  0  0  0  0  0  0
   -0.7050   -0.6300    2.2740 H   0  0  0  0  0  0  0  0  0  0  0  0
    0.3980    0.2570    0.7280 N   0  0  0  0  0  0  0  0  0  0  0  0
    0.4010    0.9850    0.0330 H   0  0  0  0  0  0  0  0  0  0  0  0
    1.5850   -0.3780    1.0490 C   0  0  0  0  0  0  0  0  0  0  0  0
    1.6470   -1.2930    1.8610 O   0  0  0  0  0  0  0  0  0  0  0  0
    2.6370    0.1690    0.3360 N   0  0  0  0  0  0  0  0  0  0  0  0
    2.4040    0.9230   -0.2920 H   0  0  0  0  0  0  0  0  0  0  0  0
    4.0010   -0.1910    0.3760 C   0  0  0  0  0  0  0  0  0  0  0  0
    4.5120   -1.2200    1.1850 C   0  0  0  0  0  0  0  0  0  0  0  0
    3.8620   -1.8000    1.8330 H   0  0  0  0  0  0  0  0  0  0  0  0
    5.8740   -1.5410    1.1880 C   0  0  0  0  0  0  0  0  0  0  0  0
    6.2300   -2.3450    1.8280 H   0  0  0  0  0  0  0  0  0  0  0  0
    6.7860   -0.8490    0.3870 C   0  0  0  0  0  0  0  0  0  0  0  0
    7.8410   -1.1000    0.3930 H   0  0  0  0  0  0  0  0  0  0  0  0
    6.2710    0.1720   -0.4120 C   0  0  0  0  0  0  0  0  0  0  0  0
    6.8830    1.0260   -1.2920 N   0  0  0  0  0  0  0  0  0  0  0  0
    7.8670    1.0690   -1.5310 H   0  0  0  0  0  0  0  0  0  0  0  0
    6.0460    1.8940   -1.8870 N   0  0  0  0  0  0  0  0  0  0  0  0
    4.8580    1.5790   -1.3670 C   0  0  0  0  0  0  0  0  0  0  0  0
    3.9950    2.1440   -1.6890 H   0  0  0  0  0  0  0  0  0  0  0  0
    4.9220    0.5130   -0.4370 C   0  0  0  0  0  0  0  0  0  0  0  0
   -2.8800   -0.4160   -0.2240 C   0  0  0  0  0  0  0  0  0  0  0  0
   -3.6950   -1.2510   -0.9200 N   0  0  0  0  0  0  0  0  0  0  0  0
   -3.2650    0.9040   -0.1970 N   0  0  0  0  0  0  0  0  0  0  0  0
   -2.4340    1.9920   -0.6980 C   0  0  0  0  0  0  0  0  0  0  0  0
   -2.7870    2.2430   -1.7060 H   0  0  0  0  0  0  0  0  0  0  0  0
   -1.3820    1.7180   -0.7950 H   0  0  0  0  0  0  0  0  0  0  0  0
   -2.5780    3.2240    0.1990 C   0  0  0  0  0  0  0  0  0  0  0  0
   -2.0660    4.0780   -0.2570 H   0  0  0  0  0  0  0  0  0  0  0  0
   -2.1300    3.0570    1.1850 H   0  0  0  0  0  0  0  0  0  0  0  0
   -3.9570    3.5820    0.3680 O   0  0  0  0  0  0  0  0  0  0  0  0
   -4.6840    2.5100    0.9880 C   0  0  0  0  0  0  0  0  0  0  0  0
   -4.2650    2.3280    1.9850 H   0  0  0  0  0  0  0  0  0  0  0  0
   -5.7190    2.8410    1.1180 H   0  0  0  0  0  0  0  0  0  0  0  0
   -4.6490    1.2330    0.1380 C   0  0  0  0  0  0  0  0  0  0  0  0
   -5.2040    1.3950   -0.7940 H   0  0  0  0  0  0  0  0  0  0  0  0
   -5.1420    0.4260    0.6920 H   0  0  0  0  0  0  0  0  0  0  0  0
  1  2  1  0  0  0  0
  1  3  1  0  0  0  0
  1  4  1  0  0  0  0
  1  5  1  0  0  0  0
  5  6  1  0  0  0  0
  5 35  2  0  0  0  0
  6  7  1  0  0  0  0
  6  8  2  0  0  0  0
  8  9  1  0  0  0  0
  8 10  1  0  0  0  0
 10 11  1  0  0  0  0
 10 34  2  0  0  0  0
 11 12  1  0  0  0  0
 11 13  1  0  0  0  0
 11 14  1  0  0  0  0
 14 15  1  0  0  0  0
 14 16  1  0  0  0  0
 16 17  2  0  0  0  0
 16 18  1  0  0  0  0
 18 19  1  0  0  0  0
 18 20  1  0  0  0  0
 20 21  1  0  0  0  0
 20 33  2  0  0  0  0
 21 22  1  0  0  0  0
 21 23  2  0  0  0  0
 23 24  1  0  0  0  0
 23 25  1  0  0  0  0
 25 26  1  0  0  0  0
 25 27  2  0  0  0  0
 27 28  1  0  0  0  0
 27 33  1  0  0  0  0
 28 29  1  0  0  0  0
 28 30  1  0  0  0  0
 30 31  2  0  0  0  0
 31 32  1  0  0  0  0
 31 33  1  0  0  0  0
 34 35  1  0  0  0  0
 34 36  1  0  0  0  0
 36 37  1  0  0  0  0
 36 47  1  0  0  0  0
 37 38  1  0  0  0  0
 37 39  1  0  0  0  0
 37 40  1  0  0  0  0
 40 41  1  0  0  0  0
 40 42  1  0  0  0  0
 40 43  1  0  0  0  0
 43 44  1  0  0  0  0
 44 45  1  0  0  0  0
 44 46  1  0  0  0  0
 44 47  1  0  0  0  0
 47 48  1  0  0  0  0
 47 49  1  0  0  0  0
M  END
$$$$
