# Supplementary material for: How Far Could We Go with Open Data – A Case Study for TRPV1 Antagonists
Source: Mol Inform. 2013 Jun 18;32(5-6):555–62. doi: 10.1002/minf.201300019 (PMC3743172; doi:10.1002/minf.201300019)
Supplement: Supplementary file 4 [file minf0032-0555-SD4.sdf]

CHEMBL1092853
  MOE2011           3D

 41 44  0  0  1  0  0  0  0  0999 V2000
   -8.3770    1.2910   -0.2080 F   0  0  0  0  0  0  0  0  0  0  0  0
   -7.7920    0.0610   -0.1640 C   0  0  0  0  0  0  0  0  0  0  0  0
   -8.2510   -0.6100   -1.2570 F   0  0  0  0  0  0  0  0  0  0  0  0
   -8.3360   -0.5680    0.9150 F   0  0  0  0  0  0  0  0  0  0  0  0
   -6.2910    0.1180   -0.1170 C   0  0  0  0  0  0  0  0  0  0  0  0
   -5.5930    1.2230   -0.6160 C   0  0  0  0  0  0  0  0  0  0  0  0
   -6.1310    2.0740   -1.0310 H   0  0  0  0  0  0  0  0  0  0  0  0
   -4.1940    1.2470   -0.5930 C   0  0  0  0  0  0  0  0  0  0  0  0
   -3.6840    2.1200   -0.9940 H   0  0  0  0  0  0  0  0  0  0  0  0
   -3.4520    0.1730   -0.0780 C   0  0  0  0  0  0  0  0  0  0  0  0
   -2.0510    0.2450   -0.1130 N   0  0  0  0  0  0  0  0  0  0  0  0
   -1.6490    1.1420   -0.3780 H   0  0  0  0  0  0  0  0  0  0  0  0
   -1.0310   -0.7090    0.1490 C   0  0  0  0  0  0  0  0  0  0  0  0
   -1.3360   -1.9910    0.4280 N   0  0  0  0  0  0  0  0  0  0  0  0
   -0.3120   -2.8100    0.6610 C   0  0  0  0  0  0  0  0  0  0  0  0
   -0.5480   -3.8440    0.8860 H   0  0  0  0  0  0  0  0  0  0  0  0
    0.9780   -2.4710    0.6440 N   0  0  0  0  0  0  0  0  0  0  0  0
    1.2750   -1.2040    0.3650 C   0  0  0  0  0  0  0  0  0  0  0  0
    2.5670   -0.8460    0.3470 N   0  0  0  0  0  0  0  0  0  0  0  0
    2.8980    0.4360    0.0630 C   0  0  0  0  0  0  0  0  0  0  0  0
    1.9010    1.3620   -0.1970 C   0  0  0  0  0  0  0  0  0  0  0  0
    2.1250    2.4020   -0.4150 H   0  0  0  0  0  0  0  0  0  0  0  0
    0.5890    1.0430   -0.1920 N   0  0  0  0  0  0  0  0  0  0  0  0
    0.2870   -0.2500    0.0980 C   0  0  0  0  0  0  0  0  0  0  0  0
    4.3260    0.8060    0.1020 C   0  0  0  0  0  0  0  0  0  0  0  0
    4.5320    2.1070    0.4640 N   0  0  0  0  0  0  0  0  0  0  0  0
    5.7990    2.5580    0.5800 C   0  0  0  0  0  0  0  0  0  0  0  0
    5.8940    3.5980    0.8780 H   0  0  0  0  0  0  0  0  0  0  0  0
    6.9100    1.7780    0.3460 C   0  0  0  0  0  0  0  0  0  0  0  0
    7.9110    2.1820    0.4540 H   0  0  0  0  0  0  0  0  0  0  0  0
    6.7030    0.4610   -0.0390 C   0  0  0  0  0  0  0  0  0  0  0  0
    7.5690   -0.1700   -0.2390 H   0  0  0  0  0  0  0  0  0  0  0  0
    5.3990   -0.0510   -0.1800 C   0  0  0  0  0  0  0  0  0  0  0  0
    5.2250   -1.4720   -0.6400 C   0  0  0  0  0  0  0  0  0  0  0  0
    4.8850   -2.3280    0.3600 F   0  0  0  0  0  0  0  0  0  0  0  0
    6.3770   -1.9900   -1.1680 F   0  0  0  0  0  0  0  0  0  0  0  0
    4.3010   -1.6160   -1.6300 F   0  0  0  0  0  0  0  0  0  0  0  0
   -4.1620   -0.9280    0.4120 C   0  0  0  0  0  0  0  0  0  0  0  0
   -3.6450   -1.7860    0.8280 H   0  0  0  0  0  0  0  0  0  0  0  0
   -5.5610   -0.9600    0.3930 C   0  0  0  0  0  0  0  0  0  0  0  0
   -6.0740   -1.8380    0.7820 H   0  0  0  0  0  0  0  0  0  0  0  0
  1  2  1  0  0  0  0
  2  3  1  0  0  0  0
  2  4  1  0  0  0  0
  2  5  1  0  0  0  0
  5  6  1  0  0  0  0
  5 40  2  0  0  0  0
  6  7  1  0  0  0  0
  6  8  2  0  0  0  0
  8  9  1  0  0  0  0
  8 10  1  0  0  0  0
 10 11  1  0  0  0  0
 10 38  2  0  0  0  0
 11 12  1  0  0  0  0
 11 13  1  0  0  0  0
 13 14  1  0  0  0  0
 13 24  2  0  0  0  0
 14 15  2  0  0  0  0
 15 16  1  0  0  0  0
 15 17  1  0  0  0  0
 17 18  2  0  0  0  0
 18 19  1  0  0  0  0
 18 24  1  0  0  0  0
 19 20  2  0  0  0  0
 20 21  1  0  0  0  0
 20 25  1  0  0  0  0
 21 22  1  0  0  0  0
 21 23  2  0  0  0  0
 23 24  1  0  0  0  0
 25 26  1  0  0  0  0
 25 33  2  0  0  0  0
 26 27  2  0  0  0  0
 27 28  1  0  0  0  0
 27 29  1  0  0  0  0
 29 30  1  0  0  0  0
 29 31  2  0  0  0  0
 31 32  1  0  0  0  0
 31 33  1  0  0  0  0
 33 34  1  0  0  0  0
 34 35  1  0  0  0  0
 34 36  1  0  0  0  0
 34 37  1  0  0  0  0
 38 39  1  0  0  0  0
 38 40  1  0  0  0  0
 40 41  1  0  0  0  0
M  END
$$$$
CHEMBL1089452
  MOE2011           3D

 42 45  0  0  1  0  0  0  0  0999 V2000
    8.3060    1.2310    0.6610 F   0  0  0  0  0  0  0  0  0  0  0  0
    7.7030    0.0320    0.4250 C   0  0  0  0  0  0  0  0  0  0  0  0
    8.1010   -0.7880    1.4380 F   0  0  0  0  0  0  0  0  0  0  0  0
    8.2830   -0.4620   -0.7040 F   0  0  0  0  0  0  0  0  0  0  0  0
    6.2070    0.1380    0.2990 C   0  0  0  0  0  0  0  0  0  0  0  0
    5.3810   -0.9140    0.7140 C   0  0  0  0  0  0  0  0  0  0  0  0
    5.8110   -1.8090    1.1610 H   0  0  0  0  0  0  0  0  0  0  0  0
    3.9930   -0.8280    0.5660 C   0  0  0  0  0  0  0  0  0  0  0  0
    3.3830   -1.6490    0.9320 H   0  0  0  0  0  0  0  0  0  0  0  0
    3.3940    0.3020   -0.0010 C   0  0  0  0  0  0  0  0  0  0  0  0
    2.0130    0.4050   -0.2220 N   0  0  0  0  0  0  0  0  0  0  0  0
    1.6260    1.3480   -0.1700 H   0  0  0  0  0  0  0  0  0  0  0  0
    1.0010   -0.5480   -0.4950 C   0  0  0  0  0  0  0  0  0  0  0  0
    1.2850   -1.8490   -0.9030 C   0  0  0  0  0  0  0  0  0  0  0  0
    2.2970   -2.1890   -1.0810 H   0  0  0  0  0  0  0  0  0  0  0  0
    0.2310   -2.7070   -1.1210 C   0  0  0  0  0  0  0  0  0  0  0  0
    0.3970   -3.7300   -1.4440 H   0  0  0  0  0  0  0  0  0  0  0  0
   -1.0590   -2.3550   -0.9640 N   0  0  0  0  0  0  0  0  0  0  0  0
   -1.3480   -1.1060   -0.5890 C   0  0  0  0  0  0  0  0  0  0  0  0
   -2.6370   -0.7660   -0.4550 N   0  0  0  0  0  0  0  0  0  0  0  0
   -2.9510    0.4950   -0.0780 C   0  0  0  0  0  0  0  0  0  0  0  0
   -1.9450    1.4180    0.1490 C   0  0  0  0  0  0  0  0  0  0  0  0
   -2.1600    2.4420    0.4370 H   0  0  0  0  0  0  0  0  0  0  0  0
   -0.6350    1.1160    0.0280 N   0  0  0  0  0  0  0  0  0  0  0  0
   -0.3380   -0.1530   -0.3400 C   0  0  0  0  0  0  0  0  0  0  0  0
   -4.3790    0.8440    0.0260 C   0  0  0  0  0  0  0  0  0  0  0  0
   -4.6340    2.1550   -0.2560 N   0  0  0  0  0  0  0  0  0  0  0  0
   -5.9130    2.5880   -0.2340 C   0  0  0  0  0  0  0  0  0  0  0  0
   -6.0500    3.6380   -0.4760 H   0  0  0  0  0  0  0  0  0  0  0  0
   -6.9860    1.7780    0.0650 C   0  0  0  0  0  0  0  0  0  0  0  0
   -7.9980    2.1680    0.0670 H   0  0  0  0  0  0  0  0  0  0  0  0
   -6.7270    0.4490    0.3700 C   0  0  0  0  0  0  0  0  0  0  0  0
   -7.5610   -0.2050    0.6200 H   0  0  0  0  0  0  0  0  0  0  0  0
   -5.4090   -0.0440    0.3670 C   0  0  0  0  0  0  0  0  0  0  0  0
   -5.1710   -1.4810    0.7440 C   0  0  0  0  0  0  0  0  0  0  0  0
   -4.9230   -2.2880   -0.3220 F   0  0  0  0  0  0  0  0  0  0  0  0
   -6.2580   -2.0400    1.3590 F   0  0  0  0  0  0  0  0  0  0  0  0
   -4.1530   -1.6530    1.6310 F   0  0  0  0  0  0  0  0  0  0  0  0
    4.2270    1.3510   -0.4140 C   0  0  0  0  0  0  0  0  0  0  0  0
    3.7950    2.2370   -0.8740 H   0  0  0  0  0  0  0  0  0  0  0  0
    5.6160    1.2720   -0.2710 C   0  0  0  0  0  0  0  0  0  0  0  0
    6.2330    2.1000   -0.6140 H   0  0  0  0  0  0  0  0  0  0  0  0
  1  2  1  0  0  0  0
  2  3  1  0  0  0  0
  2  4  1  0  0  0  0
  2  5  1  0  0  0  0
  5  6  1  0  0  0  0
  5 41  2  0  0  0  0
  6  7  1  0  0  0  0
  6  8  2  0  0  0  0
  8  9  1  0  0  0  0
  8 10  1  0  0  0  0
 10 11  1  0  0  0  0
 10 39  2  0  0  0  0
 11 12  1  0  0  0  0
 11 13  1  0  0  0  0
 13 14  1  0  0  0  0
 13 25  2  0  0  0  0
 14 15  1  0  0  0  0
 14 16  2  0  0  0  0
 16 17  1  0  0  0  0
 16 18  1  0  0  0  0
 18 19  2  0  0  0  0
 19 20  1  0  0  0  0
 19 25  1  0  0  0  0
 20 21  2  0  0  0  0
 21 22  1  0  0  0  0
 21 26  1  0  0  0  0
 22 23  1  0  0  0  0
 22 24  2  0  0  0  0
 24 25  1  0  0  0  0
 26 27  1  0  0  0  0
 26 34  2  0  0  0  0
 27 28  2  0  0  0  0
 28 29  1  0  0  0  0
 28 30  1  0  0  0  0
 30 31  1  0  0  0  0
 30 32  2  0  0  0  0
 32 33  1  0  0  0  0
 32 34  1  0  0  0  0
 34 35  1  0  0  0  0
 35 36  1  0  0  0  0
 35 37  1  0  0  0  0
 35 38  1  0  0  0  0
 39 40  1  0  0  0  0
 39 41  1  0  0  0  0
 41 42  1  0  0  0  0
M  END
$$$$
CHEMBL457188
  MOE2011           3D

 56 59  0  0  1  0  0  0  0  0999 V2000
   -0.7380   -5.7850   -0.3350 C   0  0  0  0  0  0  0  0  0  0  0  0
   -1.1220   -6.8070   -0.2550 H   0  0  0  0  0  0  0  0  0  0  0  0
   -0.0870   -5.6030    0.5260 H   0  0  0  0  0  0  0  0  0  0  0  0
   -0.1070   -5.7140   -1.2270 H   0  0  0  0  0  0  0  0  0  0  0  0
   -1.8750   -4.7710   -0.3900 C   0  0  0  0  0  0  0  0  0  0  0  0
   -2.4520   -4.7940    0.5420 H   0  0  0  0  0  0  0  0  0  0  0  0
   -2.8130   -5.0900   -1.5490 C   0  0  0  0  0  0  0  0  0  0  0  0
   -2.2830   -5.0490   -2.5080 H   0  0  0  0  0  0  0  0  0  0  0  0
   -3.6170   -4.3490   -1.6030 H   0  0  0  0  0  0  0  0  0  0  0  0
   -3.2600   -6.0820   -1.4370 H   0  0  0  0  0  0  0  0  0  0  0  0
   -1.3640   -3.4540   -0.6180 O   0  0  0  0  0  0  0  0  0  0  0  0
   -0.8770   -2.8160    0.5690 C   0  0  0  0  0  0  0  0  0  0  0  0
   -1.6870   -2.7450    1.3050 H   0  0  0  0  0  0  0  0  0  0  0  0
   -0.0620   -3.4050    1.0010 H   0  0  0  0  0  0  0  0  0  0  0  0
   -0.3800   -1.4190    0.2710 C   0  0  0  0  0  0  0  0  0  0  0  0
   -1.2780   -0.5040   -0.1230 N   0  0  0  0  0  0  0  0  0  0  0  0
   -0.8350    0.7460   -0.3670 C   0  0  0  0  0  0  0  0  0  0  0  0
   -1.7650    1.7150   -0.8030 N   0  0  0  0  0  0  0  0  0  0  0  0
   -1.3930    2.3780   -1.4670 H   0  0  0  0  0  0  0  0  0  0  0  0
   -3.1320    1.8590   -0.5080 C   0  0  0  0  0  0  0  0  0  0  0  0
   -3.7810    1.1220    0.4890 C   0  0  0  0  0  0  0  0  0  0  0  0
   -3.2320    0.4060    1.0940 H   0  0  0  0  0  0  0  0  0  0  0  0
   -5.1450    1.2930    0.7450 C   0  0  0  0  0  0  0  0  0  0  0  0
   -5.6140    0.7050    1.5310 H   0  0  0  0  0  0  0  0  0  0  0  0
   -5.8960    2.2090    0.0010 C   0  0  0  0  0  0  0  0  0  0  0  0
   -5.2570    2.9560   -0.9940 C   0  0  0  0  0  0  0  0  0  0  0  0
   -5.8140    3.6810   -1.5850 H   0  0  0  0  0  0  0  0  0  0  0  0
   -3.8920    2.7790   -1.2450 C   0  0  0  0  0  0  0  0  0  0  0  0
   -3.4280    3.3720   -2.0300 H   0  0  0  0  0  0  0  0  0  0  0  0
   -7.3570    2.4020    0.3000 C   0  0  0  0  0  0  0  0  0  0  0  0
   -8.0230    1.2250    0.4670 F   0  0  0  0  0  0  0  0  0  0  0  0
   -8.0260    3.0690   -0.6810 F   0  0  0  0  0  0  0  0  0  0  0  0
   -7.5620    3.1140    1.4420 F   0  0  0  0  0  0  0  0  0  0  0  0
    0.5140    1.1100   -0.1680 C   0  0  0  0  0  0  0  0  0  0  0  0
    1.0470    2.4120   -0.3340 C   0  0  0  0  0  0  0  0  0  0  0  0
    0.4140    3.2450   -0.6300 H   0  0  0  0  0  0  0  0  0  0  0  0
    2.3940    2.6760   -0.0830 C   0  0  0  0  0  0  0  0  0  0  0  0
    2.7680    3.6920   -0.1940 H   0  0  0  0  0  0  0  0  0  0  0  0
    3.2540    1.6560    0.3360 C   0  0  0  0  0  0  0  0  0  0  0  0
    2.7090    0.3700    0.4990 C   0  0  0  0  0  0  0  0  0  0  0  0
    3.3450   -0.4400    0.8550 H   0  0  0  0  0  0  0  0  0  0  0  0
    1.3640    0.0820    0.2610 C   0  0  0  0  0  0  0  0  0  0  0  0
    0.9260   -1.1640    0.4730 N   0  0  0  0  0  0  0  0  0  0  0  0
    4.6580    1.9600    0.6630 C   0  0  0  0  0  0  0  0  0  0  0  0
    4.7860    2.8370    1.6980 N   0  0  0  0  0  0  0  0  0  0  0  0
    6.0290    3.1760    2.0990 C   0  0  0  0  0  0  0  0  0  0  0  0
    6.0710    3.8710    2.9320 H   0  0  0  0  0  0  0  0  0  0  0  0
    7.1800    2.6890    1.5150 C   0  0  0  0  0  0  0  0  0  0  0  0
    8.1580    2.9890    1.8750 H   0  0  0  0  0  0  0  0  0  0  0  0
    7.0440    1.8090    0.4490 C   0  0  0  0  0  0  0  0  0  0  0  0
    7.9410    1.4210   -0.0320 H   0  0  0  0  0  0  0  0  0  0  0  0
    5.7690    1.4350   -0.0060 C   0  0  0  0  0  0  0  0  0  0  0  0
    5.6420    0.5030   -1.1730 C   0  0  0  0  0  0  0  0  0  0  0  0
    5.2450   -0.7460   -0.8040 F   0  0  0  0  0  0  0  0  0  0  0  0
    6.8140    0.3280   -1.8500 F   0  0  0  0  0  0  0  0  0  0  0  0
    4.7460    0.9260   -2.1070 F   0  0  0  0  0  0  0  0  0  0  0  0
  1  2  1  0  0  0  0
  1  3  1  0  0  0  0
  1  4  1  0  0  0  0
  1  5  1  0  0  0  0
  5  6  1  0  0  0  0
  5  7  1  0  0  0  0
  5 11  1  0  0  0  0
  7  8  1  0  0  0  0
  7  9  1  0  0  0  0
  7 10  1  0  0  0  0
 11 12  1  0  0  0  0
 12 13  1  0  0  0  0
 12 14  1  0  0  0  0
 12 15  1  0  0  0  0
 15 16  1  0  0  0  0
 15 43  2  0  0  0  0
 16 17  2  0  0  0  0
 17 18  1  0  0  0  0
 17 34  1  0  0  0  0
 18 19  1  0  0  0  0
 18 20  1  0  0  0  0
 20 21  1  0  0  0  0
 20 28  2  0  0  0  0
 21 22  1  0  0  0  0
 21 23  2  0  0  0  0
 23 24  1  0  0  0  0
 23 25  1  0  0  0  0
 25 26  2  0  0  0  0
 25 30  1  0  0  0  0
 26 27  1  0  0  0  0
 26 28  1  0  0  0  0
 28 29  1  0  0  0  0
 30 31  1  0  0  0  0
 30 32  1  0  0  0  0
 30 33  1  0  0  0  0
 34 35  1  0  0  0  0
 34 42  2  0  0  0  0
 35 36  1  0  0  0  0
 35 37  2  0  0  0  0
 37 38  1  0  0  0  0
 37 39  1  0  0  0  0
 39 40  2  0  0  0  0
 39 44  1  0  0  0  0
 40 41  1  0  0  0  0
 40 42  1  0  0  0  0
 42 43  1  0  0  0  0
 44 45  1  0  0  0  0
 44 52  2  0  0  0  0
 45 46  2  0  0  0  0
 46 47  1  0  0  0  0
 46 48  1  0  0  0  0
 48 49  1  0  0  0  0
 48 50  2  0  0  0  0
 50 51  1  0  0  0  0
 50 52  1  0  0  0  0
 52 53  1  0  0  0  0
 53 54  1  0  0  0  0
 53 55  1  0  0  0  0
 53 56  1  0  0  0  0
M  END
$$$$
CHEMBL456162
  MOE2011           3D

 65 69  0  0  1  0  0  0  0  0999 V2000
   -7.3710   -1.6830   -1.3030 C   0  0  0  0  0  0  0  0  0  0  0  0
   -7.1650   -2.7160   -1.5990 H   0  0  0  0  0  0  0  0  0  0  0  0
   -8.0990   -1.2580   -2.0030 H   0  0  0  0  0  0  0  0  0  0  0  0
   -7.8490   -1.6870   -0.3170 H   0  0  0  0  0  0  0  0  0  0  0  0
   -6.0980   -0.8460   -1.2880 C   0  0  3  0  0  0  0  0  0  0  0  0
   -5.6850   -0.8260   -2.3050 H   0  0  0  0  0  0  0  0  0  0  0  0
   -5.0720   -1.4180   -0.2970 C   0  0  0  0  0  0  0  0  0  0  0  0
   -4.8790   -2.4730   -0.5210 H   0  0  0  0  0  0  0  0  0  0  0  0
   -5.4940   -1.3670    0.7150 H   0  0  0  0  0  0  0  0  0  0  0  0
   -3.7940   -0.6860   -0.3560 N   0  0  0  0  0  0  0  0  0  0  0  0
   -3.0200   -0.8590    0.8910 C   0  0  0  0  0  0  0  0  0  0  0  0
   -3.4620   -0.2740    1.7070 H   0  0  0  0  0  0  0  0  0  0  0  0
   -3.0790   -1.9100    1.2020 H   0  0  0  0  0  0  0  0  0  0  0  0
   -1.5370   -0.5270    0.8020 C   0  0  0  0  0  0  0  0  0  0  0  0
   -1.1720    0.7490    1.0050 N   0  0  0  0  0  0  0  0  0  0  0  0
    0.1440    1.0450    0.9380 C   0  0  0  0  0  0  0  0  0  0  0  0
    0.3970    2.4200    1.0050 N   0  0  0  0  0  0  0  0  0  0  0  0
   -0.3850    2.8990    1.4380 H   0  0  0  0  0  0  0  0  0  0  0  0
    1.4090    3.2540    0.5130 C   0  0  0  0  0  0  0  0  0  0  0  0
    2.0850    2.9880   -0.6840 C   0  0  0  0  0  0  0  0  0  0  0  0
    1.8100    2.1270   -1.2880 H   0  0  0  0  0  0  0  0  0  0  0  0
    3.1000    3.8350   -1.1430 C   0  0  0  0  0  0  0  0  0  0  0  0
    3.5970    3.6010   -2.0830 H   0  0  0  0  0  0  0  0  0  0  0  0
    3.4700    4.9680   -0.4070 C   0  0  0  0  0  0  0  0  0  0  0  0
    2.7930    5.2420    0.7870 C   0  0  0  0  0  0  0  0  0  0  0  0
    3.0540    6.1180    1.3790 H   0  0  0  0  0  0  0  0  0  0  0  0
    1.7760    4.3930    1.2400 C   0  0  0  0  0  0  0  0  0  0  0  0
    1.2770    4.6240    2.1790 H   0  0  0  0  0  0  0  0  0  0  0  0
    4.5490    5.8920   -0.9110 C   0  0  0  0  0  0  0  0  0  0  0  0
    4.0580    6.8760   -1.7140 F   0  0  0  0  0  0  0  0  0  0  0  0
    5.4980    5.2460   -1.6460 F   0  0  0  0  0  0  0  0  0  0  0  0
    5.2230    6.5270    0.0890 F   0  0  0  0  0  0  0  0  0  0  0  0
    1.1290    0.0420    0.8120 C   0  0  0  0  0  0  0  0  0  0  0  0
    2.5330    0.2120    0.9390 C   0  0  0  0  0  0  0  0  0  0  0  0
    2.9560    1.1850    1.1760 H   0  0  0  0  0  0  0  0  0  0  0  0
    3.4150   -0.8660    0.8320 C   0  0  0  0  0  0  0  0  0  0  0  0
    4.4820   -0.6950    0.9610 H   0  0  0  0  0  0  0  0  0  0  0  0
    2.9330   -2.1530    0.5950 C   0  0  0  0  0  0  0  0  0  0  0  0
    1.5410   -2.3150    0.4890 C   0  0  0  0  0  0  0  0  0  0  0  0
    1.1300   -3.3140    0.3420 H   0  0  0  0  0  0  0  0  0  0  0  0
    0.6390   -1.2550    0.6150 C   0  0  0  0  0  0  0  0  0  0  0  0
   -0.6700   -1.5320    0.5800 N   0  0  0  0  0  0  0  0  0  0  0  0
    3.8560   -3.2990    0.5450 C   0  0  0  0  0  0  0  0  0  0  0  0
    4.3800   -3.6250    1.7590 N   0  0  0  0  0  0  0  0  0  0  0  0
    5.2300   -4.6700    1.8270 C   0  0  0  0  0  0  0  0  0  0  0  0
    5.6120   -4.8900    2.8190 H   0  0  0  0  0  0  0  0  0  0  0  0
    5.6030   -5.4250    0.7330 C   0  0  0  0  0  0  0  0  0  0  0  0
    6.2880   -6.2590    0.8390 H   0  0  0  0  0  0  0  0  0  0  0  0
    5.0780   -5.0780   -0.5050 C   0  0  0  0  0  0  0  0  0  0  0  0
    5.3660   -5.6560   -1.3830 H   0  0  0  0  0  0  0  0  0  0  0  0
    4.1940   -3.9930   -0.6210 C   0  0  0  0  0  0  0  0  0  0  0  0
    3.6430   -3.6140   -1.9630 C   0  0  0  0  0  0  0  0  0  0  0  0
    4.2650   -4.2530   -2.9970 F   0  0  0  0  0  0  0  0  0  0  0  0
    3.7540   -2.2850   -2.2390 F   0  0  0  0  0  0  0  0  0  0  0  0
    2.3210   -3.9190   -2.0890 F   0  0  0  0  0  0  0  0  0  0  0  0
   -3.9890    0.7130   -0.7710 C   0  0  0  0  0  0  0  0  0  0  0  0
   -3.2120    1.3820   -0.3860 H   0  0  0  0  0  0  0  0  0  0  0  0
   -3.8530    0.7200   -1.8610 H   0  0  0  0  0  0  0  0  0  0  0  0
   -5.3810    1.3130   -0.4840 C   0  0  3  0  0  0  0  0  0  0  0  0
   -5.4630    2.2510   -1.0470 H   0  0  0  0  0  0  0  0  0  0  0  0
   -5.6000    1.6470    0.9880 C   0  0  0  0  0  0  0  0  0  0  0  0
   -5.6590    0.7490    1.6090 H   0  0  0  0  0  0  0  0  0  0  0  0
   -6.5550    2.1690    1.1160 H   0  0  0  0  0  0  0  0  0  0  0  0
   -4.8020    2.2900    1.3720 H   0  0  0  0  0  0  0  0  0  0  0  0
   -6.4730    0.4910   -0.9270 O   0  0  0  0  0  0  0  0  0  0  0  0
  1  2  1  0  0  0  0
  1  3  1  0  0  0  0
  1  4  1  0  0  0  0
  1  5  1  0  0  0  0
  5  6  1  0  0  0  0
  5  7  1  0  0  0  0
  5 65  1  0  0  0  0
  7  8  1  0  0  0  0
  7  9  1  0  0  0  0
  7 10  1  0  0  0  0
 10 11  1  0  0  0  0
 10 56  1  0  0  0  0
 11 12  1  0  0  0  0
 11 13  1  0  0  0  0
 11 14  1  0  0  0  0
 14 15  1  0  0  0  0
 14 42  2  0  0  0  0
 15 16  2  0  0  0  0
 16 17  1  0  0  0  0
 16 33  1  0  0  0  0
 17 18  1  0  0  0  0
 17 19  1  0  0  0  0
 19 20  1  0  0  0  0
 19 27  2  0  0  0  0
 20 21  1  0  0  0  0
 20 22  2  0  0  0  0
 22 23  1  0  0  0  0
 22 24  1  0  0  0  0
 24 25  2  0  0  0  0
 24 29  1  0  0  0  0
 25 26  1  0  0  0  0
 25 27  1  0  0  0  0
 27 28  1  0  0  0  0
 29 30  1  0  0  0  0
 29 31  1  0  0  0  0
 29 32  1  0  0  0  0
 33 34  1  0  0  0  0
 33 41  2  0  0  0  0
 34 35  1  0  0  0  0
 34 36  2  0  0  0  0
 36 37  1  0  0  0  0
 36 38  1  0  0  0  0
 38 39  2  0  0  0  0
 38 43  1  0  0  0  0
 39 40  1  0  0  0  0
 39 41  1  0  0  0  0
 41 42  1  0  0  0  0
 43 44  1  0  0  0  0
 43 51  2  0  0  0  0
 44 45  2  0  0  0  0
 45 46  1  0  0  0  0
 45 47  1  0  0  0  0
 47 48  1  0  0  0  0
 47 49  2  0  0  0  0
 49 50  1  0  0  0  0
 49 51  1  0  0  0  0
 51 52  1  0  0  0  0
 52 53  1  0  0  0  0
 52 54  1  0  0  0  0
 52 55  1  0  0  0  0
 56 57  1  0  0  0  0
 56 58  1  0  0  0  0
 56 59  1  0  0  0  0
 59 60  1  0  0  0  0
 59 61  1  0  0  0  0
 59 65  1  0  0  0  0
 61 62  1  0  0  0  0
 61 63  1  0  0  0  0
 61 64  1  0  0  0  0
M  END
$$$$
CHEMBL526827
  MOE2011           3D

 46 49  0  0  1  0  0  0  0  0999 V2000
    1.2230   -3.8610    1.5460 C   0  0  0  0  0  0  0  0  0  0  0  0
    0.4150   -4.5580    1.7900 H   0  0  0  0  0  0  0  0  0  0  0  0
    1.7170   -3.5600    2.4740 H   0  0  0  0  0  0  0  0  0  0  0  0
    1.9470   -4.3830    0.9120 H   0  0  0  0  0  0  0  0  0  0  0  0
    0.6950   -2.6540    0.8390 C   0  0  0  0  0  0  0  0  0  0  0  0
    1.5870   -1.8380    0.2660 N   0  0  0  0  0  0  0  0  0  0  0  0
    1.1180   -0.7390   -0.3630 C   0  0  0  0  0  0  0  0  0  0  0  0
    2.0490    0.1210   -0.9800 N   0  0  0  0  0  0  0  0  0  0  0  0
    1.7240    0.5600   -1.8290 H   0  0  0  0  0  0  0  0  0  0  0  0
    3.3780    0.4040   -0.6230 C   0  0  0  0  0  0  0  0  0  0  0  0
    3.9120    0.0760    0.6300 C   0  0  0  0  0  0  0  0  0  0  0  0
    3.2870   -0.3850    1.3910 H   0  0  0  0  0  0  0  0  0  0  0  0
    5.2500    0.3340    0.9400 C   0  0  0  0  0  0  0  0  0  0  0  0
    5.6280    0.0600    1.9230 H   0  0  0  0  0  0  0  0  0  0  0  0
    6.0900    0.9350   -0.0030 C   0  0  0  0  0  0  0  0  0  0  0  0
    5.5680    1.2630   -1.2600 C   0  0  0  0  0  0  0  0  0  0  0  0
    6.2030    1.7190   -2.0170 H   0  0  0  0  0  0  0  0  0  0  0  0
    4.2280    1.0020   -1.5630 C   0  0  0  0  0  0  0  0  0  0  0  0
    3.8590    1.2580   -2.5540 H   0  0  0  0  0  0  0  0  0  0  0  0
    7.5380    1.1860    0.3100 C   0  0  0  0  0  0  0  0  0  0  0  0
    7.7940    1.2980    1.6430 F   0  0  0  0  0  0  0  0  0  0  0  0
    8.3480    0.1890   -0.1440 F   0  0  0  0  0  0  0  0  0  0  0  0
    8.0090    2.3340   -0.2530 F   0  0  0  0  0  0  0  0  0  0  0  0
   -0.2580   -0.4320   -0.3940 C   0  0  0  0  0  0  0  0  0  0  0  0
   -0.8340    0.7180   -0.9910 C   0  0  0  0  0  0  0  0  0  0  0  0
   -0.2130    1.4740   -1.4660 H   0  0  0  0  0  0  0  0  0  0  0  0
   -2.2160    0.9180   -0.9810 C   0  0  0  0  0  0  0  0  0  0  0  0
   -2.6240    1.8010   -1.4700 H   0  0  0  0  0  0  0  0  0  0  0  0
   -3.0580   -0.0100   -0.3650 C   0  0  0  0  0  0  0  0  0  0  0  0
   -2.4700   -1.1380    0.2310 C   0  0  0  0  0  0  0  0  0  0  0  0
   -3.1110   -1.8800    0.7080 H   0  0  0  0  0  0  0  0  0  0  0  0
   -1.0970   -1.3600    0.2350 C   0  0  0  0  0  0  0  0  0  0  0  0
   -0.6310   -2.4540    0.8450 N   0  0  0  0  0  0  0  0  0  0  0  0
   -4.5200    0.1460   -0.3730 C   0  0  0  0  0  0  0  0  0  0  0  0
   -5.1540   -0.8260   -1.0810 N   0  0  0  0  0  0  0  0  0  0  0  0
   -6.5000   -0.7750   -1.1660 C   0  0  0  0  0  0  0  0  0  0  0  0
   -6.9550   -1.5730   -1.7450 H   0  0  0  0  0  0  0  0  0  0  0  0
   -7.2680    0.2060   -0.5740 C   0  0  0  0  0  0  0  0  0  0  0  0
   -8.3480    0.2050   -0.6740 H   0  0  0  0  0  0  0  0  0  0  0  0
   -6.6140    1.1900    0.1570 C   0  0  0  0  0  0  0  0  0  0  0  0
   -7.2030    1.9710    0.6380 H   0  0  0  0  0  0  0  0  0  0  0  0
   -5.2150    1.1710    0.2780 C   0  0  0  0  0  0  0  0  0  0  0  0
   -4.5170    2.2250    1.0850 C   0  0  0  0  0  0  0  0  0  0  0  0
   -5.3720    2.9750    1.8400 F   0  0  0  0  0  0  0  0  0  0  0  0
   -3.8420    3.1170    0.3090 F   0  0  0  0  0  0  0  0  0  0  0  0
   -3.6100    1.7200    1.9650 F   0  0  0  0  0  0  0  0  0  0  0  0
  1  2  1  0  0  0  0
  1  3  1  0  0  0  0
  1  4  1  0  0  0  0
  1  5  1  0  0  0  0
  5  6  1  0  0  0  0
  5 33  2  0  0  0  0
  6  7  2  0  0  0  0
  7  8  1  0  0  0  0
  7 24  1  0  0  0  0
  8  9  1  0  0  0  0
  8 10  1  0  0  0  0
 10 11  1  0  0  0  0
 10 18  2  0  0  0  0
 11 12  1  0  0  0  0
 11 13  2  0  0  0  0
 13 14  1  0  0  0  0
 13 15  1  0  0  0  0
 15 16  2  0  0  0  0
 15 20  1  0  0  0  0
 16 17  1  0  0  0  0
 16 18  1  0  0  0  0
 18 19  1  0  0  0  0
 20 21  1  0  0  0  0
 20 22  1  0  0  0  0
 20 23  1  0  0  0  0
 24 25  1  0  0  0  0
 24 32  2  0  0  0  0
 25 26  1  0  0  0  0
 25 27  2  0  0  0  0
 27 28  1  0  0  0  0
 27 29  1  0  0  0  0
 29 30  2  0  0  0  0
 29 34  1  0  0  0  0
 30 31  1  0  0  0  0
 30 32  1  0  0  0  0
 32 33  1  0  0  0  0
 34 35  1  0  0  0  0
 34 42  2  0  0  0  0
 35 36  2  0  0  0  0
 36 37  1  0  0  0  0
 36 38  1  0  0  0  0
 38 39  1  0  0  0  0
 38 40  2  0  0  0  0
 40 41  1  0  0  0  0
 40 42  1  0  0  0  0
 42 43  1  0  0  0  0
 43 44  1  0  0  0  0
 43 45  1  0  0  0  0
 43 46  1  0  0  0  0
M  END
$$$$
CHEMBL456778
  MOE2011           3D

 60 64  0  0  1  0  0  0  0  0999 V2000
   -5.6480    5.1260    1.8780 F   0  0  0  0  0  0  0  0  0  0  0  0
   -5.5290    4.9830    0.5280 C   0  0  0  0  0  0  0  0  0  0  0  0
   -5.6090    6.2430    0.0160 F   0  0  0  0  0  0  0  0  0  0  0  0
   -6.6570    4.3410    0.1180 F   0  0  0  0  0  0  0  0  0  0  0  0
   -4.2770    4.2660    0.1090 C   0  0  0  0  0  0  0  0  0  0  0  0
   -3.6160    3.4110    0.9960 C   0  0  0  0  0  0  0  0  0  0  0  0
   -3.9850    3.2690    2.0100 H   0  0  0  0  0  0  0  0  0  0  0  0
   -2.4690    2.7240    0.5900 C   0  0  0  0  0  0  0  0  0  0  0  0
   -1.9740    2.0750    1.3090 H   0  0  0  0  0  0  0  0  0  0  0  0
   -1.9540    2.8690   -0.7050 C   0  0  0  0  0  0  0  0  0  0  0  0
   -0.8240    2.1630   -1.1500 N   0  0  0  0  0  0  0  0  0  0  0  0
   -0.4180    2.4800   -2.0190 H   0  0  0  0  0  0  0  0  0  0  0  0
   -0.2050    1.0340   -0.5780 C   0  0  0  0  0  0  0  0  0  0  0  0
   -0.9920    0.1140    0.0200 N   0  0  0  0  0  0  0  0  0  0  0  0
   -0.3970   -0.9440    0.5860 C   0  0  0  0  0  0  0  0  0  0  0  0
   -1.2820   -1.9400    1.2990 C   0  0  0  0  0  0  0  0  0  0  0  0
   -2.3380   -1.7750    1.0550 H   0  0  0  0  0  0  0  0  0  0  0  0
   -1.1680   -1.7690    2.3750 H   0  0  0  0  0  0  0  0  0  0  0  0
   -0.9140   -3.3010    1.0510 O   0  0  0  0  0  0  0  0  0  0  0  0
   -1.4250   -3.8140   -0.1800 C   0  0  0  0  0  0  0  0  0  0  0  0
   -1.3980   -3.0470   -0.9630 H   0  0  0  0  0  0  0  0  0  0  0  0
   -0.7580   -4.6240   -0.4990 H   0  0  0  0  0  0  0  0  0  0  0  0
   -2.8080   -4.3930   -0.0080 C   0  0  0  0  0  0  0  0  0  0  0  0
   -3.8010   -4.1510   -0.9670 C   0  0  0  0  0  0  0  0  0  0  0  0
   -3.5920   -3.5290   -1.8340 H   0  0  0  0  0  0  0  0  0  0  0  0
   -5.0730   -4.7100   -0.8250 C   0  0  0  0  0  0  0  0  0  0  0  0
   -5.8390   -4.5130   -1.5700 H   0  0  0  0  0  0  0  0  0  0  0  0
   -5.3600   -5.5250    0.2690 C   0  0  0  0  0  0  0  0  0  0  0  0
   -6.3500   -5.9610    0.3770 H   0  0  0  0  0  0  0  0  0  0  0  0
   -4.3770   -5.7840    1.2220 C   0  0  0  0  0  0  0  0  0  0  0  0
   -4.5990   -6.4250    2.0710 H   0  0  0  0  0  0  0  0  0  0  0  0
   -3.1060   -5.2230    1.0830 C   0  0  0  0  0  0  0  0  0  0  0  0
   -2.3440   -5.4340    1.8300 H   0  0  0  0  0  0  0  0  0  0  0  0
    0.9310   -1.1440    0.6070 N   0  0  0  0  0  0  0  0  0  0  0  0
    1.7110   -0.2310    0.0240 C   0  0  0  0  0  0  0  0  0  0  0  0
    3.0870   -0.4190    0.0560 C   0  0  0  0  0  0  0  0  0  0  0  0
    3.4720   -1.3190    0.5360 H   0  0  0  0  0  0  0  0  0  0  0  0
    3.9900    0.5090   -0.4880 C   0  0  0  0  0  0  0  0  0  0  0  0
    3.4750    1.6510   -1.1040 C   0  0  0  0  0  0  0  0  0  0  0  0
    4.1410    2.3910   -1.5430 H   0  0  0  0  0  0  0  0  0  0  0  0
    2.0960    1.8560   -1.1580 C   0  0  0  0  0  0  0  0  0  0  0  0
    1.7330    2.7690   -1.6230 H   0  0  0  0  0  0  0  0  0  0  0  0
    1.1980    0.9150   -0.5970 C   0  0  0  0  0  0  0  0  0  0  0  0
    5.4340    0.2710   -0.4040 C   0  0  0  0  0  0  0  0  0  0  0  0
    5.8790   -0.6810   -1.2640 N   0  0  0  0  0  0  0  0  0  0  0  0
    7.1980   -0.9680   -1.2580 C   0  0  0  0  0  0  0  0  0  0  0  0
    7.5070   -1.7340   -1.9620 H   0  0  0  0  0  0  0  0  0  0  0  0
    8.1140   -0.3500   -0.4280 C   0  0  0  0  0  0  0  0  0  0  0  0
    9.1650   -0.6160   -0.4630 H   0  0  0  0  0  0  0  0  0  0  0  0
    7.6470    0.6180    0.4520 C   0  0  0  0  0  0  0  0  0  0  0  0
    8.3510    1.1160    1.1170 H   0  0  0  0  0  0  0  0  0  0  0  0
    6.2820    0.9420    0.4830 C   0  0  0  0  0  0  0  0  0  0  0  0
    5.7670    1.9800    1.4360 C   0  0  0  0  0  0  0  0  0  0  0  0
    5.3980    3.1300    0.8070 F   0  0  0  0  0  0  0  0  0  0  0  0
    4.6830    1.5700    2.1510 F   0  0  0  0  0  0  0  0  0  0  0  0
    6.6910    2.3570    2.3670 F   0  0  0  0  0  0  0  0  0  0  0  0
   -2.6250    3.7240   -1.5890 C   0  0  0  0  0  0  0  0  0  0  0  0
   -2.2680    3.8510   -2.6080 H   0  0  0  0  0  0  0  0  0  0  0  0
   -3.7740    4.4140   -1.1900 C   0  0  0  0  0  0  0  0  0  0  0  0
   -4.2770    5.0640   -1.9030 H   0  0  0  0  0  0  0  0  0  0  0  0
  1  2  1  0  0  0  0
  2  3  1  0  0  0  0
  2  4  1  0  0  0  0
  2  5  1  0  0  0  0
  5  6  1  0  0  0  0
  5 59  2  0  0  0  0
  6  7  1  0  0  0  0
  6  8  2  0  0  0  0
  8  9  1  0  0  0  0
  8 10  1  0  0  0  0
 10 11  1  0  0  0  0
 10 57  2  0  0  0  0
 11 12  1  0  0  0  0
 11 13  1  0  0  0  0
 13 14  1  0  0  0  0
 13 43  2  0  0  0  0
 14 15  2  0  0  0  0
 15 16  1  0  0  0  0
 15 34  1  0  0  0  0
 16 17  1  0  0  0  0
 16 18  1  0  0  0  0
 16 19  1  0  0  0  0
 19 20  1  0  0  0  0
 20 21  1  0  0  0  0
 20 22  1  0  0  0  0
 20 23  1  0  0  0  0
 23 24  1  0  0  0  0
 23 32  2  0  0  0  0
 24 25  1  0  0  0  0
 24 26  2  0  0  0  0
 26 27  1  0  0  0  0
 26 28  1  0  0  0  0
 28 29  1  0  0  0  0
 28 30  2  0  0  0  0
 30 31  1  0  0  0  0
 30 32  1  0  0  0  0
 32 33  1  0  0  0  0
 34 35  2  0  0  0  0
 35 36  1  0  0  0  0
 35 43  1  0  0  0  0
 36 37  1  0  0  0  0
 36 38  2  0  0  0  0
 38 39  1  0  0  0  0
 38 44  1  0  0  0  0
 39 40  1  0  0  0  0
 39 41  2  0  0  0  0
 41 42  1  0  0  0  0
 41 43  1  0  0  0  0
 44 45  1  0  0  0  0
 44 52  2  0  0  0  0
 45 46  2  0  0  0  0
 46 47  1  0  0  0  0
 46 48  1  0  0  0  0
 48 49  1  0  0  0  0
 48 50  2  0  0  0  0
 50 51  1  0  0  0  0
 50 52  1  0  0  0  0
 52 53  1  0  0  0  0
 53 54  1  0  0  0  0
 53 55  1  0  0  0  0
 53 56  1  0  0  0  0
 57 58  1  0  0  0  0
 57 59  1  0  0  0  0
 59 60  1  0  0  0  0
M  END
$$$$
CHEMBL1089824
  MOE2011           3D

 42 45  0  0  1  0  0  0  0  0999 V2000
    8.3150    0.5930   -1.3140 F   0  0  0  0  0  0  0  0  0  0  0  0
    7.8440   -0.2250   -0.3320 C   0  0  0  0  0  0  0  0  0  0  0  0
    8.3750   -1.4540   -0.5840 F   0  0  0  0  0  0  0  0  0  0  0  0
    8.4330    0.2010    0.8210 F   0  0  0  0  0  0  0  0  0  0  0  0
    6.3440   -0.2280   -0.2600 C   0  0  0  0  0  0  0  0  0  0  0  0
    5.5920   -1.2260   -0.8870 C   0  0  0  0  0  0  0  0  0  0  0  0
    6.0850   -2.0330   -1.4260 H   0  0  0  0  0  0  0  0  0  0  0  0
    4.1940   -1.1990   -0.8350 C   0  0  0  0  0  0  0  0  0  0  0  0
    3.6400   -1.9890   -1.3370 H   0  0  0  0  0  0  0  0  0  0  0  0
    3.5090   -0.1760   -0.1610 C   0  0  0  0  0  0  0  0  0  0  0  0
    2.1070   -0.1860   -0.1670 N   0  0  0  0  0  0  0  0  0  0  0  0
    1.6570   -1.0170   -0.5450 H   0  0  0  0  0  0  0  0  0  0  0  0
    1.1380    0.7630    0.2570 C   0  0  0  0  0  0  0  0  0  0  0  0
    1.5140    1.9870    0.6900 N   0  0  0  0  0  0  0  0  0  0  0  0
    0.5410    2.8080    1.0850 C   0  0  0  0  0  0  0  0  0  0  0  0
    0.8350    3.7910    1.4330 H   0  0  0  0  0  0  0  0  0  0  0  0
   -0.7660    2.5260    1.0930 N   0  0  0  0  0  0  0  0  0  0  0  0
   -1.1210    1.3100    0.6540 C   0  0  0  0  0  0  0  0  0  0  0  0
   -2.4640    0.9480    0.6440 C   0  0  0  0  0  0  0  0  0  0  0  0
   -3.1860    1.6680    1.0260 H   0  0  0  0  0  0  0  0  0  0  0  0
   -2.8910   -0.3080    0.1950 C   0  0  0  0  0  0  0  0  0  0  0  0
   -1.8880   -1.1750   -0.2230 C   0  0  0  0  0  0  0  0  0  0  0  0
   -2.1250   -2.1810   -0.5640 H   0  0  0  0  0  0  0  0  0  0  0  0
   -0.5680   -0.8740   -0.2380 N   0  0  0  0  0  0  0  0  0  0  0  0
   -0.2000    0.3570    0.2060 C   0  0  0  0  0  0  0  0  0  0  0  0
   -4.2950   -0.7400    0.2320 C   0  0  0  0  0  0  0  0  0  0  0  0
   -4.4730   -1.8730    0.9620 N   0  0  0  0  0  0  0  0  0  0  0  0
   -5.7250   -2.3600    1.0980 C   0  0  0  0  0  0  0  0  0  0  0  0
   -5.8060   -3.2620    1.6970 H   0  0  0  0  0  0  0  0  0  0  0  0
   -6.8370   -1.7760    0.5300 C   0  0  0  0  0  0  0  0  0  0  0  0
   -7.8250   -2.2020    0.6690 H   0  0  0  0  0  0  0  0  0  0  0  0
   -6.6500   -0.6290   -0.2300 C   0  0  0  0  0  0  0  0  0  0  0  0
   -7.5140   -0.1580   -0.6960 H   0  0  0  0  0  0  0  0  0  0  0  0
   -5.3620   -0.0930   -0.4030 C   0  0  0  0  0  0  0  0  0  0  0  0
   -5.1800    1.1290   -1.2550 C   0  0  0  0  0  0  0  0  0  0  0  0
   -4.1430    1.0230   -2.1310 F   0  0  0  0  0  0  0  0  0  0  0  0
   -4.9450    2.2500   -0.5200 F   0  0  0  0  0  0  0  0  0  0  0  0
   -6.2720    1.4180   -2.0210 F   0  0  0  0  0  0  0  0  0  0  0  0
    4.2750    0.8190    0.4570 C   0  0  0  0  0  0  0  0  0  0  0  0
    3.8020    1.6310    0.9990 H   0  0  0  0  0  0  0  0  0  0  0  0
    5.6720    0.7990    0.4100 C   0  0  0  0  0  0  0  0  0  0  0  0
    6.2300    1.5940    0.9020 H   0  0  0  0  0  0  0  0  0  0  0  0
  1  2  1  0  0  0  0
  2  3  1  0  0  0  0
  2  4  1  0  0  0  0
  2  5  1  0  0  0  0
  5  6  1  0  0  0  0
  5 41  2  0  0  0  0
  6  7  1  0  0  0  0
  6  8  2  0  0  0  0
  8  9  1  0  0  0  0
  8 10  1  0  0  0  0
 10 11  1  0  0  0  0
 10 39  2  0  0  0  0
 11 12  1  0  0  0  0
 11 13  1  0  0  0  0
 13 14  1  0  0  0  0
 13 25  2  0  0  0  0
 14 15  2  0  0  0  0
 15 16  1  0  0  0  0
 15 17  1  0  0  0  0
 17 18  2  0  0  0  0
 18 19  1  0  0  0  0
 18 25  1  0  0  0  0
 19 20  1  0  0  0  0
 19 21  2  0  0  0  0
 21 22  1  0  0  0  0
 21 26  1  0  0  0  0
 22 23  1  0  0  0  0
 22 24  2  0  0  0  0
 24 25  1  0  0  0  0
 26 27  1  0  0  0  0
 26 34  2  0  0  0  0
 27 28  2  0  0  0  0
 28 29  1  0  0  0  0
 28 30  1  0  0  0  0
 30 31  1  0  0  0  0
 30 32  2  0  0  0  0
 32 33  1  0  0  0  0
 32 34  1  0  0  0  0
 34 35  1  0  0  0  0
 35 36  1  0  0  0  0
 35 37  1  0  0  0  0
 35 38  1  0  0  0  0
 39 40  1  0  0  0  0
 39 41  1  0  0  0  0
 41 42  1  0  0  0  0
M  END
$$$$
CHEMBL214796
  MOE2011           3D

 43 46  0  0  1  0  0  0  0  0999 V2000
    8.4750    0.7060   -0.5210 F   0  0  0  0  0  0  0  0  0  0  0  0
    7.8190   -0.2920    0.1330 C   0  0  0  0  0  0  0  0  0  0  0  0
    8.3790   -1.4550   -0.3010 F   0  0  0  0  0  0  0  0  0  0  0  0
    8.1760   -0.1770    1.4430 F   0  0  0  0  0  0  0  0  0  0  0  0
    6.3340   -0.2410   -0.0860 C   0  0  0  0  0  0  0  0  0  0  0  0
    5.7570   -0.8570   -1.2030 C   0  0  0  0  0  0  0  0  0  0  0  0
    6.3790   -1.3960   -1.9160 H   0  0  0  0  0  0  0  0  0  0  0  0
    4.3780   -0.7850   -1.4190 C   0  0  0  0  0  0  0  0  0  0  0  0
    3.9640   -1.2700   -2.3000 H   0  0  0  0  0  0  0  0  0  0  0  0
    3.5410   -0.0920   -0.5330 C   0  0  0  0  0  0  0  0  0  0  0  0
    2.1640   -0.0190   -0.8100 N   0  0  0  0  0  0  0  0  0  0  0  0
    1.8390   -0.6290   -1.5460 H   0  0  0  0  0  0  0  0  0  0  0  0
    1.1720    0.8250   -0.2670 C   0  0  0  0  0  0  0  0  0  0  0  0
    1.5390    2.0520    0.1560 N   0  0  0  0  0  0  0  0  0  0  0  0
    0.5790    2.8310    0.6550 C   0  0  0  0  0  0  0  0  0  0  0  0
    0.8740    3.8200    0.9870 H   0  0  0  0  0  0  0  0  0  0  0  0
   -0.7120    2.5090    0.7850 N   0  0  0  0  0  0  0  0  0  0  0  0
   -1.0760    1.2880    0.3840 C   0  0  0  0  0  0  0  0  0  0  0  0
   -2.4110    0.9150    0.5250 C   0  0  0  0  0  0  0  0  0  0  0  0
   -3.0950    1.6390    0.9670 H   0  0  0  0  0  0  0  0  0  0  0  0
   -2.8890   -0.3510    0.1500 C   0  0  0  0  0  0  0  0  0  0  0  0
   -1.9700   -1.2660   -0.3710 C   0  0  0  0  0  0  0  0  0  0  0  0
   -2.2950   -2.2690   -0.6430 H   0  0  0  0  0  0  0  0  0  0  0  0
   -0.6280   -0.9160   -0.5260 C   0  0  0  0  0  0  0  0  0  0  0  0
    0.0530   -1.6700   -0.9130 H   0  0  0  0  0  0  0  0  0  0  0  0
   -0.1620    0.3700   -0.1580 C   0  0  0  0  0  0  0  0  0  0  0  0
   -4.2910   -0.7420    0.3620 C   0  0  0  0  0  0  0  0  0  0  0  0
   -4.4340   -1.7360    1.2800 N   0  0  0  0  0  0  0  0  0  0  0  0
   -5.6800   -2.1630    1.5680 C   0  0  0  0  0  0  0  0  0  0  0  0
   -5.7370   -2.9520    2.3120 H   0  0  0  0  0  0  0  0  0  0  0  0
   -6.8200   -1.6540    0.9800 C   0  0  0  0  0  0  0  0  0  0  0  0
   -7.8010   -2.0300    1.2460 H   0  0  0  0  0  0  0  0  0  0  0  0
   -6.6680   -0.6490    0.0330 C   0  0  0  0  0  0  0  0  0  0  0  0
   -7.5540   -0.2390   -0.4500 H   0  0  0  0  0  0  0  0  0  0  0  0
   -5.3870   -0.1770   -0.3000 C   0  0  0  0  0  0  0  0  0  0  0  0
   -5.2330    0.8940   -1.3390 C   0  0  0  0  0  0  0  0  0  0  0  0
   -4.3120    0.5880   -2.2930 F   0  0  0  0  0  0  0  0  0  0  0  0
   -4.8530    2.0890   -0.8090 F   0  0  0  0  0  0  0  0  0  0  0  0
   -6.3880    1.1510   -2.0210 F   0  0  0  0  0  0  0  0  0  0  0  0
    4.1290    0.5260    0.5770 C   0  0  0  0  0  0  0  0  0  0  0  0
    3.5200    1.0700    1.2940 H   0  0  0  0  0  0  0  0  0  0  0  0
    5.5070    0.4570    0.8000 C   0  0  0  0  0  0  0  0  0  0  0  0
    5.9280    0.9540    1.6730 H   0  0  0  0  0  0  0  0  0  0  0  0
  1  2  1  0  0  0  0
  2  3  1  0  0  0  0
  2  4  1  0  0  0  0
  2  5  1  0  0  0  0
  5  6  1  0  0  0  0
  5 42  2  0  0  0  0
  6  7  1  0  0  0  0
  6  8  2  0  0  0  0
  8  9  1  0  0  0  0
  8 10  1  0  0  0  0
 10 11  1  0  0  0  0
 10 40  2  0  0  0  0
 11 12  1  0  0  0  0
 11 13  1  0  0  0  0
 13 14  1  0  0  0  0
 13 26  2  0  0  0  0
 14 15  2  0  0  0  0
 15 16  1  0  0  0  0
 15 17  1  0  0  0  0
 17 18  2  0  0  0  0
 18 19  1  0  0  0  0
 18 26  1  0  0  0  0
 19 20  1  0  0  0  0
 19 21  2  0  0  0  0
 21 22  1  0  0  0  0
 21 27  1  0  0  0  0
 22 23  1  0  0  0  0
 22 24  2  0  0  0  0
 24 25  1  0  0  0  0
 24 26  1  0  0  0  0
 27 28  1  0  0  0  0
 27 35  2  0  0  0  0
 28 29  2  0  0  0  0
 29 30  1  0  0  0  0
 29 31  1  0  0  0  0
 31 32  1  0  0  0  0
 31 33  2  0  0  0  0
 33 34  1  0  0  0  0
 33 35  1  0  0  0  0
 35 36  1  0  0  0  0
 36 37  1  0  0  0  0
 36 38  1  0  0  0  0
 36 39  1  0  0  0  0
 40 41  1  0  0  0  0
 40 42  1  0  0  0  0
 42 43  1  0  0  0  0
M  END
$$$$
CHEMBL1092852
  MOE2011           3D

 42 45  0  0  1  0  0  0  0  0999 V2000
    8.3680    0.9860   -0.2360 F   0  0  0  0  0  0  0  0  0  0  0  0
    7.7460   -0.0990    0.3000 C   0  0  0  0  0  0  0  0  0  0  0  0
    8.3750   -1.1880   -0.2230 F   0  0  0  0  0  0  0  0  0  0  0  0
    8.0590   -0.0930    1.6260 F   0  0  0  0  0  0  0  0  0  0  0  0
    6.2640   -0.0940    0.0450 C   0  0  0  0  0  0  0  0  0  0  0  0
    5.7250   -0.7470   -1.0690 C   0  0  0  0  0  0  0  0  0  0  0  0
    6.3720   -1.2850   -1.7590 H   0  0  0  0  0  0  0  0  0  0  0  0
    4.3480   -0.7140   -1.3140 C   0  0  0  0  0  0  0  0  0  0  0  0
    3.9630   -1.2290   -2.1910 H   0  0  0  0  0  0  0  0  0  0  0  0
    3.4740   -0.0250   -0.4590 C   0  0  0  0  0  0  0  0  0  0  0  0
    2.1000   -0.0030   -0.7630 N   0  0  0  0  0  0  0  0  0  0  0  0
    1.8190   -0.6190   -1.5120 H   0  0  0  0  0  0  0  0  0  0  0  0
    1.0590    0.7930   -0.2390 C   0  0  0  0  0  0  0  0  0  0  0  0
    1.3550    2.0230    0.2170 N   0  0  0  0  0  0  0  0  0  0  0  0
    0.3430    2.7480    0.6880 C   0  0  0  0  0  0  0  0  0  0  0  0
    0.5780    3.7420    1.0490 H   0  0  0  0  0  0  0  0  0  0  0  0
   -0.9330    2.3650    0.7550 N   0  0  0  0  0  0  0  0  0  0  0  0
   -1.2380    1.1480    0.3270 C   0  0  0  0  0  0  0  0  0  0  0  0
   -2.5190    0.7730    0.4160 N   0  0  0  0  0  0  0  0  0  0  0  0
   -2.9040   -0.4640    0.0190 C   0  0  0  0  0  0  0  0  0  0  0  0
   -1.9890   -1.3800   -0.4800 C   0  0  0  0  0  0  0  0  0  0  0  0
   -2.3010   -2.3790   -0.7740 H   0  0  0  0  0  0  0  0  0  0  0  0
   -0.6590   -1.0030   -0.5840 C   0  0  0  0  0  0  0  0  0  0  0  0
    0.0570   -1.7320   -0.9550 H   0  0  0  0  0  0  0  0  0  0  0  0
   -0.2580    0.2900   -0.1840 C   0  0  0  0  0  0  0  0  0  0  0  0
   -4.3300   -0.8080    0.2020 C   0  0  0  0  0  0  0  0  0  0  0  0
   -4.5340   -2.1090    0.5640 N   0  0  0  0  0  0  0  0  0  0  0  0
   -5.7950   -2.5260    0.8030 C   0  0  0  0  0  0  0  0  0  0  0  0
   -5.8900   -3.5680    1.0960 H   0  0  0  0  0  0  0  0  0  0  0  0
   -6.9010   -1.7120    0.6960 C   0  0  0  0  0  0  0  0  0  0  0  0
   -7.8960   -2.0900    0.9010 H   0  0  0  0  0  0  0  0  0  0  0  0
   -6.6970   -0.3940    0.3080 C   0  0  0  0  0  0  0  0  0  0  0  0
   -7.5590    0.2640    0.2060 H   0  0  0  0  0  0  0  0  0  0  0  0
   -5.4000    0.0820    0.0400 C   0  0  0  0  0  0  0  0  0  0  0  0
   -5.2270    1.5040   -0.4180 C   0  0  0  0  0  0  0  0  0  0  0  0
   -6.4000    2.0450   -0.8720 F   0  0  0  0  0  0  0  0  0  0  0  0
   -4.8130    2.3450    0.5660 F   0  0  0  0  0  0  0  0  0  0  0  0
   -4.3620    1.6430   -1.4610 F   0  0  0  0  0  0  0  0  0  0  0  0
    4.0240    0.6290    0.6490 C   0  0  0  0  0  0  0  0  0  0  0  0
    3.3890    1.1700    1.3450 H   0  0  0  0  0  0  0  0  0  0  0  0
    5.4000    0.5990    0.8990 C   0  0  0  0  0  0  0  0  0  0  0  0
    5.7900    1.1240    1.7700 H   0  0  0  0  0  0  0  0  0  0  0  0
  1  2  1  0  0  0  0
  2  3  1  0  0  0  0
  2  4  1  0  0  0  0
  2  5  1  0  0  0  0
  5  6  1  0  0  0  0
  5 41  2  0  0  0  0
  6  7  1  0  0  0  0
  6  8  2  0  0  0  0
  8  9  1  0  0  0  0
  8 10  1  0  0  0  0
 10 11  1  0  0  0  0
 10 39  2  0  0  0  0
 11 12  1  0  0  0  0
 11 13  1  0  0  0  0
 13 14  1  0  0  0  0
 13 25  2  0  0  0  0
 14 15  2  0  0  0  0
 15 16  1  0  0  0  0
 15 17  1  0  0  0  0
 17 18  2  0  0  0  0
 18 19  1  0  0  0  0
 18 25  1  0  0  0  0
 19 20  2  0  0  0  0
 20 21  1  0  0  0  0
 20 26  1  0  0  0  0
 21 22  1  0  0  0  0
 21 23  2  0  0  0  0
 23 24  1  0  0  0  0
 23 25  1  0  0  0  0
 26 27  1  0  0  0  0
 26 34  2  0  0  0  0
 27 28  2  0  0  0  0
 28 29  1  0  0  0  0
 28 30  1  0  0  0  0
 30 31  1  0  0  0  0
 30 32  2  0  0  0  0
 32 33  1  0  0  0  0
 32 34  1  0  0  0  0
 34 35  1  0  0  0  0
 35 36  1  0  0  0  0
 35 37  1  0  0  0  0
 35 38  1  0  0  0  0
 39 40  1  0  0  0  0
 39 41  1  0  0  0  0
 41 42  1  0  0  0  0
M  END
$$$$
CHEMBL498666
  MOE2011           3D

 53 56  0  0  1  0  0  0  0  0999 V2000
    0.0390    5.7320   -0.7450 C   0  0  0  0  0  0  0  0  0  0  0  0
    0.7720    6.1640   -1.4320 H   0  0  0  0  0  0  0  0  0  0  0  0
    0.4750    5.7160    0.2580 H   0  0  0  0  0  0  0  0  0  0  0  0
   -0.8360    6.3890   -0.7030 H   0  0  0  0  0  0  0  0  0  0  0  0
   -0.3620    4.3390   -1.1980 C   0  0  0  0  0  0  0  0  0  0  0  0
    0.5010    3.6660   -1.2230 H   0  0  0  0  0  0  0  0  0  0  0  0
   -0.7550    4.4000   -2.2180 H   0  0  0  0  0  0  0  0  0  0  0  0
   -1.4100    3.8190   -0.3820 O   0  0  0  0  0  0  0  0  0  0  0  0
   -0.9600    3.2180    0.8370 C   0  0  0  0  0  0  0  0  0  0  0  0
   -0.1520    3.7990    1.2940 H   0  0  0  0  0  0  0  0  0  0  0  0
   -1.8040    3.2450    1.5350 H   0  0  0  0  0  0  0  0  0  0  0  0
   -0.5400    1.7780    0.6570 C   0  0  0  0  0  0  0  0  0  0  0  0
   -1.4780    0.8290    0.7790 N   0  0  0  0  0  0  0  0  0  0  0  0
   -1.0960   -0.4570    0.6360 C   0  0  0  0  0  0  0  0  0  0  0  0
   -2.0750   -1.4640    0.7750 N   0  0  0  0  0  0  0  0  0  0  0  0
   -1.7330   -2.3300    1.1660 H   0  0  0  0  0  0  0  0  0  0  0  0
   -3.4570   -1.4280    0.5180 C   0  0  0  0  0  0  0  0  0  0  0  0
   -4.0780   -0.3870   -0.1830 C   0  0  0  0  0  0  0  0  0  0  0  0
   -3.4920    0.4330   -0.5890 H   0  0  0  0  0  0  0  0  0  0  0  0
   -5.4610   -0.3740   -0.3900 C   0  0  0  0  0  0  0  0  0  0  0  0
   -5.9040    0.4550   -0.9390 H   0  0  0  0  0  0  0  0  0  0  0  0
   -6.2600   -1.4090    0.1050 C   0  0  0  0  0  0  0  0  0  0  0  0
   -5.6500   -2.4570    0.8030 C   0  0  0  0  0  0  0  0  0  0  0  0
   -6.2480   -3.2750    1.2000 H   0  0  0  0  0  0  0  0  0  0  0  0
   -4.2660   -2.4650    1.0060 C   0  0  0  0  0  0  0  0  0  0  0  0
   -3.8270   -3.2900    1.5610 H   0  0  0  0  0  0  0  0  0  0  0  0
   -7.7500   -1.4090   -0.0990 C   0  0  0  0  0  0  0  0  0  0  0  0
   -8.1760   -2.4920   -0.8050 F   0  0  0  0  0  0  0  0  0  0  0  0
   -8.2110   -0.3200   -0.7750 F   0  0  0  0  0  0  0  0  0  0  0  0
   -8.4360   -1.4350    1.0770 F   0  0  0  0  0  0  0  0  0  0  0  0
    0.2390   -0.8060    0.3410 C   0  0  0  0  0  0  0  0  0  0  0  0
    0.7240   -2.1210    0.1330 C   0  0  0  0  0  0  0  0  0  0  0  0
    0.0570   -2.9790    0.1670 H   0  0  0  0  0  0  0  0  0  0  0  0
    2.0710   -2.3540   -0.1480 C   0  0  0  0  0  0  0  0  0  0  0  0
    2.4110   -3.3750   -0.3150 H   0  0  0  0  0  0  0  0  0  0  0  0
    2.9770   -1.2920   -0.2350 C   0  0  0  0  0  0  0  0  0  0  0  0
    2.4740    0.0070   -0.0530 C   0  0  0  0  0  0  0  0  0  0  0  0
    3.1400    0.8630   -0.1570 H   0  0  0  0  0  0  0  0  0  0  0  0
    1.1360    0.2650    0.2350 C   0  0  0  0  0  0  0  0  0  0  0  0
    0.7560    1.5360    0.3930 N   0  0  0  0  0  0  0  0  0  0  0  0
    4.3910   -1.5450   -0.5650 C   0  0  0  0  0  0  0  0  0  0  0  0
    4.5530   -2.2000   -1.7480 N   0  0  0  0  0  0  0  0  0  0  0  0
    5.8080   -2.4680   -2.1650 C   0  0  0  0  0  0  0  0  0  0  0  0
    5.8780   -2.9860   -3.1170 H   0  0  0  0  0  0  0  0  0  0  0  0
    6.9390   -2.1210   -1.4560 C   0  0  0  0  0  0  0  0  0  0  0  0
    7.9280   -2.3560   -1.8340 H   0  0  0  0  0  0  0  0  0  0  0  0
    6.7690   -1.4690   -0.2420 C   0  0  0  0  0  0  0  0  0  0  0  0
    7.6500   -1.1960    0.3380 H   0  0  0  0  0  0  0  0  0  0  0  0
    5.4800   -1.1760    0.2340 C   0  0  0  0  0  0  0  0  0  0  0  0
    5.3170   -0.4960    1.5620 C   0  0  0  0  0  0  0  0  0  0  0  0
    4.3760   -1.0780    2.3550 F   0  0  0  0  0  0  0  0  0  0  0  0
    4.9610    0.8120    1.4420 F   0  0  0  0  0  0  0  0  0  0  0  0
    6.4620   -0.4930    2.3050 F   0  0  0  0  0  0  0  0  0  0  0  0
  1  2  1  0  0  0  0
  1  3  1  0  0  0  0
  1  4  1  0  0  0  0
  1  5  1  0  0  0  0
  5  6  1  0  0  0  0
  5  7  1  0  0  0  0
  5  8  1  0  0  0  0
  8  9  1  0  0  0  0
  9 10  1  0  0  0  0
  9 11  1  0  0  0  0
  9 12  1  0  0  0  0
 12 13  1  0  0  0  0
 12 40  2  0  0  0  0
 13 14  2  0  0  0  0
 14 15  1  0  0  0  0
 14 31  1  0  0  0  0
 15 16  1  0  0  0  0
 15 17  1  0  0  0  0
 17 18  1  0  0  0  0
 17 25  2  0  0  0  0
 18 19  1  0  0  0  0
 18 20  2  0  0  0  0
 20 21  1  0  0  0  0
 20 22  1  0  0  0  0
 22 23  2  0  0  0  0
 22 27  1  0  0  0  0
 23 24  1  0  0  0  0
 23 25  1  0  0  0  0
 25 26  1  0  0  0  0
 27 28  1  0  0  0  0
 27 29  1  0  0  0  0
 27 30  1  0  0  0  0
 31 32  1  0  0  0  0
 31 39  2  0  0  0  0
 32 33  1  0  0  0  0
 32 34  2  0  0  0  0
 34 35  1  0  0  0  0
 34 36  1  0  0  0  0
 36 37  2  0  0  0  0
 36 41  1  0  0  0  0
 37 38  1  0  0  0  0
 37 39  1  0  0  0  0
 39 40  1  0  0  0  0
 41 42  1  0  0  0  0
 41 49  2  0  0  0  0
 42 43  2  0  0  0  0
 43 44  1  0  0  0  0
 43 45  1  0  0  0  0
 45 46  1  0  0  0  0
 45 47  2  0  0  0  0
 47 48  1  0  0  0  0
 47 49  1  0  0  0  0
 49 50  1  0  0  0  0
 50 51  1  0  0  0  0
 50 52  1  0  0  0  0
 50 53  1  0  0  0  0
M  END
$$$$
CHEMBL457003
  MOE2011           3D

 64 68  0  0  1  0  0  0  0  0999 V2000
    1.4330   -3.6630   -2.6580 C   0  0  0  0  0  0  0  0  0  0  0  0
    1.1700   -2.7230   -3.1530 H   0  0  0  0  0  0  0  0  0  0  0  0
    1.5210   -4.4440   -3.4220 H   0  0  0  0  0  0  0  0  0  0  0  0
    2.4250   -3.5570   -2.2100 H   0  0  0  0  0  0  0  0  0  0  0  0
    0.3800   -4.0560   -1.6250 C   0  0  2  0  0  0  0  0  0  0  0  0
   -0.5610   -4.2280   -2.1600 H   0  0  0  0  0  0  0  0  0  0  0  0
    0.1380   -2.9600   -0.5690 C   0  0  0  0  0  0  0  0  0  0  0  0
   -0.7330   -3.2530    0.0340 H   0  0  0  0  0  0  0  0  0  0  0  0
   -0.1180   -2.0270   -1.0840 H   0  0  0  0  0  0  0  0  0  0  0  0
    1.3070   -2.7470    0.3050 N   0  0  0  0  0  0  0  0  0  0  0  0
    0.9630   -1.9460    1.5020 C   0  0  0  0  0  0  0  0  0  0  0  0
    0.2420   -2.4890    2.1270 H   0  0  0  0  0  0  0  0  0  0  0  0
    1.8680   -1.8170    2.1100 H   0  0  0  0  0  0  0  0  0  0  0  0
    0.4140   -0.5510    1.2400 C   0  0  0  0  0  0  0  0  0  0  0  0
    1.2750    0.4780    1.2410 N   0  0  0  0  0  0  0  0  0  0  0  0
    0.7700    1.7180    1.0700 C   0  0  0  0  0  0  0  0  0  0  0  0
    1.6550    2.8100    1.1000 N   0  0  0  0  0  0  0  0  0  0  0  0
    1.3110    3.6450    1.5450 H   0  0  0  0  0  0  0  0  0  0  0  0
    2.9610    2.8720    0.5910 C   0  0  0  0  0  0  0  0  0  0  0  0
    3.8370    3.8100    1.1360 C   0  0  0  0  0  0  0  0  0  0  0  0
    3.5180    4.4730    1.9340 H   0  0  0  0  0  0  0  0  0  0  0  0
    5.1420    3.8970    0.6520 C   0  0  0  0  0  0  0  0  0  0  0  0
    5.8240    4.6310    1.0760 H   0  0  0  0  0  0  0  0  0  0  0  0
    5.5600    3.0420   -0.3650 C   0  0  0  0  0  0  0  0  0  0  0  0
    4.6290    2.1390   -0.8530 C   0  0  0  0  0  0  0  0  0  0  0  0
    4.8740    1.4420   -1.6510 H   0  0  0  0  0  0  0  0  0  0  0  0
    3.3600    2.0390   -0.3980 N   0  0  0  0  0  0  0  0  0  0  0  0
    6.9370    3.1150   -0.9410 C   0  0  0  0  0  0  0  0  0  0  0  0
    7.8870    3.4130   -0.0110 F   0  0  0  0  0  0  0  0  0  0  0  0
    7.0460    4.0690   -1.9050 F   0  0  0  0  0  0  0  0  0  0  0  0
    7.3380    1.9490   -1.5200 F   0  0  0  0  0  0  0  0  0  0  0  0
   -0.6090    1.9430    0.8750 C   0  0  0  0  0  0  0  0  0  0  0  0
   -1.2110    3.2090    0.6630 C   0  0  0  0  0  0  0  0  0  0  0  0
   -0.6120    4.1150    0.6160 H   0  0  0  0  0  0  0  0  0  0  0  0
   -2.5900    3.3300    0.4950 C   0  0  0  0  0  0  0  0  0  0  0  0
   -3.0260    4.3160    0.3470 H   0  0  0  0  0  0  0  0  0  0  0  0
   -3.4060    2.1970    0.5160 C   0  0  0  0  0  0  0  0  0  0  0  0
   -2.7950    0.9470    0.7190 C   0  0  0  0  0  0  0  0  0  0  0  0
   -3.4120    0.0490    0.7500 H   0  0  0  0  0  0  0  0  0  0  0  0
   -1.4190    0.8000    0.8940 C   0  0  0  0  0  0  0  0  0  0  0  0
   -0.9190   -0.4270    1.0800 N   0  0  0  0  0  0  0  0  0  0  0  0
   -4.8610    2.3290    0.3530 C   0  0  0  0  0  0  0  0  0  0  0  0
   -5.4840    2.8680    1.4360 N   0  0  0  0  0  0  0  0  0  0  0  0
   -6.8230    3.0240    1.3840 C   0  0  0  0  0  0  0  0  0  0  0  0
   -7.2730    3.4520    2.2750 H   0  0  0  0  0  0  0  0  0  0  0  0
   -7.5930    2.6720    0.2940 C   0  0  0  0  0  0  0  0  0  0  0  0
   -8.6680    2.8140    0.3010 H   0  0  0  0  0  0  0  0  0  0  0  0
   -6.9470    2.1360   -0.8140 C   0  0  0  0  0  0  0  0  0  0  0  0
   -7.5360    1.8630   -1.6890 H   0  0  0  0  0  0  0  0  0  0  0  0
   -5.5540    1.9630   -0.8050 C   0  0  0  0  0  0  0  0  0  0  0  0
   -4.8530    1.4100   -2.0110 C   0  0  0  0  0  0  0  0  0  0  0  0
   -3.8050    2.1770   -2.4210 F   0  0  0  0  0  0  0  0  0  0  0  0
   -5.6700    1.3030   -3.0990 F   0  0  0  0  0  0  0  0  0  0  0  0
   -4.3550    0.1600   -1.8040 F   0  0  0  0  0  0  0  0  0  0  0  0
    1.9430   -4.0310    0.6710 C   0  0  0  0  0  0  0  0  0  0  0  0
    2.8800   -4.0860    0.1020 H   0  0  0  0  0  0  0  0  0  0  0  0
    2.2290   -4.0540    1.7300 H   0  0  0  0  0  0  0  0  0  0  0  0
    1.0860   -5.2670    0.3350 C   0  0  2  0  0  0  0  0  0  0  0  0
    0.1500   -5.2450    0.9080 H   0  0  0  0  0  0  0  0  0  0  0  0
    1.8230   -6.5550    0.6790 C   0  0  0  0  0  0  0  0  0  0  0  0
    2.7430   -6.6480    0.0920 H   0  0  0  0  0  0  0  0  0  0  0  0
    1.2040   -7.4250    0.4350 H   0  0  0  0  0  0  0  0  0  0  0  0
    2.0790   -6.5960    1.7430 H   0  0  0  0  0  0  0  0  0  0  0  0
    0.7550   -5.3210   -1.0580 O   0  0  0  0  0  0  0  0  0  0  0  0
  1  2  1  0  0  0  0
  1  3  1  0  0  0  0
  1  4  1  0  0  0  0
  1  5  1  0  0  0  0
  5  6  1  0  0  0  0
  5  7  1  0  0  0  0
  5 64  1  0  0  0  0
  7  8  1  0  0  0  0
  7  9  1  0  0  0  0
  7 10  1  0  0  0  0
 10 11  1  0  0  0  0
 10 55  1  0  0  0  0
 11 12  1  0  0  0  0
 11 13  1  0  0  0  0
 11 14  1  0  0  0  0
 14 15  1  0  0  0  0
 14 41  2  0  0  0  0
 15 16  2  0  0  0  0
 16 17  1  0  0  0  0
 16 32  1  0  0  0  0
 17 18  1  0  0  0  0
 17 19  1  0  0  0  0
 19 20  1  0  0  0  0
 19 27  2  0  0  0  0
 20 21  1  0  0  0  0
 20 22  2  0  0  0  0
 22 23  1  0  0  0  0
 22 24  1  0  0  0  0
 24 25  2  0  0  0  0
 24 28  1  0  0  0  0
 25 26  1  0  0  0  0
 25 27  1  0  0  0  0
 28 29  1  0  0  0  0
 28 30  1  0  0  0  0
 28 31  1  0  0  0  0
 32 33  1  0  0  0  0
 32 40  2  0  0  0  0
 33 34  1  0  0  0  0
 33 35  2  0  0  0  0
 35 36  1  0  0  0  0
 35 37  1  0  0  0  0
 37 38  2  0  0  0  0
 37 42  1  0  0  0  0
 38 39  1  0  0  0  0
 38 40  1  0  0  0  0
 40 41  1  0  0  0  0
 42 43  1  0  0  0  0
 42 50  2  0  0  0  0
 43 44  2  0  0  0  0
 44 45  1  0  0  0  0
 44 46  1  0  0  0  0
 46 47  1  0  0  0  0
 46 48  2  0  0  0  0
 48 49  1  0  0  0  0
 48 50  1  0  0  0  0
 50 51  1  0  0  0  0
 51 52  1  0  0  0  0
 51 53  1  0  0  0  0
 51 54  1  0  0  0  0
 55 56  1  0  0  0  0
 55 57  1  0  0  0  0
 55 58  1  0  0  0  0
 58 59  1  0  0  0  0
 58 60  1  0  0  0  0
 58 64  1  0  0  0  0
 60 61  1  0  0  0  0
 60 62  1  0  0  0  0
 60 63  1  0  0  0  0
M  END
$$$$
CHEMBL513942
  MOE2011           3D

 55 58  0  0  1  0  0  0  0  0999 V2000
   -0.2570    6.2930   -2.2210 C   0  0  0  0  0  0  0  0  0  0  0  0
   -0.5540    7.3250   -2.4310 H   0  0  0  0  0  0  0  0  0  0  0  0
   -0.6840    5.6440   -2.9930 H   0  0  0  0  0  0  0  0  0  0  0  0
    0.8320    6.2150   -2.3110 H   0  0  0  0  0  0  0  0  0  0  0  0
   -0.7250    5.8500   -0.8390 C   0  0  0  0  0  0  0  0  0  0  0  0
   -1.8200    5.9120   -0.8060 H   0  0  0  0  0  0  0  0  0  0  0  0
   -0.1150    6.7430    0.2360 C   0  0  0  0  0  0  0  0  0  0  0  0
    0.9720    6.6130    0.2820 H   0  0  0  0  0  0  0  0  0  0  0  0
   -0.5050    6.4910    1.2270 H   0  0  0  0  0  0  0  0  0  0  0  0
   -0.3370    7.7980    0.0480 H   0  0  0  0  0  0  0  0  0  0  0  0
   -0.3100    4.4930   -0.6740 O   0  0  0  0  0  0  0  0  0  0  0  0
   -0.9960    3.8040    0.3750 C   0  0  0  0  0  0  0  0  0  0  0  0
   -0.7640    4.2590    1.3420 H   0  0  0  0  0  0  0  0  0  0  0  0
   -2.0780    3.8620    0.2080 H   0  0  0  0  0  0  0  0  0  0  0  0
   -0.5680    2.3560    0.4130 C   0  0  0  0  0  0  0  0  0  0  0  0
    0.6710    2.0810    0.8510 N   0  0  0  0  0  0  0  0  0  0  0  0
    1.0560    0.7890    0.8590 C   0  0  0  0  0  0  0  0  0  0  0  0
    2.4190    0.6190    1.1340 N   0  0  0  0  0  0  0  0  0  0  0  0
    2.7850    1.4270    1.6240 H   0  0  0  0  0  0  0  0  0  0  0  0
    3.3520   -0.3560    0.7750 C   0  0  0  0  0  0  0  0  0  0  0  0
    4.3920   -0.6900    1.6410 C   0  0  0  0  0  0  0  0  0  0  0  0
    4.5060   -0.1730    2.5900 H   0  0  0  0  0  0  0  0  0  0  0  0
    5.2860   -1.7110    1.3100 C   0  0  0  0  0  0  0  0  0  0  0  0
    6.0890   -1.9690    1.9960 H   0  0  0  0  0  0  0  0  0  0  0  0
    5.1200   -2.3970    0.1080 C   0  0  0  0  0  0  0  0  0  0  0  0
    4.1280   -2.0790   -0.7650 N   0  0  0  0  0  0  0  0  0  0  0  0
    3.2860   -1.0780   -0.4150 C   0  0  0  0  0  0  0  0  0  0  0  0
    2.5240   -0.8610   -1.1600 H   0  0  0  0  0  0  0  0  0  0  0  0
    6.0770   -3.5070   -0.2740 C   0  0  0  0  0  0  0  0  0  0  0  0
    6.7440   -4.0310    0.7980 F   0  0  0  0  0  0  0  0  0  0  0  0
    7.0480   -3.0900   -1.1360 F   0  0  0  0  0  0  0  0  0  0  0  0
    5.4690   -4.5690   -0.8760 F   0  0  0  0  0  0  0  0  0  0  0  0
    0.1570   -0.2600    0.5720 C   0  0  0  0  0  0  0  0  0  0  0  0
    0.3900   -1.6480    0.7500 C   0  0  0  0  0  0  0  0  0  0  0  0
    1.3150   -2.0090    1.1920 H   0  0  0  0  0  0  0  0  0  0  0  0
   -0.5680   -2.5990    0.4000 C   0  0  0  0  0  0  0  0  0  0  0  0
   -0.3430   -3.6560    0.5340 H   0  0  0  0  0  0  0  0  0  0  0  0
   -1.8040   -2.2020   -0.1090 C   0  0  0  0  0  0  0  0  0  0  0  0
   -2.0410   -0.8240   -0.2430 C   0  0  0  0  0  0  0  0  0  0  0  0
   -2.9980   -0.4790   -0.6340 H   0  0  0  0  0  0  0  0  0  0  0  0
   -1.1020    0.1430    0.1120 C   0  0  0  0  0  0  0  0  0  0  0  0
   -1.4540    1.4280    0.0120 N   0  0  0  0  0  0  0  0  0  0  0  0
   -2.8070   -3.2100   -0.4830 C   0  0  0  0  0  0  0  0  0  0  0  0
   -2.3950   -4.0380   -1.4820 N   0  0  0  0  0  0  0  0  0  0  0  0
   -3.2510   -4.9910   -1.9080 C   0  0  0  0  0  0  0  0  0  0  0  0
   -2.8790   -5.6180   -2.7130 H   0  0  0  0  0  0  0  0  0  0  0  0
   -4.5130   -5.1810   -1.3810 C   0  0  0  0  0  0  0  0  0  0  0  0
   -5.1640   -5.9610   -1.7590 H   0  0  0  0  0  0  0  0  0  0  0  0
   -4.9160   -4.3470   -0.3460 C   0  0  0  0  0  0  0  0  0  0  0  0
   -5.9030   -4.4870    0.0940 H   0  0  0  0  0  0  0  0  0  0  0  0
   -4.0550   -3.3460    0.1330 C   0  0  0  0  0  0  0  0  0  0  0  0
   -4.4850   -2.4660    1.2690 C   0  0  0  0  0  0  0  0  0  0  0  0
   -5.5560   -2.9680    1.9510 F   0  0  0  0  0  0  0  0  0  0  0  0
   -4.8700   -1.2270    0.8550 F   0  0  0  0  0  0  0  0  0  0  0  0
   -3.5220   -2.2740    2.2110 F   0  0  0  0  0  0  0  0  0  0  0  0
  1  2  1  0  0  0  0
  1  3  1  0  0  0  0
  1  4  1  0  0  0  0
  1  5  1  0  0  0  0
  5  6  1  0  0  0  0
  5  7  1  0  0  0  0
  5 11  1  0  0  0  0
  7  8  1  0  0  0  0
  7  9  1  0  0  0  0
  7 10  1  0  0  0  0
 11 12  1  0  0  0  0
 12 13  1  0  0  0  0
 12 14  1  0  0  0  0
 12 15  1  0  0  0  0
 15 16  1  0  0  0  0
 15 42  2  0  0  0  0
 16 17  2  0  0  0  0
 17 18  1  0  0  0  0
 17 33  1  0  0  0  0
 18 19  1  0  0  0  0
 18 20  1  0  0  0  0
 20 21  1  0  0  0  0
 20 27  2  0  0  0  0
 21 22  1  0  0  0  0
 21 23  2  0  0  0  0
 23 24  1  0  0  0  0
 23 25  1  0  0  0  0
 25 26  2  0  0  0  0
 25 29  1  0  0  0  0
 26 27  1  0  0  0  0
 27 28  1  0  0  0  0
 29 30  1  0  0  0  0
 29 31  1  0  0  0  0
 29 32  1  0  0  0  0
 33 34  1  0  0  0  0
 33 41  2  0  0  0  0
 34 35  1  0  0  0  0
 34 36  2  0  0  0  0
 36 37  1  0  0  0  0
 36 38  1  0  0  0  0
 38 39  2  0  0  0  0
 38 43  1  0  0  0  0
 39 40  1  0  0  0  0
 39 41  1  0  0  0  0
 41 42  1  0  0  0  0
 43 44  1  0  0  0  0
 43 51  2  0  0  0  0
 44 45  2  0  0  0  0
 45 46  1  0  0  0  0
 45 47  1  0  0  0  0
 47 48  1  0  0  0  0
 47 49  2  0  0  0  0
 49 50  1  0  0  0  0
 49 51  1  0  0  0  0
 51 52  1  0  0  0  0
 52 53  1  0  0  0  0
 52 54  1  0  0  0  0
 52 55  1  0  0  0  0
M  END
$$$$
CHEMBL457842
  MOE2011           3D

 60 63  0  0  1  0  0  0  0  0999 V2000
    0.1170    3.4850   -2.1330 C   0  0  0  0  0  0  0  0  0  0  0  0
   -0.4530    3.8890   -2.9760 H   0  0  0  0  0  0  0  0  0  0  0  0
   -0.6050    3.0380   -1.4450 H   0  0  0  0  0  0  0  0  0  0  0  0
    0.7710    2.6970   -2.5220 H   0  0  0  0  0  0  0  0  0  0  0  0
    0.9220    4.6000   -1.4750 C   0  0  0  0  0  0  0  0  0  0  0  0
    0.2410    5.3180   -1.0040 H   0  0  0  0  0  0  0  0  0  0  0  0
    1.4210    5.1340   -2.2950 H   0  0  0  0  0  0  0  0  0  0  0  0
    1.9430    4.1200   -0.5280 N   0  0  0  0  0  0  0  0  0  0  0  0
    3.0060    5.1210   -0.3300 C   0  0  0  0  0  0  0  0  0  0  0  0
    3.8010    4.6770    0.2820 H   0  0  0  0  0  0  0  0  0  0  0  0
    3.4810    5.3310   -1.2970 H   0  0  0  0  0  0  0  0  0  0  0  0
    2.5780    6.4430    0.3040 C   0  0  0  0  0  0  0  0  0  0  0  0
    2.1560    6.2960    1.3030 H   0  0  0  0  0  0  0  0  0  0  0  0
    1.8410    6.9680   -0.3110 H   0  0  0  0  0  0  0  0  0  0  0  0
    3.4480    7.1000    0.4080 H   0  0  0  0  0  0  0  0  0  0  0  0
    1.3800    3.6720    0.7680 C   0  0  0  0  0  0  0  0  0  0  0  0
    2.1810    3.6220    1.5180 H   0  0  0  0  0  0  0  0  0  0  0  0
    0.6480    4.3960    1.1460 H   0  0  0  0  0  0  0  0  0  0  0  0
    0.7710    2.2840    0.7630 C   0  0  0  0  0  0  0  0  0  0  0  0
   -0.5020    2.1590    1.1760 N   0  0  0  0  0  0  0  0  0  0  0  0
   -1.0470    0.9240    1.1340 C   0  0  0  0  0  0  0  0  0  0  0  0
   -2.4260    0.9040    1.3890 N   0  0  0  0  0  0  0  0  0  0  0  0
   -2.7220    1.7200    1.9100 H   0  0  0  0  0  0  0  0  0  0  0  0
   -3.4410    0.0310    0.9730 C   0  0  0  0  0  0  0  0  0  0  0  0
   -3.4430   -0.5280   -0.3130 C   0  0  0  0  0  0  0  0  0  0  0  0
   -2.6940   -0.2240   -1.0420 H   0  0  0  0  0  0  0  0  0  0  0  0
   -4.3790   -1.4980   -0.6760 C   0  0  0  0  0  0  0  0  0  0  0  0
   -4.3340   -1.9300   -1.6740 H   0  0  0  0  0  0  0  0  0  0  0  0
   -5.3420   -1.9270    0.2430 C   0  0  0  0  0  0  0  0  0  0  0  0
   -5.3770   -1.3350    1.5130 C   0  0  0  0  0  0  0  0  0  0  0  0
   -6.1210   -1.6460    2.2450 H   0  0  0  0  0  0  0  0  0  0  0  0
   -4.4400   -0.3590    1.8700 C   0  0  0  0  0  0  0  0  0  0  0  0
   -4.4670    0.0600    2.8730 H   0  0  0  0  0  0  0  0  0  0  0  0
   -6.2890   -3.0340   -0.1360 C   0  0  0  0  0  0  0  0  0  0  0  0
   -5.6400   -4.2100   -0.3680 F   0  0  0  0  0  0  0  0  0  0  0  0
   -7.2220   -3.3070    0.8190 F   0  0  0  0  0  0  0  0  0  0  0  0
   -6.9910   -2.7610   -1.2710 F   0  0  0  0  0  0  0  0  0  0  0  0
   -0.2860   -0.2210    0.8040 C   0  0  0  0  0  0  0  0  0  0  0  0
   -0.6960   -1.5780    0.9010 C   0  0  0  0  0  0  0  0  0  0  0  0
   -1.6620   -1.8400    1.3230 H   0  0  0  0  0  0  0  0  0  0  0  0
    0.1220   -2.6220    0.4730 C   0  0  0  0  0  0  0  0  0  0  0  0
   -0.2440   -3.6460    0.5290 H   0  0  0  0  0  0  0  0  0  0  0  0
    1.3890   -2.3480   -0.0370 C   0  0  0  0  0  0  0  0  0  0  0  0
    1.8200   -1.0140   -0.0580 C   0  0  0  0  0  0  0  0  0  0  0  0
    2.8160   -0.7810   -0.4350 H   0  0  0  0  0  0  0  0  0  0  0  0
    1.0180    0.0370    0.3720 C   0  0  0  0  0  0  0  0  0  0  0  0
    1.5400    1.2620    0.3490 N   0  0  0  0  0  0  0  0  0  0  0  0
    2.2360   -3.4130   -0.5730 C   0  0  0  0  0  0  0  0  0  0  0  0
    2.1710   -3.5160   -1.9250 N   0  0  0  0  0  0  0  0  0  0  0  0
    2.9170   -4.4700   -2.5190 C   0  0  0  0  0  0  0  0  0  0  0  0
    2.8310   -4.5110   -3.6000 H   0  0  0  0  0  0  0  0  0  0  0  0
    3.7360   -5.3440   -1.8300 C   0  0  0  0  0  0  0  0  0  0  0  0
    4.3160   -6.0950   -2.3550 H   0  0  0  0  0  0  0  0  0  0  0  0
    3.7910   -5.2310   -0.4450 C   0  0  0  0  0  0  0  0  0  0  0  0
    4.4270   -5.9120    0.1190 H   0  0  0  0  0  0  0  0  0  0  0  0
    3.0340   -4.2500    0.2120 C   0  0  0  0  0  0  0  0  0  0  0  0
    3.0750   -4.1160    1.7040 C   0  0  0  0  0  0  0  0  0  0  0  0
    1.8860   -4.4260    2.2920 F   0  0  0  0  0  0  0  0  0  0  0  0
    3.3970   -2.8620    2.1230 F   0  0  0  0  0  0  0  0  0  0  0  0
    3.9940   -4.9390    2.2890 F   0  0  0  0  0  0  0  0  0  0  0  0
  1  2  1  0  0  0  0
  1  3  1  0  0  0  0
  1  4  1  0  0  0  0
  1  5  1  0  0  0  0
  5  6  1  0  0  0  0
  5  7  1  0  0  0  0
  5  8  1  0  0  0  0
  8  9  1  0  0  0  0
  8 16  1  0  0  0  0
  9 10  1  0  0  0  0
  9 11  1  0  0  0  0
  9 12  1  0  0  0  0
 12 13  1  0  0  0  0
 12 14  1  0  0  0  0
 12 15  1  0  0  0  0
 16 17  1  0  0  0  0
 16 18  1  0  0  0  0
 16 19  1  0  0  0  0
 19 20  1  0  0  0  0
 19 47  2  0  0  0  0
 20 21  2  0  0  0  0
 21 22  1  0  0  0  0
 21 38  1  0  0  0  0
 22 23  1  0  0  0  0
 22 24  1  0  0  0  0
 24 25  1  0  0  0  0
 24 32  2  0  0  0  0
 25 26  1  0  0  0  0
 25 27  2  0  0  0  0
 27 28  1  0  0  0  0
 27 29  1  0  0  0  0
 29 30  2  0  0  0  0
 29 34  1  0  0  0  0
 30 31  1  0  0  0  0
 30 32  1  0  0  0  0
 32 33  1  0  0  0  0
 34 35  1  0  0  0  0
 34 36  1  0  0  0  0
 34 37  1  0  0  0  0
 38 39  1  0  0  0  0
 38 46  2  0  0  0  0
 39 40  1  0  0  0  0
 39 41  2  0  0  0  0
 41 42  1  0  0  0  0
 41 43  1  0  0  0  0
 43 44  2  0  0  0  0
 43 48  1  0  0  0  0
 44 45  1  0  0  0  0
 44 46  1  0  0  0  0
 46 47  1  0  0  0  0
 48 49  1  0  0  0  0
 48 56  2  0  0  0  0
 49 50  2  0  0  0  0
 50 51  1  0  0  0  0
 50 52  1  0  0  0  0
 52 53  1  0  0  0  0
 52 54  2  0  0  0  0
 54 55  1  0  0  0  0
 54 56  1  0  0  0  0
 56 57  1  0  0  0  0
 57 58  1  0  0  0  0
 57 59  1  0  0  0  0
 57 60  1  0  0  0  0
M  END
$$$$
CHEMBL497650
  MOE2011           3D

 50 53  0  0  1  0  0  0  0  0999 V2000
   -0.3560   -6.7350    1.2300 C   0  0  0  0  0  0  0  0  0  0  0  0
    0.1500   -7.0980    2.1280 H   0  0  0  0  0  0  0  0  0  0  0  0
    0.0600   -7.2530    0.3610 H   0  0  0  0  0  0  0  0  0  0  0  0
   -1.4260   -6.9480    1.3200 H   0  0  0  0  0  0  0  0  0  0  0  0
   -0.1360   -5.3350    1.1270 O   0  0  0  0  0  0  0  0  0  0  0  0
   -0.7840   -4.7820   -0.0240 C   0  0  0  0  0  0  0  0  0  0  0  0
   -0.4470   -5.3050   -0.9260 H   0  0  0  0  0  0  0  0  0  0  0  0
   -1.8680   -4.9170    0.0750 H   0  0  0  0  0  0  0  0  0  0  0  0
   -0.4640   -3.3130   -0.1770 C   0  0  0  0  0  0  0  0  0  0  0  0
    0.8090   -2.9710   -0.4300 N   0  0  0  0  0  0  0  0  0  0  0  0
    1.0930   -1.6570   -0.5600 C   0  0  0  0  0  0  0  0  0  0  0  0
    2.4640   -1.4000   -0.6580 N   0  0  0  0  0  0  0  0  0  0  0  0
    2.9570   -2.2340   -0.9560 H   0  0  0  0  0  0  0  0  0  0  0  0
    3.2770   -0.3080   -0.3290 C   0  0  0  0  0  0  0  0  0  0  0  0
    4.3950   -0.0180   -1.1190 C   0  0  0  0  0  0  0  0  0  0  0  0
    4.6300   -0.6390   -1.9800 H   0  0  0  0  0  0  0  0  0  0  0  0
    5.2150    1.0790   -0.8310 C   0  0  0  0  0  0  0  0  0  0  0  0
    6.0750    1.2790   -1.4690 H   0  0  0  0  0  0  0  0  0  0  0  0
    4.9330    1.9150    0.2570 C   0  0  0  0  0  0  0  0  0  0  0  0
    3.8240    1.6200    1.0590 C   0  0  0  0  0  0  0  0  0  0  0  0
    3.5860    2.2400    1.9220 H   0  0  0  0  0  0  0  0  0  0  0  0
    3.0050    0.5240    0.7650 C   0  0  0  0  0  0  0  0  0  0  0  0
    2.1600    0.3130    1.4160 H   0  0  0  0  0  0  0  0  0  0  0  0
    5.8260    3.0850    0.5790 C   0  0  0  0  0  0  0  0  0  0  0  0
    6.3570    3.6740   -0.5290 F   0  0  0  0  0  0  0  0  0  0  0  0
    6.8850    2.7320    1.3590 F   0  0  0  0  0  0  0  0  0  0  0  0
    5.1800    4.0790    1.2520 F   0  0  0  0  0  0  0  0  0  0  0  0
    0.0790   -0.6750   -0.5800 C   0  0  0  0  0  0  0  0  0  0  0  0
    0.2340    0.6980   -0.9060 C   0  0  0  0  0  0  0  0  0  0  0  0
    1.2000    1.0940   -1.2040 H   0  0  0  0  0  0  0  0  0  0  0  0
   -0.8520    1.5760   -0.9090 C   0  0  0  0  0  0  0  0  0  0  0  0
   -0.6940    2.6190   -1.1790 H   0  0  0  0  0  0  0  0  0  0  0  0
   -2.1320    1.1180   -0.5940 C   0  0  0  0  0  0  0  0  0  0  0  0
   -2.2810   -0.2490   -0.3080 C   0  0  0  0  0  0  0  0  0  0  0  0
   -3.2750   -0.6440   -0.1000 H   0  0  0  0  0  0  0  0  0  0  0  0
   -1.2130   -1.1450   -0.3150 C   0  0  0  0  0  0  0  0  0  0  0  0
   -1.4800   -2.4360   -0.0940 N   0  0  0  0  0  0  0  0  0  0  0  0
   -3.2830    2.0340   -0.6280 C   0  0  0  0  0  0  0  0  0  0  0  0
   -3.5880    2.4750   -1.8780 N   0  0  0  0  0  0  0  0  0  0  0  0
   -4.6370    3.3130   -2.0190 C   0  0  0  0  0  0  0  0  0  0  0  0
   -4.8400    3.6310   -3.0370 H   0  0  0  0  0  0  0  0  0  0  0  0
   -5.4140    3.7500   -0.9650 C   0  0  0  0  0  0  0  0  0  0  0  0
   -6.2490    4.4220   -1.1300 H   0  0  0  0  0  0  0  0  0  0  0  0
   -5.0890    3.3060    0.3100 C   0  0  0  0  0  0  0  0  0  0  0  0
   -5.6840    3.6450    1.1570 H   0  0  0  0  0  0  0  0  0  0  0  0
   -4.0010    2.4390    0.5020 C   0  0  0  0  0  0  0  0  0  0  0  0
   -3.6420    1.9760    1.8830 C   0  0  0  0  0  0  0  0  0  0  0  0
   -2.3150    2.0840    2.1650 F   0  0  0  0  0  0  0  0  0  0  0  0
   -4.2800    2.6790    2.8650 F   0  0  0  0  0  0  0  0  0  0  0  0
   -3.9740    0.6730    2.0980 F   0  0  0  0  0  0  0  0  0  0  0  0
  1  2  1  0  0  0  0
  1  3  1  0  0  0  0
  1  4  1  0  0  0  0
  1  5  1  0  0  0  0
  5  6  1  0  0  0  0
  6  7  1  0  0  0  0
  6  8  1  0  0  0  0
  6  9  1  0  0  0  0
  9 10  1  0  0  0  0
  9 37  2  0  0  0  0
 10 11  2  0  0  0  0
 11 12  1  0  0  0  0
 11 28  1  0  0  0  0
 12 13  1  0  0  0  0
 12 14  1  0  0  0  0
 14 15  1  0  0  0  0
 14 22  2  0  0  0  0
 15 16  1  0  0  0  0
 15 17  2  0  0  0  0
 17 18  1  0  0  0  0
 17 19  1  0  0  0  0
 19 20  2  0  0  0  0
 19 24  1  0  0  0  0
 20 21  1  0  0  0  0
 20 22  1  0  0  0  0
 22 23  1  0  0  0  0
 24 25  1  0  0  0  0
 24 26  1  0  0  0  0
 24 27  1  0  0  0  0
 28 29  1  0  0  0  0
 28 36  2  0  0  0  0
 29 30  1  0  0  0  0
 29 31  2  0  0  0  0
 31 32  1  0  0  0  0
 31 33  1  0  0  0  0
 33 34  2  0  0  0  0
 33 38  1  0  0  0  0
 34 35  1  0  0  0  0
 34 36  1  0  0  0  0
 36 37  1  0  0  0  0
 38 39  1  0  0  0  0
 38 46  2  0  0  0  0
 39 40  2  0  0  0  0
 40 41  1  0  0  0  0
 40 42  1  0  0  0  0
 42 43  1  0  0  0  0
 42 44  2  0  0  0  0
 44 45  1  0  0  0  0
 44 46  1  0  0  0  0
 46 47  1  0  0  0  0
 47 48  1  0  0  0  0
 47 49  1  0  0  0  0
 47 50  1  0  0  0  0
M  END
$$$$
CHEMBL1093132
  MOE2011           3D

 43 46  0  0  1  0  0  0  0  0999 V2000
    8.0080   -1.8220    0.4680 F   0  0  0  0  0  0  0  0  0  0  0  0
    7.7660   -0.5890   -0.0530 C   0  0  0  0  0  0  0  0  0  0  0  0
    8.4390   -0.5440   -1.2360 F   0  0  0  0  0  0  0  0  0  0  0  0
    8.3990    0.2950    0.7670 F   0  0  0  0  0  0  0  0  0  0  0  0
    6.3060   -0.3100   -0.1980 C   0  0  0  0  0  0  0  0  0  0  0  0
    5.5390    0.1660    0.8630 C   0  0  0  0  0  0  0  0  0  0  0  0
    5.9920    0.3590    1.8330 H   0  0  0  0  0  0  0  0  0  0  0  0
    4.1760    0.3940    0.6810 C   0  0  0  0  0  0  0  0  0  0  0  0
    3.5840    0.7360    1.5220 H   0  0  0  0  0  0  0  0  0  0  0  0
    3.5960    0.1420   -0.5600 C   0  0  0  0  0  0  0  0  0  0  0  0
    2.2390    0.3500   -0.8240 N   0  0  0  0  0  0  0  0  0  0  0  0
    1.9890   -0.0490   -1.7200 H   0  0  0  0  0  0  0  0  0  0  0  0
    1.2140    1.0260   -0.1340 C   0  0  0  0  0  0  0  0  0  0  0  0
    1.4910    2.2080    0.5560 C   0  0  0  0  0  0  0  0  0  0  0  0
    2.4750    2.6610    0.5350 H   0  0  0  0  0  0  0  0  0  0  0  0
    0.4710    2.8350    1.2380 C   0  0  0  0  0  0  0  0  0  0  0  0
    0.6430    3.7630    1.7760 H   0  0  0  0  0  0  0  0  0  0  0  0
   -0.7900    2.3700    1.2870 N   0  0  0  0  0  0  0  0  0  0  0  0
   -1.0800    1.2370    0.6310 C   0  0  0  0  0  0  0  0  0  0  0  0
   -2.3870    0.7620    0.6980 C   0  0  0  0  0  0  0  0  0  0  0  0
   -3.1000    1.3310    1.2930 H   0  0  0  0  0  0  0  0  0  0  0  0
   -2.8000   -0.4190    0.0630 C   0  0  0  0  0  0  0  0  0  0  0  0
   -1.8370   -1.1410   -0.6500 C   0  0  0  0  0  0  0  0  0  0  0  0
   -2.1070   -2.0790   -1.1320 H   0  0  0  0  0  0  0  0  0  0  0  0
   -0.5180   -0.6860   -0.7340 C   0  0  0  0  0  0  0  0  0  0  0  0
    0.1960   -1.2940   -1.2830 H   0  0  0  0  0  0  0  0  0  0  0  0
   -0.1140    0.5120   -0.1010 C   0  0  0  0  0  0  0  0  0  0  0  0
   -4.1730   -0.9310    0.2000 C   0  0  0  0  0  0  0  0  0  0  0  0
   -4.2360   -2.1240    0.8530 N   0  0  0  0  0  0  0  0  0  0  0  0
   -5.4480   -2.6790    1.0610 C   0  0  0  0  0  0  0  0  0  0  0  0
   -5.4380   -3.6260    1.5910 H   0  0  0  0  0  0  0  0  0  0  0  0
   -6.6310   -2.1060    0.6450 C   0  0  0  0  0  0  0  0  0  0  0  0
   -7.5830   -2.5880    0.8380 H   0  0  0  0  0  0  0  0  0  0  0  0
   -6.5630   -0.8950   -0.0310 C   0  0  0  0  0  0  0  0  0  0  0  0
   -7.4860   -0.4300   -0.3750 H   0  0  0  0  0  0  0  0  0  0  0  0
   -5.3210   -0.2840   -0.2740 C   0  0  0  0  0  0  0  0  0  0  0  0
   -5.2690    1.0120   -1.0280 C   0  0  0  0  0  0  0  0  0  0  0  0
   -4.3910    0.9930   -2.0670 F   0  0  0  0  0  0  0  0  0  0  0  0
   -6.4680    1.3630   -1.5770 F   0  0  0  0  0  0  0  0  0  0  0  0
   -4.9100    2.0640   -0.2420 F   0  0  0  0  0  0  0  0  0  0  0  0
    4.3260   -0.3490   -1.5870 N   0  0  0  0  0  0  0  0  0  0  0  0
    5.6480   -0.5600   -1.3900 C   0  0  0  0  0  0  0  0  0  0  0  0
    6.1730   -0.9500   -2.2590 H   0  0  0  0  0  0  0  0  0  0  0  0
  1  2  1  0  0  0  0
  2  3  1  0  0  0  0
  2  4  1  0  0  0  0
  2  5  1  0  0  0  0
  5  6  1  0  0  0  0
  5 42  2  0  0  0  0
  6  7  1  0  0  0  0
  6  8  2  0  0  0  0
  8  9  1  0  0  0  0
  8 10  1  0  0  0  0
 10 11  1  0  0  0  0
 10 41  2  0  0  0  0
 11 12  1  0  0  0  0
 11 13  1  0  0  0  0
 13 14  1  0  0  0  0
 13 27  2  0  0  0  0
 14 15  1  0  0  0  0
 14 16  2  0  0  0  0
 16 17  1  0  0  0  0
 16 18  1  0  0  0  0
 18 19  2  0  0  0  0
 19 20  1  0  0  0  0
 19 27  1  0  0  0  0
 20 21  1  0  0  0  0
 20 22  2  0  0  0  0
 22 23  1  0  0  0  0
 22 28  1  0  0  0  0
 23 24  1  0  0  0  0
 23 25  2  0  0  0  0
 25 26  1  0  0  0  0
 25 27  1  0  0  0  0
 28 29  1  0  0  0  0
 28 36  2  0  0  0  0
 29 30  2  0  0  0  0
 30 31  1  0  0  0  0
 30 32  1  0  0  0  0
 32 33  1  0  0  0  0
 32 34  2  0  0  0  0
 34 35  1  0  0  0  0
 34 36  1  0  0  0  0
 36 37  1  0  0  0  0
 37 38  1  0  0  0  0
 37 39  1  0  0  0  0
 37 40  1  0  0  0  0
 41 42  1  0  0  0  0
 42 43  1  0  0  0  0
M  END
$$$$
CHEMBL456152
  MOE2011           3D

 53 56  0  0  1  0  0  0  0  0999 V2000
    1.3160   -5.3780    1.3980 C   0  0  0  0  0  0  0  0  0  0  0  0
    2.0590   -5.3640    2.1990 H   0  0  0  0  0  0  0  0  0  0  0  0
    1.4140   -6.3190    0.8470 H   0  0  0  0  0  0  0  0  0  0  0  0
    0.3190   -5.3050    1.8440 H   0  0  0  0  0  0  0  0  0  0  0  0
    1.5600   -4.2720    0.5410 O   0  0  0  0  0  0  0  0  0  0  0  0
    0.6310   -4.2270   -0.5440 C   0  0  0  0  0  0  0  0  0  0  0  0
    0.7660   -5.1300   -1.1510 H   0  0  0  0  0  0  0  0  0  0  0  0
   -0.3950   -4.2140   -0.1590 H   0  0  0  0  0  0  0  0  0  0  0  0
    0.9270   -3.0040   -1.4020 C   0  0  0  0  0  0  0  0  0  0  0  0
    2.0010   -2.9360   -1.6130 H   0  0  0  0  0  0  0  0  0  0  0  0
    0.4030   -3.0890   -2.3610 H   0  0  0  0  0  0  0  0  0  0  0  0
    0.4690   -1.7420   -0.7280 C   0  0  0  0  0  0  0  0  0  0  0  0
    1.4000   -0.8990   -0.2660 N   0  0  0  0  0  0  0  0  0  0  0  0
    0.9830    0.2390    0.3260 C   0  0  0  0  0  0  0  0  0  0  0  0
    1.9570    1.1190    0.8420 N   0  0  0  0  0  0  0  0  0  0  0  0
    1.6710    1.6340    1.6610 H   0  0  0  0  0  0  0  0  0  0  0  0
    3.2820    1.3280    0.4240 C   0  0  0  0  0  0  0  0  0  0  0  0
    4.1840    1.9480    1.3000 C   0  0  0  0  0  0  0  0  0  0  0  0
    3.8520    2.2860    2.2790 H   0  0  0  0  0  0  0  0  0  0  0  0
    5.5250    2.1230    0.9480 C   0  0  0  0  0  0  0  0  0  0  0  0
    6.2010    2.5990    1.6570 H   0  0  0  0  0  0  0  0  0  0  0  0
    5.9950    1.6840   -0.2950 C   0  0  0  0  0  0  0  0  0  0  0  0
    5.1000    1.0710   -1.1780 C   0  0  0  0  0  0  0  0  0  0  0  0
    5.4370    0.7180   -2.1510 H   0  0  0  0  0  0  0  0  0  0  0  0
    3.7610    0.8970   -0.8180 C   0  0  0  0  0  0  0  0  0  0  0  0
    3.0930    0.4180   -1.5300 H   0  0  0  0  0  0  0  0  0  0  0  0
    7.4400    1.8370   -0.6810 C   0  0  0  0  0  0  0  0  0  0  0  0
    8.1520    2.6140    0.1810 F   0  0  0  0  0  0  0  0  0  0  0  0
    8.0940    0.6440   -0.7330 F   0  0  0  0  0  0  0  0  0  0  0  0
    7.6000    2.4060   -1.9090 F   0  0  0  0  0  0  0  0  0  0  0  0
   -0.3840    0.5690    0.4160 C   0  0  0  0  0  0  0  0  0  0  0  0
   -0.9120    1.7680    0.9530 C   0  0  0  0  0  0  0  0  0  0  0  0
   -0.2600    2.5490    1.3350 H   0  0  0  0  0  0  0  0  0  0  0  0
   -2.2880    1.9940    0.9800 C   0  0  0  0  0  0  0  0  0  0  0  0
   -2.6690    2.9260    1.3940 H   0  0  0  0  0  0  0  0  0  0  0  0
   -3.1750    1.0390    0.4740 C   0  0  0  0  0  0  0  0  0  0  0  0
   -2.6340   -0.1530   -0.0330 C   0  0  0  0  0  0  0  0  0  0  0  0
   -3.2960   -0.9340   -0.4040 H   0  0  0  0  0  0  0  0  0  0  0  0
   -1.2670   -0.3910   -0.0930 C   0  0  0  0  0  0  0  0  0  0  0  0
   -0.8530   -1.5300   -0.6520 N   0  0  0  0  0  0  0  0  0  0  0  0
   -4.6250    1.2820    0.4900 C   0  0  0  0  0  0  0  0  0  0  0  0
   -5.1190    1.5180    1.7350 N   0  0  0  0  0  0  0  0  0  0  0  0
   -6.4450    1.7320    1.8630 C   0  0  0  0  0  0  0  0  0  0  0  0
   -6.7890    1.9080    2.8780 H   0  0  0  0  0  0  0  0  0  0  0  0
   -7.3260    1.7310    0.8010 C   0  0  0  0  0  0  0  0  0  0  0  0
   -8.3850    1.9060    0.9550 H   0  0  0  0  0  0  0  0  0  0  0  0
   -6.8130    1.5070   -0.4700 C   0  0  0  0  0  0  0  0  0  0  0  0
   -7.4900    1.5130   -1.3230 H   0  0  0  0  0  0  0  0  0  0  0  0
   -5.4380    1.2870   -0.6500 C   0  0  0  0  0  0  0  0  0  0  0  0
   -4.8890    1.0730   -2.0310 C   0  0  0  0  0  0  0  0  0  0  0  0
   -5.7710    1.4210   -3.0130 F   0  0  0  0  0  0  0  0  0  0  0  0
   -4.5740   -0.2280   -2.2780 F   0  0  0  0  0  0  0  0  0  0  0  0
   -3.7670    1.7980   -2.2880 F   0  0  0  0  0  0  0  0  0  0  0  0
  1  2  1  0  0  0  0
  1  3  1  0  0  0  0
  1  4  1  0  0  0  0
  1  5  1  0  0  0  0
  5  6  1  0  0  0  0
  6  7  1  0  0  0  0
  6  8  1  0  0  0  0
  6  9  1  0  0  0  0
  9 10  1  0  0  0  0
  9 11  1  0  0  0  0
  9 12  1  0  0  0  0
 12 13  1  0  0  0  0
 12 40  2  0  0  0  0
 13 14  2  0  0  0  0
 14 15  1  0  0  0  0
 14 31  1  0  0  0  0
 15 16  1  0  0  0  0
 15 17  1  0  0  0  0
 17 18  1  0  0  0  0
 17 25  2  0  0  0  0
 18 19  1  0  0  0  0
 18 20  2  0  0  0  0
 20 21  1  0  0  0  0
 20 22  1  0  0  0  0
 22 23  2  0  0  0  0
 22 27  1  0  0  0  0
 23 24  1  0  0  0  0
 23 25  1  0  0  0  0
 25 26  1  0  0  0  0
 27 28  1  0  0  0  0
 27 29  1  0  0  0  0
 27 30  1  0  0  0  0
 31 32  1  0  0  0  0
 31 39  2  0  0  0  0
 32 33  1  0  0  0  0
 32 34  2  0  0  0  0
 34 35  1  0  0  0  0
 34 36  1  0  0  0  0
 36 37  2  0  0  0  0
 36 41  1  0  0  0  0
 37 38  1  0  0  0  0
 37 39  1  0  0  0  0
 39 40  1  0  0  0  0
 41 42  1  0  0  0  0
 41 49  2  0  0  0  0
 42 43  2  0  0  0  0
 43 44  1  0  0  0  0
 43 45  1  0  0  0  0
 45 46  1  0  0  0  0
 45 47  2  0  0  0  0
 47 48  1  0  0  0  0
 47 49  1  0  0  0  0
 49 50  1  0  0  0  0
 50 51  1  0  0  0  0
 50 52  1  0  0  0  0
 50 53  1  0  0  0  0
M  END
$$$$
CHEMBL446258
  MOE2011           3D

 71 75  0  0  1  0  0  0  0  0999 V2000
   -0.8300    7.1210    1.1540 C   0  0  0  0  0  0  0  0  0  0  0  0
   -1.1520    7.0250    2.1950 H   0  0  0  0  0  0  0  0  0  0  0  0
   -1.4380    7.8940    0.6700 H   0  0  0  0  0  0  0  0  0  0  0  0
    0.2050    7.4800    1.1360 H   0  0  0  0  0  0  0  0  0  0  0  0
   -0.9630    5.8000    0.4080 C   0  0  2  0  0  0  0  0  0  0  0  0
   -2.0210    5.5050    0.4050 H   0  0  0  0  0  0  0  0  0  0  0  0
   -0.1040    4.7040    1.0700 C   0  0  0  0  0  0  0  0  0  0  0  0
   -0.4690    4.5570    2.0920 H   0  0  0  0  0  0  0  0  0  0  0  0
    0.9410    5.0360    1.1260 H   0  0  0  0  0  0  0  0  0  0  0  0
   -0.1870    3.4430    0.3070 N   0  0  0  0  0  0  0  0  0  0  0  0
    0.6560    2.3780    0.8730 C   0  0  0  0  0  0  0  0  0  0  0  0
    0.6100    1.5190    0.1930 H   0  0  0  0  0  0  0  0  0  0  0  0
    1.7080    2.6910    0.9140 H   0  0  0  0  0  0  0  0  0  0  0  0
    0.2020    1.9260    2.2690 C   0  0  0  0  0  0  0  0  0  0  0  0
    0.4320    2.7080    3.0020 H   0  0  0  0  0  0  0  0  0  0  0  0
   -0.8870    1.7900    2.2820 H   0  0  0  0  0  0  0  0  0  0  0  0
    0.8970    0.6350    2.7240 C   0  0  0  0  0  0  0  0  0  0  0  0
    0.6060    0.4160    3.7580 H   0  0  0  0  0  0  0  0  0  0  0  0
    1.9840    0.7830    2.7190 H   0  0  0  0  0  0  0  0  0  0  0  0
    0.5430   -0.5620    1.8820 C   0  0  0  0  0  0  0  0  0  0  0  0
    1.5360   -1.3750    1.5040 N   0  0  0  0  0  0  0  0  0  0  0  0
    1.2150   -2.4400    0.7380 C   0  0  0  0  0  0  0  0  0  0  0  0
    2.2430   -3.3250    0.3480 N   0  0  0  0  0  0  0  0  0  0  0  0
    1.9510   -4.2890    0.2660 H   0  0  0  0  0  0  0  0  0  0  0  0
    3.6120   -3.0980    0.1240 C   0  0  0  0  0  0  0  0  0  0  0  0
    4.4740   -4.1990    0.0050 C   0  0  0  0  0  0  0  0  0  0  0  0
    4.0830   -5.2110    0.0780 H   0  0  0  0  0  0  0  0  0  0  0  0
    5.8470   -4.0260   -0.1970 C   0  0  0  0  0  0  0  0  0  0  0  0
    6.4860   -4.9030   -0.2770 H   0  0  0  0  0  0  0  0  0  0  0  0
    6.3920   -2.7410   -0.2920 C   0  0  0  0  0  0  0  0  0  0  0  0
    5.5410   -1.6370   -0.1700 C   0  0  0  0  0  0  0  0  0  0  0  0
    5.9380   -0.6250   -0.2320 H   0  0  0  0  0  0  0  0  0  0  0  0
    4.1690   -1.8170    0.0340 C   0  0  0  0  0  0  0  0  0  0  0  0
    3.5410   -0.9340    0.1130 H   0  0  0  0  0  0  0  0  0  0  0  0
    7.8700   -2.5410   -0.4800 C   0  0  0  0  0  0  0  0  0  0  0  0
    8.1650   -1.4580   -1.2530 F   0  0  0  0  0  0  0  0  0  0  0  0
    8.4840   -3.6000   -1.0770 F   0  0  0  0  0  0  0  0  0  0  0  0
    8.5200   -2.3470    0.7000 F   0  0  0  0  0  0  0  0  0  0  0  0
   -0.1100   -2.6720    0.3060 C   0  0  0  0  0  0  0  0  0  0  0  0
   -0.5330   -3.7140   -0.5540 C   0  0  0  0  0  0  0  0  0  0  0  0
    0.1760   -4.4290   -0.9630 H   0  0  0  0  0  0  0  0  0  0  0  0
   -1.8710   -3.8300   -0.9350 C   0  0  0  0  0  0  0  0  0  0  0  0
   -2.1620   -4.6270   -1.6180 H   0  0  0  0  0  0  0  0  0  0  0  0
   -2.8280   -2.9210   -0.4740 C   0  0  0  0  0  0  0  0  0  0  0  0
   -2.3900   -1.8910    0.3720 C   0  0  0  0  0  0  0  0  0  0  0  0
   -3.0980   -1.1390    0.7180 H   0  0  0  0  0  0  0  0  0  0  0  0
   -1.0630   -1.7560    0.7660 C   0  0  0  0  0  0  0  0  0  0  0  0
   -0.7470   -0.7320    1.5580 N   0  0  0  0  0  0  0  0  0  0  0  0
   -4.2230   -3.0070   -0.9340 C   0  0  0  0  0  0  0  0  0  0  0  0
   -4.3430   -2.8780   -2.2830 N   0  0  0  0  0  0  0  0  0  0  0  0
   -5.5790   -2.9240   -2.8210 C   0  0  0  0  0  0  0  0  0  0  0  0
   -5.6180   -2.8120   -3.9000 H   0  0  0  0  0  0  0  0  0  0  0  0
   -6.7300   -3.0990   -2.0800 C   0  0  0  0  0  0  0  0  0  0  0  0
   -7.7030   -3.1290   -2.5590 H   0  0  0  0  0  0  0  0  0  0  0  0
   -6.6020   -3.2380   -0.7040 C   0  0  0  0  0  0  0  0  0  0  0  0
   -7.4980   -3.3830   -0.1020 H   0  0  0  0  0  0  0  0  0  0  0  0
   -5.3330   -3.1980   -0.1020 C   0  0  0  0  0  0  0  0  0  0  0  0
   -5.2070   -3.3650    1.3840 C   0  0  0  0  0  0  0  0  0  0  0  0
   -6.3760   -3.7380    1.9820 F   0  0  0  0  0  0  0  0  0  0  0  0
   -4.8300   -2.2190    2.0130 F   0  0  0  0  0  0  0  0  0  0  0  0
   -4.3020   -4.3170    1.7410 F   0  0  0  0  0  0  0  0  0  0  0  0
    0.2130    3.7080   -1.0930 C   0  0  0  0  0  0  0  0  0  0  0  0
    1.2690    4.0060   -1.1270 H   0  0  0  0  0  0  0  0  0  0  0  0
    0.1000    2.7940   -1.6890 H   0  0  0  0  0  0  0  0  0  0  0  0
   -0.6580    4.8130   -1.7120 C   0  0  2  0  0  0  0  0  0  0  0  0
   -1.7120    4.5070   -1.7320 H   0  0  0  0  0  0  0  0  0  0  0  0
   -0.2150    5.1260   -3.1350 C   0  0  0  0  0  0  0  0  0  0  0  0
    0.8190    5.4860   -3.1540 H   0  0  0  0  0  0  0  0  0  0  0  0
   -0.8330    5.9240   -3.5600 H   0  0  0  0  0  0  0  0  0  0  0  0
   -0.2920    4.2440   -3.7790 H   0  0  0  0  0  0  0  0  0  0  0  0
   -0.5430    6.0220   -0.9460 O   0  0  0  0  0  0  0  0  0  0  0  0
  1  2  1  0  0  0  0
  1  3  1  0  0  0  0
  1  4  1  0  0  0  0
  1  5  1  0  0  0  0
  5  6  1  0  0  0  0
  5  7  1  0  0  0  0
  5 71  1  0  0  0  0
  7  8  1  0  0  0  0
  7  9  1  0  0  0  0
  7 10  1  0  0  0  0
 10 11  1  0  0  0  0
 10 62  1  0  0  0  0
 11 12  1  0  0  0  0
 11 13  1  0  0  0  0
 11 14  1  0  0  0  0
 14 15  1  0  0  0  0
 14 16  1  0  0  0  0
 14 17  1  0  0  0  0
 17 18  1  0  0  0  0
 17 19  1  0  0  0  0
 17 20  1  0  0  0  0
 20 21  1  0  0  0  0
 20 48  2  0  0  0  0
 21 22  2  0  0  0  0
 22 23  1  0  0  0  0
 22 39  1  0  0  0  0
 23 24  1  0  0  0  0
 23 25  1  0  0  0  0
 25 26  1  0  0  0  0
 25 33  2  0  0  0  0
 26 27  1  0  0  0  0
 26 28  2  0  0  0  0
 28 29  1  0  0  0  0
 28 30  1  0  0  0  0
 30 31  2  0  0  0  0
 30 35  1  0  0  0  0
 31 32  1  0  0  0  0
 31 33  1  0  0  0  0
 33 34  1  0  0  0  0
 35 36  1  0  0  0  0
 35 37  1  0  0  0  0
 35 38  1  0  0  0  0
 39 40  1  0  0  0  0
 39 47  2  0  0  0  0
 40 41  1  0  0  0  0
 40 42  2  0  0  0  0
 42 43  1  0  0  0  0
 42 44  1  0  0  0  0
 44 45  2  0  0  0  0
 44 49  1  0  0  0  0
 45 46  1  0  0  0  0
 45 47  1  0  0  0  0
 47 48  1  0  0  0  0
 49 50  1  0  0  0  0
 49 57  2  0  0  0  0
 50 51  2  0  0  0  0
 51 52  1  0  0  0  0
 51 53  1  0  0  0  0
 53 54  1  0  0  0  0
 53 55  2  0  0  0  0
 55 56  1  0  0  0  0
 55 57  1  0  0  0  0
 57 58  1  0  0  0  0
 58 59  1  0  0  0  0
 58 60  1  0  0  0  0
 58 61  1  0  0  0  0
 62 63  1  0  0  0  0
 62 64  1  0  0  0  0
 62 65  1  0  0  0  0
 65 66  1  0  0  0  0
 65 67  1  0  0  0  0
 65 71  1  0  0  0  0
 67 68  1  0  0  0  0
 67 69  1  0  0  0  0
 67 70  1  0  0  0  0
M  END
$$$$
CHEMBL456128
  MOE2011           3D

 64 68  0  0  1  0  0  0  0  0999 V2000
    3.2030    5.8940   -1.6600 C   0  0  0  0  0  0  0  0  0  0  0  0
    3.4280    5.6420   -2.7000 H   0  0  0  0  0  0  0  0  0  0  0  0
    4.0780    6.3850   -1.2210 H   0  0  0  0  0  0  0  0  0  0  0  0
    2.3900    6.6290   -1.6440 H   0  0  0  0  0  0  0  0  0  0  0  0
    2.8310    4.6540   -0.8560 C   0  0  2  0  0  0  0  0  0  0  0  0
    3.6940    3.9760   -0.8600 H   0  0  0  0  0  0  0  0  0  0  0  0
    1.5970    3.9530   -1.4600 C   0  0  0  0  0  0  0  0  0  0  0  0
    1.8190    3.6650   -2.4950 H   0  0  0  0  0  0  0  0  0  0  0  0
    0.7690    4.6710   -1.5070 H   0  0  0  0  0  0  0  0  0  0  0  0
    1.1110    2.8090   -0.6660 N   0  0  0  0  0  0  0  0  0  0  0  0
    1.1000    1.5550   -1.4380 C   0  0  0  0  0  0  0  0  0  0  0  0
    0.5890    1.7230   -2.3960 H   0  0  0  0  0  0  0  0  0  0  0  0
    2.1230    1.2380   -1.6770 H   0  0  0  0  0  0  0  0  0  0  0  0
    0.3630    0.4220   -0.7570 C   0  0  0  0  0  0  0  0  0  0  0  0
    1.1010   -0.5320   -0.1770 N   0  0  0  0  0  0  0  0  0  0  0  0
    0.4560   -1.5260    0.4680 C   0  0  0  0  0  0  0  0  0  0  0  0
    1.2450   -2.5300    1.0610 N   0  0  0  0  0  0  0  0  0  0  0  0
    0.8710   -2.9340    1.9070 H   0  0  0  0  0  0  0  0  0  0  0  0
    2.5120   -2.9750    0.6570 C   0  0  0  0  0  0  0  0  0  0  0  0
    3.0010   -2.7880   -0.6380 C   0  0  0  0  0  0  0  0  0  0  0  0
    2.3700   -2.3510   -1.4090 H   0  0  0  0  0  0  0  0  0  0  0  0
    4.3040   -3.1510   -0.9670 C   0  0  0  0  0  0  0  0  0  0  0  0
    4.6740   -2.9890   -1.9760 H   0  0  0  0  0  0  0  0  0  0  0  0
    5.1160   -3.6980    0.0210 C   0  0  0  0  0  0  0  0  0  0  0  0
    4.6670   -3.9170    1.2850 N   0  0  0  0  0  0  0  0  0  0  0  0
    3.3940   -3.5480    1.5670 C   0  0  0  0  0  0  0  0  0  0  0  0
    3.1020   -3.7140    2.6000 H   0  0  0  0  0  0  0  0  0  0  0  0
    6.5360   -4.0730   -0.3280 C   0  0  0  0  0  0  0  0  0  0  0  0
    7.3240   -4.3340    0.7520 F   0  0  0  0  0  0  0  0  0  0  0  0
    7.1850   -3.0940   -1.0240 F   0  0  0  0  0  0  0  0  0  0  0  0
    6.6010   -5.1840   -1.1160 F   0  0  0  0  0  0  0  0  0  0  0  0
   -0.9480   -1.5830    0.5280 C   0  0  0  0  0  0  0  0  0  0  0  0
   -1.7090   -2.6050    1.1480 C   0  0  0  0  0  0  0  0  0  0  0  0
   -1.2270   -3.4560    1.6220 H   0  0  0  0  0  0  0  0  0  0  0  0
   -3.1030   -2.5510    1.1560 C   0  0  0  0  0  0  0  0  0  0  0  0
   -3.6680   -3.3430    1.6450 H   0  0  0  0  0  0  0  0  0  0  0  0
   -3.7660   -1.4860    0.5430 C   0  0  0  0  0  0  0  0  0  0  0  0
   -3.0000   -0.4860   -0.0740 C   0  0  0  0  0  0  0  0  0  0  0  0
   -3.5030    0.3520   -0.5550 H   0  0  0  0  0  0  0  0  0  0  0  0
   -1.6150   -0.5240   -0.1020 C   0  0  0  0  0  0  0  0  0  0  0  0
   -0.9780    0.4590   -0.7400 N   0  0  0  0  0  0  0  0  0  0  0  0
   -5.2260   -1.3930    0.5480 C   0  0  0  0  0  0  0  0  0  0  0  0
   -5.7200   -0.7100    1.6110 N   0  0  0  0  0  0  0  0  0  0  0  0
   -7.0590   -0.5570    1.6860 C   0  0  0  0  0  0  0  0  0  0  0  0
   -7.4110   -0.0030    2.5510 H   0  0  0  0  0  0  0  0  0  0  0  0
   -7.9430   -1.0550    0.7480 C   0  0  0  0  0  0  0  0  0  0  0  0
   -9.0120   -0.9050    0.8560 H   0  0  0  0  0  0  0  0  0  0  0  0
   -7.4220   -1.7500   -0.3370 C   0  0  0  0  0  0  0  0  0  0  0  0
   -8.1010   -2.1500   -1.0890 H   0  0  0  0  0  0  0  0  0  0  0  0
   -6.0360   -1.9260   -0.4580 C   0  0  0  0  0  0  0  0  0  0  0  0
   -5.4520   -2.6720   -1.6210 C   0  0  0  0  0  0  0  0  0  0  0  0
   -6.3780   -2.9990   -2.5670 F   0  0  0  0  0  0  0  0  0  0  0  0
   -4.8800   -3.8520   -1.2500 F   0  0  0  0  0  0  0  0  0  0  0  0
   -4.4900   -1.9730   -2.2840 F   0  0  0  0  0  0  0  0  0  0  0  0
    1.8300    2.6930    0.6120 C   0  0  0  0  0  0  0  0  0  0  0  0
    1.3030    2.0100    1.2870 H   0  0  0  0  0  0  0  0  0  0  0  0
    2.8310    2.2730    0.4420 H   0  0  0  0  0  0  0  0  0  0  0  0
    1.9760    4.0620    1.3110 C   0  0  2  0  0  0  0  0  0  0  0  0
    2.6260    3.9330    2.1850 H   0  0  0  0  0  0  0  0  0  0  0  0
    0.6390    4.6140    1.7990 C   0  0  0  0  0  0  0  0  0  0  0  0
   -0.0260    4.8560    0.9630 H   0  0  0  0  0  0  0  0  0  0  0  0
    0.7940    5.5480    2.3510 H   0  0  0  0  0  0  0  0  0  0  0  0
    0.1310    3.9030    2.4570 H   0  0  0  0  0  0  0  0  0  0  0  0
    2.5920    5.0700    0.4930 O   0  0  0  0  0  0  0  0  0  0  0  0
  1  2  1  0  0  0  0
  1  3  1  0  0  0  0
  1  4  1  0  0  0  0
  1  5  1  0  0  0  0
  5  6  1  0  0  0  0
  5  7  1  0  0  0  0
  5 64  1  0  0  0  0
  7  8  1  0  0  0  0
  7  9  1  0  0  0  0
  7 10  1  0  0  0  0
 10 11  1  0  0  0  0
 10 55  1  0  0  0  0
 11 12  1  0  0  0  0
 11 13  1  0  0  0  0
 11 14  1  0  0  0  0
 14 15  1  0  0  0  0
 14 41  2  0  0  0  0
 15 16  2  0  0  0  0
 16 17  1  0  0  0  0
 16 32  1  0  0  0  0
 17 18  1  0  0  0  0
 17 19  1  0  0  0  0
 19 20  1  0  0  0  0
 19 26  2  0  0  0  0
 20 21  1  0  0  0  0
 20 22  2  0  0  0  0
 22 23  1  0  0  0  0
 22 24  1  0  0  0  0
 24 25  2  0  0  0  0
 24 28  1  0  0  0  0
 25 26  1  0  0  0  0
 26 27  1  0  0  0  0
 28 29  1  0  0  0  0
 28 30  1  0  0  0  0
 28 31  1  0  0  0  0
 32 33  1  0  0  0  0
 32 40  2  0  0  0  0
 33 34  1  0  0  0  0
 33 35  2  0  0  0  0
 35 36  1  0  0  0  0
 35 37  1  0  0  0  0
 37 38  2  0  0  0  0
 37 42  1  0  0  0  0
 38 39  1  0  0  0  0
 38 40  1  0  0  0  0
 40 41  1  0  0  0  0
 42 43  1  0  0  0  0
 42 50  2  0  0  0  0
 43 44  2  0  0  0  0
 44 45  1  0  0  0  0
 44 46  1  0  0  0  0
 46 47  1  0  0  0  0
 46 48  2  0  0  0  0
 48 49  1  0  0  0  0
 48 50  1  0  0  0  0
 50 51  1  0  0  0  0
 51 52  1  0  0  0  0
 51 53  1  0  0  0  0
 51 54  1  0  0  0  0
 55 56  1  0  0  0  0
 55 57  1  0  0  0  0
 55 58  1  0  0  0  0
 58 59  1  0  0  0  0
 58 60  1  0  0  0  0
 58 64  1  0  0  0  0
 60 61  1  0  0  0  0
 60 62  1  0  0  0  0
 60 63  1  0  0  0  0
M  END
$$$$
CHEMBL458058
  MOE2011           3D

 59 63  0  0  1  0  0  0  0  0999 V2000
    6.8800    3.9410    1.8000 F   0  0  0  0  0  0  0  0  0  0  0  0
    6.8840    3.2080    0.6520 C   0  0  0  0  0  0  0  0  0  0  0  0
    7.5710    3.9520   -0.2600 F   0  0  0  0  0  0  0  0  0  0  0  0
    7.6640    2.1200    0.9060 F   0  0  0  0  0  0  0  0  0  0  0  0
    5.5000    2.8310    0.2020 C   0  0  0  0  0  0  0  0  0  0  0  0
    5.0050    3.2330   -1.0430 C   0  0  0  0  0  0  0  0  0  0  0  0
    5.6180    3.8320   -1.7140 H   0  0  0  0  0  0  0  0  0  0  0  0
    3.7160    2.8680   -1.4450 C   0  0  0  0  0  0  0  0  0  0  0  0
    3.3640    3.1930   -2.4210 H   0  0  0  0  0  0  0  0  0  0  0  0
    2.8930    2.0920   -0.6170 C   0  0  0  0  0  0  0  0  0  0  0  0
    1.6130    1.7320   -1.0680 N   0  0  0  0  0  0  0  0  0  0  0  0
    1.3050    2.1790   -1.9190 H   0  0  0  0  0  0  0  0  0  0  0  0
    0.7030    0.7900   -0.5460 C   0  0  0  0  0  0  0  0  0  0  0  0
    1.1960   -0.3270    0.0260 N   0  0  0  0  0  0  0  0  0  0  0  0
    0.3210   -1.2260    0.4990 C   0  0  0  0  0  0  0  0  0  0  0  0
    0.8650   -2.4820    1.1580 C   0  0  0  0  0  0  0  0  0  0  0  0
    0.0410   -3.0380    1.6240 H   0  0  0  0  0  0  0  0  0  0  0  0
    1.5130   -2.1360    1.9740 H   0  0  0  0  0  0  0  0  0  0  0  0
    1.6390   -3.3660    0.2650 N   0  0  0  0  0  0  0  0  0  0  0  0
    2.3850   -4.3730    1.0410 C   0  0  0  0  0  0  0  0  0  0  0  0
    3.2460   -3.8940    1.5200 H   0  0  0  0  0  0  0  0  0  0  0  0
    1.7520   -4.7980    1.8300 H   0  0  0  0  0  0  0  0  0  0  0  0
    2.8710   -5.5070    0.1340 C   0  0  0  0  0  0  0  0  0  0  0  0
    3.4810   -6.2130    0.7070 H   0  0  0  0  0  0  0  0  0  0  0  0
    3.4990   -5.1200   -0.6770 H   0  0  0  0  0  0  0  0  0  0  0  0
    1.7930   -6.2490   -0.4500 O   0  0  0  0  0  0  0  0  0  0  0  0
    0.5810   -5.4950   -0.5610 C   0  0  0  0  0  0  0  0  0  0  0  0
    0.0110   -5.9150   -1.3960 H   0  0  0  0  0  0  0  0  0  0  0  0
   -0.0100   -5.6580    0.3480 H   0  0  0  0  0  0  0  0  0  0  0  0
    0.8240   -3.9980   -0.7920 C   0  0  0  0  0  0  0  0  0  0  0  0
   -0.1350   -3.4910   -0.9410 H   0  0  0  0  0  0  0  0  0  0  0  0
    1.3830   -3.8830   -1.7290 H   0  0  0  0  0  0  0  0  0  0  0  0
   -1.0150   -1.0790    0.4600 N   0  0  0  0  0  0  0  0  0  0  0  0
   -1.5030    0.0460   -0.0720 C   0  0  0  0  0  0  0  0  0  0  0  0
   -2.8810    0.2310   -0.0790 C   0  0  0  0  0  0  0  0  0  0  0  0
   -3.5020   -0.5690    0.3220 H   0  0  0  0  0  0  0  0  0  0  0  0
   -3.4860    1.4030   -0.5640 C   0  0  0  0  0  0  0  0  0  0  0  0
   -2.6580    2.3930   -1.0990 C   0  0  0  0  0  0  0  0  0  0  0  0
   -3.0890    3.3100   -1.4960 H   0  0  0  0  0  0  0  0  0  0  0  0
   -1.2740    2.2250   -1.1160 C   0  0  0  0  0  0  0  0  0  0  0  0
   -0.6680    3.0360   -1.5130 H   0  0  0  0  0  0  0  0  0  0  0  0
   -0.6800    1.0480   -0.6010 C   0  0  0  0  0  0  0  0  0  0  0  0
   -4.9430    1.5990   -0.5220 C   0  0  0  0  0  0  0  0  0  0  0  0
   -5.5030    1.7610   -1.7510 N   0  0  0  0  0  0  0  0  0  0  0  0
   -6.8390    1.9360   -1.8220 C   0  0  0  0  0  0  0  0  0  0  0  0
   -7.2380    2.0530   -2.8250 H   0  0  0  0  0  0  0  0  0  0  0  0
   -7.6670    1.9670   -0.7170 C   0  0  0  0  0  0  0  0  0  0  0  0
   -8.7360    2.1080   -0.8260 H   0  0  0  0  0  0  0  0  0  0  0  0
   -7.0850    1.8180    0.5360 C   0  0  0  0  0  0  0  0  0  0  0  0
   -7.7200    1.8480    1.4210 H   0  0  0  0  0  0  0  0  0  0  0  0
   -5.6980    1.6410    0.6560 C   0  0  0  0  0  0  0  0  0  0  0  0
   -5.0770    1.4990    2.0160 C   0  0  0  0  0  0  0  0  0  0  0  0
   -3.9290    2.2130    2.1710 F   0  0  0  0  0  0  0  0  0  0  0  0
   -5.8980    1.9180    3.0220 F   0  0  0  0  0  0  0  0  0  0  0  0
   -4.7680    0.2080    2.3150 F   0  0  0  0  0  0  0  0  0  0  0  0
    3.3970    1.6980    0.6280 C   0  0  0  0  0  0  0  0  0  0  0  0
    2.7880    1.1050    1.3060 H   0  0  0  0  0  0  0  0  0  0  0  0
    4.6830    2.0610    1.0360 C   0  0  0  0  0  0  0  0  0  0  0  0
    5.0410    1.7340    2.0110 H   0  0  0  0  0  0  0  0  0  0  0  0
  1  2  1  0  0  0  0
  2  3  1  0  0  0  0
  2  4  1  0  0  0  0
  2  5  1  0  0  0  0
  5  6  1  0  0  0  0
  5 58  2  0  0  0  0
  6  7  1  0  0  0  0
  6  8  2  0  0  0  0
  8  9  1  0  0  0  0
  8 10  1  0  0  0  0
 10 11  1  0  0  0  0
 10 56  2  0  0  0  0
 11 12  1  0  0  0  0
 11 13  1  0  0  0  0
 13 14  1  0  0  0  0
 13 42  2  0  0  0  0
 14 15  2  0  0  0  0
 15 16  1  0  0  0  0
 15 33  1  0  0  0  0
 16 17  1  0  0  0  0
 16 18  1  0  0  0  0
 16 19  1  0  0  0  0
 19 20  1  0  0  0  0
 19 30  1  0  0  0  0
 20 21  1  0  0  0  0
 20 22  1  0  0  0  0
 20 23  1  0  0  0  0
 23 24  1  0  0  0  0
 23 25  1  0  0  0  0
 23 26  1  0  0  0  0
 26 27  1  0  0  0  0
 27 28  1  0  0  0  0
 27 29  1  0  0  0  0
 27 30  1  0  0  0  0
 30 31  1  0  0  0  0
 30 32  1  0  0  0  0
 33 34  2  0  0  0  0
 34 35  1  0  0  0  0
 34 42  1  0  0  0  0
 35 36  1  0  0  0  0
 35 37  2  0  0  0  0
 37 38  1  0  0  0  0
 37 43  1  0  0  0  0
 38 39  1  0  0  0  0
 38 40  2  0  0  0  0
 40 41  1  0  0  0  0
 40 42  1  0  0  0  0
 43 44  1  0  0  0  0
 43 51  2  0  0  0  0
 44 45  2  0  0  0  0
 45 46  1  0  0  0  0
 45 47  1  0  0  0  0
 47 48  1  0  0  0  0
 47 49  2  0  0  0  0
 49 50  1  0  0  0  0
 49 51  1  0  0  0  0
 51 52  1  0  0  0  0
 52 53  1  0  0  0  0
 52 54  1  0  0  0  0
 52 55  1  0  0  0  0
 56 57  1  0  0  0  0
 56 58  1  0  0  0  0
 58 59  1  0  0  0  0
M  END
$$$$
CHEMBL1089119
  MOE2011           3D

 42 45  0  0  1  0  0  0  0  0999 V2000
    7.8070   -1.3270   -1.6020 F   0  0  0  0  0  0  0  0  0  0  0  0
    7.6430   -0.3300   -0.6880 C   0  0  0  0  0  0  0  0  0  0  0  0
    8.3270    0.7400   -1.1800 F   0  0  0  0  0  0  0  0  0  0  0  0
    8.3180   -0.7280    0.4240 F   0  0  0  0  0  0  0  0  0  0  0  0
    6.2070   -0.0260   -0.4040 C   0  0  0  0  0  0  0  0  0  0  0  0
    5.7840    1.2360    0.0080 C   0  0  0  0  0  0  0  0  0  0  0  0
    6.4960    2.0520    0.1180 H   0  0  0  0  0  0  0  0  0  0  0  0
    4.4350    1.4570    0.2840 C   0  0  0  0  0  0  0  0  0  0  0  0
    4.1100    2.4400    0.6100 H   0  0  0  0  0  0  0  0  0  0  0  0
    3.5230    0.4100    0.1500 C   0  0  0  0  0  0  0  0  0  0  0  0
    2.1700    0.6590    0.4540 N   0  0  0  0  0  0  0  0  0  0  0  0
    1.9060    1.6310    0.3940 H   0  0  0  0  0  0  0  0  0  0  0  0
    1.1370   -0.2430    0.7920 C   0  0  0  0  0  0  0  0  0  0  0  0
    1.4360   -1.4980    1.3170 C   0  0  0  0  0  0  0  0  0  0  0  0
    2.4550   -1.8080    1.5160 H   0  0  0  0  0  0  0  0  0  0  0  0
    0.4010   -2.3550    1.6100 C   0  0  0  0  0  0  0  0  0  0  0  0
    0.5900   -3.3390    2.0280 H   0  0  0  0  0  0  0  0  0  0  0  0
   -0.8940   -2.0540    1.4090 N   0  0  0  0  0  0  0  0  0  0  0  0
   -1.2170   -0.8740    0.8850 C   0  0  0  0  0  0  0  0  0  0  0  0
   -2.5160   -0.6440    0.6780 N   0  0  0  0  0  0  0  0  0  0  0  0
   -2.9250    0.5150    0.1120 C   0  0  0  0  0  0  0  0  0  0  0  0
   -2.0280    1.5100   -0.2380 C   0  0  0  0  0  0  0  0  0  0  0  0
   -2.3690    2.4390   -0.6850 H   0  0  0  0  0  0  0  0  0  0  0  0
   -0.6750    1.2870   -0.0230 C   0  0  0  0  0  0  0  0  0  0  0  0
    0.0190    2.0630   -0.3290 H   0  0  0  0  0  0  0  0  0  0  0  0
   -0.2310    0.0770    0.5510 C   0  0  0  0  0  0  0  0  0  0  0  0
   -4.3760    0.6590   -0.1030 C   0  0  0  0  0  0  0  0  0  0  0  0
   -4.8540    1.9110    0.1560 N   0  0  0  0  0  0  0  0  0  0  0  0
   -6.1780    2.1330    0.0220 C   0  0  0  0  0  0  0  0  0  0  0  0
   -6.5030    3.1440    0.2510 H   0  0  0  0  0  0  0  0  0  0  0  0
   -7.0800    1.1660   -0.3700 C   0  0  0  0  0  0  0  0  0  0  0  0
   -8.1360    1.3920   -0.4600 H   0  0  0  0  0  0  0  0  0  0  0  0
   -6.5880   -0.1010   -0.6530 C   0  0  0  0  0  0  0  0  0  0  0  0
   -7.2810   -0.8770   -0.9760 H   0  0  0  0  0  0  0  0  0  0  0  0
   -5.2150   -0.3770   -0.5360 C   0  0  0  0  0  0  0  0  0  0  0  0
   -4.7070   -1.7480   -0.8900 C   0  0  0  0  0  0  0  0  0  0  0  0
   -3.5550   -1.7430   -1.6160 F   0  0  0  0  0  0  0  0  0  0  0  0
   -5.5970   -2.4370   -1.6680 F   0  0  0  0  0  0  0  0  0  0  0  0
   -4.5030   -2.5460    0.1920 F   0  0  0  0  0  0  0  0  0  0  0  0
    3.9290   -0.8220   -0.2340 N   0  0  0  0  0  0  0  0  0  0  0  0
    5.2420   -1.0140   -0.5010 C   0  0  0  0  0  0  0  0  0  0  0  0
    5.4940   -2.0280   -0.8050 H   0  0  0  0  0  0  0  0  0  0  0  0
  1  2  1  0  0  0  0
  2  3  1  0  0  0  0
  2  4  1  0  0  0  0
  2  5  1  0  0  0  0
  5  6  1  0  0  0  0
  5 41  2  0  0  0  0
  6  7  1  0  0  0  0
  6  8  2  0  0  0  0
  8  9  1  0  0  0  0
  8 10  1  0  0  0  0
 10 11  1  0  0  0  0
 10 40  2  0  0  0  0
 11 12  1  0  0  0  0
 11 13  1  0  0  0  0
 13 14  1  0  0  0  0
 13 26  2  0  0  0  0
 14 15  1  0  0  0  0
 14 16  2  0  0  0  0
 16 17  1  0  0  0  0
 16 18  1  0  0  0  0
 18 19  2  0  0  0  0
 19 20  1  0  0  0  0
 19 26  1  0  0  0  0
 20 21  2  0  0  0  0
 21 22  1  0  0  0  0
 21 27  1  0  0  0  0
 22 23  1  0  0  0  0
 22 24  2  0  0  0  0
 24 25  1  0  0  0  0
 24 26  1  0  0  0  0
 27 28  1  0  0  0  0
 27 35  2  0  0  0  0
 28 29  2  0  0  0  0
 29 30  1  0  0  0  0
 29 31  1  0  0  0  0
 31 32  1  0  0  0  0
 31 33  2  0  0  0  0
 33 34  1  0  0  0  0
 33 35  1  0  0  0  0
 35 36  1  0  0  0  0
 36 37  1  0  0  0  0
 36 38  1  0  0  0  0
 36 39  1  0  0  0  0
 40 41  1  0  0  0  0
 41 42  1  0  0  0  0
M  END
$$$$
CHEMBL456571
  MOE2011           3D

 42 45  0  0  1  0  0  0  0  0999 V2000
   -8.1410    0.4540    1.4920 F   0  0  0  0  0  0  0  0  0  0  0  0
   -7.8470    0.2300    0.1810 C   0  0  0  0  0  0  0  0  0  0  0  0
   -8.4860   -0.9240   -0.1540 F   0  0  0  0  0  0  0  0  0  0  0  0
   -8.4740    1.2200   -0.5120 F   0  0  0  0  0  0  0  0  0  0  0  0
   -6.3800    0.1730   -0.0970 C   0  0  0  0  0  0  0  0  0  0  0  0
   -5.8630    0.3900   -1.3720 C   0  0  0  0  0  0  0  0  0  0  0  0
   -6.5220    0.6240   -2.2060 H   0  0  0  0  0  0  0  0  0  0  0  0
   -4.4880    0.2990   -1.5850 C   0  0  0  0  0  0  0  0  0  0  0  0
   -4.0910    0.4580   -2.5820 H   0  0  0  0  0  0  0  0  0  0  0  0
   -3.6430   -0.0100   -0.5180 C   0  0  0  0  0  0  0  0  0  0  0  0
   -2.2640   -0.1230   -0.7750 N   0  0  0  0  0  0  0  0  0  0  0  0
   -1.9350    0.3380   -1.6070 H   0  0  0  0  0  0  0  0  0  0  0  0
   -1.2940   -0.8200   -0.0290 C   0  0  0  0  0  0  0  0  0  0  0  0
   -1.6860   -1.9040    0.6710 N   0  0  0  0  0  0  0  0  0  0  0  0
   -0.7500   -2.5410    1.3740 C   0  0  0  0  0  0  0  0  0  0  0  0
   -1.0700   -3.4080    1.9400 H   0  0  0  0  0  0  0  0  0  0  0  0
    0.5460   -2.2170    1.4450 N   0  0  0  0  0  0  0  0  0  0  0  0
    0.9390   -1.1430    0.7540 C   0  0  0  0  0  0  0  0  0  0  0  0
    2.2810   -0.7710    0.8210 C   0  0  0  0  0  0  0  0  0  0  0  0
    2.9400   -1.3700    1.4510 H   0  0  0  0  0  0  0  0  0  0  0  0
    2.7970    0.3470    0.1460 C   0  0  0  0  0  0  0  0  0  0  0  0
    1.9020    1.1150   -0.6070 C   0  0  0  0  0  0  0  0  0  0  0  0
    2.2520    2.0090   -1.1200 H   0  0  0  0  0  0  0  0  0  0  0  0
    0.5520    0.7640   -0.6910 C   0  0  0  0  0  0  0  0  0  0  0  0
   -0.1030    1.4080   -1.2700 H   0  0  0  0  0  0  0  0  0  0  0  0
    0.0500   -0.3770   -0.0170 C   0  0  0  0  0  0  0  0  0  0  0  0
    4.2040    0.7630    0.2830 C   0  0  0  0  0  0  0  0  0  0  0  0
    4.3390    1.9990    0.8400 N   0  0  0  0  0  0  0  0  0  0  0  0
    5.5830    2.4820    1.0370 C   0  0  0  0  0  0  0  0  0  0  0  0
    5.6300    3.4670    1.4900 H   0  0  0  0  0  0  0  0  0  0  0  0
    6.7310    1.7960    0.7010 C   0  0  0  0  0  0  0  0  0  0  0  0
    7.7110    2.2240    0.8810 H   0  0  0  0  0  0  0  0  0  0  0  0
    6.5900    0.5430    0.1190 C   0  0  0  0  0  0  0  0  0  0  0  0
    7.4850   -0.0110   -0.1640 H   0  0  0  0  0  0  0  0  0  0  0  0
    5.3120    0.0040   -0.1100 C   0  0  0  0  0  0  0  0  0  0  0  0
    5.1840   -1.3400   -0.7660 C   0  0  0  0  0  0  0  0  0  0  0  0
    4.7770   -2.3100    0.0970 F   0  0  0  0  0  0  0  0  0  0  0  0
    6.3590   -1.7930   -1.2930 F   0  0  0  0  0  0  0  0  0  0  0  0
    4.3000   -1.3510   -1.8010 F   0  0  0  0  0  0  0  0  0  0  0  0
   -4.1430   -0.2250    0.7210 N   0  0  0  0  0  0  0  0  0  0  0  0
   -5.4790   -0.1360    0.9060 C   0  0  0  0  0  0  0  0  0  0  0  0
   -5.8040   -0.3300    1.9260 H   0  0  0  0  0  0  0  0  0  0  0  0
  1  2  1  0  0  0  0
  2  3  1  0  0  0  0
  2  4  1  0  0  0  0
  2  5  1  0  0  0  0
  5  6  1  0  0  0  0
  5 41  2  0  0  0  0
  6  7  1  0  0  0  0
  6  8  2  0  0  0  0
  8  9  1  0  0  0  0
  8 10  1  0  0  0  0
 10 11  1  0  0  0  0
 10 40  2  0  0  0  0
 11 12  1  0  0  0  0
 11 13  1  0  0  0  0
 13 14  1  0  0  0  0
 13 26  2  0  0  0  0
 14 15  2  0  0  0  0
 15 16  1  0  0  0  0
 15 17  1  0  0  0  0
 17 18  2  0  0  0  0
 18 19  1  0  0  0  0
 18 26  1  0  0  0  0
 19 20  1  0  0  0  0
 19 21  2  0  0  0  0
 21 22  1  0  0  0  0
 21 27  1  0  0  0  0
 22 23  1  0  0  0  0
 22 24  2  0  0  0  0
 24 25  1  0  0  0  0
 24 26  1  0  0  0  0
 27 28  1  0  0  0  0
 27 35  2  0  0  0  0
 28 29  2  0  0  0  0
 29 30  1  0  0  0  0
 29 31  1  0  0  0  0
 31 32  1  0  0  0  0
 31 33  2  0  0  0  0
 33 34  1  0  0  0  0
 33 35  1  0  0  0  0
 35 36  1  0  0  0  0
 36 37  1  0  0  0  0
 36 38  1  0  0  0  0
 36 39  1  0  0  0  0
 40 41  1  0  0  0  0
 41 42  1  0  0  0  0
M  END
$$$$
CHEMBL456570
  MOE2011           3D

 65 69  0  0  1  0  0  0  0  0999 V2000
    5.4890    6.5920    0.8240 F   0  0  0  0  0  0  0  0  0  0  0  0
    5.1680    5.9230   -0.3190 C   0  0  0  0  0  0  0  0  0  0  0  0
    6.2990    5.2600   -0.6900 F   0  0  0  0  0  0  0  0  0  0  0  0
    4.9650    6.8790   -1.2670 F   0  0  0  0  0  0  0  0  0  0  0  0
    3.9800    5.0080   -0.1610 C   0  0  0  0  0  0  0  0  0  0  0  0
    2.9800    5.2860    0.7790 C   0  0  0  0  0  0  0  0  0  0  0  0
    3.0590    6.1590    1.4230 H   0  0  0  0  0  0  0  0  0  0  0  0
    1.8700    4.4440    0.9060 C   0  0  0  0  0  0  0  0  0  0  0  0
    1.1150    4.6780    1.6540 H   0  0  0  0  0  0  0  0  0  0  0  0
    1.7260    3.3080    0.1000 C   0  0  0  0  0  0  0  0  0  0  0  0
    0.6050    2.4870    0.2660 N   0  0  0  0  0  0  0  0  0  0  0  0
   -0.2640    2.9780    0.4480 H   0  0  0  0  0  0  0  0  0  0  0  0
    0.3540    1.1190    0.1310 C   0  0  0  0  0  0  0  0  0  0  0  0
   -0.9360    0.8520   -0.1680 N   0  0  0  0  0  0  0  0  0  0  0  0
   -1.2590   -0.4170   -0.4490 C   0  0  0  0  0  0  0  0  0  0  0  0
   -2.6960   -0.7110   -0.7810 C   0  0  0  0  0  0  0  0  0  0  0  0
   -3.1280    0.1640   -1.2790 H   0  0  0  0  0  0  0  0  0  0  0  0
   -2.7380   -1.5410   -1.4960 H   0  0  0  0  0  0  0  0  0  0  0  0
   -3.4820   -1.0610    0.4850 C   0  0  0  0  0  0  0  0  0  0  0  0
   -3.3990   -0.2480    1.2150 H   0  0  0  0  0  0  0  0  0  0  0  0
   -3.0280   -1.9390    0.9630 H   0  0  0  0  0  0  0  0  0  0  0  0
   -4.9550   -1.3830    0.1960 C   0  0  0  0  0  0  0  0  0  0  0  0
   -5.4500   -1.7020    1.1230 H   0  0  0  0  0  0  0  0  0  0  0  0
   -4.9690   -2.2490   -0.4800 H   0  0  0  0  0  0  0  0  0  0  0  0
   -5.6860   -0.2700   -0.4210 N   0  0  0  0  0  0  0  0  0  0  0  0
   -5.9640    0.8440    0.5080 C   0  0  0  0  0  0  0  0  0  0  0  0
   -5.3060    0.8340    1.3820 H   0  0  0  0  0  0  0  0  0  0  0  0
   -5.7430    1.7710   -0.0360 H   0  0  0  0  0  0  0  0  0  0  0  0
   -7.4260    0.8980    0.9750 C   0  0  0  0  0  0  0  0  0  0  0  0
   -7.5770    1.7580    1.6360 H   0  0  0  0  0  0  0  0  0  0  0  0
   -7.6850    0.0000    1.5480 H   0  0  0  0  0  0  0  0  0  0  0  0
   -8.3550    1.0250   -0.1070 O   0  0  0  0  0  0  0  0  0  0  0  0
   -7.9000    0.4080   -1.3180 C   0  0  0  0  0  0  0  0  0  0  0  0
   -8.7840    0.0460   -1.8530 H   0  0  0  0  0  0  0  0  0  0  0  0
   -7.4350    1.1800   -1.9430 H   0  0  0  0  0  0  0  0  0  0  0  0
   -6.9280   -0.7480   -1.0600 C   0  0  0  0  0  0  0  0  0  0  0  0
   -6.6790   -1.2360   -2.0090 H   0  0  0  0  0  0  0  0  0  0  0  0
   -7.4280   -1.4880   -0.4200 H   0  0  0  0  0  0  0  0  0  0  0  0
   -0.3990   -1.4450   -0.4220 N   0  0  0  0  0  0  0  0  0  0  0  0
    0.8570   -1.1930   -0.0450 C   0  0  0  0  0  0  0  0  0  0  0  0
    1.7260   -2.2750    0.0570 C   0  0  0  0  0  0  0  0  0  0  0  0
    1.3450   -3.2640   -0.1990 H   0  0  0  0  0  0  0  0  0  0  0  0
    3.0470   -2.1480    0.5120 C   0  0  0  0  0  0  0  0  0  0  0  0
    3.4880   -0.8780    0.8810 C   0  0  0  0  0  0  0  0  0  0  0  0
    4.4920   -0.7390    1.2790 H   0  0  0  0  0  0  0  0  0  0  0  0
    2.6370    0.2240    0.7690 C   0  0  0  0  0  0  0  0  0  0  0  0
    3.0060    1.1850    1.1140 H   0  0  0  0  0  0  0  0  0  0  0  0
    1.3120    0.0920    0.2760 C   0  0  0  0  0  0  0  0  0  0  0  0
    3.9140   -3.3230    0.6630 C   0  0  0  0  0  0  0  0  0  0  0  0
    4.0510   -3.7300    1.9530 N   0  0  0  0  0  0  0  0  0  0  0  0
    4.8180   -4.8130    2.1960 C   0  0  0  0  0  0  0  0  0  0  0  0
    4.8940   -5.0980    3.2410 H   0  0  0  0  0  0  0  0  0  0  0  0
    5.4680   -5.5290    1.2110 C   0  0  0  0  0  0  0  0  0  0  0  0
    6.0720   -6.3960    1.4580 H   0  0  0  0  0  0  0  0  0  0  0  0
    5.3260   -5.1040   -0.1040 C   0  0  0  0  0  0  0  0  0  0  0  0
    5.8320   -5.6530   -0.8970 H   0  0  0  0  0  0  0  0  0  0  0  0
    4.5410   -3.9780   -0.4010 C   0  0  0  0  0  0  0  0  0  0  0  0
    4.3830   -3.5160   -1.8190 C   0  0  0  0  0  0  0  0  0  0  0  0
    4.6330   -2.1890   -1.9860 F   0  0  0  0  0  0  0  0  0  0  0  0
    3.1290   -3.7340   -2.3030 F   0  0  0  0  0  0  0  0  0  0  0  0
    5.2220   -4.1540   -2.6860 F   0  0  0  0  0  0  0  0  0  0  0  0
    2.7250    3.0390   -0.8430 C   0  0  0  0  0  0  0  0  0  0  0  0
    2.6340    2.1820   -1.5070 H   0  0  0  0  0  0  0  0  0  0  0  0
    3.8370    3.8780   -0.9770 C   0  0  0  0  0  0  0  0  0  0  0  0
    4.5910    3.6430   -1.7270 H   0  0  0  0  0  0  0  0  0  0  0  0
  1  2  1  0  0  0  0
  2  3  1  0  0  0  0
  2  4  1  0  0  0  0
  2  5  1  0  0  0  0
  5  6  1  0  0  0  0
  5 64  2  0  0  0  0
  6  7  1  0  0  0  0
  6  8  2  0  0  0  0
  8  9  1  0  0  0  0
  8 10  1  0  0  0  0
 10 11  1  0  0  0  0
 10 62  2  0  0  0  0
 11 12  1  0  0  0  0
 11 13  1  0  0  0  0
 13 14  1  0  0  0  0
 13 48  2  0  0  0  0
 14 15  2  0  0  0  0
 15 16  1  0  0  0  0
 15 39  1  0  0  0  0
 16 17  1  0  0  0  0
 16 18  1  0  0  0  0
 16 19  1  0  0  0  0
 19 20  1  0  0  0  0
 19 21  1  0  0  0  0
 19 22  1  0  0  0  0
 22 23  1  0  0  0  0
 22 24  1  0  0  0  0
 22 25  1  0  0  0  0
 25 26  1  0  0  0  0
 25 36  1  0  0  0  0
 26 27  1  0  0  0  0
 26 28  1  0  0  0  0
 26 29  1  0  0  0  0
 29 30  1  0  0  0  0
 29 31  1  0  0  0  0
 29 32  1  0  0  0  0
 32 33  1  0  0  0  0
 33 34  1  0  0  0  0
 33 35  1  0  0  0  0
 33 36  1  0  0  0  0
 36 37  1  0  0  0  0
 36 38  1  0  0  0  0
 39 40  2  0  0  0  0
 40 41  1  0  0  0  0
 40 48  1  0  0  0  0
 41 42  1  0  0  0  0
 41 43  2  0  0  0  0
 43 44  1  0  0  0  0
 43 49  1  0  0  0  0
 44 45  1  0  0  0  0
 44 46  2  0  0  0  0
 46 47  1  0  0  0  0
 46 48  1  0  0  0  0
 49 50  1  0  0  0  0
 49 57  2  0  0  0  0
 50 51  2  0  0  0  0
 51 52  1  0  0  0  0
 51 53  1  0  0  0  0
 53 54  1  0  0  0  0
 53 55  2  0  0  0  0
 55 56  1  0  0  0  0
 55 57  1  0  0  0  0
 57 58  1  0  0  0  0
 58 59  1  0  0  0  0
 58 60  1  0  0  0  0
 58 61  1  0  0  0  0
 62 63  1  0  0  0  0
 62 64  1  0  0  0  0
 64 65  1  0  0  0  0
M  END
$$$$
CHEMBL497649
  MOE2011           3D

 47 50  0  0  1  0  0  0  0  0999 V2000
    1.5870   -4.5690   -0.1700 O   0  0  0  0  0  0  0  0  0  0  0  0
    1.8430   -5.4670    0.1030 H   0  0  0  0  0  0  0  0  0  0  0  0
    0.9180   -3.9730    0.9410 C   0  0  0  0  0  0  0  0  0  0  0  0
    0.0360   -4.5790    1.1730 H   0  0  0  0  0  0  0  0  0  0  0  0
    1.5910   -4.0000    1.8050 H   0  0  0  0  0  0  0  0  0  0  0  0
    0.5080   -2.5400    0.6810 C   0  0  0  0  0  0  0  0  0  0  0  0
    1.4690   -1.6030    0.6640 N   0  0  0  0  0  0  0  0  0  0  0  0
    1.0880   -0.3170    0.5230 C   0  0  0  0  0  0  0  0  0  0  0  0
    2.0730    0.6960    0.5610 N   0  0  0  0  0  0  0  0  0  0  0  0
    1.7470    1.5650    0.9570 H   0  0  0  0  0  0  0  0  0  0  0  0
    3.4340    0.6870    0.2100 C   0  0  0  0  0  0  0  0  0  0  0  0
    4.0630   -0.3900   -0.4220 C   0  0  0  0  0  0  0  0  0  0  0  0
    3.5050   -1.2870   -0.6760 H   0  0  0  0  0  0  0  0  0  0  0  0
    5.4230   -0.3410   -0.7550 C   0  0  0  0  0  0  0  0  0  0  0  0
    5.8750   -1.1990   -1.2490 H   0  0  0  0  0  0  0  0  0  0  0  0
    6.1880    0.7920   -0.4570 C   0  0  0  0  0  0  0  0  0  0  0  0
    5.5660    1.8770    0.1690 C   0  0  0  0  0  0  0  0  0  0  0  0
    6.1340    2.7750    0.4070 H   0  0  0  0  0  0  0  0  0  0  0  0
    4.2090    1.8220    0.4980 C   0  0  0  0  0  0  0  0  0  0  0  0
    3.7590    2.6840    0.9860 H   0  0  0  0  0  0  0  0  0  0  0  0
    7.6460    0.8680   -0.8230 C   0  0  0  0  0  0  0  0  0  0  0  0
    7.8670    1.6620   -1.9070 F   0  0  0  0  0  0  0  0  0  0  0  0
    8.4120    1.3810    0.1790 F   0  0  0  0  0  0  0  0  0  0  0  0
    8.1940   -0.3410   -1.1270 F   0  0  0  0  0  0  0  0  0  0  0  0
   -0.2700    0.0460    0.3650 C   0  0  0  0  0  0  0  0  0  0  0  0
   -0.7510    1.3660    0.1750 C   0  0  0  0  0  0  0  0  0  0  0  0
   -0.0690    2.2070    0.0860 H   0  0  0  0  0  0  0  0  0  0  0  0
   -2.1190    1.6330    0.1060 C   0  0  0  0  0  0  0  0  0  0  0  0
   -2.4560    2.6630   -0.0020 H   0  0  0  0  0  0  0  0  0  0  0  0
   -3.0510    0.5970    0.2020 C   0  0  0  0  0  0  0  0  0  0  0  0
   -2.5580   -0.7130    0.3420 C   0  0  0  0  0  0  0  0  0  0  0  0
   -3.2590   -1.5430    0.4290 H   0  0  0  0  0  0  0  0  0  0  0  0
   -1.1930   -1.0060    0.4200 C   0  0  0  0  0  0  0  0  0  0  0  0
   -0.8100   -2.2800    0.5730 N   0  0  0  0  0  0  0  0  0  0  0  0
   -4.4910    0.9070    0.2360 C   0  0  0  0  0  0  0  0  0  0  0  0
   -4.8480    1.6390    1.3270 N   0  0  0  0  0  0  0  0  0  0  0  0
   -6.1470    1.9730    1.4780 C   0  0  0  0  0  0  0  0  0  0  0  0
   -6.3740    2.5500    2.3690 H   0  0  0  0  0  0  0  0  0  0  0  0
   -7.1350    1.6180    0.5840 C   0  0  0  0  0  0  0  0  0  0  0  0
   -8.1670    1.9070    0.7490 H   0  0  0  0  0  0  0  0  0  0  0  0
   -6.7640    0.8870   -0.5370 C   0  0  0  0  0  0  0  0  0  0  0  0
   -7.5280    0.6060   -1.2610 H   0  0  0  0  0  0  0  0  0  0  0  0
   -5.4200    0.5250   -0.7370 C   0  0  0  0  0  0  0  0  0  0  0  0
   -5.0320   -0.2400   -1.9650 C   0  0  0  0  0  0  0  0  0  0  0  0
   -3.9410    0.2710   -2.5980 F   0  0  0  0  0  0  0  0  0  0  0  0
   -6.0160   -0.2730   -2.9100 F   0  0  0  0  0  0  0  0  0  0  0  0
   -4.7420   -1.5430   -1.6970 F   0  0  0  0  0  0  0  0  0  0  0  0
  1  2  1  0  0  0  0
  1  3  1  0  0  0  0
  3  4  1  0  0  0  0
  3  5  1  0  0  0  0
  3  6  1  0  0  0  0
  6  7  1  0  0  0  0
  6 34  2  0  0  0  0
  7  8  2  0  0  0  0
  8  9  1  0  0  0  0
  8 25  1  0  0  0  0
  9 10  1  0  0  0  0
  9 11  1  0  0  0  0
 11 12  1  0  0  0  0
 11 19  2  0  0  0  0
 12 13  1  0  0  0  0
 12 14  2  0  0  0  0
 14 15  1  0  0  0  0
 14 16  1  0  0  0  0
 16 17  2  0  0  0  0
 16 21  1  0  0  0  0
 17 18  1  0  0  0  0
 17 19  1  0  0  0  0
 19 20  1  0  0  0  0
 21 22  1  0  0  0  0
 21 23  1  0  0  0  0
 21 24  1  0  0  0  0
 25 26  1  0  0  0  0
 25 33  2  0  0  0  0
 26 27  1  0  0  0  0
 26 28  2  0  0  0  0
 28 29  1  0  0  0  0
 28 30  1  0  0  0  0
 30 31  2  0  0  0  0
 30 35  1  0  0  0  0
 31 32  1  0  0  0  0
 31 33  1  0  0  0  0
 33 34  1  0  0  0  0
 35 36  1  0  0  0  0
 35 43  2  0  0  0  0
 36 37  2  0  0  0  0
 37 38  1  0  0  0  0
 37 39  1  0  0  0  0
 39 40  1  0  0  0  0
 39 41  2  0  0  0  0
 41 42  1  0  0  0  0
 41 43  1  0  0  0  0
 43 44  1  0  0  0  0
 44 45  1  0  0  0  0
 44 46  1  0  0  0  0
 44 47  1  0  0  0  0
M  END
$$$$
CHEMBL456961
  MOE2011           3D

 52 55  0  0  1  0  0  0  0  0999 V2000
    2.8770    5.3950    0.9430 C   0  0  0  0  0  0  0  0  0  0  0  0
    3.0480    6.4530    1.1610 H   0  0  0  0  0  0  0  0  0  0  0  0
    3.2020    5.2020   -0.0840 H   0  0  0  0  0  0  0  0  0  0  0  0
    3.5100    4.7900    1.6010 H   0  0  0  0  0  0  0  0  0  0  0  0
    1.4130    5.0400    1.1330 C   0  0  0  0  0  0  0  0  0  0  0  0
    0.7760    5.5880    0.4310 H   0  0  0  0  0  0  0  0  0  0  0  0
    1.1070    5.3290    2.1440 H   0  0  0  0  0  0  0  0  0  0  0  0
    1.1880    3.6370    1.0190 O   0  0  0  0  0  0  0  0  0  0  0  0
    1.2740    3.1530   -0.3240 C   0  0  0  0  0  0  0  0  0  0  0  0
    0.7380    3.8200   -1.0090 H   0  0  0  0  0  0  0  0  0  0  0  0
    2.3250    3.1040   -0.6280 H   0  0  0  0  0  0  0  0  0  0  0  0
    0.6530    1.7810   -0.4060 C   0  0  0  0  0  0  0  0  0  0  0  0
    1.4750    0.7280   -0.5110 N   0  0  0  0  0  0  0  0  0  0  0  0
    0.9220   -0.5020   -0.5580 C   0  0  0  0  0  0  0  0  0  0  0  0
    1.7880   -1.6070   -0.6940 N   0  0  0  0  0  0  0  0  0  0  0  0
    1.3750   -2.4240   -1.1190 H   0  0  0  0  0  0  0  0  0  0  0  0
    3.1530   -1.7150   -0.3890 C   0  0  0  0  0  0  0  0  0  0  0  0
    3.8920   -2.7870   -0.8940 C   0  0  0  0  0  0  0  0  0  0  0  0
    3.4140   -3.5530   -1.5010 H   0  0  0  0  0  0  0  0  0  0  0  0
    5.2610   -2.8850   -0.6440 C   0  0  0  0  0  0  0  0  0  0  0  0
    5.8270   -3.7200   -1.0480 H   0  0  0  0  0  0  0  0  0  0  0  0
    5.8840   -1.8960    0.1140 C   0  0  0  0  0  0  0  0  0  0  0  0
    5.1950   -0.8500    0.6320 N   0  0  0  0  0  0  0  0  0  0  0  0
    3.8660   -0.7850    0.3640 C   0  0  0  0  0  0  0  0  0  0  0  0
    3.3810    0.0770    0.8110 H   0  0  0  0  0  0  0  0  0  0  0  0
    7.3660   -1.9960    0.3890 C   0  0  0  0  0  0  0  0  0  0  0  0
    7.6610   -2.9850    1.2820 F   0  0  0  0  0  0  0  0  0  0  0  0
    7.9240   -0.8600    0.8940 F   0  0  0  0  0  0  0  0  0  0  0  0
    8.0860   -2.2910   -0.7330 F   0  0  0  0  0  0  0  0  0  0  0  0
   -0.4750   -0.6930   -0.4730 C   0  0  0  0  0  0  0  0  0  0  0  0
   -1.1510   -1.9410   -0.4670 C   0  0  0  0  0  0  0  0  0  0  0  0
   -0.6010   -2.8780   -0.4950 H   0  0  0  0  0  0  0  0  0  0  0  0
   -2.5470   -2.0070   -0.4310 C   0  0  0  0  0  0  0  0  0  0  0  0
   -3.0290   -2.9820   -0.4690 H   0  0  0  0  0  0  0  0  0  0  0  0
   -3.3090   -0.8370   -0.3860 C   0  0  0  0  0  0  0  0  0  0  0  0
   -2.6210    0.3890   -0.3620 C   0  0  0  0  0  0  0  0  0  0  0  0
   -3.1940    1.3160   -0.3360 H   0  0  0  0  0  0  0  0  0  0  0  0
   -1.2350    0.4810   -0.3980 C   0  0  0  0  0  0  0  0  0  0  0  0
   -0.6860    1.6970   -0.3690 N   0  0  0  0  0  0  0  0  0  0  0  0
   -4.7780   -0.8520   -0.4550 C   0  0  0  0  0  0  0  0  0  0  0  0
   -5.2500   -0.2370   -1.5730 N   0  0  0  0  0  0  0  0  0  0  0  0
   -6.5850   -0.1950   -1.7630 C   0  0  0  0  0  0  0  0  0  0  0  0
   -6.9060    0.3040   -2.6730 H   0  0  0  0  0  0  0  0  0  0  0  0
   -7.5000   -0.7370   -0.8850 C   0  0  0  0  0  0  0  0  0  0  0  0
   -8.5650   -0.6800   -1.0820 H   0  0  0  0  0  0  0  0  0  0  0  0
   -7.0130   -1.3530    0.2610 C   0  0  0  0  0  0  0  0  0  0  0  0
   -7.7200   -1.7790    0.9720 H   0  0  0  0  0  0  0  0  0  0  0  0
   -5.6300   -1.4120    0.5020 C   0  0  0  0  0  0  0  0  0  0  0  0
   -5.1200   -2.0510    1.7590 C   0  0  0  0  0  0  0  0  0  0  0  0
   -4.4940   -3.2390    1.5270 F   0  0  0  0  0  0  0  0  0  0  0  0
   -6.1080   -2.3320    2.6590 F   0  0  0  0  0  0  0  0  0  0  0  0
   -4.2280   -1.2750    2.4320 F   0  0  0  0  0  0  0  0  0  0  0  0
  1  2  1  0  0  0  0
  1  3  1  0  0  0  0
  1  4  1  0  0  0  0
  1  5  1  0  0  0  0
  5  6  1  0  0  0  0
  5  7  1  0  0  0  0
  5  8  1  0  0  0  0
  8  9  1  0  0  0  0
  9 10  1  0  0  0  0
  9 11  1  0  0  0  0
  9 12  1  0  0  0  0
 12 13  1  0  0  0  0
 12 39  2  0  0  0  0
 13 14  2  0  0  0  0
 14 15  1  0  0  0  0
 14 30  1  0  0  0  0
 15 16  1  0  0  0  0
 15 17  1  0  0  0  0
 17 18  1  0  0  0  0
 17 24  2  0  0  0  0
 18 19  1  0  0  0  0
 18 20  2  0  0  0  0
 20 21  1  0  0  0  0
 20 22  1  0  0  0  0
 22 23  2  0  0  0  0
 22 26  1  0  0  0  0
 23 24  1  0  0  0  0
 24 25  1  0  0  0  0
 26 27  1  0  0  0  0
 26 28  1  0  0  0  0
 26 29  1  0  0  0  0
 30 31  1  0  0  0  0
 30 38  2  0  0  0  0
 31 32  1  0  0  0  0
 31 33  2  0  0  0  0
 33 34  1  0  0  0  0
 33 35  1  0  0  0  0
 35 36  2  0  0  0  0
 35 40  1  0  0  0  0
 36 37  1  0  0  0  0
 36 38  1  0  0  0  0
 38 39  1  0  0  0  0
 40 41  1  0  0  0  0
 40 48  2  0  0  0  0
 41 42  2  0  0  0  0
 42 43  1  0  0  0  0
 42 44  1  0  0  0  0
 44 45  1  0  0  0  0
 44 46  2  0  0  0  0
 46 47  1  0  0  0  0
 46 48  1  0  0  0  0
 48 49  1  0  0  0  0
 49 50  1  0  0  0  0
 49 51  1  0  0  0  0
 49 52  1  0  0  0  0
M  END
$$$$
CHEMBL456764
  MOE2011           3D

 64 68  0  0  1  0  0  0  0  0999 V2000
    8.5360   -0.2330    0.3630 F   0  0  0  0  0  0  0  0  0  0  0  0
    7.5530   -0.3600   -0.5720 C   0  0  0  0  0  0  0  0  0  0  0  0
    7.9670   -1.3470   -1.4150 F   0  0  0  0  0  0  0  0  0  0  0  0
    7.5840    0.7910   -1.3000 F   0  0  0  0  0  0  0  0  0  0  0  0
    6.1950   -0.6400    0.0170 C   0  0  0  0  0  0  0  0  0  0  0  0
    6.0520   -1.0630    1.3450 C   0  0  0  0  0  0  0  0  0  0  0  0
    6.9270   -1.1870    1.9810 H   0  0  0  0  0  0  0  0  0  0  0  0
    4.7830   -1.3180    1.8780 C   0  0  0  0  0  0  0  0  0  0  0  0
    4.7010   -1.6240    2.9180 H   0  0  0  0  0  0  0  0  0  0  0  0
    3.6310   -1.1580    1.1000 C   0  0  0  0  0  0  0  0  0  0  0  0
    2.3700   -1.3690    1.6740 N   0  0  0  0  0  0  0  0  0  0  0  0
    2.2970   -2.1710    2.2890 H   0  0  0  0  0  0  0  0  0  0  0  0
    1.1180   -0.7660    1.4950 C   0  0  0  0  0  0  0  0  0  0  0  0
    0.0830   -1.5900    1.7620 N   0  0  0  0  0  0  0  0  0  0  0  0
   -1.1510   -1.1580    1.4530 C   0  0  0  0  0  0  0  0  0  0  0  0
   -2.3190   -2.0880    1.7230 C   0  0  0  0  0  0  0  0  0  0  0  0
   -3.2500   -1.5110    1.7690 H   0  0  0  0  0  0  0  0  0  0  0  0
   -2.1740   -2.4940    2.7320 H   0  0  0  0  0  0  0  0  0  0  0  0
   -2.4530   -3.2320    0.8040 N   0  0  3  0  0  0  0  0  0  0  0  0
   -3.1700   -3.8630    1.1560 H   0  0  0  0  0  0  0  0  0  0  0  0
   -2.7360   -2.8620   -0.5910 C   0  0  0  0  0  0  0  0  0  0  0  0
   -2.0010   -2.1210   -0.9270 H   0  0  0  0  0  0  0  0  0  0  0  0
   -2.5470   -4.1090   -1.4760 C   0  0  0  0  0  0  0  0  0  0  0  0
   -2.5410   -3.7950   -2.5290 H   0  0  0  0  0  0  0  0  0  0  0  0
   -1.5660   -4.5640   -1.2890 H   0  0  0  0  0  0  0  0  0  0  0  0
   -3.6430   -5.1590   -1.2850 C   0  0  0  0  0  0  0  0  0  0  0  0
   -3.4950   -5.9750   -2.0020 H   0  0  0  0  0  0  0  0  0  0  0  0
   -3.5670   -5.6040   -0.2860 H   0  0  0  0  0  0  0  0  0  0  0  0
   -5.0340   -4.5620   -1.4750 C   0  0  0  0  0  0  0  0  0  0  0  0
   -5.7940   -5.3170   -1.2460 H   0  0  0  0  0  0  0  0  0  0  0  0
   -5.1680   -4.2860   -2.5280 H   0  0  0  0  0  0  0  0  0  0  0  0
   -5.2530   -3.3300   -0.6020 C   0  0  0  0  0  0  0  0  0  0  0  0
   -5.2990   -3.6270    0.4530 H   0  0  0  0  0  0  0  0  0  0  0  0
   -6.2240   -2.8820   -0.8430 H   0  0  0  0  0  0  0  0  0  0  0  0
   -4.1500   -2.2920   -0.8080 C   0  0  0  0  0  0  0  0  0  0  0  0
   -4.3330   -1.4280   -0.1610 H   0  0  0  0  0  0  0  0  0  0  0  0
   -4.2170   -1.9120   -1.8360 H   0  0  0  0  0  0  0  0  0  0  0  0
   -1.4200    0.0440    0.9130 N   0  0  0  0  0  0  0  0  0  0  0  0
   -0.4040    0.8950    0.7390 C   0  0  0  0  0  0  0  0  0  0  0  0
   -0.6880    2.1670    0.2400 C   0  0  0  0  0  0  0  0  0  0  0  0
   -1.7190    2.3720   -0.0460 H   0  0  0  0  0  0  0  0  0  0  0  0
    0.2870    3.1680    0.0900 C   0  0  0  0  0  0  0  0  0  0  0  0
    1.5950    2.8430    0.4590 C   0  0  0  0  0  0  0  0  0  0  0  0
    2.3890    3.5830    0.3690 H   0  0  0  0  0  0  0  0  0  0  0  0
    1.9060    1.5700    0.9390 C   0  0  0  0  0  0  0  0  0  0  0  0
    2.9310    1.3850    1.2470 H   0  0  0  0  0  0  0  0  0  0  0  0
    0.9190    0.5590    1.0500 C   0  0  0  0  0  0  0  0  0  0  0  0
   -0.0100    4.5000   -0.4710 C   0  0  0  0  0  0  0  0  0  0  0  0
    0.7800    4.8100   -1.5380 N   0  0  0  0  0  0  0  0  0  0  0  0
    0.5930    5.9970   -2.1520 C   0  0  0  0  0  0  0  0  0  0  0  0
    1.2430    6.1850   -3.0010 H   0  0  0  0  0  0  0  0  0  0  0  0
   -0.3490    6.9230   -1.7550 C   0  0  0  0  0  0  0  0  0  0  0  0
   -0.4650    7.8630   -2.2820 H   0  0  0  0  0  0  0  0  0  0  0  0
   -1.1360    6.6140   -0.6530 C   0  0  0  0  0  0  0  0  0  0  0  0
   -1.8770    7.3380   -0.3150 H   0  0  0  0  0  0  0  0  0  0  0  0
   -0.9700    5.3920    0.0220 C   0  0  0  0  0  0  0  0  0  0  0  0
   -1.8110    5.1000    1.2300 C   0  0  0  0  0  0  0  0  0  0  0  0
   -1.1140    4.5540    2.2630 F   0  0  0  0  0  0  0  0  0  0  0  0
   -2.8310    4.2400    0.9600 F   0  0  0  0  0  0  0  0  0  0  0  0
   -2.4060    6.2150    1.7480 F   0  0  0  0  0  0  0  0  0  0  0  0
    3.7820   -0.7550   -0.2330 C   0  0  0  0  0  0  0  0  0  0  0  0
    2.9100   -0.6460   -0.8740 H   0  0  0  0  0  0  0  0  0  0  0  0
    5.0470   -0.5010   -0.7720 C   0  0  0  0  0  0  0  0  0  0  0  0
    5.1270   -0.1900   -1.8120 H   0  0  0  0  0  0  0  0  0  0  0  0
  1  2  1  0  0  0  0
  2  3  1  0  0  0  0
  2  4  1  0  0  0  0
  2  5  1  0  0  0  0
  5  6  1  0  0  0  0
  5 63  2  0  0  0  0
  6  7  1  0  0  0  0
  6  8  2  0  0  0  0
  8  9  1  0  0  0  0
  8 10  1  0  0  0  0
 10 11  1  0  0  0  0
 10 61  2  0  0  0  0
 11 12  1  0  0  0  0
 11 13  1  0  0  0  0
 13 14  1  0  0  0  0
 13 47  2  0  0  0  0
 14 15  2  0  0  0  0
 15 16  1  0  0  0  0
 15 38  1  0  0  0  0
 16 17  1  0  0  0  0
 16 18  1  0  0  0  0
 16 19  1  0  0  0  0
 19 20  1  0  0  0  0
 19 21  1  0  0  0  0
 21 22  1  0  0  0  0
 21 23  1  0  0  0  0
 21 35  1  0  0  0  0
 23 24  1  0  0  0  0
 23 25  1  0  0  0  0
 23 26  1  0  0  0  0
 26 27  1  0  0  0  0
 26 28  1  0  0  0  0
 26 29  1  0  0  0  0
 29 30  1  0  0  0  0
 29 31  1  0  0  0  0
 29 32  1  0  0  0  0
 32 33  1  0  0  0  0
 32 34  1  0  0  0  0
 32 35  1  0  0  0  0
 35 36  1  0  0  0  0
 35 37  1  0  0  0  0
 38 39  2  0  0  0  0
 39 40  1  0  0  0  0
 39 47  1  0  0  0  0
 40 41  1  0  0  0  0
 40 42  2  0  0  0  0
 42 43  1  0  0  0  0
 42 48  1  0  0  0  0
 43 44  1  0  0  0  0
 43 45  2  0  0  0  0
 45 46  1  0  0  0  0
 45 47  1  0  0  0  0
 48 49  1  0  0  0  0
 48 56  2  0  0  0  0
 49 50  2  0  0  0  0
 50 51  1  0  0  0  0
 50 52  1  0  0  0  0
 52 53  1  0  0  0  0
 52 54  2  0  0  0  0
 54 55  1  0  0  0  0
 54 56  1  0  0  0  0
 56 57  1  0  0  0  0
 57 58  1  0  0  0  0
 57 59  1  0  0  0  0
 57 60  1  0  0  0  0
 61 62  1  0  0  0  0
 61 63  1  0  0  0  0
 63 64  1  0  0  0  0
M  END
$$$$
CHEMBL1089118
  MOE2011           3D

 43 46  0  0  1  0  0  0  0  0999 V2000
    6.5900    1.7380    1.3710 F   0  0  0  0  0  0  0  0  0  0  0  0
    5.7590    1.9360    0.3100 C   0  0  0  0  0  0  0  0  0  0  0  0
    6.5690    2.2020   -0.7520 F   0  0  0  0  0  0  0  0  0  0  0  0
    5.0930    3.0960    0.5680 F   0  0  0  0  0  0  0  0  0  0  0  0
    4.8370    0.7730    0.0810 C   0  0  0  0  0  0  0  0  0  0  0  0
    3.8180    0.5040    1.0010 C   0  0  0  0  0  0  0  0  0  0  0  0
    3.6880    1.1320    1.8800 H   0  0  0  0  0  0  0  0  0  0  0  0
    2.9490   -0.5670    0.7920 C   0  0  0  0  0  0  0  0  0  0  0  0
    2.1630   -0.7480    1.5220 H   0  0  0  0  0  0  0  0  0  0  0  0
    3.0790   -1.3980   -0.3290 C   0  0  0  0  0  0  0  0  0  0  0  0
    2.1560   -2.4220   -0.6060 N   0  0  0  0  0  0  0  0  0  0  0  0
    2.4980   -3.1800   -1.1850 H   0  0  0  0  0  0  0  0  0  0  0  0
    0.8250   -2.5600   -0.1550 C   0  0  0  0  0  0  0  0  0  0  0  0
    0.4680   -3.7720    0.4300 C   0  0  0  0  0  0  0  0  0  0  0  0
    1.1640   -4.6000    0.4850 H   0  0  0  0  0  0  0  0  0  0  0  0
   -0.7810   -3.8720    0.9950 C   0  0  0  0  0  0  0  0  0  0  0  0
   -1.1080   -4.7870    1.4810 H   0  0  0  0  0  0  0  0  0  0  0  0
   -1.6740   -2.8640    1.0140 N   0  0  0  0  0  0  0  0  0  0  0  0
   -1.3720   -1.7040    0.4300 C   0  0  0  0  0  0  0  0  0  0  0  0
   -2.3050   -0.7480    0.4600 N   0  0  0  0  0  0  0  0  0  0  0  0
   -2.0950    0.4420   -0.1470 C   0  0  0  0  0  0  0  0  0  0  0  0
   -0.9130    0.7080   -0.8200 C   0  0  0  0  0  0  0  0  0  0  0  0
   -0.7470    1.6620   -1.3100 H   0  0  0  0  0  0  0  0  0  0  0  0
    0.0670   -0.2740   -0.8500 C   0  0  0  0  0  0  0  0  0  0  0  0
    0.9840   -0.0700   -1.3960 H   0  0  0  0  0  0  0  0  0  0  0  0
   -0.1300   -1.5060   -0.1950 C   0  0  0  0  0  0  0  0  0  0  0  0
   -3.1680    1.4520   -0.0250 C   0  0  0  0  0  0  0  0  0  0  0  0
   -2.6990    2.7330    0.0590 N   0  0  0  0  0  0  0  0  0  0  0  0
   -3.5860    3.7370    0.2170 C   0  0  0  0  0  0  0  0  0  0  0  0
   -3.1530    4.7300    0.2840 H   0  0  0  0  0  0  0  0  0  0  0  0
   -4.9490    3.5470    0.2940 C   0  0  0  0  0  0  0  0  0  0  0  0
   -5.6240    4.3850    0.4250 H   0  0  0  0  0  0  0  0  0  0  0  0
   -5.4270    2.2480    0.1920 C   0  0  0  0  0  0  0  0  0  0  0  0
   -6.5020    2.0760    0.2400 H   0  0  0  0  0  0  0  0  0  0  0  0
   -4.5400    1.1690    0.0170 C   0  0  0  0  0  0  0  0  0  0  0  0
   -5.1000   -0.2190   -0.1290 C   0  0  0  0  0  0  0  0  0  0  0  0
   -5.0080   -0.9650    1.0040 F   0  0  0  0  0  0  0  0  0  0  0  0
   -4.5370   -0.9380   -1.1380 F   0  0  0  0  0  0  0  0  0  0  0  0
   -6.4370   -0.2040   -0.4270 F   0  0  0  0  0  0  0  0  0  0  0  0
    4.1100   -1.1340   -1.2370 C   0  0  0  0  0  0  0  0  0  0  0  0
    4.2270   -1.7470   -2.1280 H   0  0  0  0  0  0  0  0  0  0  0  0
    4.9820   -0.0620   -1.0350 C   0  0  0  0  0  0  0  0  0  0  0  0
    5.7670    0.1270   -1.7650 H   0  0  0  0  0  0  0  0  0  0  0  0
  1  2  1  0  0  0  0
  2  3  1  0  0  0  0
  2  4  1  0  0  0  0
  2  5  1  0  0  0  0
  5  6  1  0  0  0  0
  5 42  2  0  0  0  0
  6  7  1  0  0  0  0
  6  8  2  0  0  0  0
  8  9  1  0  0  0  0
  8 10  1  0  0  0  0
 10 11  1  0  0  0  0
 10 40  2  0  0  0  0
 11 12  1  0  0  0  0
 11 13  1  0  0  0  0
 13 14  1  0  0  0  0
 13 26  2  0  0  0  0
 14 15  1  0  0  0  0
 14 16  2  0  0  0  0
 16 17  1  0  0  0  0
 16 18  1  0  0  0  0
 18 19  2  0  0  0  0
 19 20  1  0  0  0  0
 19 26  1  0  0  0  0
 20 21  2  0  0  0  0
 21 22  1  0  0  0  0
 21 27  1  0  0  0  0
 22 23  1  0  0  0  0
 22 24  2  0  0  0  0
 24 25  1  0  0  0  0
 24 26  1  0  0  0  0
 27 28  1  0  0  0  0
 27 35  2  0  0  0  0
 28 29  2  0  0  0  0
 29 30  1  0  0  0  0
 29 31  1  0  0  0  0
 31 32  1  0  0  0  0
 31 33  2  0  0  0  0
 33 34  1  0  0  0  0
 33 35  1  0  0  0  0
 35 36  1  0  0  0  0
 36 37  1  0  0  0  0
 36 38  1  0  0  0  0
 36 39  1  0  0  0  0
 40 41  1  0  0  0  0
 40 42  1  0  0  0  0
 42 43  1  0  0  0  0
M  END
$$$$
CHEMBL463382
  MOE2011           3D

 42 45  0  0  1  0  0  0  0  0999 V2000
    8.3760   -0.7670    1.5770 F   0  0  0  0  0  0  0  0  0  0  0  0
    7.8100    0.2150    0.8210 C   0  0  0  0  0  0  0  0  0  0  0  0
    8.0320    1.3750    1.5070 F   0  0  0  0  0  0  0  0  0  0  0  0
    8.5710    0.3070   -0.3060 F   0  0  0  0  0  0  0  0  0  0  0  0
    6.3470   -0.0200    0.5180 C   0  0  0  0  0  0  0  0  0  0  0  0
    5.5050    1.0710    0.3200 C   0  0  0  0  0  0  0  0  0  0  0  0
    5.8730    2.0890    0.4040 H   0  0  0  0  0  0  0  0  0  0  0  0
    4.1650    0.8430    0.0060 C   0  0  0  0  0  0  0  0  0  0  0  0
    3.5110    1.6990   -0.1370 H   0  0  0  0  0  0  0  0  0  0  0  0
    3.6730   -0.4570   -0.1140 C   0  0  0  0  0  0  0  0  0  0  0  0
    2.3470   -0.7530   -0.4580 N   0  0  0  0  0  0  0  0  0  0  0  0
    2.0670   -1.7180   -0.3570 H   0  0  0  0  0  0  0  0  0  0  0  0
    1.3470    0.0890   -0.9900 C   0  0  0  0  0  0  0  0  0  0  0  0
    1.7280    1.1080   -1.7870 N   0  0  0  0  0  0  0  0  0  0  0  0
    0.7590    1.8760   -2.2880 C   0  0  0  0  0  0  0  0  0  0  0  0
    1.0640    2.6910   -2.9330 H   0  0  0  0  0  0  0  0  0  0  0  0
   -0.5520    1.7340   -2.0720 N   0  0  0  0  0  0  0  0  0  0  0  0
   -0.9290    0.7360   -1.2670 C   0  0  0  0  0  0  0  0  0  0  0  0
   -2.2860    0.5650   -1.0150 C   0  0  0  0  0  0  0  0  0  0  0  0
   -2.9840    1.2390   -1.5110 H   0  0  0  0  0  0  0  0  0  0  0  0
   -2.7770   -0.4420   -0.1680 C   0  0  0  0  0  0  0  0  0  0  0  0
   -1.8540   -1.3020    0.4330 C   0  0  0  0  0  0  0  0  0  0  0  0
   -2.1980   -2.1000    1.0890 H   0  0  0  0  0  0  0  0  0  0  0  0
   -0.4880   -1.1520    0.1950 C   0  0  0  0  0  0  0  0  0  0  0  0
    0.1930   -1.8320    0.7000 H   0  0  0  0  0  0  0  0  0  0  0  0
   -0.0090   -0.1380   -0.6690 C   0  0  0  0  0  0  0  0  0  0  0  0
   -4.2160   -0.6270    0.0590 C   0  0  0  0  0  0  0  0  0  0  0  0
   -4.6830   -1.8090   -0.4250 N   0  0  0  0  0  0  0  0  0  0  0  0
   -5.9970   -2.0780   -0.2820 C   0  0  0  0  0  0  0  0  0  0  0  0
   -6.3210   -3.0310   -0.6900 H   0  0  0  0  0  0  0  0  0  0  0  0
   -6.8910   -1.2230    0.3310 C   0  0  0  0  0  0  0  0  0  0  0  0
   -7.9400   -1.4840    0.4190 H   0  0  0  0  0  0  0  0  0  0  0  0
   -6.4040   -0.0240    0.8350 C   0  0  0  0  0  0  0  0  0  0  0  0
   -7.0910    0.6610    1.3300 H   0  0  0  0  0  0  0  0  0  0  0  0
   -5.0410    0.2920    0.7140 C   0  0  0  0  0  0  0  0  0  0  0  0
   -4.5140    1.5780    1.2790 C   0  0  0  0  0  0  0  0  0  0  0  0
   -5.3950    2.1940    2.1200 F   0  0  0  0  0  0  0  0  0  0  0  0
   -3.3730    1.4220    2.0060 F   0  0  0  0  0  0  0  0  0  0  0  0
   -4.2310    2.4960    0.3150 F   0  0  0  0  0  0  0  0  0  0  0  0
    4.5960   -1.4790    0.0970 C   0  0  0  0  0  0  0  0  0  0  0  0
    4.3020   -2.5220    0.0130 H   0  0  0  0  0  0  0  0  0  0  0  0
    5.9040   -1.2990    0.4050 N   0  0  0  0  0  0  0  0  0  0  0  0
  1  2  1  0  0  0  0
  2  3  1  0  0  0  0
  2  4  1  0  0  0  0
  2  5  1  0  0  0  0
  5  6  1  0  0  0  0
  5 42  2  0  0  0  0
  6  7  1  0  0  0  0
  6  8  2  0  0  0  0
  8  9  1  0  0  0  0
  8 10  1  0  0  0  0
 10 11  1  0  0  0  0
 10 40  2  0  0  0  0
 11 12  1  0  0  0  0
 11 13  1  0  0  0  0
 13 14  1  0  0  0  0
 13 26  2  0  0  0  0
 14 15  2  0  0  0  0
 15 16  1  0  0  0  0
 15 17  1  0  0  0  0
 17 18  2  0  0  0  0
 18 19  1  0  0  0  0
 18 26  1  0  0  0  0
 19 20  1  0  0  0  0
 19 21  2  0  0  0  0
 21 22  1  0  0  0  0
 21 27  1  0  0  0  0
 22 23  1  0  0  0  0
 22 24  2  0  0  0  0
 24 25  1  0  0  0  0
 24 26  1  0  0  0  0
 27 28  1  0  0  0  0
 27 35  2  0  0  0  0
 28 29  2  0  0  0  0
 29 30  1  0  0  0  0
 29 31  1  0  0  0  0
 31 32  1  0  0  0  0
 31 33  2  0  0  0  0
 33 34  1  0  0  0  0
 33 35  1  0  0  0  0
 35 36  1  0  0  0  0
 36 37  1  0  0  0  0
 36 38  1  0  0  0  0
 36 39  1  0  0  0  0
 40 41  1  0  0  0  0
 40 42  1  0  0  0  0
M  END
$$$$
CHEMBL456546
  MOE2011           3D

 60 63  0  0  1  0  0  0  0  0999 V2000
    1.1300   -5.5370   -0.1570 C   0  0  0  0  0  0  0  0  0  0  0  0
    1.6000   -6.5000   -0.3890 H   0  0  0  0  0  0  0  0  0  0  0  0
    0.1350   -5.5390   -0.6170 H   0  0  0  0  0  0  0  0  0  0  0  0
    1.0010   -5.4980    0.9300 H   0  0  0  0  0  0  0  0  0  0  0  0
    1.9840   -4.3700   -0.6780 C   0  0  0  0  0  0  0  0  0  0  0  0
    2.2300   -4.5820   -2.1840 C   0  0  0  0  0  0  0  0  0  0  0  0
    2.7450   -5.5320   -2.3700 H   0  0  0  0  0  0  0  0  0  0  0  0
    2.8510   -3.7840   -2.6070 H   0  0  0  0  0  0  0  0  0  0  0  0
    1.2870   -4.6040   -2.7440 H   0  0  0  0  0  0  0  0  0  0  0  0
    3.3440   -4.3520    0.0400 C   0  0  0  0  0  0  0  0  0  0  0  0
    3.9050   -5.2720   -0.1640 H   0  0  0  0  0  0  0  0  0  0  0  0
    3.2330   -4.2770    1.1270 H   0  0  0  0  0  0  0  0  0  0  0  0
    3.9610   -3.5110   -0.2940 H   0  0  0  0  0  0  0  0  0  0  0  0
    1.2940   -3.0730   -0.5580 N   0  0  3  0  0  0  0  0  0  0  0  0
    1.9020   -2.3250   -0.8950 H   0  0  0  0  0  0  0  0  0  0  0  0
    0.8270   -2.7110    0.7890 C   0  0  0  0  0  0  0  0  0  0  0  0
    0.0720   -3.4230    1.1370 H   0  0  0  0  0  0  0  0  0  0  0  0
    1.6530   -2.7220    1.5080 H   0  0  0  0  0  0  0  0  0  0  0  0
    0.2040   -1.3260    0.8350 C   0  0  0  0  0  0  0  0  0  0  0  0
    1.0300   -0.2760    0.9710 N   0  0  0  0  0  0  0  0  0  0  0  0
    0.4700    0.9500    1.0390 C   0  0  0  0  0  0  0  0  0  0  0  0
    1.3110    2.0640    1.2360 N   0  0  0  0  0  0  0  0  0  0  0  0
    0.9310    2.7690    1.8520 H   0  0  0  0  0  0  0  0  0  0  0  0
    2.6060    2.3140    0.7550 C   0  0  0  0  0  0  0  0  0  0  0  0
    3.3540    3.3550    1.3230 C   0  0  0  0  0  0  0  0  0  0  0  0
    2.9380    3.9600    2.1250 H   0  0  0  0  0  0  0  0  0  0  0  0
    4.6510    3.6350    0.8810 C   0  0  0  0  0  0  0  0  0  0  0  0
    5.2040    4.4500    1.3440 H   0  0  0  0  0  0  0  0  0  0  0  0
    5.2330    2.8760   -0.1410 C   0  0  0  0  0  0  0  0  0  0  0  0
    4.4910    1.8370   -0.7150 C   0  0  0  0  0  0  0  0  0  0  0  0
    4.9110    1.2350   -1.5180 H   0  0  0  0  0  0  0  0  0  0  0  0
    3.1960    1.5590   -0.2650 C   0  0  0  0  0  0  0  0  0  0  0  0
    2.6440    0.7500   -0.7370 H   0  0  0  0  0  0  0  0  0  0  0  0
    6.6190    3.2010   -0.6270 C   0  0  0  0  0  0  0  0  0  0  0  0
    7.4800    3.4870    0.3900 F   0  0  0  0  0  0  0  0  0  0  0  0
    7.2000    2.1890   -1.3300 F   0  0  0  0  0  0  0  0  0  0  0  0
    6.6380    4.2870   -1.4480 F   0  0  0  0  0  0  0  0  0  0  0  0
   -0.9210    1.1450    0.9070 C   0  0  0  0  0  0  0  0  0  0  0  0
   -1.5760    2.4020    0.8980 C   0  0  0  0  0  0  0  0  0  0  0  0
   -1.0120    3.3280    0.9830 H   0  0  0  0  0  0  0  0  0  0  0  0
   -2.9600    2.4890    0.7530 C   0  0  0  0  0  0  0  0  0  0  0  0
   -3.4340    3.4690    0.7520 H   0  0  0  0  0  0  0  0  0  0  0  0
   -3.7250    1.3310    0.6080 C   0  0  0  0  0  0  0  0  0  0  0  0
   -3.0630    0.0910    0.6230 C   0  0  0  0  0  0  0  0  0  0  0  0
   -3.6450   -0.8240    0.5190 H   0  0  0  0  0  0  0  0  0  0  0  0
   -1.6830   -0.0200    0.7570 C   0  0  0  0  0  0  0  0  0  0  0  0
   -1.1330   -1.2370    0.7320 N   0  0  0  0  0  0  0  0  0  0  0  0
   -5.1820    1.3960    0.4510 C   0  0  0  0  0  0  0  0  0  0  0  0
   -5.8650    1.0180    1.5630 N   0  0  0  0  0  0  0  0  0  0  0  0
   -7.2140    1.0510    1.5160 C   0  0  0  0  0  0  0  0  0  0  0  0
   -7.7150    0.7430    2.4290 H   0  0  0  0  0  0  0  0  0  0  0  0
   -7.9330    1.4450    0.4050 C   0  0  0  0  0  0  0  0  0  0  0  0
   -9.0180    1.4550    0.4190 H   0  0  0  0  0  0  0  0  0  0  0  0
   -7.2250    1.8240   -0.7290 C   0  0  0  0  0  0  0  0  0  0  0  0
   -7.7730    2.1370   -1.6160 H   0  0  0  0  0  0  0  0  0  0  0  0
   -5.8220    1.8000   -0.7250 C   0  0  0  0  0  0  0  0  0  0  0  0
   -5.0520    2.2070   -1.9460 C   0  0  0  0  0  0  0  0  0  0  0  0
   -5.8400    2.3550   -3.0500 F   0  0  0  0  0  0  0  0  0  0  0  0
   -4.4210    3.4040   -1.7900 F   0  0  0  0  0  0  0  0  0  0  0  0
   -4.0920    1.3110   -2.3060 F   0  0  0  0  0  0  0  0  0  0  0  0
  1  2  1  0  0  0  0
  1  3  1  0  0  0  0
  1  4  1  0  0  0  0
  1  5  1  0  0  0  0
  5  6  1  0  0  0  0
  5 10  1  0  0  0  0
  5 14  1  0  0  0  0
  6  7  1  0  0  0  0
  6  8  1  0  0  0  0
  6  9  1  0  0  0  0
 10 11  1  0  0  0  0
 10 12  1  0  0  0  0
 10 13  1  0  0  0  0
 14 15  1  0  0  0  0
 14 16  1  0  0  0  0
 16 17  1  0  0  0  0
 16 18  1  0  0  0  0
 16 19  1  0  0  0  0
 19 20  1  0  0  0  0
 19 47  2  0  0  0  0
 20 21  2  0  0  0  0
 21 22  1  0  0  0  0
 21 38  1  0  0  0  0
 22 23  1  0  0  0  0
 22 24  1  0  0  0  0
 24 25  1  0  0  0  0
 24 32  2  0  0  0  0
 25 26  1  0  0  0  0
 25 27  2  0  0  0  0
 27 28  1  0  0  0  0
 27 29  1  0  0  0  0
 29 30  2  0  0  0  0
 29 34  1  0  0  0  0
 30 31  1  0  0  0  0
 30 32  1  0  0  0  0
 32 33  1  0  0  0  0
 34 35  1  0  0  0  0
 34 36  1  0  0  0  0
 34 37  1  0  0  0  0
 38 39  1  0  0  0  0
 38 46  2  0  0  0  0
 39 40  1  0  0  0  0
 39 41  2  0  0  0  0
 41 42  1  0  0  0  0
 41 43  1  0  0  0  0
 43 44  2  0  0  0  0
 43 48  1  0  0  0  0
 44 45  1  0  0  0  0
 44 46  1  0  0  0  0
 46 47  1  0  0  0  0
 48 49  1  0  0  0  0
 48 56  2  0  0  0  0
 49 50  2  0  0  0  0
 50 51  1  0  0  0  0
 50 52  1  0  0  0  0
 52 53  1  0  0  0  0
 52 54  2  0  0  0  0
 54 55  1  0  0  0  0
 54 56  1  0  0  0  0
 56 57  1  0  0  0  0
 57 58  1  0  0  0  0
 57 59  1  0  0  0  0
 57 60  1  0  0  0  0
M  END
$$$$
CHEMBL451895
  MOE2011           3D

 73 78  0  0  1  0  0  0  0  0999 V2000
   -6.6560    5.9380    1.2640 F   0  0  0  0  0  0  0  0  0  0  0  0
   -6.0760    5.4980    0.1130 C   0  0  0  0  0  0  0  0  0  0  0  0
   -6.8990    4.5240   -0.3680 F   0  0  0  0  0  0  0  0  0  0  0  0
   -6.1680    6.5330   -0.7680 F   0  0  0  0  0  0  0  0  0  0  0  0
   -4.6630    5.0230    0.2960 C   0  0  0  0  0  0  0  0  0  0  0  0
   -3.9850    4.4340   -0.7750 C   0  0  0  0  0  0  0  0  0  0  0  0
   -4.4730    4.3180   -1.7410 H   0  0  0  0  0  0  0  0  0  0  0  0
   -2.6770    3.9730   -0.6150 C   0  0  0  0  0  0  0  0  0  0  0  0
   -2.1840    3.5190   -1.4700 H   0  0  0  0  0  0  0  0  0  0  0  0
   -2.0100    4.0890    0.6120 C   0  0  0  0  0  0  0  0  0  0  0  0
   -0.7210    3.5730    0.8300 N   0  0  0  0  0  0  0  0  0  0  0  0
   -0.2710    3.8740    1.6820 H   0  0  0  0  0  0  0  0  0  0  0  0
    0.0110    2.6350    0.0740 C   0  0  0  0  0  0  0  0  0  0  0  0
   -0.6810    1.7230   -0.6380 N   0  0  0  0  0  0  0  0  0  0  0  0
    0.0130    0.8120   -1.3310 C   0  0  0  0  0  0  0  0  0  0  0  0
   -0.7660   -0.2740   -2.0520 C   0  0  0  0  0  0  0  0  0  0  0  0
   -0.1430   -0.6790   -2.8600 H   0  0  0  0  0  0  0  0  0  0  0  0
   -1.6250    0.2140   -2.5310 H   0  0  0  0  0  0  0  0  0  0  0  0
   -1.2600   -1.3630   -1.1760 N   0  0  0  0  0  0  0  0  0  0  0  0
   -2.0700   -2.3220   -1.9510 C   0  0  0  0  0  0  0  0  0  0  0  0
   -2.9510   -1.8090   -2.3570 H   0  0  0  0  0  0  0  0  0  0  0  0
   -1.4980   -2.7130   -2.8030 H   0  0  0  0  0  0  0  0  0  0  0  0
   -2.5560   -3.5020   -1.0830 C   0  0  0  0  0  0  0  0  0  0  0  0
   -3.1200   -4.1720   -1.7390 H   0  0  0  0  0  0  0  0  0  0  0  0
   -3.2510   -3.1170   -0.3260 H   0  0  0  0  0  0  0  0  0  0  0  0
   -1.4300   -4.2160   -0.4580 N   0  0  0  0  0  0  0  0  0  0  0  0
   -0.6270   -3.2620    0.3260 C   0  0  0  0  0  0  0  0  0  0  0  0
   -1.2010   -2.8720    1.1760 H   0  0  0  0  0  0  0  0  0  0  0  0
    0.2570   -3.7680    0.7340 H   0  0  0  0  0  0  0  0  0  0  0  0
   -0.1390   -2.0830   -0.5360 C   0  0  0  0  0  0  0  0  0  0  0  0
    0.5650   -2.4540   -1.2930 H   0  0  0  0  0  0  0  0  0  0  0  0
    0.4150   -1.4080    0.1270 H   0  0  0  0  0  0  0  0  0  0  0  0
   -1.7930   -5.3920    0.3390 C   0  0  0  0  0  0  0  0  0  0  0  0
   -0.8580   -5.8100    0.7410 H   0  0  0  0  0  0  0  0  0  0  0  0
   -2.7620   -5.2050    1.5120 C   0  0  0  0  0  0  0  0  0  0  0  0
   -2.3100   -4.6720    2.3540 H   0  0  0  0  0  0  0  0  0  0  0  0
   -3.6630   -4.6580    1.2110 H   0  0  0  0  0  0  0  0  0  0  0  0
   -3.1550   -6.6310    1.8960 C   0  0  0  0  0  0  0  0  0  0  0  0
   -2.5260   -6.9940    2.7170 H   0  0  0  0  0  0  0  0  0  0  0  0
   -4.1950   -6.6760    2.2350 H   0  0  0  0  0  0  0  0  0  0  0  0
   -2.9270   -7.4880    0.6490 C   0  0  0  0  0  0  0  0  0  0  0  0
   -3.8330   -8.0250    0.3510 H   0  0  0  0  0  0  0  0  0  0  0  0
   -2.1530   -8.2370    0.8510 H   0  0  0  0  0  0  0  0  0  0  0  0
   -2.4620   -6.5280   -0.4430 C   0  0  0  0  0  0  0  0  0  0  0  0
   -3.3370   -6.1850   -1.0040 H   0  0  0  0  0  0  0  0  0  0  0  0
   -1.7770   -7.0120   -1.1470 H   0  0  0  0  0  0  0  0  0  0  0  0
    1.3560    0.7600   -1.3860 N   0  0  0  0  0  0  0  0  0  0  0  0
    2.0460    1.6710   -0.6940 C   0  0  0  0  0  0  0  0  0  0  0  0
    3.4380    1.6240   -0.7400 C   0  0  0  0  0  0  0  0  0  0  0  0
    3.8970    0.8530   -1.3580 H   0  0  0  0  0  0  0  0  0  0  0  0
    4.2550    2.5330   -0.0460 C   0  0  0  0  0  0  0  0  0  0  0  0
    3.6220    3.5390    0.6910 C   0  0  0  0  0  0  0  0  0  0  0  0
    4.2160    4.2860    1.2160 H   0  0  0  0  0  0  0  0  0  0  0  0
    2.2290    3.6090    0.7520 C   0  0  0  0  0  0  0  0  0  0  0  0
    1.7840    4.4200    1.3230 H   0  0  0  0  0  0  0  0  0  0  0  0
    1.4220    2.6660    0.0700 C   0  0  0  0  0  0  0  0  0  0  0  0
    5.7250    2.4820   -0.1240 C   0  0  0  0  0  0  0  0  0  0  0  0
    6.2720    3.6200   -0.6330 N   0  0  0  0  0  0  0  0  0  0  0  0
    7.6130    3.6790   -0.7730 C   0  0  0  0  0  0  0  0  0  0  0  0
    7.9940    4.6050   -1.1900 H   0  0  0  0  0  0  0  0  0  0  0  0
    8.4630    2.6510   -0.4210 C   0  0  0  0  0  0  0  0  0  0  0  0
    9.5350    2.7440   -0.5540 H   0  0  0  0  0  0  0  0  0  0  0  0
    7.9020    1.4990    0.1150 C   0  0  0  0  0  0  0  0  0  0  0  0
    8.5590    0.6820    0.4090 H   0  0  0  0  0  0  0  0  0  0  0  0
    6.5110    1.3980    0.2850 C   0  0  0  0  0  0  0  0  0  0  0  0
    5.9320    0.1520    0.8920 C   0  0  0  0  0  0  0  0  0  0  0  0
    6.8700   -0.6180    1.5170 F   0  0  0  0  0  0  0  0  0  0  0  0
    5.3490   -0.6600   -0.0320 F   0  0  0  0  0  0  0  0  0  0  0  0
    4.9810    0.3970    1.8360 F   0  0  0  0  0  0  0  0  0  0  0  0
   -2.6910    4.6990    1.6750 C   0  0  0  0  0  0  0  0  0  0  0  0
   -2.2120    4.8030    2.6460 H   0  0  0  0  0  0  0  0  0  0  0  0
   -4.0010    5.1600    1.5210 C   0  0  0  0  0  0  0  0  0  0  0  0
   -4.5040    5.6170    2.3720 H   0  0  0  0  0  0  0  0  0  0  0  0
  1  2  1  0  0  0  0
  2  3  1  0  0  0  0
  2  4  1  0  0  0  0
  2  5  1  0  0  0  0
  5  6  1  0  0  0  0
  5 72  2  0  0  0  0
  6  7  1  0  0  0  0
  6  8  2  0  0  0  0
  8  9  1  0  0  0  0
  8 10  1  0  0  0  0
 10 11  1  0  0  0  0
 10 70  2  0  0  0  0
 11 12  1  0  0  0  0
 11 13  1  0  0  0  0
 13 14  1  0  0  0  0
 13 56  2  0  0  0  0
 14 15  2  0  0  0  0
 15 16  1  0  0  0  0
 15 47  1  0  0  0  0
 16 17  1  0  0  0  0
 16 18  1  0  0  0  0
 16 19  1  0  0  0  0
 19 20  1  0  0  0  0
 19 30  1  0  0  0  0
 20 21  1  0  0  0  0
 20 22  1  0  0  0  0
 20 23  1  0  0  0  0
 23 24  1  0  0  0  0
 23 25  1  0  0  0  0
 23 26  1  0  0  0  0
 26 27  1  0  0  0  0
 26 33  1  0  0  0  0
 27 28  1  0  0  0  0
 27 29  1  0  0  0  0
 27 30  1  0  0  0  0
 30 31  1  0  0  0  0
 30 32  1  0  0  0  0
 33 34  1  0  0  0  0
 33 35  1  0  0  0  0
 33 44  1  0  0  0  0
 35 36  1  0  0  0  0
 35 37  1  0  0  0  0
 35 38  1  0  0  0  0
 38 39  1  0  0  0  0
 38 40  1  0  0  0  0
 38 41  1  0  0  0  0
 41 42  1  0  0  0  0
 41 43  1  0  0  0  0
 41 44  1  0  0  0  0
 44 45  1  0  0  0  0
 44 46  1  0  0  0  0
 47 48  2  0  0  0  0
 48 49  1  0  0  0  0
 48 56  1  0  0  0  0
 49 50  1  0  0  0  0
 49 51  2  0  0  0  0
 51 52  1  0  0  0  0
 51 57  1  0  0  0  0
 52 53  1  0  0  0  0
 52 54  2  0  0  0  0
 54 55  1  0  0  0  0
 54 56  1  0  0  0  0
 57 58  1  0  0  0  0
 57 65  2  0  0  0  0
 58 59  2  0  0  0  0
 59 60  1  0  0  0  0
 59 61  1  0  0  0  0
 61 62  1  0  0  0  0
 61 63  2  0  0  0  0
 63 64  1  0  0  0  0
 63 65  1  0  0  0  0
 65 66  1  0  0  0  0
 66 67  1  0  0  0  0
 66 68  1  0  0  0  0
 66 69  1  0  0  0  0
 70 71  1  0  0  0  0
 70 72  1  0  0  0  0
 72 73  1  0  0  0  0
M  END
$$$$
CHEMBL457002
  MOE2011           3D

 58 62  0  0  1  0  0  0  0  0999 V2000
    7.3880   -4.2690    0.8500 F   0  0  0  0  0  0  0  0  0  0  0  0
    7.0990   -3.1570    0.1190 C   0  0  0  0  0  0  0  0  0  0  0  0
    7.5800   -3.4000   -1.1320 F   0  0  0  0  0  0  0  0  0  0  0  0
    7.8720   -2.1610    0.6320 F   0  0  0  0  0  0  0  0  0  0  0  0
    5.6480   -2.8060    0.1180 C   0  0  0  0  0  0  0  0  0  0  0  0
    5.1530   -1.7680   -0.6680 C   0  0  0  0  0  0  0  0  0  0  0  0
    5.8140   -1.1960   -1.3160 H   0  0  0  0  0  0  0  0  0  0  0  0
    3.7960   -1.4540   -0.6220 C   0  0  0  0  0  0  0  0  0  0  0  0
    3.4200   -0.6480   -1.2420 H   0  0  0  0  0  0  0  0  0  0  0  0
    2.9550   -2.1770    0.2160 C   0  0  0  0  0  0  0  0  0  0  0  0
    1.5950   -1.9400    0.3410 N   0  0  0  0  0  0  0  0  0  0  0  0
    1.1830   -2.6040    0.9780 H   0  0  0  0  0  0  0  0  0  0  0  0
    0.7600   -0.9370   -0.1650 C   0  0  0  0  0  0  0  0  0  0  0  0
    1.2990    0.2610   -0.4600 N   0  0  0  0  0  0  0  0  0  0  0  0
    0.4720    1.2380   -0.8590 C   0  0  0  0  0  0  0  0  0  0  0  0
    1.0750    2.5990   -1.1560 C   0  0  0  0  0  0  0  0  0  0  0  0
    0.3430    3.2240   -1.6820 H   0  0  0  0  0  0  0  0  0  0  0  0
    1.8950    2.4140   -1.8630 H   0  0  0  0  0  0  0  0  0  0  0  0
    1.6030    3.3020    0.0310 N   0  0  0  0  0  0  0  0  0  0  0  0
    0.5430    3.7920    0.9360 C   0  0  0  0  0  0  0  0  0  0  0  0
   -0.4150    3.2870    0.7710 H   0  0  0  0  0  0  0  0  0  0  0  0
    0.8570    3.5350    1.9550 H   0  0  0  0  0  0  0  0  0  0  0  0
    0.3420    5.3130    0.8660 C   0  0  0  0  0  0  0  0  0  0  0  0
   -0.4240    5.6230    1.5840 H   0  0  0  0  0  0  0  0  0  0  0  0
   -0.0080    5.6130   -0.1290 H   0  0  0  0  0  0  0  0  0  0  0  0
    1.5320    6.0520    1.1650 O   0  0  0  0  0  0  0  0  0  0  0  0
    2.7330    5.3680    0.7880 C   0  0  0  0  0  0  0  0  0  0  0  0
    3.4670    6.1290    0.5040 H   0  0  0  0  0  0  0  0  0  0  0  0
    3.1260    4.8510    1.6710 H   0  0  0  0  0  0  0  0  0  0  0  0
    2.5120    4.3910   -0.3690 C   0  0  0  0  0  0  0  0  0  0  0  0
    3.4730    3.9630   -0.6760 H   0  0  0  0  0  0  0  0  0  0  0  0
    2.0990    4.9440   -1.2230 H   0  0  0  0  0  0  0  0  0  0  0  0
   -0.8570    1.0960   -1.0090 N   0  0  0  0  0  0  0  0  0  0  0  0
   -1.3870   -0.1050   -0.7530 C   0  0  0  0  0  0  0  0  0  0  0  0
   -2.7610   -0.2740   -0.8800 C   0  0  0  0  0  0  0  0  0  0  0  0
   -3.3620    0.5860   -1.1750 H   0  0  0  0  0  0  0  0  0  0  0  0
   -3.4000   -1.4960   -0.6090 C   0  0  0  0  0  0  0  0  0  0  0  0
   -2.6100   -2.5950   -0.2680 C   0  0  0  0  0  0  0  0  0  0  0  0
   -3.0620   -3.5680   -0.0840 H   0  0  0  0  0  0  0  0  0  0  0  0
   -1.2330   -2.4500   -0.1310 C   0  0  0  0  0  0  0  0  0  0  0  0
   -0.6550   -3.3300    0.1400 H   0  0  0  0  0  0  0  0  0  0  0  0
   -0.6110   -1.1950   -0.3410 C   0  0  0  0  0  0  0  0  0  0  0  0
   -4.8610   -1.5980   -0.6380 C   0  0  0  0  0  0  0  0  0  0  0  0
   -5.4040   -1.5140   -1.8810 N   0  0  0  0  0  0  0  0  0  0  0  0
   -6.7460   -1.6020   -1.9870 C   0  0  0  0  0  0  0  0  0  0  0  0
   -7.1350   -1.5350   -2.9980 H   0  0  0  0  0  0  0  0  0  0  0  0
   -7.5930   -1.7680   -0.9070 C   0  0  0  0  0  0  0  0  0  0  0  0
   -8.6660   -1.8340   -1.0470 H   0  0  0  0  0  0  0  0  0  0  0  0
   -7.0280   -1.8440    0.3600 C   0  0  0  0  0  0  0  0  0  0  0  0
   -7.6770   -1.9710    1.2250 H   0  0  0  0  0  0  0  0  0  0  0  0
   -5.6370   -1.7520    0.5170 C   0  0  0  0  0  0  0  0  0  0  0  0
   -5.0140   -1.8280    1.8820 C   0  0  0  0  0  0  0  0  0  0  0  0
   -4.0860   -0.8600    2.1150 F   0  0  0  0  0  0  0  0  0  0  0  0
   -5.9250   -1.6970    2.8890 F   0  0  0  0  0  0  0  0  0  0  0  0
   -4.3930   -3.0180    2.1090 F   0  0  0  0  0  0  0  0  0  0  0  0
    3.4210   -3.1960    0.9740 N   0  0  0  0  0  0  0  0  0  0  0  0
    4.7410   -3.4840    0.9150 C   0  0  0  0  0  0  0  0  0  0  0  0
    5.0480   -4.3060    1.5570 H   0  0  0  0  0  0  0  0  0  0  0  0
  1  2  1  0  0  0  0
  2  3  1  0  0  0  0
  2  4  1  0  0  0  0
  2  5  1  0  0  0  0
  5  6  1  0  0  0  0
  5 57  2  0  0  0  0
  6  7  1  0  0  0  0
  6  8  2  0  0  0  0
  8  9  1  0  0  0  0
  8 10  1  0  0  0  0
 10 11  1  0  0  0  0
 10 56  2  0  0  0  0
 11 12  1  0  0  0  0
 11 13  1  0  0  0  0
 13 14  1  0  0  0  0
 13 42  2  0  0  0  0
 14 15  2  0  0  0  0
 15 16  1  0  0  0  0
 15 33  1  0  0  0  0
 16 17  1  0  0  0  0
 16 18  1  0  0  0  0
 16 19  1  0  0  0  0
 19 20  1  0  0  0  0
 19 30  1  0  0  0  0
 20 21  1  0  0  0  0
 20 22  1  0  0  0  0
 20 23  1  0  0  0  0
 23 24  1  0  0  0  0
 23 25  1  0  0  0  0
 23 26  1  0  0  0  0
 26 27  1  0  0  0  0
 27 28  1  0  0  0  0
 27 29  1  0  0  0  0
 27 30  1  0  0  0  0
 30 31  1  0  0  0  0
 30 32  1  0  0  0  0
 33 34  2  0  0  0  0
 34 35  1  0  0  0  0
 34 42  1  0  0  0  0
 35 36  1  0  0  0  0
 35 37  2  0  0  0  0
 37 38  1  0  0  0  0
 37 43  1  0  0  0  0
 38 39  1  0  0  0  0
 38 40  2  0  0  0  0
 40 41  1  0  0  0  0
 40 42  1  0  0  0  0
 43 44  1  0  0  0  0
 43 51  2  0  0  0  0
 44 45  2  0  0  0  0
 45 46  1  0  0  0  0
 45 47  1  0  0  0  0
 47 48  1  0  0  0  0
 47 49  2  0  0  0  0
 49 50  1  0  0  0  0
 49 51  1  0  0  0  0
 51 52  1  0  0  0  0
 52 53  1  0  0  0  0
 52 54  1  0  0  0  0
 52 55  1  0  0  0  0
 56 57  1  0  0  0  0
 57 58  1  0  0  0  0
M  END
$$$$
CHEMBL456572
  MOE2011           3D

 49 52  0  0  1  0  0  0  0  0999 V2000
    1.9280    5.3800    0.1880 C   0  0  0  0  0  0  0  0  0  0  0  0
    2.4070    5.7940   -0.7030 H   0  0  0  0  0  0  0  0  0  0  0  0
    2.6450    5.4030    1.0140 H   0  0  0  0  0  0  0  0  0  0  0  0
    1.0530    5.9910    0.4300 H   0  0  0  0  0  0  0  0  0  0  0  0
    1.5380    4.0420   -0.0940 O   0  0  0  0  0  0  0  0  0  0  0  0
    0.9050    3.4290    1.0350 C   0  0  0  0  0  0  0  0  0  0  0  0
    1.6040    3.4080    1.8790 H   0  0  0  0  0  0  0  0  0  0  0  0
    0.0280    4.0210    1.3240 H   0  0  0  0  0  0  0  0  0  0  0  0
    0.4780    2.0120    0.7260 C   0  0  0  0  0  0  0  0  0  0  0  0
    1.4350    1.0800    0.5970 N   0  0  0  0  0  0  0  0  0  0  0  0
    1.0510   -0.1930    0.3730 C   0  0  0  0  0  0  0  0  0  0  0  0
    2.0440   -1.1830    0.2740 N   0  0  0  0  0  0  0  0  0  0  0  0
    1.7730   -2.1280    0.5030 H   0  0  0  0  0  0  0  0  0  0  0  0
    3.4070   -1.1340   -0.0110 C   0  0  0  0  0  0  0  0  0  0  0  0
    4.0750    0.0190   -0.4090 C   0  0  0  0  0  0  0  0  0  0  0  0
    3.5550    0.9630   -0.5250 H   0  0  0  0  0  0  0  0  0  0  0  0
    5.4440   -0.0330   -0.6730 C   0  0  0  0  0  0  0  0  0  0  0  0
    5.9630    0.8730   -0.9780 H   0  0  0  0  0  0  0  0  0  0  0  0
    6.1270   -1.2390   -0.5450 C   0  0  0  0  0  0  0  0  0  0  0  0
    5.3900   -2.3410   -0.1450 C   0  0  0  0  0  0  0  0  0  0  0  0
    5.8530   -3.3160   -0.0150 H   0  0  0  0  0  0  0  0  0  0  0  0
    4.0630   -2.3130    0.1140 N   0  0  0  0  0  0  0  0  0  0  0  0
    7.5970   -1.3550   -0.7830 C   0  0  0  0  0  0  0  0  0  0  0  0
    8.0900   -0.3730   -1.5860 F   0  0  0  0  0  0  0  0  0  0  0  0
    7.9470   -2.5310   -1.3750 F   0  0  0  0  0  0  0  0  0  0  0  0
    8.3130   -1.2900    0.3720 F   0  0  0  0  0  0  0  0  0  0  0  0
   -0.3140   -0.5440    0.2520 C   0  0  0  0  0  0  0  0  0  0  0  0
   -0.8150   -1.8430   -0.0150 C   0  0  0  0  0  0  0  0  0  0  0  0
   -0.1450   -2.6800   -0.1950 H   0  0  0  0  0  0  0  0  0  0  0  0
   -2.1890   -2.0960   -0.0430 C   0  0  0  0  0  0  0  0  0  0  0  0
   -2.5360   -3.1140   -0.2130 H   0  0  0  0  0  0  0  0  0  0  0  0
   -3.1130   -1.0700    0.1800 C   0  0  0  0  0  0  0  0  0  0  0  0
   -2.6010    0.2200    0.4030 C   0  0  0  0  0  0  0  0  0  0  0  0
   -3.2870    1.0430    0.6000 H   0  0  0  0  0  0  0  0  0  0  0  0
   -1.2320    0.4990    0.4350 C   0  0  0  0  0  0  0  0  0  0  0  0
   -0.8420    1.7580    0.6660 N   0  0  0  0  0  0  0  0  0  0  0  0
   -4.5530   -1.3790    0.2730 C   0  0  0  0  0  0  0  0  0  0  0  0
   -4.8340   -2.2730    1.2640 N   0  0  0  0  0  0  0  0  0  0  0  0
   -6.1190   -2.6270    1.4700 C   0  0  0  0  0  0  0  0  0  0  0  0
   -6.2780   -3.3370    2.2760 H   0  0  0  0  0  0  0  0  0  0  0  0
   -7.1730   -2.1370    0.7300 C   0  0  0  0  0  0  0  0  0  0  0  0
   -8.1920   -2.4490    0.9340 H   0  0  0  0  0  0  0  0  0  0  0  0
   -6.8860   -1.2390   -0.2890 C   0  0  0  0  0  0  0  0  0  0  0  0
   -7.7040   -0.8490   -0.8930 H   0  0  0  0  0  0  0  0  0  0  0  0
   -5.5580   -0.8480   -0.5430 C   0  0  0  0  0  0  0  0  0  0  0  0
   -5.2780    0.0990   -1.6710 C   0  0  0  0  0  0  0  0  0  0  0  0
   -4.8990    1.3330   -1.2380 F   0  0  0  0  0  0  0  0  0  0  0  0
   -4.2910   -0.3330   -2.5020 F   0  0  0  0  0  0  0  0  0  0  0  0
   -6.3600    0.3130   -2.4760 F   0  0  0  0  0  0  0  0  0  0  0  0
  1  2  1  0  0  0  0
  1  3  1  0  0  0  0
  1  4  1  0  0  0  0
  1  5  1  0  0  0  0
  5  6  1  0  0  0  0
  6  7  1  0  0  0  0
  6  8  1  0  0  0  0
  6  9  1  0  0  0  0
  9 10  1  0  0  0  0
  9 36  2  0  0  0  0
 10 11  2  0  0  0  0
 11 12  1  0  0  0  0
 11 27  1  0  0  0  0
 12 13  1  0  0  0  0
 12 14  1  0  0  0  0
 14 15  1  0  0  0  0
 14 22  2  0  0  0  0
 15 16  1  0  0  0  0
 15 17  2  0  0  0  0
 17 18  1  0  0  0  0
 17 19  1  0  0  0  0
 19 20  2  0  0  0  0
 19 23  1  0  0  0  0
 20 21  1  0  0  0  0
 20 22  1  0  0  0  0
 23 24  1  0  0  0  0
 23 25  1  0  0  0  0
 23 26  1  0  0  0  0
 27 28  1  0  0  0  0
 27 35  2  0  0  0  0
 28 29  1  0  0  0  0
 28 30  2  0  0  0  0
 30 31  1  0  0  0  0
 30 32  1  0  0  0  0
 32 33  2  0  0  0  0
 32 37  1  0  0  0  0
 33 34  1  0  0  0  0
 33 35  1  0  0  0  0
 35 36  1  0  0  0  0
 37 38  1  0  0  0  0
 37 45  2  0  0  0  0
 38 39  2  0  0  0  0
 39 40  1  0  0  0  0
 39 41  1  0  0  0  0
 41 42  1  0  0  0  0
 41 43  2  0  0  0  0
 43 44  1  0  0  0  0
 43 45  1  0  0  0  0
 45 46  1  0  0  0  0
 46 47  1  0  0  0  0
 46 48  1  0  0  0  0
 46 49  1  0  0  0  0
M  END
$$$$
CHEMBL461658
  MOE2011           3D

 46 49  0  0  1  0  0  0  0  0999 V2000
    8.2610   -0.3450   -1.4070 F   0  0  0  0  0  0  0  0  0  0  0  0
    7.7580   -0.7440   -0.2050 C   0  0  0  0  0  0  0  0  0  0  0  0
    8.1510   -2.0390   -0.0530 F   0  0  0  0  0  0  0  0  0  0  0  0
    8.4350   -0.0340    0.7380 F   0  0  0  0  0  0  0  0  0  0  0  0
    6.2700   -0.5610   -0.1000 C   0  0  0  0  0  0  0  0  0  0  0  0
    5.6610    0.5720   -0.6460 C   0  0  0  0  0  0  0  0  0  0  0  0
    6.2550    1.3200   -1.1690 H   0  0  0  0  0  0  0  0  0  0  0  0
    4.2790    0.7610   -0.5310 C   0  0  0  0  0  0  0  0  0  0  0  0
    3.8590    1.6540   -0.9820 H   0  0  0  0  0  0  0  0  0  0  0  0
    3.4670   -0.1670    0.1290 C   0  0  0  0  0  0  0  0  0  0  0  0
    2.0740   -0.0300    0.2900 N   0  0  0  0  0  0  0  0  0  0  0  0
    1.6450   -0.8370    0.7190 H   0  0  0  0  0  0  0  0  0  0  0  0
    1.1760    1.0060   -0.0460 C   0  0  0  0  0  0  0  0  0  0  0  0
    1.6440    2.1200   -0.6430 N   0  0  0  0  0  0  0  0  0  0  0  0
    0.7600    3.0590   -0.9900 C   0  0  0  0  0  0  0  0  0  0  0  0
    1.1530    3.9480   -1.4680 H   0  0  0  0  0  0  0  0  0  0  0  0
   -0.5600    2.9990   -0.8120 N   0  0  0  0  0  0  0  0  0  0  0  0
   -1.0300    1.8870   -0.2080 C   0  0  0  0  0  0  0  0  0  0  0  0
   -2.5360    1.8210   -0.0460 C   0  0  0  0  0  0  0  0  0  0  0  0
   -2.9790    2.0030   -1.0340 H   0  0  0  0  0  0  0  0  0  0  0  0
   -2.8470    2.6340    0.6220 H   0  0  0  0  0  0  0  0  0  0  0  0
   -2.9970    0.5460    0.4930 N   0  0  0  0  0  0  0  0  0  0  0  0
   -2.1670   -0.1200    1.4760 C   0  0  0  0  0  0  0  0  0  0  0  0
   -2.0990    0.5280    2.3610 H   0  0  0  0  0  0  0  0  0  0  0  0
   -2.5980   -1.0600    1.8340 H   0  0  0  0  0  0  0  0  0  0  0  0
   -0.7660   -0.3540    0.9130 C   0  0  0  0  0  0  0  0  0  0  0  0
   -0.1300   -0.6590    1.7520 H   0  0  0  0  0  0  0  0  0  0  0  0
   -0.7830   -1.1750    0.1890 H   0  0  0  0  0  0  0  0  0  0  0  0
   -0.1890    0.8620    0.2330 C   0  0  0  0  0  0  0  0  0  0  0  0
   -4.2730    0.1450    0.1790 C   0  0  0  0  0  0  0  0  0  0  0  0
   -5.2420    1.0750    0.3760 N   0  0  0  0  0  0  0  0  0  0  0  0
   -6.5310    0.7440    0.1460 C   0  0  0  0  0  0  0  0  0  0  0  0
   -7.2500    1.5340    0.3400 H   0  0  0  0  0  0  0  0  0  0  0  0
   -6.9330   -0.4940   -0.2990 C   0  0  0  0  0  0  0  0  0  0  0  0
   -7.9810   -0.7170   -0.4690 H   0  0  0  0  0  0  0  0  0  0  0  0
   -5.9450   -1.4350   -0.5420 C   0  0  0  0  0  0  0  0  0  0  0  0
   -6.2290   -2.4130   -0.9260 H   0  0  0  0  0  0  0  0  0  0  0  0
   -4.5900   -1.1200   -0.3240 C   0  0  0  0  0  0  0  0  0  0  0  0
   -3.5430   -2.1230   -0.7060 C   0  0  0  0  0  0  0  0  0  0  0  0
   -2.5200   -1.5970   -1.4360 F   0  0  0  0  0  0  0  0  0  0  0  0
   -4.0370   -3.1370   -1.4790 F   0  0  0  0  0  0  0  0  0  0  0  0
   -2.9720   -2.7430    0.3630 F   0  0  0  0  0  0  0  0  0  0  0  0
    4.0930   -1.2960    0.6810 C   0  0  0  0  0  0  0  0  0  0  0  0
    3.5070   -2.0430    1.2130 H   0  0  0  0  0  0  0  0  0  0  0  0
    5.4730   -1.4930    0.5720 C   0  0  0  0  0  0  0  0  0  0  0  0
    5.9180   -2.3810    1.0170 H   0  0  0  0  0  0  0  0  0  0  0  0
  1  2  1  0  0  0  0
  2  3  1  0  0  0  0
  2  4  1  0  0  0  0
  2  5  1  0  0  0  0
  5  6  1  0  0  0  0
  5 45  2  0  0  0  0
  6  7  1  0  0  0  0
  6  8  2  0  0  0  0
  8  9  1  0  0  0  0
  8 10  1  0  0  0  0
 10 11  1  0  0  0  0
 10 43  2  0  0  0  0
 11 12  1  0  0  0  0
 11 13  1  0  0  0  0
 13 14  1  0  0  0  0
 13 29  2  0  0  0  0
 14 15  2  0  0  0  0
 15 16  1  0  0  0  0
 15 17  1  0  0  0  0
 17 18  2  0  0  0  0
 18 19  1  0  0  0  0
 18 29  1  0  0  0  0
 19 20  1  0  0  0  0
 19 21  1  0  0  0  0
 19 22  1  0  0  0  0
 22 23  1  0  0  0  0
 22 30  1  0  0  0  0
 23 24  1  0  0  0  0
 23 25  1  0  0  0  0
 23 26  1  0  0  0  0
 26 27  1  0  0  0  0
 26 28  1  0  0  0  0
 26 29  1  0  0  0  0
 30 31  1  0  0  0  0
 30 38  2  0  0  0  0
 31 32  2  0  0  0  0
 32 33  1  0  0  0  0
 32 34  1  0  0  0  0
 34 35  1  0  0  0  0
 34 36  2  0  0  0  0
 36 37  1  0  0  0  0
 36 38  1  0  0  0  0
 38 39  1  0  0  0  0
 39 40  1  0  0  0  0
 39 41  1  0  0  0  0
 39 42  1  0  0  0  0
 43 44  1  0  0  0  0
 43 45  1  0  0  0  0
 45 46  1  0  0  0  0
M  END
$$$$
CHEMBL456358
  MOE2011           3D

 50 53  0  0  1  0  0  0  0  0999 V2000
   -2.7480    6.4450    0.1480 O   0  0  0  0  0  0  0  0  0  0  0  0
   -3.3020    6.7910   -0.5730 H   0  0  0  0  0  0  0  0  0  0  0  0
   -2.2340    5.1880   -0.2750 C   0  0  0  0  0  0  0  0  0  0  0  0
   -3.0810    4.5160   -0.4520 H   0  0  0  0  0  0  0  0  0  0  0  0
   -1.6990    5.3290   -1.2200 H   0  0  0  0  0  0  0  0  0  0  0  0
   -1.3070    4.6460    0.8010 C   0  0  0  0  0  0  0  0  0  0  0  0
   -0.4840    5.3510    0.9730 H   0  0  0  0  0  0  0  0  0  0  0  0
   -1.8410    4.5690    1.7560 H   0  0  0  0  0  0  0  0  0  0  0  0
   -0.7730    3.3000    0.4200 C   0  0  0  0  0  0  0  0  0  0  0  0
    0.5390    3.1850    0.1710 N   0  0  0  0  0  0  0  0  0  0  0  0
    1.0110    1.9540   -0.1260 C   0  0  0  0  0  0  0  0  0  0  0  0
    2.4070    1.8990   -0.2150 N   0  0  0  0  0  0  0  0  0  0  0  0
    2.7940    2.8200   -0.3880 H   0  0  0  0  0  0  0  0  0  0  0  0
    3.3410    0.8760   -0.0140 C   0  0  0  0  0  0  0  0  0  0  0  0
    3.1760   -0.0960    0.9830 C   0  0  0  0  0  0  0  0  0  0  0  0
    2.3300   -0.0400    1.6650 H   0  0  0  0  0  0  0  0  0  0  0  0
    4.0910   -1.1410    1.1300 C   0  0  0  0  0  0  0  0  0  0  0  0
    3.9320   -1.8790    1.9150 H   0  0  0  0  0  0  0  0  0  0  0  0
    5.1930   -1.2440    0.2730 C   0  0  0  0  0  0  0  0  0  0  0  0
    5.3770   -0.2610   -0.7080 C   0  0  0  0  0  0  0  0  0  0  0  0
    6.2310   -0.3110   -1.3820 H   0  0  0  0  0  0  0  0  0  0  0  0
    4.4610    0.7870   -0.8470 C   0  0  0  0  0  0  0  0  0  0  0  0
    4.6130    1.5230   -1.6330 H   0  0  0  0  0  0  0  0  0  0  0  0
    6.1800   -2.3720    0.4250 C   0  0  0  0  0  0  0  0  0  0  0  0
    7.2460   -2.0280    1.1990 F   0  0  0  0  0  0  0  0  0  0  0  0
    6.7010   -2.7900   -0.7630 F   0  0  0  0  0  0  0  0  0  0  0  0
    5.6400   -3.4820    1.0030 F   0  0  0  0  0  0  0  0  0  0  0  0
    0.1510    0.8470   -0.2990 C   0  0  0  0  0  0  0  0  0  0  0  0
    0.5000   -0.4420   -0.7810 C   0  0  0  0  0  0  0  0  0  0  0  0
    1.5120   -0.6610   -1.1080 H   0  0  0  0  0  0  0  0  0  0  0  0
   -0.4470   -1.4620   -0.8880 C   0  0  0  0  0  0  0  0  0  0  0  0
   -0.1400   -2.4380   -1.2580 H   0  0  0  0  0  0  0  0  0  0  0  0
   -1.7770   -1.2310   -0.5350 C   0  0  0  0  0  0  0  0  0  0  0  0
   -2.1240    0.0640   -0.1260 C   0  0  0  0  0  0  0  0  0  0  0  0
   -3.1650    0.2960    0.1000 H   0  0  0  0  0  0  0  0  0  0  0  0
   -1.1950    1.0920   -0.0100 C   0  0  0  0  0  0  0  0  0  0  0  0
   -1.6490    2.2880    0.3620 N   0  0  0  0  0  0  0  0  0  0  0  0
   -2.7770   -2.3030   -0.6390 C   0  0  0  0  0  0  0  0  0  0  0  0
   -2.9100   -2.7970   -1.8990 N   0  0  0  0  0  0  0  0  0  0  0  0
   -3.8130   -3.7780   -2.1040 C   0  0  0  0  0  0  0  0  0  0  0  0
   -3.8850   -4.1320   -3.1280 H   0  0  0  0  0  0  0  0  0  0  0  0
   -4.6040   -4.3120   -1.1060 C   0  0  0  0  0  0  0  0  0  0  0  0
   -5.3170   -5.1000   -1.3210 H   0  0  0  0  0  0  0  0  0  0  0  0
   -4.4500   -3.8150    0.1820 C   0  0  0  0  0  0  0  0  0  0  0  0
   -5.0550   -4.2310    0.9870 H   0  0  0  0  0  0  0  0  0  0  0  0
   -3.5160   -2.7980    0.4410 C   0  0  0  0  0  0  0  0  0  0  0  0
   -3.3280   -2.2880    1.8410 C   0  0  0  0  0  0  0  0  0  0  0  0
   -3.9390   -3.0680    2.7790 F   0  0  0  0  0  0  0  0  0  0  0  0
   -3.8440   -1.0410    2.0220 F   0  0  0  0  0  0  0  0  0  0  0  0
   -2.0230   -2.2260    2.2220 F   0  0  0  0  0  0  0  0  0  0  0  0
  1  2  1  0  0  0  0
  1  3  1  0  0  0  0
  3  4  1  0  0  0  0
  3  5  1  0  0  0  0
  3  6  1  0  0  0  0
  6  7  1  0  0  0  0
  6  8  1  0  0  0  0
  6  9  1  0  0  0  0
  9 10  1  0  0  0  0
  9 37  2  0  0  0  0
 10 11  2  0  0  0  0
 11 12  1  0  0  0  0
 11 28  1  0  0  0  0
 12 13  1  0  0  0  0
 12 14  1  0  0  0  0
 14 15  1  0  0  0  0
 14 22  2  0  0  0  0
 15 16  1  0  0  0  0
 15 17  2  0  0  0  0
 17 18  1  0  0  0  0
 17 19  1  0  0  0  0
 19 20  2  0  0  0  0
 19 24  1  0  0  0  0
 20 21  1  0  0  0  0
 20 22  1  0  0  0  0
 22 23  1  0  0  0  0
 24 25  1  0  0  0  0
 24 26  1  0  0  0  0
 24 27  1  0  0  0  0
 28 29  1  0  0  0  0
 28 36  2  0  0  0  0
 29 30  1  0  0  0  0
 29 31  2  0  0  0  0
 31 32  1  0  0  0  0
 31 33  1  0  0  0  0
 33 34  2  0  0  0  0
 33 38  1  0  0  0  0
 34 35  1  0  0  0  0
 34 36  1  0  0  0  0
 36 37  1  0  0  0  0
 38 39  1  0  0  0  0
 38 46  2  0  0  0  0
 39 40  2  0  0  0  0
 40 41  1  0  0  0  0
 40 42  1  0  0  0  0
 42 43  1  0  0  0  0
 42 44  2  0  0  0  0
 44 45  1  0  0  0  0
 44 46  1  0  0  0  0
 46 47  1  0  0  0  0
 47 48  1  0  0  0  0
 47 49  1  0  0  0  0
 47 50  1  0  0  0  0
M  END
$$$$
CHEMBL456127
  MOE2011           3D

 58 62  0  0  1  0  0  0  0  0999 V2000
    8.0330    1.7260    0.6470 F   0  0  0  0  0  0  0  0  0  0  0  0
    7.3980    2.8620    0.2340 C   0  0  0  0  0  0  0  0  0  0  0  0
    8.1490    3.3470   -0.7940 F   0  0  0  0  0  0  0  0  0  0  0  0
    7.5470    3.7550    1.2550 F   0  0  0  0  0  0  0  0  0  0  0  0
    5.9480    2.6250   -0.1160 C   0  0  0  0  0  0  0  0  0  0  0  0
    5.1360    1.9540    0.7930 C   0  0  0  0  0  0  0  0  0  0  0  0
    5.5280    1.6000    1.7430 H   0  0  0  0  0  0  0  0  0  0  0  0
    3.8020    1.7290    0.4630 C   0  0  0  0  0  0  0  0  0  0  0  0
    3.1710    1.2030    1.1750 H   0  0  0  0  0  0  0  0  0  0  0  0
    3.2820    2.1710   -0.7550 C   0  0  0  0  0  0  0  0  0  0  0  0
    1.9680    1.9120   -1.1660 N   0  0  0  0  0  0  0  0  0  0  0  0
    1.6300    2.4420   -1.9560 H   0  0  0  0  0  0  0  0  0  0  0  0
    1.0630    0.9520   -0.6710 C   0  0  0  0  0  0  0  0  0  0  0  0
    1.5720   -0.1870   -0.1580 N   0  0  0  0  0  0  0  0  0  0  0  0
    0.7130   -1.1030    0.3050 C   0  0  0  0  0  0  0  0  0  0  0  0
    1.2830   -2.3830    0.8920 C   0  0  0  0  0  0  0  0  0  0  0  0
    0.5760   -2.7540    1.6430 H   0  0  0  0  0  0  0  0  0  0  0  0
    2.1910   -2.1010    1.4410 H   0  0  0  0  0  0  0  0  0  0  0  0
    1.6370   -3.4300   -0.0950 N   0  0  0  0  0  0  0  0  0  0  0  0
    0.4830   -3.8700   -0.9080 C   0  0  0  0  0  0  0  0  0  0  0  0
   -0.0100   -3.0260   -1.4000 H   0  0  0  0  0  0  0  0  0  0  0  0
    0.8810   -4.4890   -1.7240 H   0  0  0  0  0  0  0  0  0  0  0  0
   -0.5360   -4.7050   -0.1240 C   0  0  0  0  0  0  0  0  0  0  0  0
   -1.3160   -5.0640   -0.8030 H   0  0  0  0  0  0  0  0  0  0  0  0
   -1.0300   -4.1240    0.6630 H   0  0  0  0  0  0  0  0  0  0  0  0
    0.0900   -5.8540    0.4540 O   0  0  0  0  0  0  0  0  0  0  0  0
    1.1750   -5.4820    1.3110 C   0  0  0  0  0  0  0  0  0  0  0  0
    0.7750   -4.9670    2.1920 H   0  0  0  0  0  0  0  0  0  0  0  0
    1.6480   -6.4050    1.6610 H   0  0  0  0  0  0  0  0  0  0  0  0
    2.2110   -4.6210    0.5700 C   0  0  0  0  0  0  0  0  0  0  0  0
    2.6790   -5.2360   -0.2090 H   0  0  0  0  0  0  0  0  0  0  0  0
    3.0190   -4.3300    1.2520 H   0  0  0  0  0  0  0  0  0  0  0  0
   -0.6250   -0.9670    0.2880 N   0  0  0  0  0  0  0  0  0  0  0  0
   -1.1300    0.1720   -0.1980 C   0  0  0  0  0  0  0  0  0  0  0  0
   -2.5120    0.3360   -0.1990 C   0  0  0  0  0  0  0  0  0  0  0  0
   -3.1160   -0.4970    0.1570 H   0  0  0  0  0  0  0  0  0  0  0  0
   -3.1380    1.5180   -0.6300 C   0  0  0  0  0  0  0  0  0  0  0  0
   -2.3210    2.5450   -1.1150 C   0  0  0  0  0  0  0  0  0  0  0  0
   -2.7650    3.4740   -1.4710 H   0  0  0  0  0  0  0  0  0  0  0  0
   -0.9340    2.3970   -1.1460 C   0  0  0  0  0  0  0  0  0  0  0  0
   -0.3410    3.2310   -1.5110 H   0  0  0  0  0  0  0  0  0  0  0  0
   -0.3220    1.2040   -0.6910 C   0  0  0  0  0  0  0  0  0  0  0  0
   -4.6010    1.6860   -0.5990 C   0  0  0  0  0  0  0  0  0  0  0  0
   -5.1310    2.0000   -1.8140 N   0  0  0  0  0  0  0  0  0  0  0  0
   -6.4680    2.1600   -1.9040 C   0  0  0  0  0  0  0  0  0  0  0  0
   -6.8390    2.4010   -2.8960 H   0  0  0  0  0  0  0  0  0  0  0  0
   -7.3280    2.0310   -0.8330 C   0  0  0  0  0  0  0  0  0  0  0  0
   -8.3970    2.1660   -0.9560 H   0  0  0  0  0  0  0  0  0  0  0  0
   -6.7790    1.7320    0.4080 C   0  0  0  0  0  0  0  0  0  0  0  0
   -7.4400    1.6400    1.2690 H   0  0  0  0  0  0  0  0  0  0  0  0
   -5.3920    1.5670    0.5500 C   0  0  0  0  0  0  0  0  0  0  0  0
   -4.8140    1.2770    1.9050 C   0  0  0  0  0  0  0  0  0  0  0  0
   -4.4850   -0.0340    2.0650 F   0  0  0  0  0  0  0  0  0  0  0  0
   -3.6880    1.9920    2.1820 F   0  0  0  0  0  0  0  0  0  0  0  0
   -5.6770    1.5610    2.9230 F   0  0  0  0  0  0  0  0  0  0  0  0
    4.1710    2.8440   -1.5890 C   0  0  0  0  0  0  0  0  0  0  0  0
    3.8550    3.2160   -2.5590 H   0  0  0  0  0  0  0  0  0  0  0  0
    5.4740    3.0840   -1.3030 N   0  0  0  0  0  0  0  0  0  0  0  0
  1  2  1  0  0  0  0
  2  3  1  0  0  0  0
  2  4  1  0  0  0  0
  2  5  1  0  0  0  0
  5  6  1  0  0  0  0
  5 58  2  0  0  0  0
  6  7  1  0  0  0  0
  6  8  2  0  0  0  0
  8  9  1  0  0  0  0
  8 10  1  0  0  0  0
 10 11  1  0  0  0  0
 10 56  2  0  0  0  0
 11 12  1  0  0  0  0
 11 13  1  0  0  0  0
 13 14  1  0  0  0  0
 13 42  2  0  0  0  0
 14 15  2  0  0  0  0
 15 16  1  0  0  0  0
 15 33  1  0  0  0  0
 16 17  1  0  0  0  0
 16 18  1  0  0  0  0
 16 19  1  0  0  0  0
 19 20  1  0  0  0  0
 19 30  1  0  0  0  0
 20 21  1  0  0  0  0
 20 22  1  0  0  0  0
 20 23  1  0  0  0  0
 23 24  1  0  0  0  0
 23 25  1  0  0  0  0
 23 26  1  0  0  0  0
 26 27  1  0  0  0  0
 27 28  1  0  0  0  0
 27 29  1  0  0  0  0
 27 30  1  0  0  0  0
 30 31  1  0  0  0  0
 30 32  1  0  0  0  0
 33 34  2  0  0  0  0
 34 35  1  0  0  0  0
 34 42  1  0  0  0  0
 35 36  1  0  0  0  0
 35 37  2  0  0  0  0
 37 38  1  0  0  0  0
 37 43  1  0  0  0  0
 38 39  1  0  0  0  0
 38 40  2  0  0  0  0
 40 41  1  0  0  0  0
 40 42  1  0  0  0  0
 43 44  1  0  0  0  0
 43 51  2  0  0  0  0
 44 45  2  0  0  0  0
 45 46  1  0  0  0  0
 45 47  1  0  0  0  0
 47 48  1  0  0  0  0
 47 49  2  0  0  0  0
 49 50  1  0  0  0  0
 49 51  1  0  0  0  0
 51 52  1  0  0  0  0
 52 53  1  0  0  0  0
 52 54  1  0  0  0  0
 52 55  1  0  0  0  0
 56 57  1  0  0  0  0
 56 58  1  0  0  0  0
M  END
$$$$
CHEMBL464386
  MOE2011           3D

 53 56  0  0  1  0  0  0  0  0999 V2000
    3.0310   -5.2890   -0.8540 O   0  0  0  0  0  0  0  0  0  0  0  0
    3.2960   -6.2140   -0.9980 H   0  0  0  0  0  0  0  0  0  0  0  0
    1.7130   -5.1520   -1.3640 C   0  0  0  0  0  0  0  0  0  0  0  0
    1.7290   -5.3930   -2.4320 H   0  0  0  0  0  0  0  0  0  0  0  0
    1.0610   -5.8680   -0.8530 H   0  0  0  0  0  0  0  0  0  0  0  0
    1.2230   -3.7260   -1.1570 C   0  0  0  0  0  0  0  0  0  0  0  0
    1.9020   -3.0280   -1.6640 H   0  0  0  0  0  0  0  0  0  0  0  0
    0.2370   -3.6170   -1.6260 H   0  0  0  0  0  0  0  0  0  0  0  0
    1.1480   -3.3570    0.3260 C   0  0  0  0  0  0  0  0  0  0  0  0
    2.1460   -3.3860    0.7800 H   0  0  0  0  0  0  0  0  0  0  0  0
    0.5300   -4.0840    0.8670 H   0  0  0  0  0  0  0  0  0  0  0  0
    0.5550   -1.9890    0.5130 C   0  0  0  0  0  0  0  0  0  0  0  0
    1.3930   -0.9700    0.7370 N   0  0  0  0  0  0  0  0  0  0  0  0
    0.8570    0.2590    0.8930 C   0  0  0  0  0  0  0  0  0  0  0  0
    1.7310    1.3370    1.1420 N   0  0  0  0  0  0  0  0  0  0  0  0
    1.3680    2.0460    1.7630 H   0  0  0  0  0  0  0  0  0  0  0  0
    3.0500    1.5330    0.7010 C   0  0  0  0  0  0  0  0  0  0  0  0
    3.6150    0.7960   -0.3480 C   0  0  0  0  0  0  0  0  0  0  0  0
    3.0200    0.0620   -0.8870 H   0  0  0  0  0  0  0  0  0  0  0  0
    4.9440    0.9880   -0.7340 C   0  0  0  0  0  0  0  0  0  0  0  0
    5.3470    0.3980   -1.5560 H   0  0  0  0  0  0  0  0  0  0  0  0
    5.7470    1.9190   -0.0680 C   0  0  0  0  0  0  0  0  0  0  0  0
    5.1880    2.6680    0.9740 C   0  0  0  0  0  0  0  0  0  0  0  0
    5.7880    3.4040    1.5060 H   0  0  0  0  0  0  0  0  0  0  0  0
    3.8570    2.4720    1.3550 C   0  0  0  0  0  0  0  0  0  0  0  0
    3.4620    3.0550    2.1830 H   0  0  0  0  0  0  0  0  0  0  0  0
    7.1750    2.1340   -0.4860 C   0  0  0  0  0  0  0  0  0  0  0  0
    7.7720    1.0020   -0.9540 F   0  0  0  0  0  0  0  0  0  0  0  0
    7.2890    3.0560   -1.4810 F   0  0  0  0  0  0  0  0  0  0  0  0
    7.9680    2.5790    0.5280 F   0  0  0  0  0  0  0  0  0  0  0  0
   -0.5300    0.4840    0.7890 C   0  0  0  0  0  0  0  0  0  0  0  0
   -1.1710    1.7440    0.8910 C   0  0  0  0  0  0  0  0  0  0  0  0
   -0.5960    2.6530    1.0480 H   0  0  0  0  0  0  0  0  0  0  0  0
   -2.5580    1.8570    0.7800 C   0  0  0  0  0  0  0  0  0  0  0  0
   -3.0180    2.8380    0.8850 H   0  0  0  0  0  0  0  0  0  0  0  0
   -3.3400    0.7230    0.5490 C   0  0  0  0  0  0  0  0  0  0  0  0
   -2.6880   -0.5180    0.4470 C   0  0  0  0  0  0  0  0  0  0  0  0
   -3.2830   -1.4160    0.2790 H   0  0  0  0  0  0  0  0  0  0  0  0
   -1.3090   -0.6550    0.5530 C   0  0  0  0  0  0  0  0  0  0  0  0
   -0.7780   -1.8740    0.4190 N   0  0  0  0  0  0  0  0  0  0  0  0
   -4.8050    0.7970    0.4550 C   0  0  0  0  0  0  0  0  0  0  0  0
   -5.4360    0.1250    1.4540 N   0  0  0  0  0  0  0  0  0  0  0  0
   -6.7860    0.1340    1.4700 C   0  0  0  0  0  0  0  0  0  0  0  0
   -7.2400   -0.4140    2.2900 H   0  0  0  0  0  0  0  0  0  0  0  0
   -7.5590    0.7810    0.5280 C   0  0  0  0  0  0  0  0  0  0  0  0
   -8.6420    0.7590    0.5850 H   0  0  0  0  0  0  0  0  0  0  0  0
   -6.9070    1.4550   -0.4970 C   0  0  0  0  0  0  0  0  0  0  0  0
   -7.4990    1.9660   -1.2550 H   0  0  0  0  0  0  0  0  0  0  0  0
   -5.5040    1.4660   -0.5560 C   0  0  0  0  0  0  0  0  0  0  0  0
   -4.8050    2.1730   -1.6800 C   0  0  0  0  0  0  0  0  0  0  0  0
   -5.6480    2.5340   -2.6910 F   0  0  0  0  0  0  0  0  0  0  0  0
   -4.2060    3.3280   -1.2790 F   0  0  0  0  0  0  0  0  0  0  0  0
   -3.8350    1.4230   -2.2710 F   0  0  0  0  0  0  0  0  0  0  0  0
  1  2  1  0  0  0  0
  1  3  1  0  0  0  0
  3  4  1  0  0  0  0
  3  5  1  0  0  0  0
  3  6  1  0  0  0  0
  6  7  1  0  0  0  0
  6  8  1  0  0  0  0
  6  9  1  0  0  0  0
  9 10  1  0  0  0  0
  9 11  1  0  0  0  0
  9 12  1  0  0  0  0
 12 13  1  0  0  0  0
 12 40  2  0  0  0  0
 13 14  2  0  0  0  0
 14 15  1  0  0  0  0
 14 31  1  0  0  0  0
 15 16  1  0  0  0  0
 15 17  1  0  0  0  0
 17 18  1  0  0  0  0
 17 25  2  0  0  0  0
 18 19  1  0  0  0  0
 18 20  2  0  0  0  0
 20 21  1  0  0  0  0
 20 22  1  0  0  0  0
 22 23  2  0  0  0  0
 22 27  1  0  0  0  0
 23 24  1  0  0  0  0
 23 25  1  0  0  0  0
 25 26  1  0  0  0  0
 27 28  1  0  0  0  0
 27 29  1  0  0  0  0
 27 30  1  0  0  0  0
 31 32  1  0  0  0  0
 31 39  2  0  0  0  0
 32 33  1  0  0  0  0
 32 34  2  0  0  0  0
 34 35  1  0  0  0  0
 34 36  1  0  0  0  0
 36 37  2  0  0  0  0
 36 41  1  0  0  0  0
 37 38  1  0  0  0  0
 37 39  1  0  0  0  0
 39 40  1  0  0  0  0
 41 42  1  0  0  0  0
 41 49  2  0  0  0  0
 42 43  2  0  0  0  0
 43 44  1  0  0  0  0
 43 45  1  0  0  0  0
 45 46  1  0  0  0  0
 45 47  2  0  0  0  0
 47 48  1  0  0  0  0
 47 49  1  0  0  0  0
 49 50  1  0  0  0  0
 50 51  1  0  0  0  0
 50 52  1  0  0  0  0
 50 53  1  0  0  0  0
M  END
$$$$
CHEMBL457843
  MOE2011           3D

 58 62  0  0  1  0  0  0  0  0999 V2000
    7.9200   -3.1550    0.4450 F   0  0  0  0  0  0  0  0  0  0  0  0
    7.2170   -2.6220   -0.5940 C   0  0  0  0  0  0  0  0  0  0  0  0
    7.4510   -3.4380   -1.6590 F   0  0  0  0  0  0  0  0  0  0  0  0
    7.8280   -1.4400   -0.8880 F   0  0  0  0  0  0  0  0  0  0  0  0
    5.7510   -2.4850   -0.2900 C   0  0  0  0  0  0  0  0  0  0  0  0
    5.0700   -1.2900   -0.5410 C   0  0  0  0  0  0  0  0  0  0  0  0
    5.5930   -0.4310   -0.9570 H   0  0  0  0  0  0  0  0  0  0  0  0
    3.7060   -1.1800   -0.2550 C   0  0  0  0  0  0  0  0  0  0  0  0
    3.2120   -0.2350   -0.4670 H   0  0  0  0  0  0  0  0  0  0  0  0
    2.9850   -2.2560    0.2790 C   0  0  0  0  0  0  0  0  0  0  0  0
    1.6200   -2.1750    0.6070 N   0  0  0  0  0  0  0  0  0  0  0  0
    1.1790   -3.0550    0.8340 H   0  0  0  0  0  0  0  0  0  0  0  0
    0.7830   -1.0460    0.7320 C   0  0  0  0  0  0  0  0  0  0  0  0
    1.3430    0.1220    1.1130 N   0  0  0  0  0  0  0  0  0  0  0  0
    0.5400    1.1890    1.2310 C   0  0  0  0  0  0  0  0  0  0  0  0
    1.1670    2.5160    1.6230 C   0  0  0  0  0  0  0  0  0  0  0  0
    2.0790    2.2910    2.1910 H   0  0  0  0  0  0  0  0  0  0  0  0
    0.4870    3.0290    2.3150 H   0  0  0  0  0  0  0  0  0  0  0  0
    1.5190    3.3880    0.4860 N   0  0  0  0  0  0  0  0  0  0  0  0
    2.1820    4.6150    0.9340 C   0  0  0  0  0  0  0  0  0  0  0  0
    1.6360    5.0950    1.7560 H   0  0  0  0  0  0  0  0  0  0  0  0
    3.2120    4.4320    1.2580 H   0  0  0  0  0  0  0  0  0  0  0  0
    2.1340    5.4960   -0.3020 C   0  0  0  0  0  0  0  0  0  0  0  0
    2.0890    6.5590   -0.0430 H   0  0  0  0  0  0  0  0  0  0  0  0
    3.0230    5.3390   -0.9240 H   0  0  0  0  0  0  0  0  0  0  0  0
    0.8910    5.0420   -1.0590 C   0  0  0  0  0  0  0  0  0  0  0  0
    1.1630    4.7480   -2.0790 H   0  0  0  0  0  0  0  0  0  0  0  0
    0.1470    5.8420   -1.1270 H   0  0  0  0  0  0  0  0  0  0  0  0
    0.3530    3.8540   -0.2710 C   0  0  0  0  0  0  0  0  0  0  0  0
   -0.0420    3.0870   -0.9440 H   0  0  0  0  0  0  0  0  0  0  0  0
   -0.4540    4.1890    0.3920 H   0  0  0  0  0  0  0  0  0  0  0  0
   -0.7860    1.1700    1.0120 N   0  0  0  0  0  0  0  0  0  0  0  0
   -1.3370    0.0230    0.6040 C   0  0  0  0  0  0  0  0  0  0  0  0
   -2.6970    0.0120    0.3110 C   0  0  0  0  0  0  0  0  0  0  0  0
   -3.2490    0.9450    0.4310 H   0  0  0  0  0  0  0  0  0  0  0  0
   -3.3750   -1.1210   -0.1800 C   0  0  0  0  0  0  0  0  0  0  0  0
   -2.6250   -2.2850   -0.3590 C   0  0  0  0  0  0  0  0  0  0  0  0
   -3.0760   -3.1800   -0.7830 H   0  0  0  0  0  0  0  0  0  0  0  0
   -1.2600   -2.3070   -0.0510 C   0  0  0  0  0  0  0  0  0  0  0  0
   -0.7120   -3.2280   -0.2370 H   0  0  0  0  0  0  0  0  0  0  0  0
   -0.5940   -1.1500    0.4310 C   0  0  0  0  0  0  0  0  0  0  0  0
   -4.7870   -1.0040   -0.5950 C   0  0  0  0  0  0  0  0  0  0  0  0
   -4.9800    0.0290   -1.4630 N   0  0  0  0  0  0  0  0  0  0  0  0
   -6.2220    0.2520   -1.9380 C   0  0  0  0  0  0  0  0  0  0  0  0
   -6.3090    1.0870   -2.6260 H   0  0  0  0  0  0  0  0  0  0  0  0
   -7.3170   -0.5100   -1.5940 C   0  0  0  0  0  0  0  0  0  0  0  0
   -8.2990   -0.2960   -2.0020 H   0  0  0  0  0  0  0  0  0  0  0  0
   -7.1210   -1.5570   -0.7020 C   0  0  0  0  0  0  0  0  0  0  0  0
   -7.9770   -2.1660   -0.4110 H   0  0  0  0  0  0  0  0  0  0  0  0
   -5.8430   -1.8200   -0.1750 C   0  0  0  0  0  0  0  0  0  0  0  0
   -5.6760   -2.9400    0.8100 C   0  0  0  0  0  0  0  0  0  0  0  0
   -5.0160   -4.0080    0.2840 F   0  0  0  0  0  0  0  0  0  0  0  0
   -4.9860   -2.5780    1.9250 F   0  0  0  0  0  0  0  0  0  0  0  0
   -6.8630   -3.4370    1.2670 F   0  0  0  0  0  0  0  0  0  0  0  0
    3.6750   -3.4520    0.5200 C   0  0  0  0  0  0  0  0  0  0  0  0
    3.1600   -4.3120    0.9430 H   0  0  0  0  0  0  0  0  0  0  0  0
    5.0390   -3.5680    0.2390 C   0  0  0  0  0  0  0  0  0  0  0  0
    5.5450   -4.5100    0.4420 H   0  0  0  0  0  0  0  0  0  0  0  0
  1  2  1  0  0  0  0
  2  3  1  0  0  0  0
  2  4  1  0  0  0  0
  2  5  1  0  0  0  0
  5  6  1  0  0  0  0
  5 57  2  0  0  0  0
  6  7  1  0  0  0  0
  6  8  2  0  0  0  0
  8  9  1  0  0  0  0
  8 10  1  0  0  0  0
 10 11  1  0  0  0  0
 10 55  2  0  0  0  0
 11 12  1  0  0  0  0
 11 13  1  0  0  0  0
 13 14  1  0  0  0  0
 13 41  2  0  0  0  0
 14 15  2  0  0  0  0
 15 16  1  0  0  0  0
 15 32  1  0  0  0  0
 16 17  1  0  0  0  0
 16 18  1  0  0  0  0
 16 19  1  0  0  0  0
 19 20  1  0  0  0  0
 19 29  1  0  0  0  0
 20 21  1  0  0  0  0
 20 22  1  0  0  0  0
 20 23  1  0  0  0  0
 23 24  1  0  0  0  0
 23 25  1  0  0  0  0
 23 26  1  0  0  0  0
 26 27  1  0  0  0  0
 26 28  1  0  0  0  0
 26 29  1  0  0  0  0
 29 30  1  0  0  0  0
 29 31  1  0  0  0  0
 32 33  2  0  0  0  0
 33 34  1  0  0  0  0
 33 41  1  0  0  0  0
 34 35  1  0  0  0  0
 34 36  2  0  0  0  0
 36 37  1  0  0  0  0
 36 42  1  0  0  0  0
 37 38  1  0  0  0  0
 37 39  2  0  0  0  0
 39 40  1  0  0  0  0
 39 41  1  0  0  0  0
 42 43  1  0  0  0  0
 42 50  2  0  0  0  0
 43 44  2  0  0  0  0
 44 45  1  0  0  0  0
 44 46  1  0  0  0  0
 46 47  1  0  0  0  0
 46 48  2  0  0  0  0
 48 49  1  0  0  0  0
 48 50  1  0  0  0  0
 50 51  1  0  0  0  0
 51 52  1  0  0  0  0
 51 53  1  0  0  0  0
 51 54  1  0  0  0  0
 55 56  1  0  0  0  0
 55 57  1  0  0  0  0
 57 58  1  0  0  0  0
M  END
$$$$
CHEMBL463578
  MOE2011           3D

 49 52  0  0  1  0  0  0  0  0999 V2000
    1.8620    5.5820   -0.3720 C   0  0  0  0  0  0  0  0  0  0  0  0
    2.1190    6.1960    0.4950 H   0  0  0  0  0  0  0  0  0  0  0  0
    1.0650    6.0820   -0.9310 H   0  0  0  0  0  0  0  0  0  0  0  0
    2.7510    5.4720   -1.0000 H   0  0  0  0  0  0  0  0  0  0  0  0
    1.4220    4.3120    0.0930 O   0  0  0  0  0  0  0  0  0  0  0  0
    1.0690    3.4460   -0.9910 C   0  0  0  0  0  0  0  0  0  0  0  0
    0.2830    3.9170   -1.5920 H   0  0  0  0  0  0  0  0  0  0  0  0
    1.9460    3.2830   -1.6290 H   0  0  0  0  0  0  0  0  0  0  0  0
    0.5830    2.1070   -0.4860 C   0  0  0  0  0  0  0  0  0  0  0  0
    1.4890    1.2760    0.0500 N   0  0  0  0  0  0  0  0  0  0  0  0
    1.0610    0.0720    0.4800 C   0  0  0  0  0  0  0  0  0  0  0  0
    2.0110   -0.8070    1.0410 N   0  0  0  0  0  0  0  0  0  0  0  0
    1.6610   -1.3760    1.7980 H   0  0  0  0  0  0  0  0  0  0  0  0
    3.3710   -0.9540    0.7370 C   0  0  0  0  0  0  0  0  0  0  0  0
    4.1870   -1.7360    1.5570 C   0  0  0  0  0  0  0  0  0  0  0  0
    3.7760   -2.2360    2.4310 H   0  0  0  0  0  0  0  0  0  0  0  0
    5.5440   -1.8850    1.2710 C   0  0  0  0  0  0  0  0  0  0  0  0
    6.1690   -2.4960    1.9160 H   0  0  0  0  0  0  0  0  0  0  0  0
    6.0770   -1.2390    0.1570 C   0  0  0  0  0  0  0  0  0  0  0  0
    5.3090   -0.4840   -0.6680 N   0  0  0  0  0  0  0  0  0  0  0  0
    3.9950   -0.3570   -0.3550 C   0  0  0  0  0  0  0  0  0  0  0  0
    3.4420    0.2570   -1.0580 H   0  0  0  0  0  0  0  0  0  0  0  0
    7.5390   -1.4110   -0.1840 C   0  0  0  0  0  0  0  0  0  0  0  0
    8.3110   -1.6840    0.9090 F   0  0  0  0  0  0  0  0  0  0  0  0
    7.7560   -2.4420   -1.0500 F   0  0  0  0  0  0  0  0  0  0  0  0
    8.1060   -0.3120   -0.7600 F   0  0  0  0  0  0  0  0  0  0  0  0
   -0.2800   -0.3380    0.3330 C   0  0  0  0  0  0  0  0  0  0  0  0
   -0.7910   -1.6080    0.6940 C   0  0  0  0  0  0  0  0  0  0  0  0
   -0.1490   -2.3730    1.1230 H   0  0  0  0  0  0  0  0  0  0  0  0
   -2.1280   -1.9340    0.4680 C   0  0  0  0  0  0  0  0  0  0  0  0
   -2.4860   -2.9290    0.7290 H   0  0  0  0  0  0  0  0  0  0  0  0
   -2.9980   -1.0100   -0.1170 C   0  0  0  0  0  0  0  0  0  0  0  0
   -2.4750    0.2480   -0.4660 C   0  0  0  0  0  0  0  0  0  0  0  0
   -3.1190    0.9810   -0.9520 H   0  0  0  0  0  0  0  0  0  0  0  0
   -1.1400    0.5970   -0.2570 C   0  0  0  0  0  0  0  0  0  0  0  0
   -0.7180    1.8040   -0.6540 N   0  0  0  0  0  0  0  0  0  0  0  0
   -4.3860   -1.3940   -0.4230 C   0  0  0  0  0  0  0  0  0  0  0  0
   -4.4680   -2.4030   -1.3330 N   0  0  0  0  0  0  0  0  0  0  0  0
   -5.6930   -2.8320   -1.7040 C   0  0  0  0  0  0  0  0  0  0  0  0
   -5.6990   -3.6320   -2.4370 H   0  0  0  0  0  0  0  0  0  0  0  0
   -6.8680   -2.3090   -1.2060 C   0  0  0  0  0  0  0  0  0  0  0  0
   -7.8300   -2.6840   -1.5360 H   0  0  0  0  0  0  0  0  0  0  0  0
   -6.7780   -1.2910   -0.2650 C   0  0  0  0  0  0  0  0  0  0  0  0
   -7.6950   -0.8710    0.1480 H   0  0  0  0  0  0  0  0  0  0  0  0
   -5.5230   -0.8190    0.1530 C   0  0  0  0  0  0  0  0  0  0  0  0
   -5.4400    0.2640    1.1870 C   0  0  0  0  0  0  0  0  0  0  0  0
   -5.0550    1.4590    0.6600 F   0  0  0  0  0  0  0  0  0  0  0  0
   -6.6300    0.5050    1.8100 F   0  0  0  0  0  0  0  0  0  0  0  0
   -4.5570   -0.0120    2.1860 F   0  0  0  0  0  0  0  0  0  0  0  0
  1  2  1  0  0  0  0
  1  3  1  0  0  0  0
  1  4  1  0  0  0  0
  1  5  1  0  0  0  0
  5  6  1  0  0  0  0
  6  7  1  0  0  0  0
  6  8  1  0  0  0  0
  6  9  1  0  0  0  0
  9 10  1  0  0  0  0
  9 36  2  0  0  0  0
 10 11  2  0  0  0  0
 11 12  1  0  0  0  0
 11 27  1  0  0  0  0
 12 13  1  0  0  0  0
 12 14  1  0  0  0  0
 14 15  1  0  0  0  0
 14 21  2  0  0  0  0
 15 16  1  0  0  0  0
 15 17  2  0  0  0  0
 17 18  1  0  0  0  0
 17 19  1  0  0  0  0
 19 20  2  0  0  0  0
 19 23  1  0  0  0  0
 20 21  1  0  0  0  0
 21 22  1  0  0  0  0
 23 24  1  0  0  0  0
 23 25  1  0  0  0  0
 23 26  1  0  0  0  0
 27 28  1  0  0  0  0
 27 35  2  0  0  0  0
 28 29  1  0  0  0  0
 28 30  2  0  0  0  0
 30 31  1  0  0  0  0
 30 32  1  0  0  0  0
 32 33  2  0  0  0  0
 32 37  1  0  0  0  0
 33 34  1  0  0  0  0
 33 35  1  0  0  0  0
 35 36  1  0  0  0  0
 37 38  1  0  0  0  0
 37 45  2  0  0  0  0
 38 39  2  0  0  0  0
 39 40  1  0  0  0  0
 39 41  1  0  0  0  0
 41 42  1  0  0  0  0
 41 43  2  0  0  0  0
 43 44  1  0  0  0  0
 43 45  1  0  0  0  0
 45 46  1  0  0  0  0
 46 47  1  0  0  0  0
 46 48  1  0  0  0  0
 46 49  1  0  0  0  0
M  END
$$$$
CHEMBL462981
  MOE2011           3D

 51 54  0  0  1  0  0  0  0  0999 V2000
    0.2400    4.5640    0.6890 C   0  0  0  0  0  0  0  0  0  0  0  0
    0.5880    5.1730    1.5290 H   0  0  0  0  0  0  0  0  0  0  0  0
   -0.2590    3.6830    1.1040 H   0  0  0  0  0  0  0  0  0  0  0  0
   -0.4890    5.1610    0.1320 H   0  0  0  0  0  0  0  0  0  0  0  0
    1.3800    4.2060   -0.1470 N   0  0  3  0  0  0  0  0  0  0  0  0
    2.0200    3.6190    0.3890 H   0  0  0  0  0  0  0  0  0  0  0  0
    0.9630    3.4530   -1.3460 C   0  0  0  0  0  0  0  0  0  0  0  0
    0.1780    3.9960   -1.8850 H   0  0  0  0  0  0  0  0  0  0  0  0
    1.8210    3.4150   -2.0280 H   0  0  0  0  0  0  0  0  0  0  0  0
    0.5180    2.0260   -1.0890 C   0  0  0  0  0  0  0  0  0  0  0  0
    1.4700    1.0890   -0.9690 N   0  0  0  0  0  0  0  0  0  0  0  0
    1.0730   -0.1830   -0.7560 C   0  0  0  0  0  0  0  0  0  0  0  0
    2.0560   -1.1940   -0.6950 N   0  0  0  0  0  0  0  0  0  0  0  0
    1.7550   -2.0880   -1.0560 H   0  0  0  0  0  0  0  0  0  0  0  0
    3.3970   -1.1380   -0.2800 C   0  0  0  0  0  0  0  0  0  0  0  0
    4.2510   -2.2040   -0.6000 C   0  0  0  0  0  0  0  0  0  0  0  0
    3.8740   -3.0640   -1.1490 H   0  0  0  0  0  0  0  0  0  0  0  0
    5.6000   -2.1820   -0.2360 C   0  0  0  0  0  0  0  0  0  0  0  0
    6.2350   -3.0240   -0.5040 H   0  0  0  0  0  0  0  0  0  0  0  0
    6.1310   -1.0890    0.4590 C   0  0  0  0  0  0  0  0  0  0  0  0
    5.2830   -0.0270    0.7910 C   0  0  0  0  0  0  0  0  0  0  0  0
    5.6640    0.8330    1.3390 H   0  0  0  0  0  0  0  0  0  0  0  0
    3.9350   -0.0530    0.4210 C   0  0  0  0  0  0  0  0  0  0  0  0
    3.3060    0.7880    0.6990 H   0  0  0  0  0  0  0  0  0  0  0  0
    7.5820   -1.0800    0.8550 C   0  0  0  0  0  0  0  0  0  0  0  0
    7.8390   -1.9190    1.8960 F   0  0  0  0  0  0  0  0  0  0  0  0
    8.4050   -1.4760   -0.1560 F   0  0  0  0  0  0  0  0  0  0  0  0
    8.0330    0.1460    1.2420 F   0  0  0  0  0  0  0  0  0  0  0  0
   -0.2870   -0.5200   -0.5950 C   0  0  0  0  0  0  0  0  0  0  0  0
   -0.7840   -1.8160   -0.3120 C   0  0  0  0  0  0  0  0  0  0  0  0
   -0.1120   -2.6590   -0.1700 H   0  0  0  0  0  0  0  0  0  0  0  0
   -2.1540   -2.0500   -0.1930 C   0  0  0  0  0  0  0  0  0  0  0  0
   -2.5080   -3.0590    0.0090 H   0  0  0  0  0  0  0  0  0  0  0  0
   -3.0660   -1.0020   -0.3380 C   0  0  0  0  0  0  0  0  0  0  0  0
   -2.5580    0.2800   -0.6080 C   0  0  0  0  0  0  0  0  0  0  0  0
   -3.2470    1.1130   -0.7420 H   0  0  0  0  0  0  0  0  0  0  0  0
   -1.1950    0.5380   -0.7310 C   0  0  0  0  0  0  0  0  0  0  0  0
   -0.8010    1.7910   -0.9780 N   0  0  0  0  0  0  0  0  0  0  0  0
   -4.5100   -1.2600   -0.2480 C   0  0  0  0  0  0  0  0  0  0  0  0
   -4.9740   -2.0590   -1.2470 N   0  0  0  0  0  0  0  0  0  0  0  0
   -6.2920   -2.3470   -1.2700 C   0  0  0  0  0  0  0  0  0  0  0  0
   -6.6120   -2.9820   -2.0900 H   0  0  0  0  0  0  0  0  0  0  0  0
   -7.1930   -1.8810   -0.3340 C   0  0  0  0  0  0  0  0  0  0  0  0
   -8.2450   -2.1390   -0.3970 H   0  0  0  0  0  0  0  0  0  0  0  0
   -6.7100   -1.0800    0.6920 C   0  0  0  0  0  0  0  0  0  0  0  0
   -7.4030   -0.7110    1.4470 H   0  0  0  0  0  0  0  0  0  0  0  0
   -5.3440   -0.7610    0.7580 C   0  0  0  0  0  0  0  0  0  0  0  0
   -4.8230    0.0840    1.8820 C   0  0  0  0  0  0  0  0  0  0  0  0
   -4.4960    1.3440    1.4830 F   0  0  0  0  0  0  0  0  0  0  0  0
   -5.7270    0.2460    2.8920 F   0  0  0  0  0  0  0  0  0  0  0  0
   -3.7110   -0.4300    2.4750 F   0  0  0  0  0  0  0  0  0  0  0  0
  1  2  1  0  0  0  0
  1  3  1  0  0  0  0
  1  4  1  0  0  0  0
  1  5  1  0  0  0  0
  5  6  1  0  0  0  0
  5  7  1  0  0  0  0
  7  8  1  0  0  0  0
  7  9  1  0  0  0  0
  7 10  1  0  0  0  0
 10 11  1  0  0  0  0
 10 38  2  0  0  0  0
 11 12  2  0  0  0  0
 12 13  1  0  0  0  0
 12 29  1  0  0  0  0
 13 14  1  0  0  0  0
 13 15  1  0  0  0  0
 15 16  1  0  0  0  0
 15 23  2  0  0  0  0
 16 17  1  0  0  0  0
 16 18  2  0  0  0  0
 18 19  1  0  0  0  0
 18 20  1  0  0  0  0
 20 21  2  0  0  0  0
 20 25  1  0  0  0  0
 21 22  1  0  0  0  0
 21 23  1  0  0  0  0
 23 24  1  0  0  0  0
 25 26  1  0  0  0  0
 25 27  1  0  0  0  0
 25 28  1  0  0  0  0
 29 30  1  0  0  0  0
 29 37  2  0  0  0  0
 30 31  1  0  0  0  0
 30 32  2  0  0  0  0
 32 33  1  0  0  0  0
 32 34  1  0  0  0  0
 34 35  2  0  0  0  0
 34 39  1  0  0  0  0
 35 36  1  0  0  0  0
 35 37  1  0  0  0  0
 37 38  1  0  0  0  0
 39 40  1  0  0  0  0
 39 47  2  0  0  0  0
 40 41  2  0  0  0  0
 41 42  1  0  0  0  0
 41 43  1  0  0  0  0
 43 44  1  0  0  0  0
 43 45  2  0  0  0  0
 45 46  1  0  0  0  0
 45 47  1  0  0  0  0
 47 48  1  0  0  0  0
 48 49  1  0  0  0  0
 48 50  1  0  0  0  0
 48 51  1  0  0  0  0
M  END
$$$$
CHEMBL1092544
  MOE2011           3D

 43 46  0  0  1  0  0  0  0  0999 V2000
    8.3090    0.4710    0.9920 F   0  0  0  0  0  0  0  0  0  0  0  0
    7.7790   -0.3800    0.0690 C   0  0  0  0  0  0  0  0  0  0  0  0
    8.5090   -0.1930   -1.0670 F   0  0  0  0  0  0  0  0  0  0  0  0
    8.0790   -1.6350    0.5020 F   0  0  0  0  0  0  0  0  0  0  0  0
    6.3000   -0.1800   -0.1320 C   0  0  0  0  0  0  0  0  0  0  0  0
    5.7240   -0.3130   -1.4000 C   0  0  0  0  0  0  0  0  0  0  0  0
    6.3440   -0.5420   -2.2660 H   0  0  0  0  0  0  0  0  0  0  0  0
    4.3450   -0.1510   -1.5740 C   0  0  0  0  0  0  0  0  0  0  0  0
    3.9330   -0.2490   -2.5760 H   0  0  0  0  0  0  0  0  0  0  0  0
    3.5040    0.1380   -0.4890 C   0  0  0  0  0  0  0  0  0  0  0  0
    2.1270    0.3140   -0.7250 N   0  0  0  0  0  0  0  0  0  0  0  0
    1.7980   -0.1150   -1.5830 H   0  0  0  0  0  0  0  0  0  0  0  0
    1.1250    0.9890    0.0050 C   0  0  0  0  0  0  0  0  0  0  0  0
    1.4080    2.1280    0.7470 C   0  0  0  0  0  0  0  0  0  0  0  0
    2.3970    2.5700    0.7640 H   0  0  0  0  0  0  0  0  0  0  0  0
    0.4870    2.7980    1.4640 N   0  0  0  0  0  0  0  0  0  0  0  0
   -0.7940    2.3460    1.4790 N   0  0  0  0  0  0  0  0  0  0  0  0
   -1.1480    1.2460    0.7990 C   0  0  0  0  0  0  0  0  0  0  0  0
   -2.4710    0.8140    0.8600 C   0  0  0  0  0  0  0  0  0  0  0  0
   -3.1670    1.3900    1.4700 H   0  0  0  0  0  0  0  0  0  0  0  0
   -2.9210   -0.3350    0.1930 C   0  0  0  0  0  0  0  0  0  0  0  0
   -1.9860   -1.0700   -0.5400 C   0  0  0  0  0  0  0  0  0  0  0  0
   -2.2880   -1.9850   -1.0460 H   0  0  0  0  0  0  0  0  0  0  0  0
   -0.6540   -0.6540   -0.6170 C   0  0  0  0  0  0  0  0  0  0  0  0
    0.0350   -1.2750   -1.1830 H   0  0  0  0  0  0  0  0  0  0  0  0
   -0.2110    0.5160    0.0420 C   0  0  0  0  0  0  0  0  0  0  0  0
   -4.3130   -0.7960    0.3020 C   0  0  0  0  0  0  0  0  0  0  0  0
   -4.4320   -1.9920    0.9390 N   0  0  0  0  0  0  0  0  0  0  0  0
   -5.6700   -2.5000    1.1130 C   0  0  0  0  0  0  0  0  0  0  0  0
   -5.7090   -3.4520    1.6330 H   0  0  0  0  0  0  0  0  0  0  0  0
   -6.8210   -1.8770    0.6760 C   0  0  0  0  0  0  0  0  0  0  0  0
   -7.7950   -2.3250    0.8410 H   0  0  0  0  0  0  0  0  0  0  0  0
   -6.6910   -0.6630    0.0140 C   0  0  0  0  0  0  0  0  0  0  0  0
   -7.5860   -0.1570   -0.3460 H   0  0  0  0  0  0  0  0  0  0  0  0
   -5.4210   -0.1010   -0.1940 C   0  0  0  0  0  0  0  0  0  0  0  0
   -5.2900    1.1990   -0.9320 C   0  0  0  0  0  0  0  0  0  0  0  0
   -4.3610    1.1610   -1.9250 F   0  0  0  0  0  0  0  0  0  0  0  0
   -4.9380    2.2310   -0.1180 F   0  0  0  0  0  0  0  0  0  0  0  0
   -6.4480    1.5920   -1.5360 F   0  0  0  0  0  0  0  0  0  0  0  0
    4.0870    0.2690    0.7770 C   0  0  0  0  0  0  0  0  0  0  0  0
    3.4740    0.4630    1.6530 H   0  0  0  0  0  0  0  0  0  0  0  0
    5.4670    0.1060    0.9560 C   0  0  0  0  0  0  0  0  0  0  0  0
    5.8850    0.2010    1.9570 H   0  0  0  0  0  0  0  0  0  0  0  0
  1  2  1  0  0  0  0
  2  3  1  0  0  0  0
  2  4  1  0  0  0  0
  2  5  1  0  0  0  0
  5  6  1  0  0  0  0
  5 42  2  0  0  0  0
  6  7  1  0  0  0  0
  6  8  2  0  0  0  0
  8  9  1  0  0  0  0
  8 10  1  0  0  0  0
 10 11  1  0  0  0  0
 10 40  2  0  0  0  0
 11 12  1  0  0  0  0
 11 13  1  0  0  0  0
 13 14  1  0  0  0  0
 13 26  2  0  0  0  0
 14 15  1  0  0  0  0
 14 16  2  0  0  0  0
 16 17  1  0  0  0  0
 17 18  2  0  0  0  0
 18 19  1  0  0  0  0
 18 26  1  0  0  0  0
 19 20  1  0  0  0  0
 19 21  2  0  0  0  0
 21 22  1  0  0  0  0
 21 27  1  0  0  0  0
 22 23  1  0  0  0  0
 22 24  2  0  0  0  0
 24 25  1  0  0  0  0
 24 26  1  0  0  0  0
 27 28  1  0  0  0  0
 27 35  2  0  0  0  0
 28 29  2  0  0  0  0
 29 30  1  0  0  0  0
 29 31  1  0  0  0  0
 31 32  1  0  0  0  0
 31 33  2  0  0  0  0
 33 34  1  0  0  0  0
 33 35  1  0  0  0  0
 35 36  1  0  0  0  0
 36 37  1  0  0  0  0
 36 38  1  0  0  0  0
 36 39  1  0  0  0  0
 40 41  1  0  0  0  0
 40 42  1  0  0  0  0
 42 43  1  0  0  0  0
M  END
$$$$
CHEMBL456545
  MOE2011           3D

 57 60  0  0  1  0  0  0  0  0999 V2000
    1.5720    3.8400   -2.5890 C   0  0  0  0  0  0  0  0  0  0  0  0
    2.1650    3.3590   -3.3750 H   0  0  0  0  0  0  0  0  0  0  0  0
    1.8340    4.9050   -2.5760 H   0  0  0  0  0  0  0  0  0  0  0  0
    0.5170    3.7530   -2.8720 H   0  0  0  0  0  0  0  0  0  0  0  0
    1.8330    3.1770   -1.2340 C   0  0  0  0  0  0  0  0  0  0  0  0
    1.5630    2.1200   -1.3360 H   0  0  0  0  0  0  0  0  0  0  0  0
    3.3190    3.2840   -0.8850 C   0  0  0  0  0  0  0  0  0  0  0  0
    3.6230    4.3270   -0.7380 H   0  0  0  0  0  0  0  0  0  0  0  0
    3.9340    2.8680   -1.6910 H   0  0  0  0  0  0  0  0  0  0  0  0
    3.5610    2.7270    0.0250 H   0  0  0  0  0  0  0  0  0  0  0  0
    0.9660    3.8310   -0.2470 N   0  0  3  0  0  0  0  0  0  0  0  0
    1.2430    4.8050   -0.1290 H   0  0  0  0  0  0  0  0  0  0  0  0
    0.9370    3.1750    1.0710 C   0  0  0  0  0  0  0  0  0  0  0  0
    1.9360    3.1420    1.5200 H   0  0  0  0  0  0  0  0  0  0  0  0
    0.3340    3.8030    1.7380 H   0  0  0  0  0  0  0  0  0  0  0  0
    0.3140    1.7950    1.0830 C   0  0  0  0  0  0  0  0  0  0  0  0
    1.1360    0.7430    1.2000 N   0  0  0  0  0  0  0  0  0  0  0  0
    0.5840   -0.4890    1.1810 C   0  0  0  0  0  0  0  0  0  0  0  0
    1.4470   -1.5970    1.2920 N   0  0  0  0  0  0  0  0  0  0  0  0
    1.0800   -2.3770    1.8190 H   0  0  0  0  0  0  0  0  0  0  0  0
    2.7630   -1.7370    0.8230 C   0  0  0  0  0  0  0  0  0  0  0  0
    3.3090   -0.8880   -0.1490 C   0  0  0  0  0  0  0  0  0  0  0  0
    2.6970   -0.1170   -0.6090 H   0  0  0  0  0  0  0  0  0  0  0  0
    4.6390   -1.0130   -0.5570 C   0  0  0  0  0  0  0  0  0  0  0  0
    5.0250   -0.3360   -1.3170 H   0  0  0  0  0  0  0  0  0  0  0  0
    5.4610   -1.9900    0.0110 C   0  0  0  0  0  0  0  0  0  0  0  0
    4.9210   -2.8530    0.9730 C   0  0  0  0  0  0  0  0  0  0  0  0
    5.5400   -3.6250    1.4260 H   0  0  0  0  0  0  0  0  0  0  0  0
    3.5880   -2.7250    1.3750 C   0  0  0  0  0  0  0  0  0  0  0  0
    3.2090   -3.3970    2.1410 H   0  0  0  0  0  0  0  0  0  0  0  0
    6.8930   -2.1340   -0.4230 C   0  0  0  0  0  0  0  0  0  0  0  0
    7.4110   -0.9980   -0.9690 F   0  0  0  0  0  0  0  0  0  0  0  0
    7.7260   -2.4630    0.6040 F   0  0  0  0  0  0  0  0  0  0  0  0
    7.0540   -3.1070   -1.3610 F   0  0  0  0  0  0  0  0  0  0  0  0
   -0.8010   -0.6820    1.0180 C   0  0  0  0  0  0  0  0  0  0  0  0
   -1.4600   -1.9350    0.9420 C   0  0  0  0  0  0  0  0  0  0  0  0
   -0.9010   -2.8650    1.0020 H   0  0  0  0  0  0  0  0  0  0  0  0
   -2.8450   -2.0100    0.7760 C   0  0  0  0  0  0  0  0  0  0  0  0
   -3.3180   -2.9900    0.7470 H   0  0  0  0  0  0  0  0  0  0  0  0
   -3.6060   -0.8450    0.6620 C   0  0  0  0  0  0  0  0  0  0  0  0
   -2.9350    0.3880    0.7420 C   0  0  0  0  0  0  0  0  0  0  0  0
   -3.5110    1.3100    0.6700 H   0  0  0  0  0  0  0  0  0  0  0  0
   -1.5610    0.4880    0.9110 C   0  0  0  0  0  0  0  0  0  0  0  0
   -1.0190    1.7070    0.9520 N   0  0  0  0  0  0  0  0  0  0  0  0
   -5.0680   -0.8700    0.5090 C   0  0  0  0  0  0  0  0  0  0  0  0
   -5.7140   -0.2250    1.5160 N   0  0  0  0  0  0  0  0  0  0  0  0
   -7.0620   -0.1840    1.4860 C   0  0  0  0  0  0  0  0  0  0  0  0
   -7.5260    0.3400    2.3150 H   0  0  0  0  0  0  0  0  0  0  0  0
   -7.8220   -0.7600    0.4880 C   0  0  0  0  0  0  0  0  0  0  0  0
   -8.9050   -0.7030    0.5090 H   0  0  0  0  0  0  0  0  0  0  0  0
   -7.1560   -1.4050   -0.5460 C   0  0  0  0  0  0  0  0  0  0  0  0
   -7.7370   -1.8570   -1.3490 H   0  0  0  0  0  0  0  0  0  0  0  0
   -5.7520   -1.4600   -0.5590 C   0  0  0  0  0  0  0  0  0  0  0  0
   -5.0430   -2.1290   -1.6990 C   0  0  0  0  0  0  0  0  0  0  0  0
   -3.9990   -1.4070   -2.1900 F   0  0  0  0  0  0  0  0  0  0  0  0
   -5.8550   -2.3620   -2.7710 F   0  0  0  0  0  0  0  0  0  0  0  0
   -4.5400   -3.3480   -1.3580 F   0  0  0  0  0  0  0  0  0  0  0  0
  1  2  1  0  0  0  0
  1  3  1  0  0  0  0
  1  4  1  0  0  0  0
  1  5  1  0  0  0  0
  5  6  1  0  0  0  0
  5  7  1  0  0  0  0
  5 11  1  0  0  0  0
  7  8  1  0  0  0  0
  7  9  1  0  0  0  0
  7 10  1  0  0  0  0
 11 12  1  0  0  0  0
 11 13  1  0  0  0  0
 13 14  1  0  0  0  0
 13 15  1  0  0  0  0
 13 16  1  0  0  0  0
 16 17  1  0  0  0  0
 16 44  2  0  0  0  0
 17 18  2  0  0  0  0
 18 19  1  0  0  0  0
 18 35  1  0  0  0  0
 19 20  1  0  0  0  0
 19 21  1  0  0  0  0
 21 22  1  0  0  0  0
 21 29  2  0  0  0  0
 22 23  1  0  0  0  0
 22 24  2  0  0  0  0
 24 25  1  0  0  0  0
 24 26  1  0  0  0  0
 26 27  2  0  0  0  0
 26 31  1  0  0  0  0
 27 28  1  0  0  0  0
 27 29  1  0  0  0  0
 29 30  1  0  0  0  0
 31 32  1  0  0  0  0
 31 33  1  0  0  0  0
 31 34  1  0  0  0  0
 35 36  1  0  0  0  0
 35 43  2  0  0  0  0
 36 37  1  0  0  0  0
 36 38  2  0  0  0  0
 38 39  1  0  0  0  0
 38 40  1  0  0  0  0
 40 41  2  0  0  0  0
 40 45  1  0  0  0  0
 41 42  1  0  0  0  0
 41 43  1  0  0  0  0
 43 44  1  0  0  0  0
 45 46  1  0  0  0  0
 45 53  2  0  0  0  0
 46 47  2  0  0  0  0
 47 48  1  0  0  0  0
 47 49  1  0  0  0  0
 49 50  1  0  0  0  0
 49 51  2  0  0  0  0
 51 52  1  0  0  0  0
 51 53  1  0  0  0  0
 53 54  1  0  0  0  0
 54 55  1  0  0  0  0
 54 56  1  0  0  0  0
 54 57  1  0  0  0  0
M  END
$$$$
CHEMBL462783
  MOE2011           3D

 55 58  0  0  1  0  0  0  0  0999 V2000
   -5.7700   -3.7610    0.7270 C   0  0  0  0  0  0  0  0  0  0  0  0
   -6.3310   -4.2530   -0.0700 H   0  0  0  0  0  0  0  0  0  0  0  0
   -5.8290   -2.6750    0.6290 H   0  0  0  0  0  0  0  0  0  0  0  0
   -6.1560   -4.0690    1.7010 H   0  0  0  0  0  0  0  0  0  0  0  0
   -4.0680   -4.2560    0.6220 S   0  0  0  0  0  0  0  0  0  0  0  0
   -4.0380   -5.7060    0.6480 O   0  0  0  0  0  0  0  0  0  0  0  0
   -3.3320   -3.4820    1.6000 O   0  0  0  0  0  0  0  0  0  0  0  0
   -3.6070   -3.7360   -1.0250 C   0  0  0  0  0  0  0  0  0  0  0  0
   -4.0740   -4.4600   -1.7030 H   0  0  0  0  0  0  0  0  0  0  0  0
   -4.0600   -2.7590   -1.2150 H   0  0  0  0  0  0  0  0  0  0  0  0
   -2.0970   -3.7340   -1.2380 C   0  0  0  0  0  0  0  0  0  0  0  0
   -1.6350   -4.6020   -0.7540 H   0  0  0  0  0  0  0  0  0  0  0  0
   -1.9050   -3.8220   -2.3140 H   0  0  0  0  0  0  0  0  0  0  0  0
   -1.3860   -2.4850   -0.7790 C   0  0  0  0  0  0  0  0  0  0  0  0
   -2.1200   -1.4460   -0.3590 N   0  0  0  0  0  0  0  0  0  0  0  0
   -1.4670   -0.3180   -0.0130 C   0  0  0  0  0  0  0  0  0  0  0  0
   -2.3210    0.7480    0.2980 N   0  0  0  0  0  0  0  0  0  0  0  0
   -3.2390    0.4170    0.5700 H   0  0  0  0  0  0  0  0  0  0  0  0
   -2.1600    2.1360    0.2150 C   0  0  0  0  0  0  0  0  0  0  0  0
   -2.6270    2.9550    1.2480 C   0  0  0  0  0  0  0  0  0  0  0  0
   -3.1690    2.5210    2.0840 H   0  0  0  0  0  0  0  0  0  0  0  0
   -2.3460    4.3240    1.2520 C   0  0  0  0  0  0  0  0  0  0  0  0
   -2.6880    4.9320    2.0880 H   0  0  0  0  0  0  0  0  0  0  0  0
   -1.6060    4.9030    0.2120 C   0  0  0  0  0  0  0  0  0  0  0  0
   -1.1890    4.0950   -0.8520 C   0  0  0  0  0  0  0  0  0  0  0  0
   -0.6220    4.5210   -1.6790 H   0  0  0  0  0  0  0  0  0  0  0  0
   -1.4650    2.7290   -0.8490 C   0  0  0  0  0  0  0  0  0  0  0  0
   -1.1130    2.1170   -1.6770 H   0  0  0  0  0  0  0  0  0  0  0  0
   -1.2170    6.3570    0.2380 C   0  0  0  0  0  0  0  0  0  0  0  0
   -1.7730    7.0530    1.2700 F   0  0  0  0  0  0  0  0  0  0  0  0
    0.1300    6.5250    0.3580 F   0  0  0  0  0  0  0  0  0  0  0  0
   -1.5800    7.0210   -0.8940 F   0  0  0  0  0  0  0  0  0  0  0  0
   -0.0550   -0.2360   -0.0190 C   0  0  0  0  0  0  0  0  0  0  0  0
    0.7350    0.8390    0.4680 C   0  0  0  0  0  0  0  0  0  0  0  0
    0.2750    1.6850    0.9700 H   0  0  0  0  0  0  0  0  0  0  0  0
    2.1220    0.8510    0.3350 C   0  0  0  0  0  0  0  0  0  0  0  0
    2.6850    1.7150    0.6840 H   0  0  0  0  0  0  0  0  0  0  0  0
    2.7730   -0.2320   -0.2510 C   0  0  0  0  0  0  0  0  0  0  0  0
    1.9950   -1.3290   -0.6580 C   0  0  0  0  0  0  0  0  0  0  0  0
    2.4890   -2.1940   -1.1010 H   0  0  0  0  0  0  0  0  0  0  0  0
    0.6050   -1.3570   -0.5340 C   0  0  0  0  0  0  0  0  0  0  0  0
   -0.0490   -2.4610   -0.9160 N   0  0  0  0  0  0  0  0  0  0  0  0
    4.2230   -0.1950   -0.4700 C   0  0  0  0  0  0  0  0  0  0  0  0
    4.5660    0.2440   -1.7090 N   0  0  0  0  0  0  0  0  0  0  0  0
    5.8790    0.3310   -2.0060 C   0  0  0  0  0  0  0  0  0  0  0  0
    6.1010    0.6870   -3.0070 H   0  0  0  0  0  0  0  0  0  0  0  0
    6.8890    0.0010   -1.1230 C   0  0  0  0  0  0  0  0  0  0  0  0
    7.9310    0.0860   -1.4110 H   0  0  0  0  0  0  0  0  0  0  0  0
    6.5280   -0.4380    0.1460 C   0  0  0  0  0  0  0  0  0  0  0  0
    7.3080   -0.7000    0.8590 H   0  0  0  0  0  0  0  0  0  0  0  0
    5.1730   -0.5380    0.4980 C   0  0  0  0  0  0  0  0  0  0  0  0
    4.7720   -1.0120    1.8630 C   0  0  0  0  0  0  0  0  0  0  0  0
    4.1250   -2.2100    1.8310 F   0  0  0  0  0  0  0  0  0  0  0  0
    3.9410   -0.1490    2.5100 F   0  0  0  0  0  0  0  0  0  0  0  0
    5.8340   -1.1920    2.7010 F   0  0  0  0  0  0  0  0  0  0  0  0
  1  2  1  0  0  0  0
  1  3  1  0  0  0  0
  1  4  1  0  0  0  0
  1  5  1  0  0  0  0
  5  6  2  0  0  0  0
  5  7  2  0  0  0  0
  5  8  1  0  0  0  0
  8  9  1  0  0  0  0
  8 10  1  0  0  0  0
  8 11  1  0  0  0  0
 11 12  1  0  0  0  0
 11 13  1  0  0  0  0
 11 14  1  0  0  0  0
 14 15  1  0  0  0  0
 14 42  2  0  0  0  0
 15 16  2  0  0  0  0
 16 17  1  0  0  0  0
 16 33  1  0  0  0  0
 17 18  1  0  0  0  0
 17 19  1  0  0  0  0
 19 20  1  0  0  0  0
 19 27  2  0  0  0  0
 20 21  1  0  0  0  0
 20 22  2  0  0  0  0
 22 23  1  0  0  0  0
 22 24  1  0  0  0  0
 24 25  2  0  0  0  0
 24 29  1  0  0  0  0
 25 26  1  0  0  0  0
 25 27  1  0  0  0  0
 27 28  1  0  0  0  0
 29 30  1  0  0  0  0
 29 31  1  0  0  0  0
 29 32  1  0  0  0  0
 33 34  1  0  0  0  0
 33 41  2  0  0  0  0
 34 35  1  0  0  0  0
 34 36  2  0  0  0  0
 36 37  1  0  0  0  0
 36 38  1  0  0  0  0
 38 39  2  0  0  0  0
 38 43  1  0  0  0  0
 39 40  1  0  0  0  0
 39 41  1  0  0  0  0
 41 42  1  0  0  0  0
 43 44  1  0  0  0  0
 43 51  2  0  0  0  0
 44 45  2  0  0  0  0
 45 46  1  0  0  0  0
 45 47  1  0  0  0  0
 47 48  1  0  0  0  0
 47 49  2  0  0  0  0
 49 50  1  0  0  0  0
 49 51  1  0  0  0  0
 51 52  1  0  0  0  0
 52 53  1  0  0  0  0
 52 54  1  0  0  0  0
 52 55  1  0  0  0  0
M  END
$$$$
CHEMBL456982
  MOE2011           3D

 52 55  0  0  1  0  0  0  0  0999 V2000
    2.0150    4.4630   -1.0880 O   0  0  0  0  0  0  0  0  0  0  0  0
    1.3690    4.5910   -1.8100 H   0  0  0  0  0  0  0  0  0  0  0  0
    1.6090    5.2410    0.2510 P   0  0  0  0  0  0  0  0  0  0  0  0
    0.9960    6.5770   -0.0120 O   0  0  0  0  0  0  0  0  0  0  0  0
    3.0050    5.3520    1.0340 O   0  0  0  0  0  0  0  0  0  0  0  0
    3.4650    6.1930    0.8460 H   0  0  0  0  0  0  0  0  0  0  0  0
    0.7240    4.2140    1.0990 O   0  0  0  0  0  0  0  0  0  0  0  0
    1.2670    2.9470    1.4370 C   0  0  0  0  0  0  0  0  0  0  0  0
    2.3520    2.9310    1.2890 H   0  0  0  0  0  0  0  0  0  0  0  0
    1.0800    2.7750    2.5020 H   0  0  0  0  0  0  0  0  0  0  0  0
    0.6210    1.8350    0.6520 C   0  0  0  0  0  0  0  0  0  0  0  0
    1.4340    0.9350    0.0860 N   0  0  0  0  0  0  0  0  0  0  0  0
    0.8760   -0.1240   -0.5380 C   0  0  0  0  0  0  0  0  0  0  0  0
    1.7440   -1.0780   -1.1040 N   0  0  0  0  0  0  0  0  0  0  0  0
    1.4180   -1.5140   -1.9540 H   0  0  0  0  0  0  0  0  0  0  0  0
    3.0300   -1.4470   -0.6740 C   0  0  0  0  0  0  0  0  0  0  0  0
    3.9310   -2.0040   -1.5890 C   0  0  0  0  0  0  0  0  0  0  0  0
    3.6250   -2.1950   -2.6150 H   0  0  0  0  0  0  0  0  0  0  0  0
    5.2490   -2.2870   -1.2170 C   0  0  0  0  0  0  0  0  0  0  0  0
    5.9310   -2.7010   -1.9580 H   0  0  0  0  0  0  0  0  0  0  0  0
    5.6920   -2.0240    0.0860 C   0  0  0  0  0  0  0  0  0  0  0  0
    4.7910   -1.4890    1.0110 C   0  0  0  0  0  0  0  0  0  0  0  0
    5.1070   -1.2710    2.0300 H   0  0  0  0  0  0  0  0  0  0  0  0
    3.4800   -1.2020    0.6310 C   0  0  0  0  0  0  0  0  0  0  0  0
    2.8070   -0.7780    1.3720 H   0  0  0  0  0  0  0  0  0  0  0  0
    7.1180   -2.2680    0.4930 C   0  0  0  0  0  0  0  0  0  0  0  0
    7.2250   -3.0520    1.6030 F   0  0  0  0  0  0  0  0  0  0  0  0
    7.8620   -2.8840   -0.4670 F   0  0  0  0  0  0  0  0  0  0  0  0
    7.7710   -1.1090    0.7860 F   0  0  0  0  0  0  0  0  0  0  0  0
   -0.5170   -0.3080   -0.5800 C   0  0  0  0  0  0  0  0  0  0  0  0
   -1.1830   -1.4190   -1.1550 C   0  0  0  0  0  0  0  0  0  0  0  0
   -0.6220   -2.2280   -1.6150 H   0  0  0  0  0  0  0  0  0  0  0  0
   -2.5740   -1.5180   -1.1210 C   0  0  0  0  0  0  0  0  0  0  0  0
   -3.0610   -2.3860   -1.5630 H   0  0  0  0  0  0  0  0  0  0  0  0
   -3.3290   -0.5120   -0.5140 C   0  0  0  0  0  0  0  0  0  0  0  0
   -2.6570    0.5890    0.0420 C   0  0  0  0  0  0  0  0  0  0  0  0
   -3.2350    1.3810    0.5170 H   0  0  0  0  0  0  0  0  0  0  0  0
   -1.2730    0.6990    0.0340 C   0  0  0  0  0  0  0  0  0  0  0  0
   -0.7190    1.7540    0.6390 N   0  0  0  0  0  0  0  0  0  0  0  0
   -4.7890   -0.5950   -0.4440 C   0  0  0  0  0  0  0  0  0  0  0  0
   -5.4220    0.1320   -1.4000 N   0  0  0  0  0  0  0  0  0  0  0  0
   -6.7710    0.1140   -1.4090 C   0  0  0  0  0  0  0  0  0  0  0  0
   -7.2350    0.7070   -2.1920 H   0  0  0  0  0  0  0  0  0  0  0  0
   -7.5370   -0.5950   -0.5040 C   0  0  0  0  0  0  0  0  0  0  0  0
   -8.6200   -0.5770   -0.5550 H   0  0  0  0  0  0  0  0  0  0  0  0
   -6.8770   -1.3290    0.4750 C   0  0  0  0  0  0  0  0  0  0  0  0
   -7.4600   -1.8930    1.2020 H   0  0  0  0  0  0  0  0  0  0  0  0
   -5.4750   -1.3330    0.5250 C   0  0  0  0  0  0  0  0  0  0  0  0
   -4.7480   -2.1160    1.5780 C   0  0  0  0  0  0  0  0  0  0  0  0
   -4.1160   -3.2110    1.0720 F   0  0  0  0  0  0  0  0  0  0  0  0
   -3.7970   -1.3910    2.2300 F   0  0  0  0  0  0  0  0  0  0  0  0
   -5.5720   -2.5920    2.5560 F   0  0  0  0  0  0  0  0  0  0  0  0
  1  2  1  0  0  0  0
  1  3  1  0  0  0  0
  3  4  2  0  0  0  0
  3  5  1  0  0  0  0
  3  7  1  0  0  0  0
  5  6  1  0  0  0  0
  7  8  1  0  0  0  0
  8  9  1  0  0  0  0
  8 10  1  0  0  0  0
  8 11  1  0  0  0  0
 11 12  1  0  0  0  0
 11 39  2  0  0  0  0
 12 13  2  0  0  0  0
 13 14  1  0  0  0  0
 13 30  1  0  0  0  0
 14 15  1  0  0  0  0
 14 16  1  0  0  0  0
 16 17  1  0  0  0  0
 16 24  2  0  0  0  0
 17 18  1  0  0  0  0
 17 19  2  0  0  0  0
 19 20  1  0  0  0  0
 19 21  1  0  0  0  0
 21 22  2  0  0  0  0
 21 26  1  0  0  0  0
 22 23  1  0  0  0  0
 22 24  1  0  0  0  0
 24 25  1  0  0  0  0
 26 27  1  0  0  0  0
 26 28  1  0  0  0  0
 26 29  1  0  0  0  0
 30 31  1  0  0  0  0
 30 38  2  0  0  0  0
 31 32  1  0  0  0  0
 31 33  2  0  0  0  0
 33 34  1  0  0  0  0
 33 35  1  0  0  0  0
 35 36  2  0  0  0  0
 35 40  1  0  0  0  0
 36 37  1  0  0  0  0
 36 38  1  0  0  0  0
 38 39  1  0  0  0  0
 40 41  1  0  0  0  0
 40 48  2  0  0  0  0
 41 42  2  0  0  0  0
 42 43  1  0  0  0  0
 42 44  1  0  0  0  0
 44 45  1  0  0  0  0
 44 46  2  0  0  0  0
 46 47  1  0  0  0  0
 46 48  1  0  0  0  0
 48 49  1  0  0  0  0
 49 50  1  0  0  0  0
 49 51  1  0  0  0  0
 49 52  1  0  0  0  0
M  END
$$$$
CHEMBL457197
  MOE2011           3D

 61 65  0  0  1  0  0  0  0  0999 V2000
    0.5910   -8.0240   -0.6930 F   0  0  0  0  0  0  0  0  0  0  0  0
    1.1930   -7.1070    0.1160 C   0  0  0  0  0  0  0  0  0  0  0  0
    1.2010   -7.6610    1.3610 F   0  0  0  0  0  0  0  0  0  0  0  0
    2.4960   -7.0570   -0.2800 F   0  0  0  0  0  0  0  0  0  0  0  0
    0.5380   -5.7500    0.0850 C   0  0  0  0  0  0  0  0  0  0  0  0
   -0.4160   -5.4250   -0.8870 C   0  0  0  0  0  0  0  0  0  0  0  0
   -0.7090   -6.1570   -1.6370 H   0  0  0  0  0  0  0  0  0  0  0  0
   -1.0070   -4.1570   -0.9080 C   0  0  0  0  0  0  0  0  0  0  0  0
   -1.7440   -3.9350   -1.6770 H   0  0  0  0  0  0  0  0  0  0  0  0
   -0.6510   -3.1770    0.0280 C   0  0  0  0  0  0  0  0  0  0  0  0
   -1.2490   -1.9130   -0.0420 N   0  0  0  0  0  0  0  0  0  0  0  0
   -2.2400   -1.9230   -0.2580 H   0  0  0  0  0  0  0  0  0  0  0  0
   -0.8400   -0.6010    0.2180 C   0  0  0  0  0  0  0  0  0  0  0  0
   -1.8800    0.2090    0.5220 N   0  0  0  0  0  0  0  0  0  0  0  0
   -1.6030    1.4620    0.9050 C   0  0  0  0  0  0  0  0  0  0  0  0
   -2.7530    2.3340    1.3350 C   0  0  0  0  0  0  0  0  0  0  0  0
   -3.5680    1.7070    1.7110 H   0  0  0  0  0  0  0  0  0  0  0  0
   -2.4140    2.9250    2.1970 H   0  0  0  0  0  0  0  0  0  0  0  0
   -3.2200    3.2990    0.2330 C   0  0  0  0  0  0  0  0  0  0  0  0
   -2.4120    3.4700   -0.4900 H   0  0  0  0  0  0  0  0  0  0  0  0
   -3.3880    4.2790    0.7000 H   0  0  0  0  0  0  0  0  0  0  0  0
   -4.4370    2.9720   -0.5120 N   0  0  0  0  0  0  0  0  0  0  0  0
   -5.6740    3.0070    0.2610 C   0  0  0  0  0  0  0  0  0  0  0  0
   -5.6020    2.4410    1.1960 H   0  0  0  0  0  0  0  0  0  0  0  0
   -5.9750    4.0310    0.5020 H   0  0  0  0  0  0  0  0  0  0  0  0
   -6.6860    2.3340   -0.6610 C   0  0  0  0  0  0  0  0  0  0  0  0
   -7.3120    1.6300   -0.1030 H   0  0  0  0  0  0  0  0  0  0  0  0
   -7.3460    3.0690   -1.1360 H   0  0  0  0  0  0  0  0  0  0  0  0
   -5.8560    1.6130   -1.7190 C   0  0  0  0  0  0  0  0  0  0  0  0
   -5.9450    2.1370   -2.6790 H   0  0  0  0  0  0  0  0  0  0  0  0
   -6.1860    0.5800   -1.8670 H   0  0  0  0  0  0  0  0  0  0  0  0
   -4.4280    1.6900   -1.2040 C   0  0  0  0  0  0  0  0  0  0  0  0
   -3.7020    1.6570   -2.0210 H   0  0  0  0  0  0  0  0  0  0  0  0
   -4.2450    0.8500   -0.5260 H   0  0  0  0  0  0  0  0  0  0  0  0
   -0.3660    1.9740    0.9770 N   0  0  0  0  0  0  0  0  0  0  0  0
    0.6590    1.1930    0.6210 C   0  0  0  0  0  0  0  0  0  0  0  0
    1.9430    1.7350    0.6810 C   0  0  0  0  0  0  0  0  0  0  0  0
    2.0430    2.7570    1.0480 H   0  0  0  0  0  0  0  0  0  0  0  0
    3.1080    1.0310    0.3160 C   0  0  0  0  0  0  0  0  0  0  0  0
    2.9320   -0.2720   -0.1490 C   0  0  0  0  0  0  0  0  0  0  0  0
    3.7820   -0.8880   -0.4330 H   0  0  0  0  0  0  0  0  0  0  0  0
    1.6520   -0.8350   -0.2290 C   0  0  0  0  0  0  0  0  0  0  0  0
    1.5710   -1.8370   -0.6400 H   0  0  0  0  0  0  0  0  0  0  0  0
    0.4930   -0.1320    0.1990 C   0  0  0  0  0  0  0  0  0  0  0  0
    4.4400    1.6490    0.5070 C   0  0  0  0  0  0  0  0  0  0  0  0
    4.5970    2.1640    1.7600 N   0  0  0  0  0  0  0  0  0  0  0  0
    5.7750    2.7350    2.0870 C   0  0  0  0  0  0  0  0  0  0  0  0
    5.8340    3.1190    3.1000 H   0  0  0  0  0  0  0  0  0  0  0  0
    6.8410    2.8350    1.2200 C   0  0  0  0  0  0  0  0  0  0  0  0
    7.7710    3.3010    1.5270 H   0  0  0  0  0  0  0  0  0  0  0  0
    6.6800    2.3220   -0.0590 C   0  0  0  0  0  0  0  0  0  0  0  0
    7.5100    2.3950   -0.7620 H   0  0  0  0  0  0  0  0  0  0  0  0
    5.4650    1.7240   -0.4460 C   0  0  0  0  0  0  0  0  0  0  0  0
    5.3370    1.1990   -1.8460 C   0  0  0  0  0  0  0  0  0  0  0  0
    4.1540    1.5140   -2.4390 F   0  0  0  0  0  0  0  0  0  0  0  0
    6.2990    1.6770   -2.6880 F   0  0  0  0  0  0  0  0  0  0  0  0
    5.4440   -0.1570   -1.9080 F   0  0  0  0  0  0  0  0  0  0  0  0
    0.3030   -3.5070    0.9980 C   0  0  0  0  0  0  0  0  0  0  0  0
    0.5850   -2.7810    1.7580 H   0  0  0  0  0  0  0  0  0  0  0  0
    0.8930   -4.7760    1.0280 C   0  0  0  0  0  0  0  0  0  0  0  0
    1.6310   -5.0000    1.7960 H   0  0  0  0  0  0  0  0  0  0  0  0
  1  2  1  0  0  0  0
  2  3  1  0  0  0  0
  2  4  1  0  0  0  0
  2  5  1  0  0  0  0
  5  6  1  0  0  0  0
  5 60  2  0  0  0  0
  6  7  1  0  0  0  0
  6  8  2  0  0  0  0
  8  9  1  0  0  0  0
  8 10  1  0  0  0  0
 10 11  1  0  0  0  0
 10 58  2  0  0  0  0
 11 12  1  0  0  0  0
 11 13  1  0  0  0  0
 13 14  1  0  0  0  0
 13 44  2  0  0  0  0
 14 15  2  0  0  0  0
 15 16  1  0  0  0  0
 15 35  1  0  0  0  0
 16 17  1  0  0  0  0
 16 18  1  0  0  0  0
 16 19  1  0  0  0  0
 19 20  1  0  0  0  0
 19 21  1  0  0  0  0
 19 22  1  0  0  0  0
 22 23  1  0  0  0  0
 22 32  1  0  0  0  0
 23 24  1  0  0  0  0
 23 25  1  0  0  0  0
 23 26  1  0  0  0  0
 26 27  1  0  0  0  0
 26 28  1  0  0  0  0
 26 29  1  0  0  0  0
 29 30  1  0  0  0  0
 29 31  1  0  0  0  0
 29 32  1  0  0  0  0
 32 33  1  0  0  0  0
 32 34  1  0  0  0  0
 35 36  2  0  0  0  0
 36 37  1  0  0  0  0
 36 44  1  0  0  0  0
 37 38  1  0  0  0  0
 37 39  2  0  0  0  0
 39 40  1  0  0  0  0
 39 45  1  0  0  0  0
 40 41  1  0  0  0  0
 40 42  2  0  0  0  0
 42 43  1  0  0  0  0
 42 44  1  0  0  0  0
 45 46  1  0  0  0  0
 45 53  2  0  0  0  0
 46 47  2  0  0  0  0
 47 48  1  0  0  0  0
 47 49  1  0  0  0  0
 49 50  1  0  0  0  0
 49 51  2  0  0  0  0
 51 52  1  0  0  0  0
 51 53  1  0  0  0  0
 53 54  1  0  0  0  0
 54 55  1  0  0  0  0
 54 56  1  0  0  0  0
 54 57  1  0  0  0  0
 58 59  1  0  0  0  0
 58 60  1  0  0  0  0
 60 61  1  0  0  0  0
M  END
$$$$
CHEMBL456990
  MOE2011           3D

 63 67  0  0  1  0  0  0  0  0999 V2000
    0.7130    5.9790   -2.2490 C   0  0  0  0  0  0  0  0  0  0  0  0
    1.6670    6.2110   -2.7340 H   0  0  0  0  0  0  0  0  0  0  0  0
    0.3660    6.8750   -1.7220 H   0  0  0  0  0  0  0  0  0  0  0  0
   -0.0010    5.7530   -3.0490 H   0  0  0  0  0  0  0  0  0  0  0  0
    0.8570    4.8360   -1.3560 N   0  0  0  0  0  0  0  0  0  0  0  0
    1.8960    5.0740   -0.3360 C   0  0  0  0  0  0  0  0  0  0  0  0
    2.8690    4.8810   -0.8050 H   0  0  0  0  0  0  0  0  0  0  0  0
    1.8970    6.1230   -0.0110 H   0  0  0  0  0  0  0  0  0  0  0  0
    1.7730    4.1940    0.9350 C   0  0  0  0  0  0  0  0  0  0  0  0
    1.2240    4.7500    1.7060 H   0  0  0  0  0  0  0  0  0  0  0  0
    2.7830    4.0120    1.3240 H   0  0  0  0  0  0  0  0  0  0  0  0
    1.0950    2.9230    0.6610 N   0  0  0  0  0  0  0  0  0  0  0  0
    1.0650    2.0390    1.8450 C   0  0  0  0  0  0  0  0  0  0  0  0
    2.0880    1.9120    2.2210 H   0  0  0  0  0  0  0  0  0  0  0  0
    0.4870    2.4970    2.6580 H   0  0  0  0  0  0  0  0  0  0  0  0
    0.5080    0.6490    1.5790 C   0  0  0  0  0  0  0  0  0  0  0  0
    1.3740   -0.3570    1.4010 N   0  0  0  0  0  0  0  0  0  0  0  0
    0.8680   -1.5700    1.0900 C   0  0  0  0  0  0  0  0  0  0  0  0
    1.7660   -2.6410    0.9160 N   0  0  0  0  0  0  0  0  0  0  0  0
    1.4170   -3.5370    1.2210 H   0  0  0  0  0  0  0  0  0  0  0  0
    3.0880   -2.6370    0.4420 C   0  0  0  0  0  0  0  0  0  0  0  0
    3.6480   -1.5470   -0.2370 C   0  0  0  0  0  0  0  0  0  0  0  0
    3.0470   -0.6670   -0.4530 H   0  0  0  0  0  0  0  0  0  0  0  0
    4.9790   -1.5670   -0.6650 C   0  0  0  0  0  0  0  0  0  0  0  0
    5.3750   -0.7030   -1.1960 H   0  0  0  0  0  0  0  0  0  0  0  0
    5.7870   -2.6790   -0.4090 C   0  0  0  0  0  0  0  0  0  0  0  0
    5.2340   -3.7750    0.2640 C   0  0  0  0  0  0  0  0  0  0  0  0
    5.8400   -4.6550    0.4710 H   0  0  0  0  0  0  0  0  0  0  0  0
    3.9020   -3.7520    0.6850 C   0  0  0  0  0  0  0  0  0  0  0  0
    3.5110   -4.6150    1.2180 H   0  0  0  0  0  0  0  0  0  0  0  0
    7.2160   -2.7210   -0.8750 C   0  0  0  0  0  0  0  0  0  0  0  0
    7.7570   -1.4890   -1.0860 F   0  0  0  0  0  0  0  0  0  0  0  0
    7.3570   -3.3960   -2.0490 F   0  0  0  0  0  0  0  0  0  0  0  0
    8.0440   -3.3390    0.0130 F   0  0  0  0  0  0  0  0  0  0  0  0
   -0.5140   -1.7780    0.9080 C   0  0  0  0  0  0  0  0  0  0  0  0
   -1.1200   -2.9910    0.4950 C   0  0  0  0  0  0  0  0  0  0  0  0
   -0.5200   -3.8710    0.2760 H   0  0  0  0  0  0  0  0  0  0  0  0
   -2.5020   -3.0820    0.3220 C   0  0  0  0  0  0  0  0  0  0  0  0
   -2.9380   -4.0270    0.0000 H   0  0  0  0  0  0  0  0  0  0  0  0
   -3.3120   -1.9680    0.5500 C   0  0  0  0  0  0  0  0  0  0  0  0
   -2.7000   -0.7780    0.9750 C   0  0  0  0  0  0  0  0  0  0  0  0
   -3.3190    0.0980    1.1670 H   0  0  0  0  0  0  0  0  0  0  0  0
   -1.3260   -0.6630    1.1430 C   0  0  0  0  0  0  0  0  0  0  0  0
   -0.8290    0.5230    1.4980 N   0  0  0  0  0  0  0  0  0  0  0  0
   -4.7650   -2.0260    0.3620 C   0  0  0  0  0  0  0  0  0  0  0  0
   -5.4610   -2.0570    1.5290 N   0  0  0  0  0  0  0  0  0  0  0  0
   -6.8070   -2.1200    1.4590 C   0  0  0  0  0  0  0  0  0  0  0  0
   -7.3190   -2.1480    2.4170 H   0  0  0  0  0  0  0  0  0  0  0  0
   -7.5130   -2.1490    0.2730 C   0  0  0  0  0  0  0  0  0  0  0  0
   -8.5960   -2.2000    0.2700 H   0  0  0  0  0  0  0  0  0  0  0  0
   -6.7930   -2.1090   -0.9150 C   0  0  0  0  0  0  0  0  0  0  0  0
   -7.3310   -2.1300   -1.8620 H   0  0  0  0  0  0  0  0  0  0  0  0
   -5.3910   -2.0400   -0.8890 C   0  0  0  0  0  0  0  0  0  0  0  0
   -4.6080   -1.9900   -2.1680 C   0  0  0  0  0  0  0  0  0  0  0  0
   -3.7160   -0.9640   -2.2180 F   0  0  0  0  0  0  0  0  0  0  0  0
   -3.8990   -3.1310   -2.3910 F   0  0  0  0  0  0  0  0  0  0  0  0
   -5.4000   -1.8390   -3.2710 F   0  0  0  0  0  0  0  0  0  0  0  0
   -0.2620    3.1780    0.1240 C   0  0  0  0  0  0  0  0  0  0  0  0
   -0.5340    2.3260   -0.5120 H   0  0  0  0  0  0  0  0  0  0  0  0
   -1.0020    3.2400    0.9320 H   0  0  0  0  0  0  0  0  0  0  0  0
   -0.4070    4.4630   -0.7230 C   0  0  0  0  0  0  0  0  0  0  0  0
   -0.7610    5.2820   -0.0810 H   0  0  0  0  0  0  0  0  0  0  0  0
   -1.1800    4.2910   -1.4820 H   0  0  0  0  0  0  0  0  0  0  0  0
  1  2  1  0  0  0  0
  1  3  1  0  0  0  0
  1  4  1  0  0  0  0
  1  5  1  0  0  0  0
  5  6  1  0  0  0  0
  5 61  1  0  0  0  0
  6  7  1  0  0  0  0
  6  8  1  0  0  0  0
  6  9  1  0  0  0  0
  9 10  1  0  0  0  0
  9 11  1  0  0  0  0
  9 12  1  0  0  0  0
 12 13  1  0  0  0  0
 12 58  1  0  0  0  0
 13 14  1  0  0  0  0
 13 15  1  0  0  0  0
 13 16  1  0  0  0  0
 16 17  1  0  0  0  0
 16 44  2  0  0  0  0
 17 18  2  0  0  0  0
 18 19  1  0  0  0  0
 18 35  1  0  0  0  0
 19 20  1  0  0  0  0
 19 21  1  0  0  0  0
 21 22  1  0  0  0  0
 21 29  2  0  0  0  0
 22 23  1  0  0  0  0
 22 24  2  0  0  0  0
 24 25  1  0  0  0  0
 24 26  1  0  0  0  0
 26 27  2  0  0  0  0
 26 31  1  0  0  0  0
 27 28  1  0  0  0  0
 27 29  1  0  0  0  0
 29 30  1  0  0  0  0
 31 32  1  0  0  0  0
 31 33  1  0  0  0  0
 31 34  1  0  0  0  0
 35 36  1  0  0  0  0
 35 43  2  0  0  0  0
 36 37  1  0  0  0  0
 36 38  2  0  0  0  0
 38 39  1  0  0  0  0
 38 40  1  0  0  0  0
 40 41  2  0  0  0  0
 40 45  1  0  0  0  0
 41 42  1  0  0  0  0
 41 43  1  0  0  0  0
 43 44  1  0  0  0  0
 45 46  1  0  0  0  0
 45 53  2  0  0  0  0
 46 47  2  0  0  0  0
 47 48  1  0  0  0  0
 47 49  1  0  0  0  0
 49 50  1  0  0  0  0
 49 51  2  0  0  0  0
 51 52  1  0  0  0  0
 51 53  1  0  0  0  0
 53 54  1  0  0  0  0
 54 55  1  0  0  0  0
 54 56  1  0  0  0  0
 54 57  1  0  0  0  0
 58 59  1  0  0  0  0
 58 60  1  0  0  0  0
 58 61  1  0  0  0  0
 61 62  1  0  0  0  0
 61 63  1  0  0  0  0
M  END
$$$$
CHEMBL514248
  MOE2011           3D

 66 70  0  0  1  0  0  0  0  0999 V2000
   -6.4650    4.6220   -0.8000 C   0  0  0  0  0  0  0  0  0  0  0  0
   -6.3840    5.5260   -1.4130 H   0  0  0  0  0  0  0  0  0  0  0  0
   -6.7820    4.9440    0.1980 H   0  0  0  0  0  0  0  0  0  0  0  0
   -7.2500    3.9870   -1.2250 H   0  0  0  0  0  0  0  0  0  0  0  0
   -5.1790    3.9360   -0.7290 N   0  0  0  0  0  0  0  0  0  0  0  0
   -4.6980    3.5310   -2.0530 C   0  0  0  0  0  0  0  0  0  0  0  0
   -5.3970    2.8120   -2.5020 H   0  0  0  0  0  0  0  0  0  0  0  0
   -4.6560    4.3980   -2.7240 H   0  0  0  0  0  0  0  0  0  0  0  0
   -3.2850    2.8960   -1.9980 C   0  0  0  0  0  0  0  0  0  0  0  0
   -2.5360    3.6650   -2.2280 H   0  0  0  0  0  0  0  0  0  0  0  0
   -3.2140    2.1710   -2.8190 H   0  0  0  0  0  0  0  0  0  0  0  0
   -2.9320    2.1850   -0.7470 N   0  0  0  0  0  0  0  0  0  0  0  0
   -2.1160    3.0410    0.1350 C   0  0  0  0  0  0  0  0  0  0  0  0
   -1.2420    3.3890   -0.4320 H   0  0  0  0  0  0  0  0  0  0  0  0
   -2.6710    3.9430    0.4220 H   0  0  0  0  0  0  0  0  0  0  0  0
   -1.5970    2.3730    1.4160 C   0  0  0  0  0  0  0  0  0  0  0  0
   -2.4240    2.0470    2.0570 H   0  0  0  0  0  0  0  0  0  0  0  0
   -1.0490    3.1230    2.0000 H   0  0  0  0  0  0  0  0  0  0  0  0
   -0.6590    1.2280    1.1570 C   0  0  0  0  0  0  0  0  0  0  0  0
   -1.0400    0.0010    1.5440 N   0  0  0  0  0  0  0  0  0  0  0  0
   -0.1680   -1.0130    1.3480 C   0  0  0  0  0  0  0  0  0  0  0  0
   -0.7100   -2.2770    1.6130 N   0  0  0  0  0  0  0  0  0  0  0  0
   -1.5160   -2.2020    2.2220 H   0  0  0  0  0  0  0  0  0  0  0  0
   -0.4310   -3.5620    1.1310 C   0  0  0  0  0  0  0  0  0  0  0  0
   -0.5300   -4.6610    1.9920 C   0  0  0  0  0  0  0  0  0  0  0  0
   -0.8420   -4.5200    3.0240 H   0  0  0  0  0  0  0  0  0  0  0  0
   -0.2010   -5.9500    1.5540 C   0  0  0  0  0  0  0  0  0  0  0  0
   -0.2770   -6.7800    2.2530 H   0  0  0  0  0  0  0  0  0  0  0  0
    0.2360   -6.1660    0.2410 C   0  0  0  0  0  0  0  0  0  0  0  0
    0.3140   -5.0730   -0.6310 C   0  0  0  0  0  0  0  0  0  0  0  0
    0.6380   -5.2140   -1.6610 H   0  0  0  0  0  0  0  0  0  0  0  0
   -0.0160   -3.7880   -0.1880 C   0  0  0  0  0  0  0  0  0  0  0  0
    0.0460   -2.9590   -0.8900 H   0  0  0  0  0  0  0  0  0  0  0  0
    0.6000   -7.5440   -0.2450 C   0  0  0  0  0  0  0  0  0  0  0  0
    0.7280   -8.4600    0.7560 F   0  0  0  0  0  0  0  0  0  0  0  0
    1.7830   -7.5680   -0.9220 F   0  0  0  0  0  0  0  0  0  0  0  0
   -0.3300   -8.0560   -1.0990 F   0  0  0  0  0  0  0  0  0  0  0  0
    1.1500   -0.7840    0.8940 C   0  0  0  0  0  0  0  0  0  0  0  0
    2.2130   -1.7210    0.8530 C   0  0  0  0  0  0  0  0  0  0  0  0
    2.0810   -2.7320    1.2270 H   0  0  0  0  0  0  0  0  0  0  0  0
    3.4750   -1.3710    0.3680 C   0  0  0  0  0  0  0  0  0  0  0  0
    4.2600   -2.1260    0.3420 H   0  0  0  0  0  0  0  0  0  0  0  0
    3.7340   -0.0740   -0.0850 C   0  0  0  0  0  0  0  0  0  0  0  0
    2.6770    0.8470   -0.0180 C   0  0  0  0  0  0  0  0  0  0  0  0
    2.8190    1.8640   -0.3800 H   0  0  0  0  0  0  0  0  0  0  0  0
    1.4230    0.5290    0.4970 C   0  0  0  0  0  0  0  0  0  0  0  0
    0.5320    1.5160    0.6080 N   0  0  0  0  0  0  0  0  0  0  0  0
    5.0600    0.2710   -0.6340 C   0  0  0  0  0  0  0  0  0  0  0  0
    5.4790   -0.6080   -1.5870 N   0  0  0  0  0  0  0  0  0  0  0  0
    6.6670   -0.3850   -2.1880 C   0  0  0  0  0  0  0  0  0  0  0  0
    6.9450   -1.1120   -2.9440 H   0  0  0  0  0  0  0  0  0  0  0  0
    7.4880    0.6810   -1.8860 C   0  0  0  0  0  0  0  0  0  0  0  0
    8.4340    0.8200   -2.3980 H   0  0  0  0  0  0  0  0  0  0  0  0
    7.0690    1.5620   -0.8980 C   0  0  0  0  0  0  0  0  0  0  0  0
    7.7090    2.4030   -0.6350 H   0  0  0  0  0  0  0  0  0  0  0  0
    5.8430    1.3630   -0.2390 C   0  0  0  0  0  0  0  0  0  0  0  0
    5.4340    2.3130    0.8500 C   0  0  0  0  0  0  0  0  0  0  0  0
    4.5080    3.2210    0.4350 F   0  0  0  0  0  0  0  0  0  0  0  0
    4.9060    1.6970    1.9430 F   0  0  0  0  0  0  0  0  0  0  0  0
    6.4760    3.0550    1.3270 F   0  0  0  0  0  0  0  0  0  0  0  0
   -4.1660    1.6930   -0.1120 C   0  0  0  0  0  0  0  0  0  0  0  0
   -4.6110    0.9570   -0.7970 H   0  0  0  0  0  0  0  0  0  0  0  0
   -3.9540    1.1220    0.7980 H   0  0  0  0  0  0  0  0  0  0  0  0
   -5.2300    2.7790    0.1820 C   0  0  0  0  0  0  0  0  0  0  0  0
   -5.0850    3.1520    1.2030 H   0  0  0  0  0  0  0  0  0  0  0  0
   -6.2140    2.2930    0.1510 H   0  0  0  0  0  0  0  0  0  0  0  0
  1  2  1  0  0  0  0
  1  3  1  0  0  0  0
  1  4  1  0  0  0  0
  1  5  1  0  0  0  0
  5  6  1  0  0  0  0
  5 64  1  0  0  0  0
  6  7  1  0  0  0  0
  6  8  1  0  0  0  0
  6  9  1  0  0  0  0
  9 10  1  0  0  0  0
  9 11  1  0  0  0  0
  9 12  1  0  0  0  0
 12 13  1  0  0  0  0
 12 61  1  0  0  0  0
 13 14  1  0  0  0  0
 13 15  1  0  0  0  0
 13 16  1  0  0  0  0
 16 17  1  0  0  0  0
 16 18  1  0  0  0  0
 16 19  1  0  0  0  0
 19 20  1  0  0  0  0
 19 47  2  0  0  0  0
 20 21  2  0  0  0  0
 21 22  1  0  0  0  0
 21 38  1  0  0  0  0
 22 23  1  0  0  0  0
 22 24  1  0  0  0  0
 24 25  1  0  0  0  0
 24 32  2  0  0  0  0
 25 26  1  0  0  0  0
 25 27  2  0  0  0  0
 27 28  1  0  0  0  0
 27 29  1  0  0  0  0
 29 30  2  0  0  0  0
 29 34  1  0  0  0  0
 30 31  1  0  0  0  0
 30 32  1  0  0  0  0
 32 33  1  0  0  0  0
 34 35  1  0  0  0  0
 34 36  1  0  0  0  0
 34 37  1  0  0  0  0
 38 39  1  0  0  0  0
 38 46  2  0  0  0  0
 39 40  1  0  0  0  0
 39 41  2  0  0  0  0
 41 42  1  0  0  0  0
 41 43  1  0  0  0  0
 43 44  2  0  0  0  0
 43 48  1  0  0  0  0
 44 45  1  0  0  0  0
 44 46  1  0  0  0  0
 46 47  1  0  0  0  0
 48 49  1  0  0  0  0
 48 56  2  0  0  0  0
 49 50  2  0  0  0  0
 50 51  1  0  0  0  0
 50 52  1  0  0  0  0
 52 53  1  0  0  0  0
 52 54  2  0  0  0  0
 54 55  1  0  0  0  0
 54 56  1  0  0  0  0
 56 57  1  0  0  0  0
 57 58  1  0  0  0  0
 57 59  1  0  0  0  0
 57 60  1  0  0  0  0
 61 62  1  0  0  0  0
 61 63  1  0  0  0  0
 61 64  1  0  0  0  0
 64 65  1  0  0  0  0
 64 66  1  0  0  0  0
M  END
$$$$
CHEMBL1092192
  MOE2011           3D

 42 45  0  0  1  0  0  0  0  0999 V2000
    8.3210    0.3710    1.3230 F   0  0  0  0  0  0  0  0  0  0  0  0
    7.8450   -0.1930    0.1780 C   0  0  0  0  0  0  0  0  0  0  0  0
    8.4070   -1.4320    0.1100 F   0  0  0  0  0  0  0  0  0  0  0  0
    8.3980    0.5190   -0.8450 F   0  0  0  0  0  0  0  0  0  0  0  0
    6.3420   -0.2140    0.1320 C   0  0  0  0  0  0  0  0  0  0  0  0
    5.6240   -1.3600    0.4860 C   0  0  0  0  0  0  0  0  0  0  0  0
    6.1450   -2.2670    0.7870 H   0  0  0  0  0  0  0  0  0  0  0  0
    4.2240   -1.3570    0.4590 C   0  0  0  0  0  0  0  0  0  0  0  0
    3.6980   -2.2660    0.7410 H   0  0  0  0  0  0  0  0  0  0  0  0
    3.5000   -0.2130    0.0850 C   0  0  0  0  0  0  0  0  0  0  0  0
    2.0990   -0.2730    0.0910 N   0  0  0  0  0  0  0  0  0  0  0  0
    1.6830   -1.1770    0.3070 H   0  0  0  0  0  0  0  0  0  0  0  0
    1.0820    0.6920   -0.1470 C   0  0  0  0  0  0  0  0  0  0  0  0
    1.3860    1.9860   -0.4070 N   0  0  0  0  0  0  0  0  0  0  0  0
    0.3740    2.8430   -0.6230 C   0  0  0  0  0  0  0  0  0  0  0  0
    0.6670    3.8690   -0.8260 H   0  0  0  0  0  0  0  0  0  0  0  0
   -0.9530    2.4720   -0.5960 C   0  0  0  0  0  0  0  0  0  0  0  0
   -1.7350    3.2010   -0.7780 H   0  0  0  0  0  0  0  0  0  0  0  0
   -1.2750    1.1550   -0.3330 C   0  0  0  0  0  0  0  0  0  0  0  0
   -2.5720    0.7880   -0.3110 N   0  0  0  0  0  0  0  0  0  0  0  0
   -2.8710   -0.5050   -0.0470 C   0  0  0  0  0  0  0  0  0  0  0  0
   -1.8450   -1.4110    0.1810 C   0  0  0  0  0  0  0  0  0  0  0  0
   -2.0440   -2.4600    0.3820 H   0  0  0  0  0  0  0  0  0  0  0  0
   -0.5340   -1.0700    0.1670 N   0  0  0  0  0  0  0  0  0  0  0  0
   -0.2430    0.2270   -0.0970 C   0  0  0  0  0  0  0  0  0  0  0  0
   -4.2910   -0.9050   -0.0690 C   0  0  0  0  0  0  0  0  0  0  0  0
   -4.4750   -2.2180   -0.3970 N   0  0  0  0  0  0  0  0  0  0  0  0
   -5.7330   -2.6970   -0.4910 C   0  0  0  0  0  0  0  0  0  0  0  0
   -5.8080   -3.7460   -0.7630 H   0  0  0  0  0  0  0  0  0  0  0  0
   -6.8580   -1.9350   -0.2690 C   0  0  0  0  0  0  0  0  0  0  0  0
   -7.8510   -2.3610   -0.3590 H   0  0  0  0  0  0  0  0  0  0  0  0
   -6.6750   -0.6040    0.0810 C   0  0  0  0  0  0  0  0  0  0  0  0
   -7.5520    0.0140    0.2710 H   0  0  0  0  0  0  0  0  0  0  0  0
   -5.3800   -0.0630    0.1990 C   0  0  0  0  0  0  0  0  0  0  0  0
   -5.2330    1.3750    0.6180 C   0  0  0  0  0  0  0  0  0  0  0  0
   -4.3340    1.5620    1.6230 F   0  0  0  0  0  0  0  0  0  0  0  0
   -6.4020    1.8960    1.1020 F   0  0  0  0  0  0  0  0  0  0  0  0
   -4.8790    2.2060   -0.4000 F   0  0  0  0  0  0  0  0  0  0  0  0
    4.2300    0.9290   -0.2590 C   0  0  0  0  0  0  0  0  0  0  0  0
    3.7270    1.8430   -0.5570 H   0  0  0  0  0  0  0  0  0  0  0  0
    5.6300    0.9330   -0.2350 C   0  0  0  0  0  0  0  0  0  0  0  0
    6.1580    1.8450   -0.5090 H   0  0  0  0  0  0  0  0  0  0  0  0
  1  2  1  0  0  0  0
  2  3  1  0  0  0  0
  2  4  1  0  0  0  0
  2  5  1  0  0  0  0
  5  6  1  0  0  0  0
  5 41  2  0  0  0  0
  6  7  1  0  0  0  0
  6  8  2  0  0  0  0
  8  9  1  0  0  0  0
  8 10  1  0  0  0  0
 10 11  1  0  0  0  0
 10 39  2  0  0  0  0
 11 12  1  0  0  0  0
 11 13  1  0  0  0  0
 13 14  1  0  0  0  0
 13 25  2  0  0  0  0
 14 15  2  0  0  0  0
 15 16  1  0  0  0  0
 15 17  1  0  0  0  0
 17 18  1  0  0  0  0
 17 19  2  0  0  0  0
 19 20  1  0  0  0  0
 19 25  1  0  0  0  0
 20 21  2  0  0  0  0
 21 22  1  0  0  0  0
 21 26  1  0  0  0  0
 22 23  1  0  0  0  0
 22 24  2  0  0  0  0
 24 25  1  0  0  0  0
 26 27  1  0  0  0  0
 26 34  2  0  0  0  0
 27 28  2  0  0  0  0
 28 29  1  0  0  0  0
 28 30  1  0  0  0  0
 30 31  1  0  0  0  0
 30 32  2  0  0  0  0
 32 33  1  0  0  0  0
 32 34  1  0  0  0  0
 34 35  1  0  0  0  0
 35 36  1  0  0  0  0
 35 37  1  0  0  0  0
 35 38  1  0  0  0  0
 39 40  1  0  0  0  0
 39 41  1  0  0  0  0
 41 42  1  0  0  0  0
M  END
$$$$
CHEMBL456151
  MOE2011           3D

 53 56  0  0  1  0  0  0  0  0999 V2000
    0.7440   -6.0060   -1.7130 O   0  0  0  0  0  0  0  0  0  0  0  0
    0.5000   -6.9430   -1.8690 H   0  0  0  0  0  0  0  0  0  0  0  0
    0.3480   -5.7490   -0.4460 C   0  0  0  0  0  0  0  0  0  0  0  0
   -0.2170   -6.6070    0.2110 O   0  0  0  0  0  0  0  0  0  0  0  0
    0.7150   -4.3410   -0.0190 C   0  0  0  0  0  0  0  0  0  0  0  0
    0.2260   -3.6390   -0.7030 H   0  0  0  0  0  0  0  0  0  0  0  0
    1.8040   -4.2460   -0.0820 H   0  0  0  0  0  0  0  0  0  0  0  0
    0.2810   -4.0850    1.3110 O   0  0  0  0  0  0  0  0  0  0  0  0
    0.8440   -2.8980    1.8780 C   0  0  0  0  0  0  0  0  0  0  0  0
    0.5130   -2.8510    2.9210 H   0  0  0  0  0  0  0  0  0  0  0  0
    1.9370   -2.9870    1.8960 H   0  0  0  0  0  0  0  0  0  0  0  0
    0.4230   -1.6210    1.1910 C   0  0  0  0  0  0  0  0  0  0  0  0
    1.3630   -0.9600    0.5030 N   0  0  0  0  0  0  0  0  0  0  0  0
    1.0020    0.1750   -0.1310 C   0  0  0  0  0  0  0  0  0  0  0  0
    1.9960    0.8870   -0.8330 N   0  0  0  0  0  0  0  0  0  0  0  0
    1.6690    1.3620   -1.6620 H   0  0  0  0  0  0  0  0  0  0  0  0
    3.3770    0.9820   -0.5880 C   0  0  0  0  0  0  0  0  0  0  0  0
    3.9710    0.5470    0.6040 C   0  0  0  0  0  0  0  0  0  0  0  0
    3.3640    0.1480    1.4110 H   0  0  0  0  0  0  0  0  0  0  0  0
    5.3530    0.6200    0.7970 C   0  0  0  0  0  0  0  0  0  0  0  0
    5.7750    0.2610    1.7340 H   0  0  0  0  0  0  0  0  0  0  0  0
    6.1790    1.1420   -0.2020 C   0  0  0  0  0  0  0  0  0  0  0  0
    5.5980    1.5810   -1.3980 C   0  0  0  0  0  0  0  0  0  0  0  0
    6.2190    1.9830   -2.1960 H   0  0  0  0  0  0  0  0  0  0  0  0
    4.2140    1.5040   -1.5850 C   0  0  0  0  0  0  0  0  0  0  0  0
    3.7970    1.8480   -2.5290 H   0  0  0  0  0  0  0  0  0  0  0  0
    7.6690    1.1910   -0.0120 C   0  0  0  0  0  0  0  0  0  0  0  0
    8.0470    1.2380    1.2960 F   0  0  0  0  0  0  0  0  0  0  0  0
    8.2390    2.2790   -0.6000 F   0  0  0  0  0  0  0  0  0  0  0  0
    8.2960    0.1070   -0.5450 F   0  0  0  0  0  0  0  0  0  0  0  0
   -0.3200    0.6630   -0.0770 C   0  0  0  0  0  0  0  0  0  0  0  0
   -0.7830    1.8570   -0.6830 C   0  0  0  0  0  0  0  0  0  0  0  0
   -0.1080    2.5060   -1.2340 H   0  0  0  0  0  0  0  0  0  0  0  0
   -2.1190    2.2460   -0.5720 C   0  0  0  0  0  0  0  0  0  0  0  0
   -2.4450    3.1750   -1.0390 H   0  0  0  0  0  0  0  0  0  0  0  0
   -3.0320    1.4640    0.1430 C   0  0  0  0  0  0  0  0  0  0  0  0
   -2.5480    0.2990    0.7620 C   0  0  0  0  0  0  0  0  0  0  0  0
   -3.2210   -0.3110    1.3630 H   0  0  0  0  0  0  0  0  0  0  0  0
   -1.2220   -0.1130    0.6630 C   0  0  0  0  0  0  0  0  0  0  0  0
   -0.8580   -1.2340    1.2920 N   0  0  0  0  0  0  0  0  0  0  0  0
   -4.4340    1.8920    0.2760 C   0  0  0  0  0  0  0  0  0  0  0  0
   -4.5640    3.1210    0.8470 N   0  0  0  0  0  0  0  0  0  0  0  0
   -5.8080    3.6080    1.0380 C   0  0  0  0  0  0  0  0  0  0  0  0
   -5.8540    4.5880    1.5030 H   0  0  0  0  0  0  0  0  0  0  0  0
   -6.9570    2.9330    0.6800 C   0  0  0  0  0  0  0  0  0  0  0  0
   -7.9360    3.3640    0.8570 H   0  0  0  0  0  0  0  0  0  0  0  0
   -6.8180    1.6860    0.0830 C   0  0  0  0  0  0  0  0  0  0  0  0
   -7.7120    1.1410   -0.2150 H   0  0  0  0  0  0  0  0  0  0  0  0
   -5.5410    1.1440   -0.1410 C   0  0  0  0  0  0  0  0  0  0  0  0
   -5.4110   -0.1930   -0.8120 C   0  0  0  0  0  0  0  0  0  0  0  0
   -6.5650   -0.6010   -1.4150 F   0  0  0  0  0  0  0  0  0  0  0  0
   -5.0860   -1.1880    0.0590 F   0  0  0  0  0  0  0  0  0  0  0  0
   -4.4660   -0.2190   -1.7920 F   0  0  0  0  0  0  0  0  0  0  0  0
  1  2  1  0  0  0  0
  1  3  1  0  0  0  0
  3  4  2  0  0  0  0
  3  5  1  0  0  0  0
  5  6  1  0  0  0  0
  5  7  1  0  0  0  0
  5  8  1  0  0  0  0
  8  9  1  0  0  0  0
  9 10  1  0  0  0  0
  9 11  1  0  0  0  0
  9 12  1  0  0  0  0
 12 13  1  0  0  0  0
 12 40  2  0  0  0  0
 13 14  2  0  0  0  0
 14 15  1  0  0  0  0
 14 31  1  0  0  0  0
 15 16  1  0  0  0  0
 15 17  1  0  0  0  0
 17 18  1  0  0  0  0
 17 25  2  0  0  0  0
 18 19  1  0  0  0  0
 18 20  2  0  0  0  0
 20 21  1  0  0  0  0
 20 22  1  0  0  0  0
 22 23  2  0  0  0  0
 22 27  1  0  0  0  0
 23 24  1  0  0  0  0
 23 25  1  0  0  0  0
 25 26  1  0  0  0  0
 27 28  1  0  0  0  0
 27 29  1  0  0  0  0
 27 30  1  0  0  0  0
 31 32  1  0  0  0  0
 31 39  2  0  0  0  0
 32 33  1  0  0  0  0
 32 34  2  0  0  0  0
 34 35  1  0  0  0  0
 34 36  1  0  0  0  0
 36 37  2  0  0  0  0
 36 41  1  0  0  0  0
 37 38  1  0  0  0  0
 37 39  1  0  0  0  0
 39 40  1  0  0  0  0
 41 42  1  0  0  0  0
 41 49  2  0  0  0  0
 42 43  2  0  0  0  0
 43 44  1  0  0  0  0
 43 45  1  0  0  0  0
 45 46  1  0  0  0  0
 45 47  2  0  0  0  0
 47 48  1  0  0  0  0
 47 49  1  0  0  0  0
 49 50  1  0  0  0  0
 50 51  1  0  0  0  0
 50 52  1  0  0  0  0
 50 53  1  0  0  0  0
M  END
$$$$
CHEMBL458925
  MOE2011           3D

 64 68  0  0  1  0  0  0  0  0999 V2000
    8.4690    1.8660    1.4870 F   0  0  0  0  0  0  0  0  0  0  0  0
    8.1170    2.1110    0.1940 C   0  0  0  0  0  0  0  0  0  0  0  0
    8.7260    3.2830   -0.1390 F   0  0  0  0  0  0  0  0  0  0  0  0
    8.7290    1.1480   -0.5490 F   0  0  0  0  0  0  0  0  0  0  0  0
    6.6300    2.1410   -0.0220 C   0  0  0  0  0  0  0  0  0  0  0  0
    6.0730    2.9150   -1.0470 C   0  0  0  0  0  0  0  0  0  0  0  0
    6.7120    3.5190   -1.6890 H   0  0  0  0  0  0  0  0  0  0  0  0
    4.6920    2.9190   -1.2630 C   0  0  0  0  0  0  0  0  0  0  0  0
    4.2960    3.5260   -2.0730 H   0  0  0  0  0  0  0  0  0  0  0  0
    3.8320    2.1480   -0.4670 C   0  0  0  0  0  0  0  0  0  0  0  0
    2.4520    2.1620   -0.7380 N   0  0  0  0  0  0  0  0  0  0  0  0
    2.1510    2.8650   -1.3980 H   0  0  0  0  0  0  0  0  0  0  0  0
    1.4310    1.3030   -0.2770 C   0  0  0  0  0  0  0  0  0  0  0  0
    1.7570    0.0270    0.0120 N   0  0  0  0  0  0  0  0  0  0  0  0
    0.7930   -0.7790    0.4740 C   0  0  0  0  0  0  0  0  0  0  0  0
    1.1780   -2.2020    0.7770 C   0  0  0  0  0  0  0  0  0  0  0  0
    2.1610   -2.1850    1.2630 H   0  0  0  0  0  0  0  0  0  0  0  0
    0.4820   -2.6330    1.5050 H   0  0  0  0  0  0  0  0  0  0  0  0
    1.2700   -3.0620   -0.4880 C   0  0  0  0  0  0  0  0  0  0  0  0
    1.8680   -3.9540   -0.2660 H   0  0  0  0  0  0  0  0  0  0  0  0
    1.8180   -2.5200   -1.2700 H   0  0  0  0  0  0  0  0  0  0  0  0
   -0.0940   -3.4850   -1.0510 C   0  0  0  0  0  0  0  0  0  0  0  0
    0.0550   -3.9740   -2.0230 H   0  0  0  0  0  0  0  0  0  0  0  0
   -0.6840   -2.5820   -1.2480 H   0  0  0  0  0  0  0  0  0  0  0  0
   -0.8350   -4.3640   -0.1410 N   0  0  0  0  0  0  0  0  0  0  0  0
   -0.2700   -5.7090   -0.0250 C   0  0  0  0  0  0  0  0  0  0  0  0
   -0.0100   -6.1260   -1.0070 H   0  0  0  0  0  0  0  0  0  0  0  0
    0.6190   -5.7360    0.6120 H   0  0  0  0  0  0  0  0  0  0  0  0
   -1.4050   -6.5190    0.5880 C   0  0  0  0  0  0  0  0  0  0  0  0
   -1.4420   -7.5300    0.1690 H   0  0  0  0  0  0  0  0  0  0  0  0
   -1.2810   -6.6090    1.6740 H   0  0  0  0  0  0  0  0  0  0  0  0
   -2.6740   -5.7350    0.2750 C   0  0  0  0  0  0  0  0  0  0  0  0
   -3.1250   -5.3740    1.2070 H   0  0  0  0  0  0  0  0  0  0  0  0
   -3.4180   -6.3520   -0.2400 H   0  0  0  0  0  0  0  0  0  0  0  0
   -2.2150   -4.5700   -0.5850 C   0  0  0  0  0  0  0  0  0  0  0  0
   -2.8370   -3.6840   -0.4260 H   0  0  0  0  0  0  0  0  0  0  0  0
   -2.2610   -4.8470   -1.6460 H   0  0  0  0  0  0  0  0  0  0  0  0
   -0.4800   -0.4060    0.6730 N   0  0  0  0  0  0  0  0  0  0  0  0
   -0.8070    0.8610    0.4020 C   0  0  0  0  0  0  0  0  0  0  0  0
   -2.1170    1.2740    0.6370 C   0  0  0  0  0  0  0  0  0  0  0  0
   -2.8200    0.5450    1.0390 H   0  0  0  0  0  0  0  0  0  0  0  0
   -2.5520    2.5900    0.4050 C   0  0  0  0  0  0  0  0  0  0  0  0
   -1.6250    3.5110   -0.0860 C   0  0  0  0  0  0  0  0  0  0  0  0
   -1.9150    4.5450   -0.2570 H   0  0  0  0  0  0  0  0  0  0  0  0
   -0.3060    3.1220   -0.3280 C   0  0  0  0  0  0  0  0  0  0  0  0
    0.3900    3.8790   -0.6800 H   0  0  0  0  0  0  0  0  0  0  0  0
    0.1210    1.7910   -0.0890 C   0  0  0  0  0  0  0  0  0  0  0  0
   -3.9210    3.0000    0.7410 C   0  0  0  0  0  0  0  0  0  0  0  0
   -4.0790    3.3080    2.0560 N   0  0  0  0  0  0  0  0  0  0  0  0
   -5.3000    3.7050    2.4720 C   0  0  0  0  0  0  0  0  0  0  0  0
   -5.3730    3.9370    3.5300 H   0  0  0  0  0  0  0  0  0  0  0  0
   -6.3940    3.8170    1.6380 C   0  0  0  0  0  0  0  0  0  0  0  0
   -7.3550    4.1420    2.0200 H   0  0  0  0  0  0  0  0  0  0  0  0
   -6.2230    3.5030    0.2950 C   0  0  0  0  0  0  0  0  0  0  0  0
   -7.0740    3.5880   -0.3810 H   0  0  0  0  0  0  0  0  0  0  0  0
   -4.9700    3.0820   -0.1790 C   0  0  0  0  0  0  0  0  0  0  0  0
   -4.7830    2.7500   -1.6290 C   0  0  0  0  0  0  0  0  0  0  0  0
   -5.9480    2.7780   -2.3410 F   0  0  0  0  0  0  0  0  0  0  0  0
   -3.9520    3.6230   -2.2620 F   0  0  0  0  0  0  0  0  0  0  0  0
   -4.2620    1.5090   -1.8330 F   0  0  0  0  0  0  0  0  0  0  0  0
    4.4010    1.3750    0.5530 C   0  0  0  0  0  0  0  0  0  0  0  0
    3.7760    0.7670    1.2010 H   0  0  0  0  0  0  0  0  0  0  0  0
    5.7810    1.3660    0.7740 C   0  0  0  0  0  0  0  0  0  0  0  0
    6.1840    0.7450    1.5720 H   0  0  0  0  0  0  0  0  0  0  0  0
  1  2  1  0  0  0  0
  2  3  1  0  0  0  0
  2  4  1  0  0  0  0
  2  5  1  0  0  0  0
  5  6  1  0  0  0  0
  5 63  2  0  0  0  0
  6  7  1  0  0  0  0
  6  8  2  0  0  0  0
  8  9  1  0  0  0  0
  8 10  1  0  0  0  0
 10 11  1  0  0  0  0
 10 61  2  0  0  0  0
 11 12  1  0  0  0  0
 11 13  1  0  0  0  0
 13 14  1  0  0  0  0
 13 47  2  0  0  0  0
 14 15  2  0  0  0  0
 15 16  1  0  0  0  0
 15 38  1  0  0  0  0
 16 17  1  0  0  0  0
 16 18  1  0  0  0  0
 16 19  1  0  0  0  0
 19 20  1  0  0  0  0
 19 21  1  0  0  0  0
 19 22  1  0  0  0  0
 22 23  1  0  0  0  0
 22 24  1  0  0  0  0
 22 25  1  0  0  0  0
 25 26  1  0  0  0  0
 25 35  1  0  0  0  0
 26 27  1  0  0  0  0
 26 28  1  0  0  0  0
 26 29  1  0  0  0  0
 29 30  1  0  0  0  0
 29 31  1  0  0  0  0
 29 32  1  0  0  0  0
 32 33  1  0  0  0  0
 32 34  1  0  0  0  0
 32 35  1  0  0  0  0
 35 36  1  0  0  0  0
 35 37  1  0  0  0  0
 38 39  2  0  0  0  0
 39 40  1  0  0  0  0
 39 47  1  0  0  0  0
 40 41  1  0  0  0  0
 40 42  2  0  0  0  0
 42 43  1  0  0  0  0
 42 48  1  0  0  0  0
 43 44  1  0  0  0  0
 43 45  2  0  0  0  0
 45 46  1  0  0  0  0
 45 47  1  0  0  0  0
 48 49  1  0  0  0  0
 48 56  2  0  0  0  0
 49 50  2  0  0  0  0
 50 51  1  0  0  0  0
 50 52  1  0  0  0  0
 52 53  1  0  0  0  0
 52 54  2  0  0  0  0
 54 55  1  0  0  0  0
 54 56  1  0  0  0  0
 56 57  1  0  0  0  0
 57 58  1  0  0  0  0
 57 59  1  0  0  0  0
 57 60  1  0  0  0  0
 61 62  1  0  0  0  0
 61 63  1  0  0  0  0
 63 64  1  0  0  0  0
M  END
$$$$
CHEMBL1089117
  MOE2011           3D

 42 45  0  0  1  0  0  0  0  0999 V2000
    8.3720   -0.2730   -0.4400 F   0  0  0  0  0  0  0  0  0  0  0  0
    7.7070    0.0440    0.7050 C   0  0  0  0  0  0  0  0  0  0  0  0
    8.3080    1.1680    1.1850 F   0  0  0  0  0  0  0  0  0  0  0  0
    8.0050   -0.9430    1.5940 F   0  0  0  0  0  0  0  0  0  0  0  0
    6.2380    0.2090    0.4850 C   0  0  0  0  0  0  0  0  0  0  0  0
    5.6480    1.4530    0.2710 C   0  0  0  0  0  0  0  0  0  0  0  0
    6.2480    2.3610    0.2740 H   0  0  0  0  0  0  0  0  0  0  0  0
    4.2750    1.5370    0.0440 C   0  0  0  0  0  0  0  0  0  0  0  0
    3.8180    2.5060   -0.1310 H   0  0  0  0  0  0  0  0  0  0  0  0
    3.5060    0.3740    0.0300 C   0  0  0  0  0  0  0  0  0  0  0  0
    2.1320    0.4840   -0.2280 N   0  0  0  0  0  0  0  0  0  0  0  0
    1.6930    1.3700    0.0090 H   0  0  0  0  0  0  0  0  0  0  0  0
    1.1950   -0.4600   -0.7110 C   0  0  0  0  0  0  0  0  0  0  0  0
    1.5790   -1.6890   -1.2510 C   0  0  0  0  0  0  0  0  0  0  0  0
    2.6200   -1.9670   -1.3590 H   0  0  0  0  0  0  0  0  0  0  0  0
    0.5970   -2.5650   -1.6630 C   0  0  0  0  0  0  0  0  0  0  0  0
    0.8510   -3.5300   -2.0910 H   0  0  0  0  0  0  0  0  0  0  0  0
   -0.7190   -2.3030   -1.5660 N   0  0  0  0  0  0  0  0  0  0  0  0
   -1.0850   -1.1200   -1.0400 C   0  0  0  0  0  0  0  0  0  0  0  0
   -2.4330   -0.8300   -0.8940 C   0  0  0  0  0  0  0  0  0  0  0  0
   -3.1560   -1.5720   -1.2270 H   0  0  0  0  0  0  0  0  0  0  0  0
   -2.8700    0.3720   -0.3250 C   0  0  0  0  0  0  0  0  0  0  0  0
   -1.8820    1.2790    0.0310 C   0  0  0  0  0  0  0  0  0  0  0  0
   -2.1370    2.2480    0.4540 H   0  0  0  0  0  0  0  0  0  0  0  0
   -0.5550    1.0480   -0.0910 N   0  0  0  0  0  0  0  0  0  0  0  0
   -0.1670   -0.1460   -0.6040 C   0  0  0  0  0  0  0  0  0  0  0  0
   -4.2860    0.6750   -0.1130 C   0  0  0  0  0  0  0  0  0  0  0  0
   -4.7190    1.7610   -0.8060 N   0  0  0  0  0  0  0  0  0  0  0  0
   -6.0170    2.1110   -0.6900 C   0  0  0  0  0  0  0  0  0  0  0  0
   -6.3140    2.9800   -1.2690 H   0  0  0  0  0  0  0  0  0  0  0  0
   -6.9270    1.4340    0.0980 C   0  0  0  0  0  0  0  0  0  0  0  0
   -7.9610    1.7530    0.1550 H   0  0  0  0  0  0  0  0  0  0  0  0
   -6.4720    0.3350    0.8170 C   0  0  0  0  0  0  0  0  0  0  0  0
   -7.1710   -0.2090    1.4510 H   0  0  0  0  0  0  0  0  0  0  0  0
   -5.1280   -0.0590    0.7320 C   0  0  0  0  0  0  0  0  0  0  0  0
   -4.6390   -1.2350    1.5290 C   0  0  0  0  0  0  0  0  0  0  0  0
   -4.4910   -2.3540    0.7690 F   0  0  0  0  0  0  0  0  0  0  0  0
   -5.4900   -1.5880    2.5340 F   0  0  0  0  0  0  0  0  0  0  0  0
   -3.4390   -1.0190    2.1350 F   0  0  0  0  0  0  0  0  0  0  0  0
    4.0750   -0.8390    0.2250 N   0  0  0  0  0  0  0  0  0  0  0  0
    5.4070   -0.8980    0.4470 C   0  0  0  0  0  0  0  0  0  0  0  0
    5.7940   -1.9040    0.5960 H   0  0  0  0  0  0  0  0  0  0  0  0
  1  2  1  0  0  0  0
  2  3  1  0  0  0  0
  2  4  1  0  0  0  0
  2  5  1  0  0  0  0
  5  6  1  0  0  0  0
  5 41  2  0  0  0  0
  6  7  1  0  0  0  0
  6  8  2  0  0  0  0
  8  9  1  0  0  0  0
  8 10  1  0  0  0  0
 10 11  1  0  0  0  0
 10 40  2  0  0  0  0
 11 12  1  0  0  0  0
 11 13  1  0  0  0  0
 13 14  1  0  0  0  0
 13 26  2  0  0  0  0
 14 15  1  0  0  0  0
 14 16  2  0  0  0  0
 16 17  1  0  0  0  0
 16 18  1  0  0  0  0
 18 19  2  0  0  0  0
 19 20  1  0  0  0  0
 19 26  1  0  0  0  0
 20 21  1  0  0  0  0
 20 22  2  0  0  0  0
 22 23  1  0  0  0  0
 22 27  1  0  0  0  0
 23 24  1  0  0  0  0
 23 25  2  0  0  0  0
 25 26  1  0  0  0  0
 27 28  1  0  0  0  0
 27 35  2  0  0  0  0
 28 29  2  0  0  0  0
 29 30  1  0  0  0  0
 29 31  1  0  0  0  0
 31 32  1  0  0  0  0
 31 33  2  0  0  0  0
 33 34  1  0  0  0  0
 33 35  1  0  0  0  0
 35 36  1  0  0  0  0
 36 37  1  0  0  0  0
 36 38  1  0  0  0  0
 36 39  1  0  0  0  0
 40 41  1  0  0  0  0
 41 42  1  0  0  0  0
M  END
$$$$
CHEMBL456962
  MOE2011           3D

 52 55  0  0  1  0  0  0  0  0999 V2000
   -0.3070    5.0980    1.1430 O   0  0  0  0  0  0  0  0  0  0  0  0
   -1.1030    5.1030    1.7030 H   0  0  0  0  0  0  0  0  0  0  0  0
    0.5430    4.0810    1.6540 C   0  0  0  0  0  0  0  0  0  0  0  0
    0.9050    4.4020    2.6360 H   0  0  0  0  0  0  0  0  0  0  0  0
   -0.0370    3.1630    1.7870 H   0  0  0  0  0  0  0  0  0  0  0  0
    1.7210    3.8730    0.7080 C   0  0  0  0  0  0  0  0  0  0  0  0
    2.2530    4.8260    0.6010 H   0  0  0  0  0  0  0  0  0  0  0  0
    2.4200    3.1550    1.1540 H   0  0  0  0  0  0  0  0  0  0  0  0
    1.3090    3.4110   -0.6940 C   0  0  0  0  0  0  0  0  0  0  0  0
    2.1880    3.4390   -1.3500 H   0  0  0  0  0  0  0  0  0  0  0  0
    0.5750    4.0980   -1.1310 H   0  0  0  0  0  0  0  0  0  0  0  0
    0.7620    2.0110   -0.6980 C   0  0  0  0  0  0  0  0  0  0  0  0
    1.6410    1.0020   -0.7190 N   0  0  0  0  0  0  0  0  0  0  0  0
    1.1560   -0.2570   -0.6830 C   0  0  0  0  0  0  0  0  0  0  0  0
    2.0750   -1.3260   -0.7450 N   0  0  0  0  0  0  0  0  0  0  0  0
    1.7010   -2.1830   -1.1260 H   0  0  0  0  0  0  0  0  0  0  0  0
    3.4410   -1.3640   -0.4280 C   0  0  0  0  0  0  0  0  0  0  0  0
    4.2020   -2.4800   -0.7880 C   0  0  0  0  0  0  0  0  0  0  0  0
    3.7440   -3.3190   -1.3060 H   0  0  0  0  0  0  0  0  0  0  0  0
    5.5660   -2.5320   -0.5020 C   0  0  0  0  0  0  0  0  0  0  0  0
    6.1490   -3.4010   -0.7930 H   0  0  0  0  0  0  0  0  0  0  0  0
    6.1620   -1.4560    0.1530 C   0  0  0  0  0  0  0  0  0  0  0  0
    5.4540   -0.3570    0.5160 N   0  0  0  0  0  0  0  0  0  0  0  0
    4.1300   -0.3410    0.2190 C   0  0  0  0  0  0  0  0  0  0  0  0
    3.6290    0.5630    0.5470 H   0  0  0  0  0  0  0  0  0  0  0  0
    7.6450   -1.4990    0.4450 C   0  0  0  0  0  0  0  0  0  0  0  0
    8.0790   -0.5280    1.2980 F   0  0  0  0  0  0  0  0  0  0  0  0
    8.4000   -1.3690   -0.6830 F   0  0  0  0  0  0  0  0  0  0  0  0
    8.0290   -2.6810    1.0090 F   0  0  0  0  0  0  0  0  0  0  0  0
   -0.2290   -0.5160   -0.5800 C   0  0  0  0  0  0  0  0  0  0  0  0
   -0.8340   -1.7960   -0.4780 C   0  0  0  0  0  0  0  0  0  0  0  0
   -0.2330   -2.7000   -0.4350 H   0  0  0  0  0  0  0  0  0  0  0  0
   -2.2240   -1.9370   -0.4330 C   0  0  0  0  0  0  0  0  0  0  0  0
   -2.6520   -2.9360   -0.3900 H   0  0  0  0  0  0  0  0  0  0  0  0
   -3.0490   -0.8110   -0.4780 C   0  0  0  0  0  0  0  0  0  0  0  0
   -2.4330    0.4500   -0.5460 C   0  0  0  0  0  0  0  0  0  0  0  0
   -3.0570    1.3430   -0.5900 H   0  0  0  0  0  0  0  0  0  0  0  0
   -1.0530    0.6160   -0.5880 C   0  0  0  0  0  0  0  0  0  0  0  0
   -0.5690    1.8590   -0.6420 N   0  0  0  0  0  0  0  0  0  0  0  0
   -4.5130   -0.9250   -0.5430 C   0  0  0  0  0  0  0  0  0  0  0  0
   -5.0130   -0.5330   -1.7450 N   0  0  0  0  0  0  0  0  0  0  0  0
   -6.3470   -0.6090   -1.9350 C   0  0  0  0  0  0  0  0  0  0  0  0
   -6.6920   -0.2860   -2.9130 H   0  0  0  0  0  0  0  0  0  0  0  0
   -7.2320   -1.0590   -0.9770 C   0  0  0  0  0  0  0  0  0  0  0  0
   -8.2970   -1.1030   -1.1780 H   0  0  0  0  0  0  0  0  0  0  0  0
   -6.7150   -1.4490    0.2520 C   0  0  0  0  0  0  0  0  0  0  0  0
   -7.3980   -1.8020    1.0250 H   0  0  0  0  0  0  0  0  0  0  0  0
   -5.3330   -1.3800    0.4940 C   0  0  0  0  0  0  0  0  0  0  0  0
   -4.7850   -1.7800    1.8310 C   0  0  0  0  0  0  0  0  0  0  0  0
   -3.9740   -0.8350    2.3810 F   0  0  0  0  0  0  0  0  0  0  0  0
   -5.7550   -2.0120    2.7630 F   0  0  0  0  0  0  0  0  0  0  0  0
   -4.0530   -2.9260    1.7770 F   0  0  0  0  0  0  0  0  0  0  0  0
  1  2  1  0  0  0  0
  1  3  1  0  0  0  0
  3  4  1  0  0  0  0
  3  5  1  0  0  0  0
  3  6  1  0  0  0  0
  6  7  1  0  0  0  0
  6  8  1  0  0  0  0
  6  9  1  0  0  0  0
  9 10  1  0  0  0  0
  9 11  1  0  0  0  0
  9 12  1  0  0  0  0
 12 13  1  0  0  0  0
 12 39  2  0  0  0  0
 13 14  2  0  0  0  0
 14 15  1  0  0  0  0
 14 30  1  0  0  0  0
 15 16  1  0  0  0  0
 15 17  1  0  0  0  0
 17 18  1  0  0  0  0
 17 24  2  0  0  0  0
 18 19  1  0  0  0  0
 18 20  2  0  0  0  0
 20 21  1  0  0  0  0
 20 22  1  0  0  0  0
 22 23  2  0  0  0  0
 22 26  1  0  0  0  0
 23 24  1  0  0  0  0
 24 25  1  0  0  0  0
 26 27  1  0  0  0  0
 26 28  1  0  0  0  0
 26 29  1  0  0  0  0
 30 31  1  0  0  0  0
 30 38  2  0  0  0  0
 31 32  1  0  0  0  0
 31 33  2  0  0  0  0
 33 34  1  0  0  0  0
 33 35  1  0  0  0  0
 35 36  2  0  0  0  0
 35 40  1  0  0  0  0
 36 37  1  0  0  0  0
 36 38  1  0  0  0  0
 38 39  1  0  0  0  0
 40 41  1  0  0  0  0
 40 48  2  0  0  0  0
 41 42  2  0  0  0  0
 42 43  1  0  0  0  0
 42 44  1  0  0  0  0
 44 45  1  0  0  0  0
 44 46  2  0  0  0  0
 46 47  1  0  0  0  0
 46 48  1  0  0  0  0
 48 49  1  0  0  0  0
 49 50  1  0  0  0  0
 49 51  1  0  0  0  0
 49 52  1  0  0  0  0
M  END
$$$$
CHEMBL1092545
  MOE2011           3D

 43 46  0  0  1  0  0  0  0  0999 V2000
    8.0310    0.4500    1.6600 F   0  0  0  0  0  0  0  0  0  0  0  0
    7.7500    0.2830    0.3370 C   0  0  0  0  0  0  0  0  0  0  0  0
    8.3440    1.3310   -0.3010 F   0  0  0  0  0  0  0  0  0  0  0  0
    8.4330   -0.8270   -0.0540 F   0  0  0  0  0  0  0  0  0  0  0  0
    6.2720    0.1770    0.0540 C   0  0  0  0  0  0  0  0  0  0  0  0
    5.7490    0.5990   -1.1720 C   0  0  0  0  0  0  0  0  0  0  0  0
    6.4040    1.0190   -1.9340 H   0  0  0  0  0  0  0  0  0  0  0  0
    4.3780    0.4930   -1.4350 C   0  0  0  0  0  0  0  0  0  0  0  0
    4.0060    0.8320   -2.4000 H   0  0  0  0  0  0  0  0  0  0  0  0
    3.4900   -0.0390   -0.4860 C   0  0  0  0  0  0  0  0  0  0  0  0
    2.1220   -0.1200   -0.8100 N   0  0  0  0  0  0  0  0  0  0  0  0
    1.8450    0.4900   -1.5710 H   0  0  0  0  0  0  0  0  0  0  0  0
    1.0620   -0.8930   -0.2900 C   0  0  0  0  0  0  0  0  0  0  0  0
    1.2550   -2.1850    0.1960 C   0  0  0  0  0  0  0  0  0  0  0  0
    2.2320   -2.6580    0.1600 H   0  0  0  0  0  0  0  0  0  0  0  0
    0.2800   -2.9730    0.6990 N   0  0  0  0  0  0  0  0  0  0  0  0
   -0.9630   -2.4390    0.7270 C   0  0  0  0  0  0  0  0  0  0  0  0
   -1.7280   -3.0970    1.1340 H   0  0  0  0  0  0  0  0  0  0  0  0
   -1.3070   -1.1710    0.3000 C   0  0  0  0  0  0  0  0  0  0  0  0
   -2.5860   -0.7530    0.4010 N   0  0  0  0  0  0  0  0  0  0  0  0
   -2.9090    0.4990    0.0000 C   0  0  0  0  0  0  0  0  0  0  0  0
   -1.9450    1.3650   -0.5020 C   0  0  0  0  0  0  0  0  0  0  0  0
   -2.2060    2.3760   -0.8010 H   0  0  0  0  0  0  0  0  0  0  0  0
   -0.6260    0.9280   -0.6090 C   0  0  0  0  0  0  0  0  0  0  0  0
    0.1130    1.6310   -0.9840 H   0  0  0  0  0  0  0  0  0  0  0  0
   -0.2630   -0.3740   -0.2140 C   0  0  0  0  0  0  0  0  0  0  0  0
   -4.3170    0.9120    0.1790 C   0  0  0  0  0  0  0  0  0  0  0  0
   -4.4620    2.2350    0.4880 N   0  0  0  0  0  0  0  0  0  0  0  0
   -5.7010    2.7150    0.7190 C   0  0  0  0  0  0  0  0  0  0  0  0
   -5.7490    3.7700    0.9690 H   0  0  0  0  0  0  0  0  0  0  0  0
   -6.8420    1.9450    0.6540 C   0  0  0  0  0  0  0  0  0  0  0  0
   -7.8180    2.3730    0.8500 H   0  0  0  0  0  0  0  0  0  0  0  0
   -6.6970    0.6040    0.3220 C   0  0  0  0  0  0  0  0  0  0  0  0
   -7.5870   -0.0200    0.2550 H   0  0  0  0  0  0  0  0  0  0  0  0
   -5.4250    0.0620    0.0650 C   0  0  0  0  0  0  0  0  0  0  0  0
   -5.3160   -1.3850   -0.3300 C   0  0  0  0  0  0  0  0  0  0  0  0
   -4.8850   -2.1950    0.6750 F   0  0  0  0  0  0  0  0  0  0  0  0
   -4.5010   -1.6020   -1.3990 F   0  0  0  0  0  0  0  0  0  0  0  0
   -6.5220   -1.9100   -0.7080 F   0  0  0  0  0  0  0  0  0  0  0  0
    4.0230   -0.4810    0.7290 C   0  0  0  0  0  0  0  0  0  0  0  0
    3.3770   -0.8810    1.5060 H   0  0  0  0  0  0  0  0  0  0  0  0
    5.3960   -0.3750    0.9980 C   0  0  0  0  0  0  0  0  0  0  0  0
    5.7720   -0.7200    1.9600 H   0  0  0  0  0  0  0  0  0  0  0  0
  1  2  1  0  0  0  0
  2  3  1  0  0  0  0
  2  4  1  0  0  0  0
  2  5  1  0  0  0  0
  5  6  1  0  0  0  0
  5 42  2  0  0  0  0
  6  7  1  0  0  0  0
  6  8  2  0  0  0  0
  8  9  1  0  0  0  0
  8 10  1  0  0  0  0
 10 11  1  0  0  0  0
 10 40  2  0  0  0  0
 11 12  1  0  0  0  0
 11 13  1  0  0  0  0
 13 14  1  0  0  0  0
 13 26  2  0  0  0  0
 14 15  1  0  0  0  0
 14 16  2  0  0  0  0
 16 17  1  0  0  0  0
 17 18  1  0  0  0  0
 17 19  2  0  0  0  0
 19 20  1  0  0  0  0
 19 26  1  0  0  0  0
 20 21  2  0  0  0  0
 21 22  1  0  0  0  0
 21 27  1  0  0  0  0
 22 23  1  0  0  0  0
 22 24  2  0  0  0  0
 24 25  1  0  0  0  0
 24 26  1  0  0  0  0
 27 28  1  0  0  0  0
 27 35  2  0  0  0  0
 28 29  2  0  0  0  0
 29 30  1  0  0  0  0
 29 31  1  0  0  0  0
 31 32  1  0  0  0  0
 31 33  2  0  0  0  0
 33 34  1  0  0  0  0
 33 35  1  0  0  0  0
 35 36  1  0  0  0  0
 36 37  1  0  0  0  0
 36 38  1  0  0  0  0
 36 39  1  0  0  0  0
 40 41  1  0  0  0  0
 40 42  1  0  0  0  0
 42 43  1  0  0  0  0
M  END
$$$$
CHEMBL1093131
  MOE2011           3D

 41 44  0  0  1  0  0  0  0  0999 V2000
   -8.1800   -0.9920    0.6880 F   0  0  0  0  0  0  0  0  0  0  0  0
   -7.3620   -0.9310   -0.3980 C   0  0  0  0  0  0  0  0  0  0  0  0
   -7.4410   -2.1500   -0.9980 F   0  0  0  0  0  0  0  0  0  0  0  0
   -7.9490   -0.0510   -1.2560 F   0  0  0  0  0  0  0  0  0  0  0  0
   -5.9470   -0.5600   -0.0530 C   0  0  0  0  0  0  0  0  0  0  0  0
   -5.0970   -0.0420   -1.0360 C   0  0  0  0  0  0  0  0  0  0  0  0
   -5.4560    0.1120   -2.0520 H   0  0  0  0  0  0  0  0  0  0  0  0
   -3.7750    0.2880   -0.7250 C   0  0  0  0  0  0  0  0  0  0  0  0
   -3.1430    0.6850   -1.5150 H   0  0  0  0  0  0  0  0  0  0  0  0
   -3.2650    0.1010    0.5660 C   0  0  0  0  0  0  0  0  0  0  0  0
   -1.9480    0.4440    0.9190 N   0  0  0  0  0  0  0  0  0  0  0  0
   -1.6450    0.1130    1.8240 H   0  0  0  0  0  0  0  0  0  0  0  0
   -1.0190    1.2370    0.2190 C   0  0  0  0  0  0  0  0  0  0  0  0
   -1.4710    2.2900   -0.4840 N   0  0  0  0  0  0  0  0  0  0  0  0
   -0.5580    3.0110   -1.1320 C   0  0  0  0  0  0  0  0  0  0  0  0
   -0.9150    3.8640   -1.6970 H   0  0  0  0  0  0  0  0  0  0  0  0
    0.7570    2.7810   -1.1500 N   0  0  0  0  0  0  0  0  0  0  0  0
    1.2130    1.7330   -0.4750 C   0  0  0  0  0  0  0  0  0  0  0  0
    2.5210    1.4990   -0.5100 N   0  0  0  0  0  0  0  0  0  0  0  0
    2.9990    0.4220    0.1420 C   0  0  0  0  0  0  0  0  0  0  0  0
    2.2450   -0.4520    0.8280 N   0  0  0  0  0  0  0  0  0  0  0  0
    0.9300   -0.1900    0.8560 C   0  0  0  0  0  0  0  0  0  0  0  0
    0.3430   -0.9220    1.4030 H   0  0  0  0  0  0  0  0  0  0  0  0
    0.3460    0.9080    0.2280 C   0  0  0  0  0  0  0  0  0  0  0  0
    4.4510    0.1800    0.1000 C   0  0  0  0  0  0  0  0  0  0  0  0
    5.2170    1.2590    0.4360 N   0  0  0  0  0  0  0  0  0  0  0  0
    6.5590    1.1130    0.4520 C   0  0  0  0  0  0  0  0  0  0  0  0
    7.1150    2.0050    0.7250 H   0  0  0  0  0  0  0  0  0  0  0  0
    7.2040   -0.0690    0.1520 C   0  0  0  0  0  0  0  0  0  0  0  0
    8.2860   -0.1370    0.1820 H   0  0  0  0  0  0  0  0  0  0  0  0
    6.4240   -1.1640   -0.1950 C   0  0  0  0  0  0  0  0  0  0  0  0
    6.9130   -2.1060   -0.4420 H   0  0  0  0  0  0  0  0  0  0  0  0
    5.0240   -1.0540   -0.2370 C   0  0  0  0  0  0  0  0  0  0  0  0
    4.1950   -2.2410   -0.6380 C   0  0  0  0  0  0  0  0  0  0  0  0
    4.9200   -3.1810   -1.3140 F   0  0  0  0  0  0  0  0  0  0  0  0
    3.6580   -2.9010    0.4230 F   0  0  0  0  0  0  0  0  0  0  0  0
    3.1640   -1.9300   -1.4700 F   0  0  0  0  0  0  0  0  0  0  0  0
   -4.1200   -0.4270    1.5430 C   0  0  0  0  0  0  0  0  0  0  0  0
   -3.7700   -0.5770    2.5610 H   0  0  0  0  0  0  0  0  0  0  0  0
   -5.4450   -0.7570    1.2380 C   0  0  0  0  0  0  0  0  0  0  0  0
   -6.0810   -1.1650    2.0210 H   0  0  0  0  0  0  0  0  0  0  0  0
  1  2  1  0  0  0  0
  2  3  1  0  0  0  0
  2  4  1  0  0  0  0
  2  5  1  0  0  0  0
  5  6  1  0  0  0  0
  5 40  2  0  0  0  0
  6  7  1  0  0  0  0
  6  8  2  0  0  0  0
  8  9  1  0  0  0  0
  8 10  1  0  0  0  0
 10 11  1  0  0  0  0
 10 38  2  0  0  0  0
 11 12  1  0  0  0  0
 11 13  1  0  0  0  0
 13 14  1  0  0  0  0
 13 24  2  0  0  0  0
 14 15  2  0  0  0  0
 15 16  1  0  0  0  0
 15 17  1  0  0  0  0
 17 18  2  0  0  0  0
 18 19  1  0  0  0  0
 18 24  1  0  0  0  0
 19 20  2  0  0  0  0
 20 21  1  0  0  0  0
 20 25  1  0  0  0  0
 21 22  2  0  0  0  0
 22 23  1  0  0  0  0
 22 24  1  0  0  0  0
 25 26  1  0  0  0  0
 25 33  2  0  0  0  0
 26 27  2  0  0  0  0
 27 28  1  0  0  0  0
 27 29  1  0  0  0  0
 29 30  1  0  0  0  0
 29 31  2  0  0  0  0
 31 32  1  0  0  0  0
 31 33  1  0  0  0  0
 33 34  1  0  0  0  0
 34 35  1  0  0  0  0
 34 36  1  0  0  0  0
 34 37  1  0  0  0  0
 38 39  1  0  0  0  0
 38 40  1  0  0  0  0
 40 41  1  0  0  0  0
M  END
$$$$
CHEMBL464592
  MOE2011           3D

 52 55  0  0  1  0  0  0  0  0999 V2000
   -1.6590    6.3390    1.6140 O   0  0  0  0  0  0  0  0  0  0  0  0
   -1.9820    7.2230    1.3420 H   0  0  0  0  0  0  0  0  0  0  0  0
   -1.5750    5.6290    0.4700 C   0  0  0  0  0  0  0  0  0  0  0  0
   -1.8720    6.1320   -0.6010 O   0  0  0  0  0  0  0  0  0  0  0  0
   -1.0670    4.2370    0.7120 C   0  0  0  0  0  0  0  0  0  0  0  0
   -0.0120    4.3070    1.0030 H   0  0  0  0  0  0  0  0  0  0  0  0
   -1.6300    3.7970    1.5430 H   0  0  0  0  0  0  0  0  0  0  0  0
   -1.2270    3.3740   -0.5350 C   0  0  0  0  0  0  0  0  0  0  0  0
   -0.7220    3.8360   -1.3920 H   0  0  0  0  0  0  0  0  0  0  0  0
   -2.2860    3.2890   -0.8060 H   0  0  0  0  0  0  0  0  0  0  0  0
   -0.6530    2.0050   -0.3100 C   0  0  0  0  0  0  0  0  0  0  0  0
   -1.4810    1.0390    0.1050 N   0  0  0  0  0  0  0  0  0  0  0  0
   -0.9520   -0.1820    0.3320 C   0  0  0  0  0  0  0  0  0  0  0  0
   -1.8150   -1.2170    0.7530 N   0  0  0  0  0  0  0  0  0  0  0  0
   -1.3990   -1.8740    1.3980 H   0  0  0  0  0  0  0  0  0  0  0  0
   -3.1730   -1.4410    0.4630 C   0  0  0  0  0  0  0  0  0  0  0  0
   -3.8760   -2.4120    1.1920 C   0  0  0  0  0  0  0  0  0  0  0  0
   -3.3780   -2.9880    1.9690 H   0  0  0  0  0  0  0  0  0  0  0  0
   -5.2300   -2.6600    0.9480 C   0  0  0  0  0  0  0  0  0  0  0  0
   -5.7430   -3.4210    1.5340 H   0  0  0  0  0  0  0  0  0  0  0  0
   -5.9190   -1.9360   -0.0310 C   0  0  0  0  0  0  0  0  0  0  0  0
   -5.2240   -0.9730   -0.7700 C   0  0  0  0  0  0  0  0  0  0  0  0
   -5.7310   -0.4020   -1.5460 H   0  0  0  0  0  0  0  0  0  0  0  0
   -3.8700   -0.7300   -0.5210 C   0  0  0  0  0  0  0  0  0  0  0  0
   -3.3660    0.0220   -1.1220 H   0  0  0  0  0  0  0  0  0  0  0  0
   -7.3710   -2.2020   -0.3140 C   0  0  0  0  0  0  0  0  0  0  0  0
   -8.0850   -1.0650   -0.5430 F   0  0  0  0  0  0  0  0  0  0  0  0
   -8.0100   -2.8410    0.7050 F   0  0  0  0  0  0  0  0  0  0  0  0
   -7.5480   -2.9830   -1.4160 F   0  0  0  0  0  0  0  0  0  0  0  0
    0.4200   -0.4510    0.1270 C   0  0  0  0  0  0  0  0  0  0  0  0
    1.0580   -1.7080    0.2890 C   0  0  0  0  0  0  0  0  0  0  0  0
    0.4890   -2.5860    0.5860 H   0  0  0  0  0  0  0  0  0  0  0  0
    2.4230   -1.8670    0.0340 C   0  0  0  0  0  0  0  0  0  0  0  0
    2.8670   -2.8560    0.1360 H   0  0  0  0  0  0  0  0  0  0  0  0
    3.1940   -0.7800   -0.3850 C   0  0  0  0  0  0  0  0  0  0  0  0
    2.5460    0.4580   -0.5430 C   0  0  0  0  0  0  0  0  0  0  0  0
    3.1220    1.3140   -0.8960 H   0  0  0  0  0  0  0  0  0  0  0  0
    1.1880    0.6390   -0.3010 C   0  0  0  0  0  0  0  0  0  0  0  0
    0.6650    1.8500   -0.5080 N   0  0  0  0  0  0  0  0  0  0  0  0
    4.6150   -0.9200   -0.7430 C   0  0  0  0  0  0  0  0  0  0  0  0
    4.8550   -0.6520   -2.0550 N   0  0  0  0  0  0  0  0  0  0  0  0
    6.1210   -0.7630   -2.5090 C   0  0  0  0  0  0  0  0  0  0  0  0
    6.2530   -0.5450   -3.5640 H   0  0  0  0  0  0  0  0  0  0  0  0
    7.1890   -1.1270   -1.7150 C   0  0  0  0  0  0  0  0  0  0  0  0
    8.1890   -1.2040   -2.1260 H   0  0  0  0  0  0  0  0  0  0  0  0
    6.9410   -1.3840   -0.3730 C   0  0  0  0  0  0  0  0  0  0  0  0
    7.7730   -1.6640    0.2730 H   0  0  0  0  0  0  0  0  0  0  0  0
    5.6380   -1.2750    0.1430 C   0  0  0  0  0  0  0  0  0  0  0  0
    5.3900   -1.5260    1.6000 C   0  0  0  0  0  0  0  0  0  0  0  0
    6.5380   -1.6190    2.3330 F   0  0  0  0  0  0  0  0  0  0  0  0
    4.7210   -2.6910    1.8250 F   0  0  0  0  0  0  0  0  0  0  0  0
    4.6590   -0.5450    2.1970 F   0  0  0  0  0  0  0  0  0  0  0  0
  1  2  1  0  0  0  0
  1  3  1  0  0  0  0
  3  4  2  0  0  0  0
  3  5  1  0  0  0  0
  5  6  1  0  0  0  0
  5  7  1  0  0  0  0
  5  8  1  0  0  0  0
  8  9  1  0  0  0  0
  8 10  1  0  0  0  0
  8 11  1  0  0  0  0
 11 12  1  0  0  0  0
 11 39  2  0  0  0  0
 12 13  2  0  0  0  0
 13 14  1  0  0  0  0
 13 30  1  0  0  0  0
 14 15  1  0  0  0  0
 14 16  1  0  0  0  0
 16 17  1  0  0  0  0
 16 24  2  0  0  0  0
 17 18  1  0  0  0  0
 17 19  2  0  0  0  0
 19 20  1  0  0  0  0
 19 21  1  0  0  0  0
 21 22  2  0  0  0  0
 21 26  1  0  0  0  0
 22 23  1  0  0  0  0
 22 24  1  0  0  0  0
 24 25  1  0  0  0  0
 26 27  1  0  0  0  0
 26 28  1  0  0  0  0
 26 29  1  0  0  0  0
 30 31  1  0  0  0  0
 30 38  2  0  0  0  0
 31 32  1  0  0  0  0
 31 33  2  0  0  0  0
 33 34  1  0  0  0  0
 33 35  1  0  0  0  0
 35 36  2  0  0  0  0
 35 40  1  0  0  0  0
 36 37  1  0  0  0  0
 36 38  1  0  0  0  0
 38 39  1  0  0  0  0
 40 41  1  0  0  0  0
 40 48  2  0  0  0  0
 41 42  2  0  0  0  0
 42 43  1  0  0  0  0
 42 44  1  0  0  0  0
 44 45  1  0  0  0  0
 44 46  2  0  0  0  0
 46 47  1  0  0  0  0
 46 48  1  0  0  0  0
 48 49  1  0  0  0  0
 49 50  1  0  0  0  0
 49 51  1  0  0  0  0
 49 52  1  0  0  0  0
M  END
$$$$
CHEMBL515050
  MOE2011           3D

 51 54  0  0  1  0  0  0  0  0999 V2000
    8.2270    1.0220    0.0100 F   0  0  0  0  0  0  0  0  0  0  0  0
    7.5510   -0.1160    0.3370 C   0  0  0  0  0  0  0  0  0  0  0  0
    8.1340   -1.1190   -0.3770 F   0  0  0  0  0  0  0  0  0  0  0  0
    7.8670   -0.3670    1.6420 F   0  0  0  0  0  0  0  0  0  0  0  0
    6.0610    0.0120    0.1060 C   0  0  0  0  0  0  0  0  0  0  0  0
    5.5580   -0.3410   -1.1060 N   0  0  0  0  0  0  0  0  0  0  0  0
    4.2230   -0.1940   -1.2920 C   0  0  0  0  0  0  0  0  0  0  0  0
    3.8830   -0.4940   -2.2790 H   0  0  0  0  0  0  0  0  0  0  0  0
    3.3260    0.2920   -0.3410 C   0  0  0  0  0  0  0  0  0  0  0  0
    1.9610    0.3960   -0.6410 N   0  0  0  0  0  0  0  0  0  0  0  0
    1.6690   -0.0080   -1.5210 H   0  0  0  0  0  0  0  0  0  0  0  0
    0.9220    1.0340    0.0710 C   0  0  0  0  0  0  0  0  0  0  0  0
    1.2170    2.1480    0.7700 N   0  0  0  0  0  0  0  0  0  0  0  0
    0.2200    2.7460    1.4350 C   0  0  0  0  0  0  0  0  0  0  0  0
    0.5580    3.9930    2.2030 C   0  0  0  0  0  0  0  0  0  0  0  0
    0.7830    5.1730    1.2620 C   0  0  0  0  0  0  0  0  0  0  0  0
    1.2230    6.4070    2.0130 C   0  0  0  0  0  0  0  0  0  0  0  0
    1.3760    6.4820    3.2220 O   0  0  0  0  0  0  0  0  0  0  0  0
    1.4430    7.4570    1.1830 O   0  0  0  0  0  0  0  0  0  0  0  0
    1.2900    7.2540    0.2380 H   0  0  0  0  0  0  0  0  0  0  0  0
   -0.1430    5.4050    0.7240 H   0  0  0  0  0  0  0  0  0  0  0  0
   -1.0530    2.3190    1.4510 N   0  0  0  0  0  0  0  0  0  0  0  0
    1.5630    4.9300    0.5300 H   0  0  0  0  0  0  0  0  0  0  0  0
   -1.3440    1.1940    0.7870 C   0  0  0  0  0  0  0  0  0  0  0  0
   -2.6470    0.6990    0.8410 C   0  0  0  0  0  0  0  0  0  0  0  0
    1.4560    3.8030    2.8030 H   0  0  0  0  0  0  0  0  0  0  0  0
   -3.3800    1.2530    1.4260 H   0  0  0  0  0  0  0  0  0  0  0  0
   -3.0280   -0.5010    0.2150 C   0  0  0  0  0  0  0  0  0  0  0  0
   -0.2480    4.2230    2.9110 H   0  0  0  0  0  0  0  0  0  0  0  0
   -2.0560   -1.2050   -0.5000 C   0  0  0  0  0  0  0  0  0  0  0  0
   -2.3060   -2.1530   -0.9750 H   0  0  0  0  0  0  0  0  0  0  0  0
   -0.7500   -0.7230   -0.5820 C   0  0  0  0  0  0  0  0  0  0  0  0
   -0.0210   -1.3210   -1.1220 H   0  0  0  0  0  0  0  0  0  0  0  0
   -0.3770    0.4830    0.0620 C   0  0  0  0  0  0  0  0  0  0  0  0
   -4.3760   -1.0630    0.3750 C   0  0  0  0  0  0  0  0  0  0  0  0
   -4.4080   -2.1210    1.2280 N   0  0  0  0  0  0  0  0  0  0  0  0
   -5.5970   -2.7160    1.4580 C   0  0  0  0  0  0  0  0  0  0  0  0
   -5.5690   -3.5510    2.1510 H   0  0  0  0  0  0  0  0  0  0  0  0
   -6.7810   -2.3120    0.8740 C   0  0  0  0  0  0  0  0  0  0  0  0
   -7.7130   -2.8210    1.0930 H   0  0  0  0  0  0  0  0  0  0  0  0
   -6.7380   -1.2370   -0.0050 C   0  0  0  0  0  0  0  0  0  0  0  0
   -7.6600   -0.9040   -0.4800 H   0  0  0  0  0  0  0  0  0  0  0  0
   -5.5200   -0.5930   -0.2780 C   0  0  0  0  0  0  0  0  0  0  0  0
   -5.4830    0.5680   -1.2250 C   0  0  0  0  0  0  0  0  0  0  0  0
   -4.4490    0.5180   -2.1090 F   0  0  0  0  0  0  0  0  0  0  0  0
   -5.3640    1.7590   -0.5750 F   0  0  0  0  0  0  0  0  0  0  0  0
   -6.6090    0.6770   -1.9880 F   0  0  0  0  0  0  0  0  0  0  0  0
    3.8810    0.6580    0.8850 C   0  0  0  0  0  0  0  0  0  0  0  0
    3.2560    1.0420    1.6870 H   0  0  0  0  0  0  0  0  0  0  0  0
    5.2510    0.5240    1.1160 C   0  0  0  0  0  0  0  0  0  0  0  0
    5.6680    0.8140    2.0770 H   0  0  0  0  0  0  0  0  0  0  0  0
  1  2  1  0  0  0  0
  2  3  1  0  0  0  0
  2  4  1  0  0  0  0
  2  5  1  0  0  0  0
  5  6  1  0  0  0  0
  5 50  2  0  0  0  0
  6  7  2  0  0  0  0
  7  8  1  0  0  0  0
  7  9  1  0  0  0  0
  9 10  1  0  0  0  0
  9 48  2  0  0  0  0
 10 11  1  0  0  0  0
 10 12  1  0  0  0  0
 12 13  1  0  0  0  0
 12 34  2  0  0  0  0
 13 14  2  0  0  0  0
 14 15  1  0  0  0  0
 14 22  1  0  0  0  0
 15 16  1  0  0  0  0
 15 26  1  0  0  0  0
 15 29  1  0  0  0  0
 16 17  1  0  0  0  0
 16 21  1  0  0  0  0
 16 23  1  0  0  0  0
 17 18  2  0  0  0  0
 17 19  1  0  0  0  0
 19 20  1  0  0  0  0
 22 24  2  0  0  0  0
 24 25  1  0  0  0  0
 24 34  1  0  0  0  0
 25 27  1  0  0  0  0
 25 28  2  0  0  0  0
 28 30  1  0  0  0  0
 28 35  1  0  0  0  0
 30 31  1  0  0  0  0
 30 32  2  0  0  0  0
 32 33  1  0  0  0  0
 32 34  1  0  0  0  0
 35 36  1  0  0  0  0
 35 43  2  0  0  0  0
 36 37  2  0  0  0  0
 37 38  1  0  0  0  0
 37 39  1  0  0  0  0
 39 40  1  0  0  0  0
 39 41  2  0  0  0  0
 41 42  1  0  0  0  0
 41 43  1  0  0  0  0
 43 44  1  0  0  0  0
 44 45  1  0  0  0  0
 44 46  1  0  0  0  0
 44 47  1  0  0  0  0
 48 49  1  0  0  0  0
 48 50  1  0  0  0  0
 50 51  1  0  0  0  0
M  END
$$$$
