# Supplementary material for: How Far Could We Go with Open Data – A Case Study for TRPV1 Antagonists
Source: Mol Inform. 2013 Jun 18;32(5-6):555–62. doi: 10.1002/minf.201300019 (PMC3743172; doi:10.1002/minf.201300019)
Supplement: Supplementary file 5 [file minf0032-0555-SD5.xls]

## Sheet: Tabelle1
ASSAY_DESCRIPTION
Ability to block acid-induced calcium influx in rat-human chimera TRPV1 expressing CHO cells
Ability to block capsaicin-induced calcium influx in rat-human chimera TRPV1 expressing CHO cells
Activity at human TRPV1 in HEK cells assessed by measuring capsaicin-induced calcium level by FLIPR technology
Agonist activity at human TRPV1 expressed in CHO cells assessed as capsaicin-induced calcium influx by fluorimetric assay
Antagonist activity against capsaicin-activated human VR1 by FLIPR assay
Antagonist activity against capsaicin-induced intracellular calcium ion increase in CHO cells expressing human TRPV1 in FLIPR assay
Antagonist activity at human recombinant TRPV1 assessed as inhibition of capsaicin-induced in intracellular calcium levels by cell-based FLIPR assay
Antagonist activity at human recombinant TRPV1 expressed in HEK293 cells assessed as inhibition of capsaicin-induced calcium by FLIPR method
Antagonist activity at human recombinant TRPV1 expressed in HEK293 cells assessed as inhibition of capsazepine-induced calcium mobilization by FLIPR assay
Antagonist activity at human recombinant TRPV1 expressed in human 1321N1 cells assessed as inhibition of capsaicin-induced calcium influx by FLIPR assay
Antagonist activity at human recombinant TRPV1 expressed in human 1321N1 cells assessed as inhibition of N-arachidonoyl-dopamine-induced calcium influx by FLIPR assay
Antagonist activity at human recombinant TRPV1 expressed in human 1321N1 cells assessed as inhibition of pH 5.5-induced calcium influx by FLIPR assay
Antagonist activity at human recombinant TRPV1 receptor expressed in HEK293 cells assessed as inhibition of capsaicin-induced intracellular calcium elevation
Antagonist activity at human recombinant TRPV1 receptor expressed in human 1321 cells assessed as inhibition of capsaicin-induced in intracellular calcium levels by FLIPR assay
Antagonist activity at human TRPV1
Antagonist activity at human TRPV1 assessed as inhibition of calcium influx
Antagonist activity at human TRPV1 assessed as inhibition of capsaicin-induced calcium influx
Antagonist activity at human TRPV1 assessed as inhibition of capsaicin-induced calcium influx in HEK293 cells
Antagonist activity at human TRPV1 assessed as inhibition of capsaicin-induced receptor activation by FLIPR assay
Antagonist activity at human TRPV1 assessed as inhibition of low pH-induced calcium influx
Antagonist activity at human TRPV1 channel
Antagonist activity at human TRPV1 expressed in CHO cells assessed as blockade of acid-induced receptor activation by [45Ca2+] uptake assay
Antagonist activity at human TRPV1 expressed in CHO cells assessed as blockade of acid-induced receptor activation by aequorin based assay
Antagonist activity at human TRPV1 expressed in CHO cells assessed as blockade of acid-induced receptor activation by FLIPR assay
Antagonist activity at human TRPV1 expressed in CHO cells assessed as blockade of capsaicin-induced receptor activation by [45Ca2+] uptake assay
Antagonist activity at human TRPV1 expressed in CHO cells assessed as blockade of capsaicin-induced receptor activation by aequorin based assay
Antagonist activity at human TRPV1 expressed in CHO cells assessed as inhibition of acid-induced calcium influx
Antagonist activity at human TRPV1 expressed in CHO cells assessed as inhibition of capsaicin-induced calcium influx
Antagonist activity at human TRPV1 expressed in CHO cells assessed as inhibition of capsaicin-induced calcium influx by fluorimetric assay
Antagonist activity at human TRPV1 expressed in CHO cells assessed as inhibition of capsaicin-induced calcium mobilization
Antagonist activity at human TRPV1 expressed in CHO cells assessed as inhibition of heat-induced calcium influx
Antagonist activity at human TRPV1 expressed in CHO cells co-expressing aequorin and CRE-luciferase reporter gene assessed as inhibition of capsaicin-induced calcium flux
Antagonist activity at human TRPV1 expressed in HEK293 cell assessed as inhibition of capsaicin-induced calcium flux by fluorometric analysis
Antagonist activity at human TRPV1 expressed in HEK293 cells assessed as blockade of acid-induced receptor activation by FLIPR assay
Antagonist activity at human TRPV1 expressed in HEK293 cells assessed as blockade of capsaicin-induced receptor activation by FLIPR assay
Antagonist activity at human TRPV1 expressed in HEK293 cells assessed as decrease in intracellular calcium level
Antagonist activity at human TRPV1 expressed in HEK293 cells assessed as inhibition of capsaicin-induced calcium flux
Antagonist activity at human TRPV1 expressed in HEK293 cells assessed as inhibition of capsaicin-induced calcium influx by whole cell patch clamp assay
Antagonist activity at human TRPV1 expressed in HEK293 cells assessed as inhibition of capsaicin-induced effect at pH 5.5
Antagonist activity at human TRPV1 expressed in HEK293 cells assessed as inhibition of capsaicin-induced intracellular Ca2+ level by FLIPR assay
Antagonist activity at human TRPV1 expressed in HEK293 cells assessed as inhibition of intracellular calcium level
Antagonist activity at human TRPV1 expressed in HEK293 cells assessed as inhibition of low pH-induced calcium influx
Antagonist activity at human TRPV1 expressed in HEK293 cells assessed as inhibition of N-arachidonoyl-dopamine-induced effect
Antagonist activity at human TRPV1 expressed in HEK293 cells assessed as inhibition of pH 5.3 acid-induced calcium influx by whole cell patch clamp assay
Antagonist activity at human TRPV1 receptor
Antagonist activity at human TRPV1 receptor assessed as inhibition of capsaicin-induced activation
Antagonist activity at human TRPV1 receptor assessed as inhibition of capsaicin-induced calcium flux by FLIPR
Antagonist activity at human TRPV1 receptor by calcium influx assay
Antagonist activity at human TRPv1 receptor expressed in HEK293 cells assessed as inhibition of 0.1 um capsaicin-induced stimulation of intracellular calcium level using Fluo4-AM dye based fluorimetric assay
Antagonist activity at TRPV1 expressed in HEK293 cells assessed as inhibition of capsaicin-induced activation by FLIPR assay
Antagonist activity at TRPV1 expressed in HEK293 cells assessed as inhibition of PMA-induced activation by FLIPR assay
Antagonist activity in capsaicin-induced FLIPR assays in HEK293 cells expressing human TRPV1
Antagonist activity in pH 5.5-induced FLIPR assays in HEK293 cells expressing human TRPV1
Antagonistic activity towards human vanilloid receptor subtype 1 expressed in HEK293 cell membrane, as inhibition of agonist-induced intracellular [Ca2+] levels.
Blockade of human TRPV1 receptor assessed as inhibition of capsaicin-induced calcium flux
Blockade of N-arachidonoyl-dopamine-induced activation of TRPV1
Blockade of pH 5.5-induced activation of TRPV1
Concentration required to inhibit [3H]RTX radioligand binding towards transient receptor potential cation channel (subfamily V, member 1) expressed in chinese hamster ovary cells
Functional antagonistic activity against human vanilloid receptor subtype 1 in HEK293 cell membranes was determined as inhibition of agonist-induced increases in intracellular [Ca2+] levels
Guide to receptors and channels: human TRPV1 blocker
In vitro inhibition of anandamide activated human TRPV1 receptor in [Ca2+] influx assay
In vitro inhibition of PMA-activated human TRPV1 receptor in [Ca2+] influx assay
Increased [Ca2+] influx in HEK293 cell membranes expressing human vanilloid receptor subtype 1 (inactive)
Induced [Ca2+] influx in Vanilloid receptor subtype 1 expressing HEK 293 cells
Inhibition of 100 nM capsaicin effect on intracellular [Ca2+] concentration in HEK293 cells expressing human TRPV1
Inhibition of acidic pH 5.5-stimulated current in CHO cells expressing human TRPV1 receptor by patch clamp
Inhibition of binding to human vanilloid receptor subtype VR1
Inhibition of calcium influx evoked by capsaicin in human TRPV1 expressing cells by fluorescence assay
Inhibition of capsaicin-induced calcium uptake by transient receptor potential vanilloid type 1 expressed in CHO cells
Inhibition of human transient receptor potential vanilloid 1 receptor (n=8)
Inhibition of human TRPV1 expressed in HEK cells
Inhibition of human vanilloid receptor 1 in HEK293 cells in capsaicin-induced FLIPR assay
Inhibition of human vanilloid receptor 1 in HEK293 cells in pH 5.5-induced FLIPR assay
Inhibition of low pH activation of human TRPV1
Inhibition of pH-induced calcium uptake by transient receptor potential vanilloid type 1 expressed in CHO cells
Inhibition of TRPV1
Inhibition of Vanilloid receptor 1
Reduced [Ca2+] influx in HEK293 cell membranes expressing human vanilloid receptor subtype 1 on subsequent capsaicin (80% maximal) treatment (nd=not done)
