# Supplementary material for: How Far Could We Go with Open Data – A Case Study for TRPV1 Antagonists
Source: Mol Inform. 2013 Jun 18;32(5-6):555–62. doi: 10.1002/minf.201300019 (PMC3743172; doi:10.1002/minf.201300019)
Supplement: Supplementary file 6 [file minf0032-0555-SD6.xls]

## Sheet: Tabelle1
	Descripto Sets
	VSA
	SlogP_VSA0	SlogP_VSA8	SMR_VSA6	PEOE_VSA+0
	SlogP_VSA1	SlogP_VSA9	SMR_VSA7	PEOE_VSA-0
	SlogP_VSA2	SMR_VSA0	PEOE_VSA+6	PEOE_VSA-1
	SlogP_VSA3	SMR_VSA1	PEOE_VSA+5	PEOE_VSA-2
	SlogP_VSA4	SMR_VSA2	PEOE_VSA+4	PEOE_VSA-3
	SlogP_VSA5	SMR_VSA3	PEOE_VSA+3	PEOE_VSA-4
	SlogP_VSA6	SMR_VSA4	PEOE_VSA+2	PEOE_VSA-5
	SlogP_VSA7	SMR_VSA5	PEOE_VSA+1	PEOE_VSA-6
	VSURF
	vsurf_V	vsurf_ID* (8 descriptors)	vsurf_IW* (8 descriptors)
	vsurf_S	vsurf_EDmin* (3 descriptors)	vsurf_CW* (8 descriptors)
	vsurf_R	vsurf_DD* (3 descriptors)	vsurf_EWmin* (3 descriptors)
	vsurf_G	vsurf_HL* (2 descriptors)	vsurf_DW* (3 descriptors)
	vsurf_A	vsurf_Wp* (8 descriptors)	vsurf_D* (8 descriptors)
	vsurf_CP	vsurf_HB* (8 descriptors)	vsurf_W*(8 descriptors)
