# Supplementary material for: How Far Could We Go with Open Data – A Case Study for TRPV1 Antagonists
Source: Mol Inform. 2013 Jun 18;32(5-6):555–62. doi: 10.1002/minf.201300019 (PMC3743172; doi:10.1002/minf.201300019)
Supplement: Supplementary file 7 [file minf0032-0555-SD7.xls]

## Sheet: Tabelle1
	Parameters of 2400 models obtained for cross-validation of 100 training sets
				VSA descriptors								VSURF descriptors
	TR	Method	Specificity	Sensitivity	Accuracy	MCC			TR	Method	Specificity	Sensitivity	Accuracy	MCC
	1	Bagging	0.6969	0.7937	0.7446	0.4926			1	Bagging	0.709	0.6375	0.6738	0.3475
	2	Bagging	0.6909	0.7437	0.7169	0.435			2	Bagging	0.6969	0.6687	0.683	0.3658
	3	Bagging	0.7212	0.775	0.7476	0.4966			3	Bagging	0.6545	0.6937	0.6738	0.3484
	4	Bagging	0.7333	0.7625	0.7476	0.4958			4	Bagging	0.6666	0.6562	0.6615	0.3229
	5	Bagging	0.6787	0.7437	0.7107	0.4232			5	Bagging	0.6181	0.6062	0.6123	0.2244
	6	Bagging	0.7151	0.7	0.7076	0.4151			6	Bagging	0.6787	0.6437	0.6615	0.3227
	7	Bagging	0.7333	0.7375	0.7353	0.4707			7	Bagging	0.6666	0.6437	0.6553	0.3104
	8	Bagging	0.7454	0.775	0.76	0.5205			8	Bagging	0.6787	0.6687	0.6738	0.3475
	9	Bagging	0.709	0.75	0.7292	0.4592			9	Bagging	0.6424	0.675	0.6584	0.3175
	10	Bagging	0.6909	0.7625	0.7261	0.4543			10	Bagging	0.6242	0.6	0.6123	0.2243
	11	Bagging	0.7212	0.8062	0.763	0.5289			11	Bagging	0.6303	0.7	0.6646	0.3309
	12	Bagging	0.6727	0.7937	0.7323	0.4694			12	Bagging	0.6909	0.6875	0.6892	0.3783
	13	Bagging	0.6969	0.7375	0.7169	0.4346			13	Bagging	0.6606	0.6187	0.64	0.2796
	14	Bagging	0.7151	0.7562	0.7353	0.4716			14	Bagging	0.6848	0.6375	0.6615	0.3227
	15	Bagging	0.7151	0.8062	0.76	0.5231			15	Bagging	0.7272	0.675	0.7015	0.4029
	16	Bagging	0.7333	0.7625	0.7476	0.4958			16	Bagging	0.6909	0.5937	0.643	0.2861
	17	Bagging	0.6909	0.7687	0.7292	0.4607			17	Bagging	0.6363	0.6437	0.64	0.28
	18	Bagging	0.709	0.7687	0.7384	0.4784			18	Bagging	0.6363	0.6687	0.6523	0.3051
	19	Bagging	0.7515	0.7437	0.7476	0.4952			19	Bagging	0.6363	0.65	0.643	0.2863
	20	Bagging	0.7575	0.7812	0.7692	0.5388			20	Bagging	0.6787	0.6812	0.68	0.3599
	21	Bagging	0.7636	0.7437	0.7538	0.5075			21	Bagging	0.6181	0.6375	0.6276	0.2556
	22	Bagging	0.7272	0.8	0.763	0.5283			22	Bagging	0.6424	0.6937	0.6676	0.3364
	23	Bagging	0.7393	0.775	0.7569	0.5145			23	Bagging	0.6909	0.65	0.6707	0.3412
	24	Bagging	0.6969	0.8437	0.7692	0.5459			24	Bagging	0.6666	0.6812	0.6738	0.3478
	25	Bagging	0.6909	0.85	0.7692	0.547			25	Bagging	0.6909	0.6312	0.6615	0.3227
	26	Bagging	0.7151	0.7375	0.7261	0.4526			26	Bagging	0.6727	0.65	0.6615	0.3228
	27	Bagging	0.703	0.775	0.7384	0.4789			27	Bagging	0.6484	0.6812	0.6646	0.3298
	28	Bagging	0.7515	0.7562	0.7538	0.5077			28	Bagging	0.6606	0.7	0.68	0.3607
	29	Bagging	0.6969	0.7687	0.7323	0.4666			29	Bagging	0.6303	0.6875	0.6584	0.3182
	30	Bagging	0.709	0.775	0.7415	0.4848			30	Bagging	0.6787	0.6562	0.6676	0.3351
	31	Bagging	0.7515	0.8187	0.7846	0.5711			31	Bagging	0.6545	0.6937	0.6738	0.3484
	32	Bagging	0.709	0.725	0.7169	0.434			32	Bagging	0.6787	0.5937	0.6369	0.2735
	33	Bagging	0.6909	0.8062	0.7476	0.5			33	Bagging	0.6727	0.6875	0.68	0.3601
	34	Bagging	0.703	0.7812	0.7415	0.4854			34	Bagging	0.6484	0.6437	0.6461	0.2922
	35	Bagging	0.709	0.7875	0.7476	0.4977			35	Bagging	0.6545	0.7062	0.68	0.3611
	36	Bagging	0.7333	0.7875	0.76	0.5213			36	Bagging	0.703	0.6812	0.6923	0.3843
	37	Bagging	0.6484	0.7875	0.7169	0.4397			37	Bagging	0.709	0.6937	0.7015	0.4028
	38	Bagging	0.6909	0.8062	0.7476	0.5			38	Bagging	0.6484	0.6562	0.6523	0.3047
	39	Bagging	0.703	0.8187	0.76	0.5247			39	Bagging	0.6727	0.675	0.6738	0.3476
	40	Bagging	0.7212	0.75	0.7353	0.4712			40	Bagging	0.6727	0.6125	0.643	0.2857
	41	Bagging	0.709	0.7562	0.7323	0.4656			41	Bagging	0.6121	0.6437	0.6276	0.2559
	42	Bagging	0.703	0.7937	0.7476	0.4984			42	Bagging	0.6424	0.625	0.6338	0.2674
	43	Bagging	0.7151	0.7812	0.7476	0.4971			43	Bagging	0.6303	0.6312	0.6307	0.2615
	44	Bagging	0.6848	0.7875	0.7353	0.4744			44	Bagging	0.6363	0.675	0.6553	0.3115
	45	Bagging	0.7696	0.7562	0.763	0.526			45	Bagging	0.703	0.6125	0.6584	0.3169
	46	Bagging	0.6969	0.7562	0.7261	0.4537			46	Bagging	0.6363	0.7062	0.6707	0.3432
	47	Bagging	0.6969	0.7812	0.7384	0.4795			47	Bagging	0.6363	0.6187	0.6276	0.2551
	48	Bagging	0.6848	0.7562	0.72	0.4419			48	Bagging	0.6969	0.675	0.6861	0.372
	49	Bagging	0.7212	0.8375	0.7784	0.5619			49	Bagging	0.606	0.6625	0.6338	0.2688
	50	Bagging	0.7575	0.8	0.7784	0.5578			50	Bagging	0.6424	0.6687	0.6553	0.3112
	51	Bagging	0.7333	0.8125	0.7723	0.5471			51	Bagging	0.6666	0.675	0.6707	0.3416
	52	Bagging	0.7636	0.7625	0.763	0.526			52	Bagging	0.6484	0.6375	0.643	0.2859
	53	Bagging	0.7151	0.775	0.7446	0.4907			53	Bagging	0.6727	0.675	0.6738	0.3476
	54	Bagging	0.7333	0.7437	0.7384	0.477			54	Bagging	0.606	0.6875	0.6461	0.2943
	55	Bagging	0.7272	0.7812	0.7538	0.509			55	Bagging	0.6606	0.65	0.6553	0.3106
	56	Bagging	0.6909	0.7687	0.7292	0.4607			56	Bagging	0.6848	0.625	0.6553	0.3104
	57	Bagging	0.6848	0.8062	0.7446	0.4942			57	Bagging	0.6484	0.65	0.6492	0.2984
	58	Bagging	0.7333	0.8	0.7661	0.5341			58	Bagging	0.6606	0.65	0.6553	0.3106
	59	Bagging	0.7575	0.7562	0.7569	0.5137			59	Bagging	0.6969	0.6812	0.6892	0.3782
	60	Bagging	0.703	0.725	0.7138	0.428			60	Bagging	0.709	0.6437	0.6769	0.3536
	61	Bagging	0.6909	0.7875	0.7384	0.4802			61	Bagging	0.6545	0.6375	0.6461	0.292
	62	Bagging	0.7575	0.7562	0.7569	0.5137			62	Bagging	0.6303	0.6125	0.6215	0.2428
	63	Bagging	0.6484	0.7312	0.6892	0.3808			63	Bagging	0.6666	0.65	0.6584	0.3167
	64	Bagging	0.7393	0.7562	0.7476	0.4956			64	Bagging	0.6969	0.5937	0.6461	0.2923
	65	Bagging	0.7272	0.7812	0.7538	0.509			65	Bagging	0.6787	0.625	0.6523	0.3042
	66	Bagging	0.7151	0.7937	0.7538	0.5101			66	Bagging	0.6909	0.6562	0.6738	0.3473
	67	Bagging	0.6969	0.8187	0.7569	0.519			67	Bagging	0.6545	0.6125	0.6338	0.2672
	68	Bagging	0.709	0.7812	0.7446	0.4913			68	Bagging	0.6969	0.7062	0.7015	0.4031
	69	Bagging	0.703	0.7562	0.7292	0.4597			69	Bagging	0.6303	0.6687	0.6492	0.2991
	70	Bagging	0.7454	0.7875	0.7661	0.5331			70	Bagging	0.703	0.6437	0.6738	0.3474
	71	Bagging	0.7575	0.775	0.7661	0.5325			71	Bagging	0.6181	0.6187	0.6184	0.2369
	72	Bagging	0.7333	0.7875	0.76	0.5213			72	Bagging	0.6666	0.6625	0.6646	0.3291
	73	Bagging	0.7212	0.7562	0.7384	0.4775			73	Bagging	0.6181	0.7062	0.6615	0.3255
	74	Bagging	0.7333	0.7625	0.7476	0.4958			74	Bagging	0.6606	0.6812	0.6707	0.3418
	75	Bagging	0.7212	0.7687	0.7446	0.4902			75	Bagging	0.6848	0.6687	0.6769	0.3536
	76	Bagging	0.6909	0.7875	0.7384	0.4802			76	Bagging	0.7212	0.65	0.6861	0.3722
	77	Bagging	0.7212	0.7625	0.7415	0.4839			77	Bagging	0.6545	0.6	0.6276	0.2549
	78	Bagging	0.7454	0.7687	0.7569	0.5142			78	Bagging	0.6424	0.6562	0.6492	0.2986
	79	Bagging	0.6909	0.7937	0.7415	0.4868			79	Bagging	0.6727	0.6375	0.6553	0.3104
	80	Bagging	0.703	0.7625	0.7323	0.4661			80	Bagging	0.6545	0.6562	0.6553	0.3107
	81	Bagging	0.6969	0.7812	0.7384	0.4795			81	Bagging	0.6545	0.7187	0.6861	0.3738
	82	Bagging	0.7575	0.7625	0.76	0.52			82	Bagging	0.6606	0.6812	0.6707	0.3418
	83	Bagging	0.709	0.8	0.7538	0.5107			83	Bagging	0.6424	0.6125	0.6276	0.255
	84	Bagging	0.7636	0.7312	0.7476	0.4952			84	Bagging	0.6969	0.6437	0.6707	0.3412
	85	Bagging	0.7151	0.7625	0.7384	0.4779			85	Bagging	0.6727	0.6187	0.6461	0.2919
	86	Bagging	0.7272	0.8062	0.7661	0.5348			86	Bagging	0.709	0.6687	0.6892	0.3781
	87	Bagging	0.7333	0.7875	0.76	0.5213			87	Bagging	0.7212	0.6437	0.683	0.3661
	88	Bagging	0.703	0.8062	0.7538	0.5115			88	Bagging	0.6727	0.65	0.6615	0.3228
	89	Bagging	0.6909	0.7687	0.7292	0.4607			89	Bagging	0.6969	0.7062	0.7015	0.4031
	90	Bagging	0.7272	0.7812	0.7538	0.509			90	Bagging	0.709	0.6937	0.7015	0.4028
	91	Bagging	0.6909	0.7562	0.723	0.4478			91	Bagging	0.6121	0.6312	0.6215	0.2433
	92	Bagging	0.6606	0.8312	0.7446	0.4984			92	Bagging	0.6606	0.6375	0.6492	0.2981
	93	Bagging	0.7393	0.8437	0.7907	0.5857			93	Bagging	0.703	0.6812	0.6923	0.3843
	94	Bagging	0.7454	0.8312	0.7876	0.5783			94	Bagging	0.6787	0.6562	0.6676	0.3351
	95	Bagging	0.7272	0.8187	0.7723	0.5478			95	Bagging	0.6727	0.6875	0.68	0.3601
	96	Bagging	0.6969	0.7875	0.7415	0.486			96	Bagging	0.6848	0.5875	0.6369	0.2737
	97	Bagging	0.6969	0.7375	0.7169	0.4346			97	Bagging	0.6303	0.7062	0.6676	0.3373
	98	Bagging	0.6969	0.7812	0.7384	0.4795			98	Bagging	0.6606	0.6375	0.6492	0.2981
	99	Bagging	0.7272	0.7687	0.7476	0.4962			99	Bagging	0.6969	0.625	0.6615	0.3228
	100	Bagging	0.703	0.7812	0.7415	0.4854			100	Bagging	0.6666	0.6312	0.6492	0.2981
	1	BayesNet	0.6909	0.75	0.72	0.4414			1	BayesNet	0.6727	0.65	0.6615	0.3228
	2	BayesNet	0.703	0.7625	0.7323	0.4661			2	BayesNet	0.5939	0.6625	0.6276	0.2569
	3	BayesNet	0.6909	0.8062	0.7476	0.5			3	BayesNet	0.6545	0.6687	0.6615	0.3232
	4	BayesNet	0.7151	0.7625	0.7384	0.4779			4	BayesNet	0.6181	0.6437	0.6307	0.2619
	5	BayesNet	0.6727	0.7687	0.72	0.4431			5	BayesNet	0.6303	0.6187	0.6246	0.249
	6	BayesNet	0.709	0.7437	0.7261	0.4529			6	BayesNet	0.6727	0.6187	0.6461	0.2919
	7	BayesNet	0.703	0.7937	0.7476	0.4984			7	BayesNet	0.6242	0.6875	0.6553	0.3122
	8	BayesNet	0.7151	0.7937	0.7538	0.5101			8	BayesNet	0.6545	0.675	0.6646	0.3295
	9	BayesNet	0.6909	0.7687	0.7292	0.4607			9	BayesNet	0.5818	0.7125	0.6461	0.2966
	10	BayesNet	0.6969	0.775	0.7353	0.4731			10	BayesNet	0.6424	0.7062	0.6738	0.3492
	11	BayesNet	0.709	0.775	0.7415	0.4848			11	BayesNet	0.5454	0.7437	0.643	0.2947
	12	BayesNet	0.703	0.7812	0.7415	0.4854			12	BayesNet	0.6242	0.6562	0.64	0.2805
	13	BayesNet	0.6848	0.7687	0.7261	0.4548			13	BayesNet	0.5757	0.7062	0.64	0.2842
	14	BayesNet	0.703	0.7625	0.7323	0.4661			14	BayesNet	0.6181	0.6312	0.6246	0.2494
	15	BayesNet	0.703	0.7875	0.7446	0.4919			15	BayesNet	0.6242	0.6625	0.643	0.2868
	16	BayesNet	0.6727	0.8125	0.7415	0.4894			16	BayesNet	0.5272	0.7	0.6123	0.2305
	17	BayesNet	0.703	0.7375	0.72	0.4406			17	BayesNet	0.6242	0.5937	0.6092	0.218
	18	BayesNet	0.703	0.7687	0.7353	0.4725			18	BayesNet	0.6606	0.625	0.643	0.2858
	19	BayesNet	0.6848	0.75	0.7169	0.4355			19	BayesNet	0.6	0.6687	0.6338	0.2692
	20	BayesNet	0.7151	0.7875	0.7507	0.5036			20	BayesNet	0.6484	0.65	0.6492	0.2984
	21	BayesNet	0.709	0.7687	0.7384	0.4784			21	BayesNet	0.6424	0.6	0.6215	0.2426
	22	BayesNet	0.6727	0.8187	0.7446	0.4961			22	BayesNet	0.6242	0.6875	0.6553	0.3122
	23	BayesNet	0.7272	0.775	0.7507	0.5026			23	BayesNet	0.6424	0.6812	0.6615	0.3238
	24	BayesNet	0.6909	0.8312	0.76	0.5267			24	BayesNet	0.5212	0.7562	0.6369	0.2851
	25	BayesNet	0.6969	0.7937	0.7446	0.4926			25	BayesNet	0.5454	0.7125	0.6276	0.2614
	26	BayesNet	0.6909	0.7812	0.7353	0.4737			26	BayesNet	0.703	0.6125	0.6584	0.3169
	27	BayesNet	0.7272	0.725	0.7261	0.4522			27	BayesNet	0.6424	0.6312	0.6369	0.2736
	28	BayesNet	0.7272	0.7687	0.7476	0.4962			28	BayesNet	0.6606	0.6625	0.6615	0.323
	29	BayesNet	0.6787	0.7812	0.7292	0.462			29	BayesNet	0.6	0.7187	0.6584	0.3207
	30	BayesNet	0.709	0.7687	0.7384	0.4784			30	BayesNet	0.5939	0.725	0.6584	0.3214
	31	BayesNet	0.703	0.8	0.7507	0.5049			31	BayesNet	0.5757	0.6937	0.6338	0.2712
	32	BayesNet	0.6787	0.75	0.7138	0.4296			32	BayesNet	0.6424	0.6062	0.6246	0.2488
	33	BayesNet	0.6909	0.8062	0.7476	0.5			33	BayesNet	0.6242	0.6562	0.64	0.2805
	34	BayesNet	0.6666	0.775	0.72	0.4439			34	BayesNet	0.6606	0.6625	0.6615	0.323
	35	BayesNet	0.709	0.7625	0.7353	0.472			35	BayesNet	0.6424	0.6687	0.6553	0.3112
	36	BayesNet	0.7515	0.775	0.763	0.5265			36	BayesNet	0.6545	0.65	0.6523	0.3045
	37	BayesNet	0.6666	0.7687	0.7169	0.4373			37	BayesNet	0.5636	0.675	0.6184	0.24
	38	BayesNet	0.6727	0.7562	0.7138	0.4302			38	BayesNet	0.6121	0.7312	0.6707	0.3455
	39	BayesNet	0.7272	0.8	0.763	0.5283			39	BayesNet	0.6606	0.6875	0.6738	0.3481
	40	BayesNet	0.709	0.8	0.7538	0.5107			40	BayesNet	0.6424	0.6437	0.643	0.2861
	41	BayesNet	0.6787	0.7375	0.7076	0.4168			41	BayesNet	0.6	0.5625	0.5815	0.1626
	42	BayesNet	0.6787	0.8	0.7384	0.4818			42	BayesNet	0.5878	0.6125	0.6	0.2004
	43	BayesNet	0.703	0.8125	0.7569	0.5181			43	BayesNet	0.6848	0.6437	0.6646	0.3289
	44	BayesNet	0.6909	0.7875	0.7384	0.4802			44	BayesNet	0.5636	0.7312	0.6461	0.2988
	45	BayesNet	0.7272	0.775	0.7507	0.5026			45	BayesNet	0.6242	0.6687	0.6461	0.2931
	46	BayesNet	0.6909	0.7625	0.7261	0.4543			46	BayesNet	0.5939	0.7187	0.6553	0.3149
	47	BayesNet	0.6909	0.8	0.7446	0.4934			47	BayesNet	0.5818	0.6562	0.6184	0.2386
	48	BayesNet	0.6727	0.775	0.723	0.4497			48	BayesNet	0.5818	0.7062	0.643	0.2901
	49	BayesNet	0.6848	0.7625	0.723	0.4484			49	BayesNet	0.5878	0.6875	0.6369	0.2766
	50	BayesNet	0.6606	0.7562	0.7076	0.4184			50	BayesNet	0.6121	0.6875	0.6492	0.3003
	51	BayesNet	0.7393	0.7562	0.7476	0.4956			51	BayesNet	0.606	0.6375	0.6215	0.2436
	52	BayesNet	0.7454	0.7812	0.763	0.5268			52	BayesNet	0.6181	0.6812	0.6492	0.2999
	53	BayesNet	0.6909	0.7625	0.7261	0.4543			53	BayesNet	0.5939	0.7	0.6461	0.2954
	54	BayesNet	0.709	0.7625	0.7353	0.472			54	BayesNet	0.6181	0.6812	0.6492	0.2999
	55	BayesNet	0.6969	0.7312	0.7138	0.4283			55	BayesNet	0.5515	0.7	0.6246	0.2541
	56	BayesNet	0.6727	0.7687	0.72	0.4431			56	BayesNet	0.6727	0.5937	0.6338	0.2673
	57	BayesNet	0.6909	0.7812	0.7353	0.4737			57	BayesNet	0.6242	0.6437	0.6338	0.2679
	58	BayesNet	0.709	0.7562	0.7323	0.4656			58	BayesNet	0.606	0.6	0.603	0.206
	59	BayesNet	0.703	0.7937	0.7476	0.4984			59	BayesNet	0.6666	0.65	0.6584	0.3167
	60	BayesNet	0.6969	0.75	0.723	0.4473			60	BayesNet	0.6787	0.6375	0.6584	0.3165
	61	BayesNet	0.6666	0.8	0.7323	0.4703			61	BayesNet	0.5636	0.6937	0.6276	0.2594
	62	BayesNet	0.7151	0.7625	0.7384	0.4779			62	BayesNet	0.5878	0.6937	0.64	0.283
	63	BayesNet	0.6727	0.7562	0.7138	0.4302			63	BayesNet	0.5939	0.6625	0.6276	0.2569
	64	BayesNet	0.7333	0.7687	0.7507	0.5022			64	BayesNet	0.6181	0.6625	0.64	0.2808
	65	BayesNet	0.703	0.775	0.7384	0.4789			65	BayesNet	0.5939	0.65	0.6215	0.2442
	66	BayesNet	0.6969	0.7812	0.7384	0.4795			66	BayesNet	0.6424	0.6625	0.6523	0.3049
	67	BayesNet	0.7272	0.7812	0.7538	0.509			67	BayesNet	0.6666	0.5875	0.6276	0.255
	68	BayesNet	0.6969	0.7875	0.7415	0.486			68	BayesNet	0.5878	0.675	0.6307	0.2637
	69	BayesNet	0.7151	0.7937	0.7538	0.5101			69	BayesNet	0.6181	0.6437	0.6307	0.2619
	70	BayesNet	0.6727	0.7937	0.7323	0.4694			70	BayesNet	0.5696	0.65	0.6092	0.2203
	71	BayesNet	0.7212	0.7562	0.7384	0.4775			71	BayesNet	0.6727	0.5875	0.6307	0.2612
	72	BayesNet	0.709	0.7125	0.7107	0.4215			72	BayesNet	0.5454	0.7062	0.6246	0.2548
	73	BayesNet	0.6666	0.7562	0.7107	0.4243			73	BayesNet	0.5939	0.675	0.6338	0.2697
	74	BayesNet	0.7393	0.7625	0.7507	0.5018			74	BayesNet	0.6606	0.625	0.643	0.2858
	75	BayesNet	0.6848	0.7625	0.723	0.4484			75	BayesNet	0.5636	0.7125	0.6369	0.279
	76	BayesNet	0.6848	0.7812	0.7323	0.4679			76	BayesNet	0.6303	0.6562	0.643	0.2865
	77	BayesNet	0.6909	0.7812	0.7353	0.4737			77	BayesNet	0.6121	0.65	0.6307	0.2622
	78	BayesNet	0.7151	0.775	0.7446	0.4907			78	BayesNet	0.6484	0.65	0.6492	0.2984
	79	BayesNet	0.6848	0.7562	0.72	0.4419			79	BayesNet	0.6484	0.6562	0.6523	0.3047
	80	BayesNet	0.6909	0.7625	0.7261	0.4543			80	BayesNet	0.5696	0.7187	0.643	0.2914
	81	BayesNet	0.6606	0.7937	0.7261	0.4579			81	BayesNet	0.6424	0.6687	0.6553	0.3112
	82	BayesNet	0.7151	0.7875	0.7507	0.5036			82	BayesNet	0.5878	0.6875	0.6369	0.2766
	83	BayesNet	0.703	0.7437	0.723	0.4469			83	BayesNet	0.5272	0.675	0.6	0.2043
	84	BayesNet	0.7212	0.7687	0.7446	0.4902			84	BayesNet	0.6242	0.6875	0.6553	0.3122
	85	BayesNet	0.7212	0.7437	0.7323	0.4649			85	BayesNet	0.6	0.6812	0.64	0.282
	86	BayesNet	0.6848	0.8062	0.7446	0.4942			86	BayesNet	0.6121	0.6062	0.6092	0.2183
	87	BayesNet	0.7333	0.7812	0.7569	0.5149			87	BayesNet	0.6424	0.6812	0.6615	0.3238
	88	BayesNet	0.7212	0.7937	0.7569	0.5159			88	BayesNet	0.6242	0.6437	0.6338	0.2679
	89	BayesNet	0.6727	0.7187	0.6953	0.3917			89	BayesNet	0.5515	0.6812	0.6153	0.2346
	90	BayesNet	0.7151	0.7812	0.7476	0.4971			90	BayesNet	0.6121	0.675	0.643	0.2875
	91	BayesNet	0.703	0.7437	0.723	0.4469			91	BayesNet	0.6121	0.6187	0.6153	0.2308
	92	BayesNet	0.6909	0.7937	0.7415	0.4868			92	BayesNet	0.5333	0.6687	0.6	0.2038
	93	BayesNet	0.703	0.7625	0.7323	0.4661			93	BayesNet	0.6484	0.625	0.6369	0.2735
	94	BayesNet	0.7393	0.7562	0.7476	0.4956			94	BayesNet	0.6242	0.675	0.6492	0.2995
	95	BayesNet	0.709	0.775	0.7415	0.4848			95	BayesNet	0.6303	0.6625	0.6461	0.2928
	96	BayesNet	0.6787	0.75	0.7138	0.4296			96	BayesNet	0.6	0.6187	0.6092	0.2187
	97	BayesNet	0.703	0.75	0.7261	0.4533			97	BayesNet	0.6727	0.6625	0.6676	0.3352
	98	BayesNet	0.6848	0.8	0.7415	0.4876			98	BayesNet	0.6	0.6625	0.6307	0.2629
	99	BayesNet	0.7151	0.7437	0.7292	0.4589			99	BayesNet	0.6787	0.6312	0.6553	0.3104
	100	BayesNet	0.7212	0.7625	0.7415	0.4839			100	BayesNet	0.5575	0.7187	0.6369	0.2797
	1	BFTree	0.7272	0.725	0.7261	0.4522			1	BFTree	0.6909	0.6	0.6461	0.2922
	2	BFTree	0.7212	0.7312	0.7261	0.4524			2	BFTree	0.5757	0.675	0.6246	0.2518
	3	BFTree	0.6666	0.75	0.7076	0.4178			3	BFTree	0.606	0.6062	0.6061	0.2122
	4	BFTree	0.7272	0.7812	0.7538	0.509			4	BFTree	0.7151	0.5937	0.6553	0.3113
	5	BFTree	0.6606	0.75	0.7046	0.4119			5	BFTree	0.5393	0.6312	0.5846	0.1713
	6	BFTree	0.6666	0.7687	0.7169	0.4373			6	BFTree	0.6424	0.5875	0.6153	0.2302
	7	BFTree	0.6666	0.7687	0.7169	0.4373			7	BFTree	0.6242	0.7062	0.6646	0.3314
	8	BFTree	0.6484	0.7875	0.7169	0.4397			8	BFTree	0.6424	0.6625	0.6523	0.3049
	9	BFTree	0.7212	0.7625	0.7415	0.4839			9	BFTree	0.6363	0.6	0.6184	0.2365
	10	BFTree	0.6909	0.7187	0.7046	0.4097			10	BFTree	0.6363	0.5812	0.6092	0.2179
	11	BFTree	0.6787	0.7375	0.7076	0.4168			11	BFTree	0.6484	0.6062	0.6276	0.2549
	12	BFTree	0.703	0.7812	0.7415	0.4854			12	BFTree	0.606	0.6562	0.6307	0.2625
	13	BFTree	0.6303	0.7437	0.6861	0.3761			13	BFTree	0.5878	0.6	0.5938	0.1878
	14	BFTree	0.6363	0.7687	0.7015	0.4083			14	BFTree	0.6	0.6125	0.6061	0.2124
	15	BFTree	0.6969	0.7687	0.7323	0.4666			15	BFTree	0.6545	0.575	0.6153	0.2303
	16	BFTree	0.6848	0.8062	0.7446	0.4942			16	BFTree	0.6121	0.6375	0.6246	0.2496
	17	BFTree	0.6363	0.7687	0.7015	0.4083			17	BFTree	0.5757	0.6687	0.6215	0.2454
	18	BFTree	0.6606	0.7687	0.7138	0.4315			18	BFTree	0.6242	0.6375	0.6307	0.2617
	19	BFTree	0.7272	0.7437	0.7353	0.4709			19	BFTree	0.606	0.6125	0.6092	0.2185
	20	BFTree	0.709	0.7687	0.7384	0.4784			20	BFTree	0.6787	0.6812	0.68	0.3599
	21	BFTree	0.6666	0.7125	0.6892	0.3794			21	BFTree	0.5575	0.6625	0.6092	0.2211
	22	BFTree	0.6848	0.7937	0.7384	0.481			22	BFTree	0.6363	0.6437	0.64	0.28
	23	BFTree	0.703	0.7062	0.7046	0.4092			23	BFTree	0.5939	0.7062	0.6492	0.3019
	24	BFTree	0.6787	0.775	0.7261	0.4555			24	BFTree	0.6	0.725	0.6615	0.3273
	25	BFTree	0.7151	0.7562	0.7353	0.4716			25	BFTree	0.5636	0.6125	0.5876	0.1763
	26	BFTree	0.6666	0.75	0.7076	0.4178			26	BFTree	0.6666	0.6187	0.643	0.2857
	27	BFTree	0.6787	0.7375	0.7076	0.4168			27	BFTree	0.5757	0.6062	0.5907	0.182
	28	BFTree	0.7272	0.75	0.7384	0.4772			28	BFTree	0.6363	0.6437	0.64	0.28
	29	BFTree	0.6606	0.7375	0.6984	0.399			29	BFTree	0.5272	0.7062	0.6153	0.2371
	30	BFTree	0.6969	0.7	0.6984	0.3969			30	BFTree	0.5757	0.6937	0.6338	0.2712
	31	BFTree	0.6787	0.7625	0.72	0.4425			31	BFTree	0.6545	0.6187	0.6369	0.2734
	32	BFTree	0.5878	0.7125	0.6492	0.3025			32	BFTree	0.6424	0.5562	0.6	0.1994
	33	BFTree	0.7393	0.8062	0.7723	0.5465			33	BFTree	0.5818	0.6437	0.6123	0.2259
	34	BFTree	0.6787	0.775	0.7261	0.4555			34	BFTree	0.6303	0.6125	0.6215	0.2428
	35	BFTree	0.6121	0.7687	0.6892	0.3852			35	BFTree	0.6121	0.6187	0.6153	0.2308
	36	BFTree	0.6909	0.775	0.7323	0.4672			36	BFTree	0.5212	0.6125	0.5661	0.1342
	37	BFTree	0.7272	0.725	0.7261	0.4522			37	BFTree	0.4787	0.6812	0.5784	0.1633
	38	BFTree	0.6909	0.7687	0.7292	0.4607			38	BFTree	0.5575	0.6812	0.6184	0.2405
	39	BFTree	0.709	0.7625	0.7353	0.472			39	BFTree	0.6	0.5875	0.5938	0.1875
	40	BFTree	0.6787	0.7625	0.72	0.4425			40	BFTree	0.6909	0.5812	0.6369	0.2739
	41	BFTree	0.6	0.75	0.6738	0.3536			41	BFTree	0.6	0.6062	0.603	0.2062
	42	BFTree	0.7212	0.8	0.76	0.5224			42	BFTree	0.6484	0.6562	0.6523	0.3047
	43	BFTree	0.6303	0.7687	0.6984	0.4025			43	BFTree	0.6242	0.6062	0.6153	0.2305
	44	BFTree	0.6242	0.775	0.6984	0.4034			44	BFTree	0.5151	0.6687	0.5907	0.186
	45	BFTree	0.6909	0.7375	0.7138	0.4287			45	BFTree	0.6181	0.6125	0.6153	0.2306
	46	BFTree	0.6727	0.7187	0.6953	0.3917			46	BFTree	0.6363	0.625	0.6307	0.2613
	47	BFTree	0.6484	0.8	0.723	0.4531			47	BFTree	0.6666	0.6187	0.643	0.2857
	48	BFTree	0.6545	0.8	0.7261	0.4589			48	BFTree	0.5939	0.7	0.6461	0.2954
	49	BFTree	0.6666	0.7812	0.723	0.4504			49	BFTree	0.5939	0.65	0.6215	0.2442
	50	BFTree	0.7212	0.75	0.7353	0.4712			50	BFTree	0.703	0.5375	0.6215	0.244
	51	BFTree	0.7575	0.7625	0.76	0.52			51	BFTree	0.6363	0.6062	0.6215	0.2427
	52	BFTree	0.7878	0.7625	0.7753	0.5506			52	BFTree	0.5878	0.6562	0.6215	0.2446
	53	BFTree	0.6424	0.8	0.72	0.4474			53	BFTree	0.6121	0.6562	0.6338	0.2685
	54	BFTree	0.6666	0.7312	0.6984	0.3985			54	BFTree	0.6181	0.65	0.6338	0.2682
	55	BFTree	0.703	0.7687	0.7353	0.4725			55	BFTree	0.5636	0.65	0.6061	0.2143
	56	BFTree	0.6848	0.7937	0.7384	0.481			56	BFTree	0.5696	0.7	0.6338	0.2718
	57	BFTree	0.6848	0.7437	0.7138	0.4291			57	BFTree	0.5757	0.6562	0.6153	0.2326
	58	BFTree	0.6727	0.7312	0.7015	0.4044			58	BFTree	0.6424	0.5937	0.6184	0.2364
	59	BFTree	0.7151	0.7625	0.7384	0.4779			59	BFTree	0.606	0.6437	0.6246	0.2499
	60	BFTree	0.6727	0.7375	0.7046	0.4108			60	BFTree	0.6242	0.6062	0.6153	0.2305
	61	BFTree	0.6	0.7875	0.6923	0.394			61	BFTree	0.5818	0.5875	0.5846	0.1692
	62	BFTree	0.7393	0.7187	0.7292	0.4582			62	BFTree	0.5515	0.6562	0.603	0.2088
	63	BFTree	0.6666	0.7562	0.7107	0.4243			63	BFTree	0.6121	0.7125	0.6615	0.326
	64	BFTree	0.6848	0.7437	0.7138	0.4291			64	BFTree	0.6	0.6125	0.6061	0.2124
	65	BFTree	0.6727	0.7437	0.7076	0.4173			65	BFTree	0.6121	0.6	0.6061	0.2121
	66	BFTree	0.6909	0.8062	0.7476	0.5			66	BFTree	0.6181	0.65	0.6338	0.2682
	67	BFTree	0.6424	0.7875	0.7138	0.434			67	BFTree	0.5333	0.6812	0.6061	0.2168
	68	BFTree	0.6606	0.8562	0.7569	0.5261			68	BFTree	0.6303	0.5625	0.5969	0.1932
	69	BFTree	0.6909	0.75	0.72	0.4414			69	BFTree	0.5333	0.6625	0.5969	0.1973
	70	BFTree	0.6848	0.7375	0.7107	0.4227			70	BFTree	0.6363	0.5812	0.6092	0.2179
	71	BFTree	0.6606	0.7375	0.6984	0.399			71	BFTree	0.7272	0.5625	0.6461	0.2939
	72	BFTree	0.6787	0.7812	0.7292	0.462			72	BFTree	0.5272	0.7375	0.6307	0.2705
	73	BFTree	0.6303	0.7812	0.7046	0.4158			73	BFTree	0.5151	0.6062	0.56	0.1218
	74	BFTree	0.6727	0.7562	0.7138	0.4302			74	BFTree	0.6	0.625	0.6123	0.225
	75	BFTree	0.6181	0.7875	0.7015	0.4111			75	BFTree	0.5696	0.65	0.6092	0.2203
	76	BFTree	0.6727	0.7375	0.7046	0.4108			76	BFTree	0.6666	0.65	0.6584	0.3167
	77	BFTree	0.6666	0.725	0.6953	0.3921			77	BFTree	0.5939	0.5875	0.5907	0.1814
	78	BFTree	0.7575	0.7625	0.76	0.52			78	BFTree	0.6242	0.65	0.6369	0.2742
	79	BFTree	0.6424	0.8	0.72	0.4474			79	BFTree	0.606	0.6375	0.6215	0.2436
	80	BFTree	0.6666	0.725	0.6953	0.3921			80	BFTree	0.5515	0.6437	0.5969	0.196
	81	BFTree	0.6606	0.75	0.7046	0.4119			81	BFTree	0.6242	0.6562	0.64	0.2805
	82	BFTree	0.6969	0.775	0.7353	0.4731			82	BFTree	0.5818	0.7187	0.6492	0.3031
	83	BFTree	0.6666	0.8312	0.7476	0.5041			83	BFTree	0.6242	0.6312	0.6276	0.2554
	84	BFTree	0.7151	0.725	0.72	0.4401			84	BFTree	0.6303	0.6187	0.6246	0.249
	85	BFTree	0.6545	0.775	0.7138	0.4323			85	BFTree	0.6545	0.675	0.6646	0.3295
	86	BFTree	0.6969	0.7687	0.7323	0.4666			86	BFTree	0.5818	0.6125	0.5969	0.1943
	87	BFTree	0.6848	0.7187	0.7015	0.4037			87	BFTree	0.6545	0.625	0.64	0.2796
	88	BFTree	0.7757	0.7687	0.7723	0.5445			88	BFTree	0.6181	0.6312	0.6246	0.2494
	89	BFTree	0.6545	0.7562	0.7046	0.4126			89	BFTree	0.503	0.65	0.5753	0.1546
	90	BFTree	0.6909	0.7312	0.7107	0.4223			90	BFTree	0.6	0.6812	0.64	0.282
	91	BFTree	0.6303	0.7625	0.6953	0.3959			91	BFTree	0.5818	0.6187	0.6	0.2006
	92	BFTree	0.6787	0.8	0.7384	0.4818			92	BFTree	0.3878	0.7062	0.5446	0.0992
	93	BFTree	0.7272	0.7812	0.7538	0.509			93	BFTree	0.5393	0.6062	0.5723	0.1459
	94	BFTree	0.6909	0.7812	0.7353	0.4737			94	BFTree	0.6545	0.6937	0.6738	0.3484
	95	BFTree	0.6606	0.7937	0.7261	0.4579			95	BFTree	0.5696	0.6875	0.6276	0.2588
	96	BFTree	0.6666	0.7375	0.7015	0.4049			96	BFTree	0.6787	0.575	0.6276	0.2552
	97	BFTree	0.7151	0.7312	0.723	0.4463			97	BFTree	0.5939	0.6375	0.6153	0.2315
	98	BFTree	0.6424	0.7687	0.7046	0.4141			98	BFTree	0.5696	0.6437	0.6061	0.2139
	99	BFTree	0.6363	0.775	0.7046	0.4149			99	BFTree	0.6242	0.6187	0.6215	0.2429
	100	BFTree	0.7151	0.7437	0.7292	0.4589			100	BFTree	0.5939	0.675	0.6338	0.2697
	1	BLR	0.6969	0.725	0.7107	0.422			1	BLR	0.6242	0.7062	0.6646	0.3314
	2	BLR	0.6666	0.7562	0.7107	0.4243			2	BLR	0.6242	0.7125	0.6676	0.3378
	3	BLR	0.7393	0.75	0.7446	0.4893			3	BLR	0.6303	0.7187	0.6738	0.3502
	4	BLR	0.7272	0.7375	0.7323	0.4647			4	BLR	0.6545	0.7062	0.68	0.3611
	5	BLR	0.709	0.7312	0.72	0.4403			5	BLR	0.6181	0.6812	0.6492	0.2999
	6	BLR	0.7212	0.7312	0.7261	0.4524			6	BLR	0.606	0.675	0.64	0.2816
	7	BLR	0.709	0.7187	0.7138	0.4277			7	BLR	0.6303	0.6937	0.6615	0.3245
	8	BLR	0.709	0.7375	0.723	0.4466			8	BLR	0.6666	0.7125	0.6892	0.3794
	9	BLR	0.7272	0.7187	0.723	0.446			9	BLR	0.6121	0.6375	0.6246	0.2496
	10	BLR	0.7272	0.7375	0.7323	0.4647			10	BLR	0.6	0.6625	0.6307	0.2629
	11	BLR	0.7151	0.7312	0.723	0.4463			11	BLR	0.6181	0.7062	0.6615	0.3255
	12	BLR	0.7212	0.725	0.723	0.4461			12	BLR	0.6121	0.7062	0.6584	0.3196
	13	BLR	0.7212	0.7187	0.72	0.4399			13	BLR	0.6242	0.675	0.6492	0.2995
	14	BLR	0.709	0.7562	0.7323	0.4656			14	BLR	0.6484	0.7	0.6738	0.3488
	15	BLR	0.7393	0.7562	0.7476	0.4956			15	BLR	0.6484	0.7437	0.6953	0.3937
	16	BLR	0.709	0.7	0.7046	0.409			16	BLR	0.6303	0.6875	0.6584	0.3182
	17	BLR	0.6787	0.6937	0.6861	0.3725			17	BLR	0.6424	0.6187	0.6307	0.2612
	18	BLR	0.7151	0.775	0.7446	0.4907			18	BLR	0.6363	0.7312	0.683	0.369
	19	BLR	0.6848	0.7312	0.7076	0.4163			19	BLR	0.6303	0.7062	0.6676	0.3373
	20	BLR	0.7212	0.7625	0.7415	0.4839			20	BLR	0.6545	0.675	0.6646	0.3295
	21	BLR	0.6969	0.7437	0.72	0.441			21	BLR	0.6181	0.6812	0.6492	0.2999
	22	BLR	0.709	0.75	0.7292	0.4592			22	BLR	0.6363	0.7062	0.6707	0.3432
	23	BLR	0.7333	0.7437	0.7384	0.477			23	BLR	0.6666	0.7	0.683	0.3667
	24	BLR	0.6848	0.725	0.7046	0.41			24	BLR	0.6484	0.7437	0.6953	0.3937
	25	BLR	0.7272	0.7437	0.7353	0.4709			25	BLR	0.6484	0.7312	0.6892	0.3808
	26	BLR	0.7151	0.7312	0.723	0.4463			26	BLR	0.6545	0.6812	0.6676	0.3358
	27	BLR	0.7151	0.7062	0.7107	0.4214			27	BLR	0.6545	0.6875	0.6707	0.3421
	28	BLR	0.7272	0.75	0.7384	0.4772			28	BLR	0.6545	0.6875	0.6707	0.3421
	29	BLR	0.6727	0.75	0.7107	0.4237			29	BLR	0.6	0.6937	0.6461	0.2948
	30	BLR	0.7333	0.75	0.7415	0.4832			30	BLR	0.6242	0.6937	0.6584	0.3186
	31	BLR	0.7151	0.7625	0.7384	0.4779			31	BLR	0.6484	0.7125	0.68	0.3615
	32	BLR	0.6909	0.7	0.6953	0.3908			32	BLR	0.6363	0.6875	0.6615	0.3241
	33	BLR	0.7212	0.7625	0.7415	0.4839			33	BLR	0.6181	0.7062	0.6615	0.3255
	34	BLR	0.7212	0.75	0.7353	0.4712			34	BLR	0.6181	0.7375	0.6769	0.3579
	35	BLR	0.709	0.725	0.7169	0.434			35	BLR	0.6484	0.6875	0.6676	0.3361
	36	BLR	0.709	0.7312	0.72	0.4403			36	BLR	0.6606	0.7	0.68	0.3607
	37	BLR	0.6909	0.725	0.7076	0.416			37	BLR	0.6121	0.6687	0.64	0.2812
	38	BLR	0.6848	0.725	0.7046	0.41			38	BLR	0.5878	0.7	0.643	0.2895
	39	BLR	0.7454	0.7812	0.763	0.5268			39	BLR	0.6727	0.7625	0.7169	0.4366
	40	BLR	0.7696	0.75	0.76	0.5198			40	BLR	0.6484	0.6437	0.6461	0.2922
	41	BLR	0.6545	0.6875	0.6707	0.3421			41	BLR	0.6	0.7	0.6492	0.3013
	42	BLR	0.6909	0.7187	0.7046	0.4097			42	BLR	0.606	0.6625	0.6338	0.2688
	43	BLR	0.709	0.7187	0.7138	0.4277			43	BLR	0.6181	0.6687	0.643	0.2872
	44	BLR	0.7212	0.7125	0.7169	0.4337			44	BLR	0.6303	0.7062	0.6676	0.3373
	45	BLR	0.7393	0.7375	0.7384	0.4768			45	BLR	0.6363	0.6562	0.6461	0.2926
	46	BLR	0.6848	0.725	0.7046	0.41			46	BLR	0.6121	0.6937	0.6523	0.3067
	47	BLR	0.7151	0.7375	0.7261	0.4526			47	BLR	0.5878	0.7125	0.6492	0.3025
	48	BLR	0.703	0.6937	0.6984	0.3967			48	BLR	0.6	0.7062	0.6523	0.3078
	49	BLR	0.709	0.7375	0.723	0.4466			49	BLR	0.5939	0.6937	0.643	0.2889
	50	BLR	0.709	0.725	0.7169	0.434			50	BLR	0.606	0.6937	0.6492	0.3008
	51	BLR	0.7333	0.7437	0.7384	0.477			51	BLR	0.6181	0.6812	0.6492	0.2999
	52	BLR	0.7454	0.7625	0.7538	0.5079			52	BLR	0.703	0.7062	0.7046	0.4092
	53	BLR	0.7151	0.7187	0.7169	0.4338			53	BLR	0.6242	0.6875	0.6553	0.3122
	54	BLR	0.7212	0.7187	0.72	0.4399			54	BLR	0.6181	0.6687	0.643	0.2872
	55	BLR	0.7454	0.7187	0.7323	0.4644			55	BLR	0.6545	0.6687	0.6615	0.3232
	56	BLR	0.6909	0.7375	0.7138	0.4287			56	BLR	0.6181	0.6812	0.6492	0.2999
	57	BLR	0.7272	0.7437	0.7353	0.4709			57	BLR	0.6363	0.6937	0.6646	0.3305
	58	BLR	0.6969	0.7812	0.7384	0.4795			58	BLR	0.6424	0.6437	0.643	0.2861
	59	BLR	0.7272	0.7437	0.7353	0.4709			59	BLR	0.6545	0.7	0.6769	0.3547
	60	BLR	0.7393	0.725	0.7323	0.4644			60	BLR	0.6727	0.7062	0.6892	0.379
	61	BLR	0.6727	0.7437	0.7076	0.4173			61	BLR	0.5878	0.6875	0.6369	0.2766
	62	BLR	0.7212	0.7062	0.7138	0.4275			62	BLR	0.6121	0.6625	0.6369	0.2748
	63	BLR	0.6969	0.7187	0.7076	0.4157			63	BLR	0.6121	0.6562	0.6338	0.2685
	64	BLR	0.7393	0.7062	0.723	0.4459			64	BLR	0.6181	0.65	0.6338	0.2682
	65	BLR	0.7151	0.7312	0.723	0.4463			65	BLR	0.6424	0.7187	0.68	0.362
	66	BLR	0.7212	0.7375	0.7292	0.4586			66	BLR	0.6424	0.7062	0.6738	0.3492
	67	BLR	0.7333	0.7687	0.7507	0.5022			67	BLR	0.6606	0.6875	0.6738	0.3481
	68	BLR	0.709	0.75	0.7292	0.4592			68	BLR	0.6727	0.6812	0.6769	0.3539
	69	BLR	0.7212	0.7437	0.7323	0.4649			69	BLR	0.6303	0.7187	0.6738	0.3502
	70	BLR	0.7212	0.75	0.7353	0.4712			70	BLR	0.6242	0.6812	0.6523	0.3058
	71	BLR	0.7212	0.7	0.7107	0.4213			71	BLR	0.6545	0.7062	0.68	0.3611
	72	BLR	0.709	0.6937	0.7015	0.4028			72	BLR	0.6181	0.675	0.6461	0.2935
	73	BLR	0.6848	0.6937	0.6892	0.3785			73	BLR	0.5939	0.6875	0.64	0.2825
	74	BLR	0.7575	0.75	0.7538	0.5075			74	BLR	0.6424	0.7	0.6707	0.3428
	75	BLR	0.6848	0.7375	0.7107	0.4227			75	BLR	0.6363	0.7125	0.6738	0.3496
	76	BLR	0.7212	0.7312	0.7261	0.4524			76	BLR	0.6121	0.6937	0.6523	0.3067
	77	BLR	0.7151	0.7125	0.7138	0.4276			77	BLR	0.5939	0.6625	0.6276	0.2569
	78	BLR	0.709	0.7437	0.7261	0.4529			78	BLR	0.6303	0.7	0.6646	0.3309
	79	BLR	0.709	0.7437	0.7261	0.4529			79	BLR	0.6363	0.6937	0.6646	0.3305
	80	BLR	0.7212	0.7375	0.7292	0.4586			80	BLR	0.5939	0.675	0.6338	0.2697
	81	BLR	0.7454	0.7437	0.7446	0.4891			81	BLR	0.6242	0.6812	0.6523	0.3058
	82	BLR	0.7515	0.7312	0.7415	0.4828			82	BLR	0.6242	0.6875	0.6553	0.3122
	83	BLR	0.6969	0.7437	0.72	0.441			83	BLR	0.606	0.6937	0.6492	0.3008
	84	BLR	0.7272	0.7187	0.723	0.446			84	BLR	0.6606	0.675	0.6676	0.3355
	85	BLR	0.7212	0.7437	0.7323	0.4649			85	BLR	0.6363	0.675	0.6553	0.3115
	86	BLR	0.7393	0.7375	0.7384	0.4768			86	BLR	0.6606	0.6812	0.6707	0.3418
	87	BLR	0.7454	0.7562	0.7507	0.5016			87	BLR	0.6787	0.7062	0.6923	0.385
	88	BLR	0.7696	0.75	0.76	0.5198			88	BLR	0.6666	0.7125	0.6892	0.3794
	89	BLR	0.6969	0.7062	0.7015	0.4031			89	BLR	0.6484	0.6812	0.6646	0.3298
	90	BLR	0.709	0.7437	0.7261	0.4529			90	BLR	0.6121	0.7125	0.6615	0.326
	91	BLR	0.6969	0.7375	0.7169	0.4346			91	BLR	0.5939	0.65	0.6215	0.2442
	92	BLR	0.6969	0.7437	0.72	0.441			92	BLR	0.6242	0.7062	0.6646	0.3314
	93	BLR	0.7393	0.775	0.7569	0.5145			93	BLR	0.6484	0.6875	0.6676	0.3361
	94	BLR	0.709	0.7312	0.72	0.4403			94	BLR	0.6666	0.725	0.6953	0.3921
	95	BLR	0.7272	0.725	0.7261	0.4522			95	BLR	0.6484	0.75	0.6984	0.4002
	96	BLR	0.6909	0.6875	0.6892	0.3783			96	BLR	0.6424	0.6562	0.6492	0.2986
	97	BLR	0.7333	0.7312	0.7323	0.4645			97	BLR	0.6363	0.7187	0.6769	0.3561
	98	BLR	0.709	0.75	0.7292	0.4592			98	BLR	0.6181	0.6937	0.6553	0.3126
	99	BLR	0.7212	0.7125	0.7169	0.4337			99	BLR	0.6363	0.7	0.6676	0.3369
	100	BLR	0.7393	0.725	0.7323	0.4644			100	BLR	0.5939	0.6937	0.643	0.2889
	1	Dagging	0.6727	0.7562	0.7138	0.4302			1	Dagging	0.6303	0.6937	0.6615	0.3245
	2	Dagging	0.6484	0.7937	0.72	0.4464			2	Dagging	0.5818	0.7125	0.6461	0.2966
	3	Dagging	0.6969	0.7875	0.7415	0.486			3	Dagging	0.6121	0.6875	0.6492	0.3003
	4	Dagging	0.6606	0.7937	0.7261	0.4579			4	Dagging	0.5636	0.7687	0.6646	0.3392
	5	Dagging	0.6606	0.7937	0.7261	0.4579			5	Dagging	0.6121	0.675	0.643	0.2875
	6	Dagging	0.6787	0.7187	0.6984	0.3977			6	Dagging	0.606	0.6875	0.6461	0.2943
	7	Dagging	0.6787	0.8312	0.7538	0.5153			7	Dagging	0.606	0.7562	0.68	0.3661
	8	Dagging	0.703	0.7687	0.7353	0.4725			8	Dagging	0.6303	0.725	0.6769	0.3566
	9	Dagging	0.6727	0.775	0.723	0.4497			9	Dagging	0.5818	0.7062	0.643	0.2901
	10	Dagging	0.6424	0.7937	0.7169	0.4407			10	Dagging	0.5696	0.7312	0.6492	0.3046
	11	Dagging	0.6545	0.7625	0.7076	0.4191			11	Dagging	0.5575	0.7375	0.6461	0.2996
	12	Dagging	0.6424	0.7687	0.7046	0.4141			12	Dagging	0.5696	0.675	0.6215	0.2459
	13	Dagging	0.6666	0.7625	0.7138	0.4308			13	Dagging	0.6	0.6687	0.6338	0.2692
	14	Dagging	0.6727	0.8062	0.7384	0.4827			14	Dagging	0.5878	0.725	0.6553	0.3156
	15	Dagging	0.6909	0.7625	0.7261	0.4543			15	Dagging	0.5454	0.6812	0.6123	0.2286
	16	Dagging	0.6424	0.7875	0.7138	0.434			16	Dagging	0.5818	0.7187	0.6492	0.3031
	17	Dagging	0.6242	0.7625	0.6923	0.3901			17	Dagging	0.606	0.6562	0.6307	0.2625
	18	Dagging	0.709	0.7937	0.7507	0.5042			18	Dagging	0.6606	0.7125	0.6861	0.3734
	19	Dagging	0.6606	0.7437	0.7015	0.4055			19	Dagging	0.606	0.7187	0.6615	0.3266
	20	Dagging	0.6787	0.775	0.7261	0.4555			20	Dagging	0.6484	0.7437	0.6953	0.3937
	21	Dagging	0.6666	0.775	0.72	0.4439			21	Dagging	0.6	0.675	0.6369	0.2756
	22	Dagging	0.7333	0.8062	0.7692	0.5406			22	Dagging	0.5878	0.7437	0.6646	0.3354
	23	Dagging	0.709	0.7875	0.7476	0.4977			23	Dagging	0.6666	0.725	0.6953	0.3921
	24	Dagging	0.6363	0.7812	0.7076	0.4216			24	Dagging	0.5151	0.7687	0.64	0.2931
	25	Dagging	0.6787	0.8125	0.7446	0.4951			25	Dagging	0.6484	0.7187	0.683	0.3679
	26	Dagging	0.6969	0.775	0.7353	0.4731			26	Dagging	0.6363	0.7062	0.6707	0.3432
	27	Dagging	0.6484	0.7875	0.7169	0.4397			27	Dagging	0.6121	0.6687	0.64	0.2812
	28	Dagging	0.6848	0.7875	0.7353	0.4744			28	Dagging	0.6606	0.725	0.6923	0.3862
	29	Dagging	0.6181	0.7687	0.6923	0.3909			29	Dagging	0.6303	0.7312	0.68	0.3631
	30	Dagging	0.6969	0.775	0.7353	0.4731			30	Dagging	0.6181	0.6812	0.6492	0.2999
	31	Dagging	0.6484	0.8437	0.7446	0.501			31	Dagging	0.6363	0.7437	0.6892	0.382
	32	Dagging	0.6242	0.75	0.6861	0.3769			32	Dagging	0.5757	0.6875	0.6307	0.2647
	33	Dagging	0.6909	0.8062	0.7476	0.5			33	Dagging	0.5757	0.7312	0.6523	0.3105
	34	Dagging	0.6484	0.8125	0.7292	0.4667			34	Dagging	0.5818	0.7687	0.6738	0.3564
	35	Dagging	0.6909	0.7562	0.723	0.4478			35	Dagging	0.6121	0.75	0.68	0.3652
	36	Dagging	0.6787	0.7937	0.7353	0.4752			36	Dagging	0.6363	0.7375	0.6861	0.3755
	37	Dagging	0.6727	0.7625	0.7169	0.4366			37	Dagging	0.5939	0.7125	0.6523	0.3084
	38	Dagging	0.6666	0.7437	0.7046	0.4113			38	Dagging	0.5454	0.7187	0.6307	0.268
	39	Dagging	0.703	0.8125	0.7569	0.5181			39	Dagging	0.6363	0.7562	0.6953	0.3951
	40	Dagging	0.7333	0.8187	0.7753	0.5536			40	Dagging	0.6424	0.7	0.6707	0.3428
	41	Dagging	0.6666	0.75	0.7076	0.4178			41	Dagging	0.5757	0.6875	0.6307	0.2647
	42	Dagging	0.6666	0.775	0.72	0.4439			42	Dagging	0.5818	0.7812	0.68	0.37
	43	Dagging	0.6727	0.75	0.7107	0.4237			43	Dagging	0.5757	0.7187	0.6461	0.2973
	44	Dagging	0.6727	0.7437	0.7076	0.4173			44	Dagging	0.5636	0.75	0.6553	0.3188
	45	Dagging	0.7151	0.775	0.7446	0.4907			45	Dagging	0.6181	0.725	0.6707	0.3449
	46	Dagging	0.6909	0.75	0.72	0.4414			46	Dagging	0.5818	0.725	0.6523	0.3097
	47	Dagging	0.6848	0.7937	0.7384	0.481			47	Dagging	0.5575	0.7	0.6276	0.26
	48	Dagging	0.6484	0.7562	0.7015	0.4067			48	Dagging	0.6	0.7437	0.6707	0.347
	49	Dagging	0.6484	0.7812	0.7138	0.4331			49	Dagging	0.5757	0.6937	0.6338	0.2712
	50	Dagging	0.6545	0.75	0.7015	0.4061			50	Dagging	0.5575	0.7	0.6276	0.26
	51	Dagging	0.6909	0.775	0.7323	0.4672			51	Dagging	0.6	0.725	0.6615	0.3273
	52	Dagging	0.703	0.8	0.7507	0.5049			52	Dagging	0.6181	0.725	0.6707	0.3449
	53	Dagging	0.6848	0.775	0.7292	0.4613			53	Dagging	0.6	0.6875	0.643	0.2884
	54	Dagging	0.6848	0.7312	0.7076	0.4163			54	Dagging	0.6363	0.7125	0.6738	0.3496
	55	Dagging	0.7151	0.7562	0.7353	0.4716			55	Dagging	0.606	0.7	0.6523	0.3072
	56	Dagging	0.6727	0.75	0.7107	0.4237			56	Dagging	0.5878	0.7062	0.6461	0.296
	57	Dagging	0.6787	0.7687	0.723	0.449			57	Dagging	0.6181	0.7	0.6584	0.319
	58	Dagging	0.6303	0.825	0.7261	0.4634			58	Dagging	0.6	0.6875	0.643	0.2884
	59	Dagging	0.6545	0.7687	0.7107	0.4257			59	Dagging	0.6242	0.7	0.6615	0.325
	60	Dagging	0.6727	0.7375	0.7046	0.4108			60	Dagging	0.6303	0.7	0.6646	0.3309
	61	Dagging	0.6545	0.7937	0.723	0.4522			61	Dagging	0.5515	0.7687	0.6584	0.3276
	62	Dagging	0.6969	0.7687	0.7323	0.4666			62	Dagging	0.6	0.7187	0.6584	0.3207
	63	Dagging	0.6606	0.775	0.7169	0.4381			63	Dagging	0.5818	0.7687	0.6738	0.3564
	64	Dagging	0.6363	0.7312	0.683	0.369			64	Dagging	0.5575	0.7187	0.6369	0.2797
	65	Dagging	0.6969	0.7625	0.7292	0.4602			65	Dagging	0.6181	0.75	0.683	0.3711
	66	Dagging	0.6606	0.7812	0.72	0.4446			66	Dagging	0.6424	0.7062	0.6738	0.3492
	67	Dagging	0.6666	0.825	0.7446	0.4972			67	Dagging	0.5878	0.6812	0.6338	0.2701
	68	Dagging	0.709	0.7812	0.7446	0.4913			68	Dagging	0.6181	0.7625	0.6892	0.3843
	69	Dagging	0.6787	0.7937	0.7353	0.4752			69	Dagging	0.5636	0.7312	0.6461	0.2988
	70	Dagging	0.6969	0.7875	0.7415	0.486			70	Dagging	0.5939	0.7062	0.6492	0.3019
	71	Dagging	0.6606	0.7625	0.7107	0.4249			71	Dagging	0.6181	0.7437	0.68	0.3645
	72	Dagging	0.6424	0.775	0.7076	0.4207			72	Dagging	0.6303	0.675	0.6523	0.3055
	73	Dagging	0.6363	0.7937	0.7138	0.435			73	Dagging	0.5757	0.7125	0.643	0.2907
	74	Dagging	0.703	0.8	0.7507	0.5049			74	Dagging	0.6121	0.75	0.68	0.3652
	75	Dagging	0.6727	0.7625	0.7169	0.4366			75	Dagging	0.6	0.7125	0.6553	0.3142
	76	Dagging	0.6424	0.7687	0.7046	0.4141			76	Dagging	0.606	0.7562	0.68	0.3661
	77	Dagging	0.6787	0.7687	0.723	0.449			77	Dagging	0.6242	0.6875	0.6553	0.3122
	78	Dagging	0.6484	0.775	0.7107	0.4265			78	Dagging	0.5818	0.7125	0.6461	0.2966
	79	Dagging	0.6969	0.775	0.7353	0.4731			79	Dagging	0.5636	0.7625	0.6615	0.3324
	80	Dagging	0.6727	0.7812	0.7261	0.4562			80	Dagging	0.6181	0.65	0.6338	0.2682
	81	Dagging	0.6606	0.8	0.7292	0.4646			81	Dagging	0.6303	0.7125	0.6707	0.3437
	82	Dagging	0.6969	0.7687	0.7323	0.4666			82	Dagging	0.5878	0.6937	0.64	0.283
	83	Dagging	0.6545	0.775	0.7138	0.4323			83	Dagging	0.5878	0.7312	0.6584	0.3221
	84	Dagging	0.6787	0.7812	0.7292	0.462			84	Dagging	0.6606	0.725	0.6923	0.3862
	85	Dagging	0.6606	0.775	0.7169	0.4381			85	Dagging	0.6606	0.725	0.6923	0.3862
	86	Dagging	0.6969	0.7687	0.7323	0.4666			86	Dagging	0.6666	0.7125	0.6892	0.3794
	87	Dagging	0.7212	0.7875	0.7538	0.5095			87	Dagging	0.6666	0.7187	0.6923	0.3857
	88	Dagging	0.7333	0.7812	0.7569	0.5149			88	Dagging	0.6121	0.7375	0.6738	0.3521
	89	Dagging	0.6484	0.7625	0.7046	0.4133			89	Dagging	0.6	0.675	0.6369	0.2756
	90	Dagging	0.703	0.8187	0.76	0.5247			90	Dagging	0.5757	0.6875	0.6307	0.2647
	91	Dagging	0.6242	0.7875	0.7046	0.4168			91	Dagging	0.5696	0.6937	0.6307	0.2653
	92	Dagging	0.6181	0.8062	0.7107	0.4315			92	Dagging	0.5696	0.7437	0.6553	0.3179
	93	Dagging	0.7212	0.7812	0.7507	0.503			93	Dagging	0.6181	0.7125	0.6646	0.3319
	94	Dagging	0.6909	0.7562	0.723	0.4478			94	Dagging	0.6121	0.7375	0.6738	0.3521
	95	Dagging	0.6484	0.7812	0.7138	0.4331			95	Dagging	0.6181	0.7125	0.6646	0.3319
	96	Dagging	0.6727	0.725	0.6984	0.3981			96	Dagging	0.6	0.6875	0.643	0.2884
	97	Dagging	0.6909	0.7687	0.7292	0.4607			97	Dagging	0.6181	0.7625	0.6892	0.3843
	98	Dagging	0.6727	0.7687	0.72	0.4431			98	Dagging	0.6242	0.7125	0.6676	0.3378
	99	Dagging	0.6242	0.7625	0.6923	0.3901			99	Dagging	0.6181	0.7375	0.6769	0.3579
	100	Dagging	0.6484	0.7625	0.7046	0.4133			100	Dagging	0.6303	0.7375	0.683	0.3696
	1	Decorate	0.6848	0.7375	0.7107	0.4227			1	Decorate	0.6363	0.6437	0.64	0.28
	2	Decorate	0.6606	0.7937	0.7261	0.4579			2	Decorate	0.6909	0.7187	0.7046	0.4097
	3	Decorate	0.6848	0.7312	0.7076	0.4163			3	Decorate	0.6484	0.7187	0.683	0.3679
	4	Decorate	0.6787	0.7937	0.7353	0.4752			4	Decorate	0.6424	0.6812	0.6615	0.3238
	5	Decorate	0.6727	0.7625	0.7169	0.4366			5	Decorate	0.6727	0.6625	0.6676	0.3352
	6	Decorate	0.709	0.7625	0.7353	0.472			6	Decorate	0.6727	0.65	0.6615	0.3228
	7	Decorate	0.6787	0.7562	0.7169	0.436			7	Decorate	0.6121	0.6812	0.6461	0.2939
	8	Decorate	0.7515	0.75	0.7507	0.5014			8	Decorate	0.6121	0.6187	0.6153	0.2308
	9	Decorate	0.6848	0.725	0.7046	0.41			9	Decorate	0.6424	0.7125	0.6769	0.3556
	10	Decorate	0.6787	0.7562	0.7169	0.436			10	Decorate	0.6363	0.625	0.6307	0.2613
	11	Decorate	0.6969	0.7812	0.7384	0.4795			11	Decorate	0.6545	0.7062	0.68	0.3611
	12	Decorate	0.6787	0.7375	0.7076	0.4168			12	Decorate	0.6909	0.675	0.683	0.3659
	13	Decorate	0.606	0.6937	0.6492	0.3008			13	Decorate	0.6242	0.6	0.6123	0.2243
	14	Decorate	0.7151	0.775	0.7446	0.4907			14	Decorate	0.703	0.6875	0.6953	0.3905
	15	Decorate	0.7454	0.7625	0.7538	0.5079			15	Decorate	0.7272	0.6875	0.7076	0.4151
	16	Decorate	0.6848	0.7625	0.723	0.4484			16	Decorate	0.6969	0.675	0.6861	0.372
	17	Decorate	0.6606	0.775	0.7169	0.4381			17	Decorate	0.6484	0.6312	0.64	0.2797
	18	Decorate	0.6666	0.7312	0.6984	0.3985			18	Decorate	0.6424	0.625	0.6338	0.2674
	19	Decorate	0.703	0.7312	0.7169	0.4343			19	Decorate	0.6363	0.6687	0.6523	0.3051
	20	Decorate	0.7151	0.7625	0.7384	0.4779			20	Decorate	0.6484	0.6437	0.6461	0.2922
	21	Decorate	0.7333	0.7812	0.7569	0.5149			21	Decorate	0.6363	0.7	0.6676	0.3369
	22	Decorate	0.703	0.7437	0.723	0.4469			22	Decorate	0.6	0.65	0.6246	0.2502
	23	Decorate	0.703	0.775	0.7384	0.4789			23	Decorate	0.6969	0.6875	0.6923	0.3844
	24	Decorate	0.7212	0.775	0.7476	0.4966			24	Decorate	0.6424	0.6562	0.6492	0.2986
	25	Decorate	0.7151	0.8062	0.76	0.5231			25	Decorate	0.6484	0.7125	0.68	0.3615
	26	Decorate	0.6909	0.7375	0.7138	0.4287			26	Decorate	0.6909	0.6875	0.6892	0.3783
	27	Decorate	0.703	0.7187	0.7107	0.4217			27	Decorate	0.6727	0.6562	0.6646	0.329
	28	Decorate	0.7151	0.7562	0.7353	0.4716			28	Decorate	0.6363	0.6375	0.6369	0.2738
	29	Decorate	0.7333	0.7687	0.7507	0.5022			29	Decorate	0.6606	0.675	0.6676	0.3355
	30	Decorate	0.6969	0.7375	0.7169	0.4346			30	Decorate	0.6666	0.7125	0.6892	0.3794
	31	Decorate	0.6909	0.7625	0.7261	0.4543			31	Decorate	0.6242	0.6312	0.6276	0.2554
	32	Decorate	0.6848	0.6812	0.683	0.366			32	Decorate	0.6606	0.6375	0.6492	0.2981
	33	Decorate	0.6545	0.75	0.7015	0.4061			33	Decorate	0.6545	0.675	0.6646	0.3295
	34	Decorate	0.703	0.75	0.7261	0.4533			34	Decorate	0.6303	0.65	0.64	0.2803
	35	Decorate	0.6909	0.7687	0.7292	0.4607			35	Decorate	0.5696	0.6875	0.6276	0.2588
	36	Decorate	0.709	0.8062	0.7569	0.5173			36	Decorate	0.6545	0.6562	0.6553	0.3107
	37	Decorate	0.6969	0.775	0.7353	0.4731			37	Decorate	0.6545	0.6687	0.6615	0.3232
	38	Decorate	0.7212	0.75	0.7353	0.4712			38	Decorate	0.6424	0.6625	0.6523	0.3049
	39	Decorate	0.7151	0.7625	0.7384	0.4779			39	Decorate	0.6969	0.7437	0.72	0.441
	40	Decorate	0.709	0.7625	0.7353	0.472			40	Decorate	0.6242	0.7125	0.6676	0.3378
	41	Decorate	0.6969	0.7375	0.7169	0.4346			41	Decorate	0.7151	0.6312	0.6738	0.3477
	42	Decorate	0.6727	0.7812	0.7261	0.4562			42	Decorate	0.709	0.6312	0.6707	0.3414
	43	Decorate	0.6969	0.7437	0.72	0.441			43	Decorate	0.6242	0.6312	0.6276	0.2554
	44	Decorate	0.6727	0.8062	0.7384	0.4827			44	Decorate	0.6848	0.6312	0.6584	0.3166
	45	Decorate	0.6969	0.675	0.6861	0.372			45	Decorate	0.6242	0.65	0.6369	0.2742
	46	Decorate	0.709	0.7375	0.723	0.4466			46	Decorate	0.6545	0.6625	0.6584	0.317
	47	Decorate	0.7272	0.75	0.7384	0.4772			47	Decorate	0.6242	0.6312	0.6276	0.2554
	48	Decorate	0.6969	0.7312	0.7138	0.4283			48	Decorate	0.6484	0.65	0.6492	0.2984
	49	Decorate	0.6606	0.7375	0.6984	0.399			49	Decorate	0.6181	0.6625	0.64	0.2808
	50	Decorate	0.703	0.7562	0.7292	0.4597			50	Decorate	0.6303	0.6375	0.6338	0.2677
	51	Decorate	0.6848	0.75	0.7169	0.4355			51	Decorate	0.6484	0.6437	0.6461	0.2922
	52	Decorate	0.7393	0.75	0.7446	0.4893			52	Decorate	0.6909	0.7	0.6953	0.3908
	53	Decorate	0.6848	0.7625	0.723	0.4484			53	Decorate	0.703	0.675	0.6892	0.3782
	54	Decorate	0.6424	0.7375	0.6892	0.3814			54	Decorate	0.709	0.6812	0.6953	0.3905
	55	Decorate	0.6848	0.775	0.7292	0.4613			55	Decorate	0.6606	0.6875	0.6738	0.3481
	56	Decorate	0.6969	0.7625	0.7292	0.4602			56	Decorate	0.6606	0.6625	0.6615	0.323
	57	Decorate	0.6969	0.7312	0.7138	0.4283			57	Decorate	0.6121	0.7062	0.6584	0.3196
	58	Decorate	0.6787	0.7687	0.723	0.449			58	Decorate	0.6909	0.6687	0.68	0.3597
	59	Decorate	0.6848	0.75	0.7169	0.4355			59	Decorate	0.6181	0.6812	0.6492	0.2999
	60	Decorate	0.6727	0.6937	0.683	0.3664			60	Decorate	0.6303	0.6312	0.6307	0.2615
	61	Decorate	0.6909	0.775	0.7323	0.4672			61	Decorate	0.6242	0.6687	0.6461	0.2931
	62	Decorate	0.7515	0.7562	0.7538	0.5077			62	Decorate	0.6606	0.675	0.6676	0.3355
	63	Decorate	0.6303	0.7687	0.6984	0.4025			63	Decorate	0.6	0.675	0.6369	0.2756
	64	Decorate	0.7333	0.7125	0.723	0.4459			64	Decorate	0.703	0.6812	0.6923	0.3843
	65	Decorate	0.7272	0.7687	0.7476	0.4962			65	Decorate	0.6787	0.675	0.6769	0.3537
	66	Decorate	0.7333	0.7687	0.7507	0.5022			66	Decorate	0.6606	0.6687	0.6646	0.3293
	67	Decorate	0.6666	0.7687	0.7169	0.4373			67	Decorate	0.6606	0.6687	0.6646	0.3293
	68	Decorate	0.7454	0.8	0.7723	0.5459			68	Decorate	0.6909	0.7062	0.6984	0.3971
	69	Decorate	0.709	0.7187	0.7138	0.4277			69	Decorate	0.6363	0.6937	0.6646	0.3305
	70	Decorate	0.7151	0.725	0.72	0.4401			70	Decorate	0.6424	0.6687	0.6553	0.3112
	71	Decorate	0.7333	0.7687	0.7507	0.5022			71	Decorate	0.6787	0.6562	0.6676	0.3351
	72	Decorate	0.6666	0.7812	0.723	0.4504			72	Decorate	0.6545	0.6687	0.6615	0.3232
	73	Decorate	0.6666	0.675	0.6707	0.3416			73	Decorate	0.6363	0.65	0.643	0.2863
	74	Decorate	0.7151	0.775	0.7446	0.4907			74	Decorate	0.6484	0.6687	0.6584	0.3172
	75	Decorate	0.6848	0.7562	0.72	0.4419			75	Decorate	0.6181	0.7	0.6584	0.319
	76	Decorate	0.6787	0.7625	0.72	0.4425			76	Decorate	0.6242	0.625	0.6246	0.2492
	77	Decorate	0.6909	0.7375	0.7138	0.4287			77	Decorate	0.6303	0.65	0.64	0.2803
	78	Decorate	0.703	0.75	0.7261	0.4533			78	Decorate	0.6606	0.7187	0.6892	0.3798
	79	Decorate	0.6727	0.75	0.7107	0.4237			79	Decorate	0.6606	0.675	0.6676	0.3355
	80	Decorate	0.6606	0.7312	0.6953	0.3926			80	Decorate	0.6242	0.6625	0.643	0.2868
	81	Decorate	0.6606	0.7187	0.6892	0.3798			81	Decorate	0.6303	0.6375	0.6338	0.2677
	82	Decorate	0.703	0.7437	0.723	0.4469			82	Decorate	0.6787	0.6625	0.6707	0.3413
	83	Decorate	0.6727	0.7375	0.7046	0.4108			83	Decorate	0.6181	0.6625	0.64	0.2808
	84	Decorate	0.7636	0.7375	0.7507	0.5013			84	Decorate	0.6787	0.675	0.6769	0.3537
	85	Decorate	0.6969	0.7375	0.7169	0.4346			85	Decorate	0.6787	0.65	0.6646	0.3289
	86	Decorate	0.6969	0.7875	0.7415	0.486			86	Decorate	0.6545	0.7125	0.683	0.3675
	87	Decorate	0.7151	0.7812	0.7476	0.4971			87	Decorate	0.6666	0.6625	0.6646	0.3291
	88	Decorate	0.7575	0.7437	0.7507	0.5013			88	Decorate	0.6666	0.6875	0.6769	0.3541
	89	Decorate	0.703	0.6875	0.6953	0.3905			89	Decorate	0.6242	0.6812	0.6523	0.3058
	90	Decorate	0.7393	0.7375	0.7384	0.4768			90	Decorate	0.6909	0.6937	0.6923	0.3846
	91	Decorate	0.6545	0.7375	0.6953	0.3931			91	Decorate	0.6242	0.65	0.6369	0.2742
	92	Decorate	0.6909	0.7437	0.7169	0.435			92	Decorate	0.5939	0.7125	0.6523	0.3084
	93	Decorate	0.7272	0.7937	0.76	0.5218			93	Decorate	0.7151	0.6562	0.6861	0.3721
	94	Decorate	0.703	0.7562	0.7292	0.4597			94	Decorate	0.6727	0.6312	0.6523	0.3042
	95	Decorate	0.6606	0.7562	0.7076	0.4184			95	Decorate	0.6484	0.6625	0.6553	0.3109
	96	Decorate	0.6606	0.7437	0.7015	0.4055			96	Decorate	0.6606	0.65	0.6553	0.3106
	97	Decorate	0.6606	0.725	0.6923	0.3862			97	Decorate	0.6545	0.7	0.6769	0.3547
	98	Decorate	0.6848	0.75	0.7169	0.4355			98	Decorate	0.6727	0.7	0.6861	0.3727
	99	Decorate	0.6787	0.7437	0.7107	0.4232			99	Decorate	0.6666	0.7062	0.6861	0.373
	100	Decorate	0.6545	0.75	0.7015	0.4061			100	Decorate	0.5636	0.7062	0.6338	0.2724
	1	Ensemble	0.6727	0.7875	0.7292	0.4628			1	Ensemble	0.6666	0.6312	0.6492	0.2981
	2	Ensemble	0.6666	0.8062	0.7353	0.477			2	Ensemble	0.6727	0.7375	0.7046	0.4108
	3	Ensemble	0.709	0.8062	0.7569	0.5173			3	Ensemble	0.6424	0.7	0.6707	0.3428
	4	Ensemble	0.7212	0.7812	0.7507	0.503			4	Ensemble	0.6727	0.6625	0.6676	0.3352
	5	Ensemble	0.6666	0.8125	0.7384	0.4837			5	Ensemble	0.6727	0.6562	0.6646	0.329
	6	Ensemble	0.7333	0.75	0.7415	0.4832			6	Ensemble	0.6666	0.6375	0.6523	0.3043
	7	Ensemble	0.703	0.7812	0.7415	0.4854			7	Ensemble	0.6909	0.6687	0.68	0.3597
	8	Ensemble	0.6909	0.7687	0.7292	0.4607			8	Ensemble	0.7151	0.6625	0.6892	0.3782
	9	Ensemble	0.7393	0.8062	0.7723	0.5465			9	Ensemble	0.6606	0.6937	0.6769	0.3544
	10	Ensemble	0.6727	0.8187	0.7446	0.4961			10	Ensemble	0.6121	0.675	0.643	0.2875
	11	Ensemble	0.703	0.8062	0.7538	0.5115			11	Ensemble	0.6545	0.7	0.6769	0.3547
	12	Ensemble	0.6909	0.7937	0.7415	0.4868			12	Ensemble	0.6727	0.6937	0.683	0.3664
	13	Ensemble	0.6909	0.7437	0.7169	0.435			13	Ensemble	0.6424	0.6687	0.6553	0.3112
	14	Ensemble	0.6787	0.8312	0.7538	0.5153			14	Ensemble	0.6424	0.675	0.6584	0.3175
	15	Ensemble	0.7151	0.825	0.7692	0.5428			15	Ensemble	0.7212	0.6875	0.7046	0.4089
	16	Ensemble	0.6848	0.7937	0.7384	0.481			16	Ensemble	0.709	0.6875	0.6984	0.3966
	17	Ensemble	0.6484	0.7937	0.72	0.4464			17	Ensemble	0.6242	0.6937	0.6584	0.3186
	18	Ensemble	0.7212	0.7687	0.7446	0.4902			18	Ensemble	0.6545	0.6687	0.6615	0.3232
	19	Ensemble	0.7393	0.7437	0.7415	0.483			19	Ensemble	0.6424	0.6937	0.6676	0.3364
	20	Ensemble	0.7333	0.8	0.7661	0.5341			20	Ensemble	0.6848	0.7	0.6923	0.3848
	21	Ensemble	0.7636	0.7437	0.7538	0.5075			21	Ensemble	0.6242	0.75	0.6861	0.3769
	22	Ensemble	0.6848	0.8312	0.7569	0.521			22	Ensemble	0.6545	0.6937	0.6738	0.3484
	23	Ensemble	0.7333	0.8062	0.7692	0.5406			23	Ensemble	0.6424	0.6687	0.6553	0.3112
	24	Ensemble	0.6787	0.8687	0.7723	0.5567			24	Ensemble	0.6424	0.7125	0.6769	0.3556
	25	Ensemble	0.6787	0.8312	0.7538	0.5153			25	Ensemble	0.6909	0.675	0.683	0.3659
	26	Ensemble	0.703	0.7812	0.7415	0.4854			26	Ensemble	0.6666	0.675	0.6707	0.3416
	27	Ensemble	0.7151	0.8125	0.763	0.5297			27	Ensemble	0.6727	0.6375	0.6553	0.3104
	28	Ensemble	0.7878	0.7562	0.7723	0.5445			28	Ensemble	0.6606	0.7	0.68	0.3607
	29	Ensemble	0.6787	0.8062	0.7415	0.4885			29	Ensemble	0.6484	0.6812	0.6646	0.3298
	30	Ensemble	0.7575	0.7812	0.7692	0.5388			30	Ensemble	0.6727	0.7062	0.6892	0.379
	31	Ensemble	0.709	0.8687	0.7876	0.5844			31	Ensemble	0.6303	0.675	0.6523	0.3055
	32	Ensemble	0.6848	0.7375	0.7107	0.4227			32	Ensemble	0.6545	0.6125	0.6338	0.2672
	33	Ensemble	0.6787	0.85	0.763	0.5358			33	Ensemble	0.703	0.6562	0.68	0.3597
	34	Ensemble	0.6727	0.8625	0.7661	0.5442			34	Ensemble	0.6787	0.6687	0.6738	0.3475
	35	Ensemble	0.6606	0.8375	0.7476	0.5053			35	Ensemble	0.6	0.6937	0.6461	0.2948
	36	Ensemble	0.7272	0.775	0.7507	0.5026			36	Ensemble	0.6969	0.6875	0.6923	0.3844
	37	Ensemble	0.6363	0.8	0.7169	0.4417			37	Ensemble	0.6424	0.65	0.6461	0.2923
	38	Ensemble	0.703	0.7875	0.7446	0.4919			38	Ensemble	0.6666	0.725	0.6953	0.3921
	39	Ensemble	0.7272	0.85	0.7876	0.5809			39	Ensemble	0.6606	0.7562	0.7076	0.4184
	40	Ensemble	0.7212	0.8125	0.7661	0.5355			40	Ensemble	0.7212	0.6437	0.683	0.3661
	41	Ensemble	0.6909	0.775	0.7323	0.4672			41	Ensemble	0.6484	0.6625	0.6553	0.3109
	42	Ensemble	0.6909	0.8437	0.7661	0.5402			42	Ensemble	0.6484	0.6562	0.6523	0.3047
	43	Ensemble	0.709	0.8187	0.763	0.5305			43	Ensemble	0.6606	0.625	0.643	0.2858
	44	Ensemble	0.6545	0.8062	0.7292	0.4656			44	Ensemble	0.6	0.675	0.6369	0.2756
	45	Ensemble	0.7333	0.7937	0.763	0.5277			45	Ensemble	0.6727	0.6812	0.6769	0.3539
	46	Ensemble	0.703	0.775	0.7384	0.4789			46	Ensemble	0.6424	0.6875	0.6646	0.3301
	47	Ensemble	0.6787	0.8187	0.7476	0.5018			47	Ensemble	0.6909	0.6437	0.6676	0.335
	48	Ensemble	0.6424	0.8187	0.7292	0.4678			48	Ensemble	0.6545	0.7062	0.68	0.3611
	49	Ensemble	0.6848	0.8375	0.76	0.5278			49	Ensemble	0.6424	0.6687	0.6553	0.3112
	50	Ensemble	0.703	0.8875	0.7938	0.5997			50	Ensemble	0.6727	0.6312	0.6523	0.3042
	51	Ensemble	0.7515	0.7625	0.7569	0.5139			51	Ensemble	0.6424	0.6687	0.6553	0.3112
	52	Ensemble	0.7878	0.75	0.7692	0.5383			52	Ensemble	0.6545	0.6812	0.6676	0.3358
	53	Ensemble	0.703	0.8312	0.7661	0.5381			53	Ensemble	0.6909	0.6937	0.6923	0.3846
	54	Ensemble	0.703	0.7625	0.7323	0.4661			54	Ensemble	0.6303	0.675	0.6523	0.3055
	55	Ensemble	0.7212	0.7875	0.7538	0.5095			55	Ensemble	0.6666	0.6625	0.6646	0.3291
	56	Ensemble	0.709	0.8062	0.7569	0.5173			56	Ensemble	0.6848	0.65	0.6676	0.335
	57	Ensemble	0.6666	0.825	0.7446	0.4972			57	Ensemble	0.6363	0.7	0.6676	0.3369
	58	Ensemble	0.7333	0.7812	0.7569	0.5149			58	Ensemble	0.6666	0.675	0.6707	0.3416
	59	Ensemble	0.7454	0.7625	0.7538	0.5079			59	Ensemble	0.6666	0.675	0.6707	0.3416
	60	Ensemble	0.6909	0.775	0.7323	0.4672			60	Ensemble	0.6787	0.65	0.6646	0.3289
	61	Ensemble	0.6909	0.775	0.7323	0.4672			61	Ensemble	0.6242	0.6875	0.6553	0.3122
	62	Ensemble	0.806	0.7125	0.76	0.5211			62	Ensemble	0.6545	0.675	0.6646	0.3295
	63	Ensemble	0.7151	0.7562	0.7353	0.4716			63	Ensemble	0.6242	0.6625	0.643	0.2868
	64	Ensemble	0.7272	0.7687	0.7476	0.4962			64	Ensemble	0.7151	0.6687	0.6923	0.3843
	65	Ensemble	0.709	0.8125	0.76	0.5239			65	Ensemble	0.6969	0.6875	0.6923	0.3844
	66	Ensemble	0.709	0.8062	0.7569	0.5173			66	Ensemble	0.6727	0.6562	0.6646	0.329
	67	Ensemble	0.6969	0.8375	0.7661	0.5391			67	Ensemble	0.6787	0.6875	0.683	0.3662
	68	Ensemble	0.703	0.8	0.7507	0.5049			68	Ensemble	0.6787	0.7	0.6892	0.3787
	69	Ensemble	0.6969	0.8187	0.7569	0.519			69	Ensemble	0.6848	0.7125	0.6984	0.3973
	70	Ensemble	0.7272	0.8	0.763	0.5283			70	Ensemble	0.6545	0.6562	0.6553	0.3107
	71	Ensemble	0.7212	0.7875	0.7538	0.5095			71	Ensemble	0.6909	0.5937	0.643	0.2861
	72	Ensemble	0.709	0.7687	0.7384	0.4784			72	Ensemble	0.6242	0.7	0.6615	0.325
	73	Ensemble	0.6969	0.7625	0.7292	0.4602			73	Ensemble	0.6242	0.6937	0.6584	0.3186
	74	Ensemble	0.7272	0.7625	0.7446	0.4899			74	Ensemble	0.6727	0.675	0.6738	0.3476
	75	Ensemble	0.703	0.7812	0.7415	0.4854			75	Ensemble	0.6242	0.675	0.6492	0.2995
	76	Ensemble	0.6909	0.8187	0.7538	0.5133			76	Ensemble	0.7212	0.6625	0.6923	0.3844
	77	Ensemble	0.7151	0.75	0.7323	0.4652			77	Ensemble	0.606	0.6562	0.6307	0.2625
	78	Ensemble	0.7272	0.7812	0.7538	0.509			78	Ensemble	0.6363	0.6812	0.6584	0.3178
	79	Ensemble	0.709	0.825	0.7661	0.5371			79	Ensemble	0.6909	0.6625	0.6769	0.3535
	80	Ensemble	0.6909	0.825	0.7569	0.52			80	Ensemble	0.6242	0.6375	0.6307	0.2617
	81	Ensemble	0.6909	0.775	0.7323	0.4672			81	Ensemble	0.6606	0.7	0.68	0.3607
	82	Ensemble	0.7333	0.725	0.7292	0.4583			82	Ensemble	0.6666	0.6625	0.6646	0.3291
	83	Ensemble	0.6909	0.8	0.7446	0.4934			83	Ensemble	0.6545	0.6625	0.6584	0.317
	84	Ensemble	0.7696	0.7375	0.7538	0.5075			84	Ensemble	0.6909	0.65	0.6707	0.3412
	85	Ensemble	0.6969	0.7937	0.7446	0.4926			85	Ensemble	0.6909	0.65	0.6707	0.3412
	86	Ensemble	0.703	0.85	0.7753	0.5583			86	Ensemble	0.6666	0.6437	0.6553	0.3104
	87	Ensemble	0.7272	0.7687	0.7476	0.4962			87	Ensemble	0.7393	0.6812	0.7107	0.4214
	88	Ensemble	0.7454	0.8187	0.7815	0.5653			88	Ensemble	0.6909	0.6875	0.6892	0.3783
	89	Ensemble	0.6909	0.75	0.72	0.4414			89	Ensemble	0.6303	0.6375	0.6338	0.2677
	90	Ensemble	0.7454	0.8625	0.803	0.6114			90	Ensemble	0.6909	0.6812	0.6861	0.3721
	91	Ensemble	0.6848	0.8	0.7415	0.4876			91	Ensemble	0.6424	0.65	0.6461	0.2923
	92	Ensemble	0.6666	0.8687	0.7661	0.5457			92	Ensemble	0.6484	0.6187	0.6338	0.2673
	93	Ensemble	0.7212	0.8437	0.7815	0.5685			93	Ensemble	0.6606	0.6375	0.6492	0.2981
	94	Ensemble	0.7393	0.8562	0.7969	0.599			94	Ensemble	0.6909	0.6875	0.6892	0.3783
	95	Ensemble	0.6969	0.8687	0.7815	0.5733			95	Ensemble	0.6363	0.725	0.68	0.3625
	96	Ensemble	0.6545	0.825	0.7384	0.4859			96	Ensemble	0.6969	0.65	0.6738	0.3474
	97	Ensemble	0.703	0.7875	0.7446	0.4919			97	Ensemble	0.6666	0.6875	0.6769	0.3541
	98	Ensemble	0.6787	0.8125	0.7446	0.4951			98	Ensemble	0.6666	0.6687	0.6676	0.3353
	99	Ensemble	0.7151	0.825	0.7692	0.5428			99	Ensemble	0.6666	0.6625	0.6646	0.3291
	100	Ensemble	0.709	0.7562	0.7323	0.4656			100	Ensemble	0.6606	0.675	0.6676	0.3355
	1	IB1	0.6606	0.7125	0.6861	0.3734			1	IB1	0.6787	0.6187	0.6492	0.2981
	2	IB1	0.6969	0.7562	0.7261	0.4537			2	IB1	0.6242	0.6562	0.64	0.2805
	3	IB1	0.6727	0.7125	0.6923	0.3854			3	IB1	0.6666	0.6625	0.6646	0.3291
	4	IB1	0.6787	0.7562	0.7169	0.436			4	IB1	0.709	0.6875	0.6984	0.3966
	5	IB1	0.6727	0.725	0.6984	0.3981			5	IB1	0.6424	0.6312	0.6369	0.2736
	6	IB1	0.6363	0.7437	0.6892	0.382			6	IB1	0.6484	0.6312	0.64	0.2797
	7	IB1	0.6969	0.7625	0.7292	0.4602			7	IB1	0.6363	0.6687	0.6523	0.3051
	8	IB1	0.6606	0.7625	0.7107	0.4249			8	IB1	0.6242	0.65	0.6369	0.2742
	9	IB1	0.6606	0.75	0.7046	0.4119			9	IB1	0.6848	0.6375	0.6615	0.3227
	10	IB1	0.7212	0.7312	0.7261	0.4524			10	IB1	0.6424	0.675	0.6584	0.3175
	11	IB1	0.6787	0.7312	0.7046	0.4104			11	IB1	0.6242	0.675	0.6492	0.2995
	12	IB1	0.6484	0.6812	0.6646	0.3298			12	IB1	0.6424	0.6687	0.6553	0.3112
	13	IB1	0.6545	0.7062	0.68	0.3611			13	IB1	0.6363	0.5812	0.6092	0.2179
	14	IB1	0.6787	0.7375	0.7076	0.4168			14	IB1	0.6545	0.6812	0.6676	0.3358
	15	IB1	0.6848	0.7375	0.7107	0.4227			15	IB1	0.6969	0.6937	0.6953	0.3906
	16	IB1	0.6666	0.7062	0.6861	0.373			16	IB1	0.6545	0.6687	0.6615	0.3232
	17	IB1	0.6545	0.7187	0.6861	0.3738			17	IB1	0.6363	0.6375	0.6369	0.2738
	18	IB1	0.6606	0.75	0.7046	0.4119			18	IB1	0.6242	0.6125	0.6184	0.2367
	19	IB1	0.6545	0.6687	0.6615	0.3232			19	IB1	0.6606	0.7062	0.683	0.3671
	20	IB1	0.6787	0.7312	0.7046	0.4104			20	IB1	0.6848	0.6312	0.6584	0.3166
	21	IB1	0.6424	0.7312	0.6861	0.3749			21	IB1	0.6242	0.6562	0.64	0.2805
	22	IB1	0.7151	0.7625	0.7384	0.4779			22	IB1	0.6909	0.6687	0.68	0.3597
	23	IB1	0.6787	0.7312	0.7046	0.4104			23	IB1	0.6121	0.6437	0.6276	0.2559
	24	IB1	0.6727	0.7125	0.6923	0.3854			24	IB1	0.6606	0.675	0.6676	0.3355
	25	IB1	0.6545	0.7375	0.6953	0.3931			25	IB1	0.6606	0.6687	0.6646	0.3293
	26	IB1	0.6969	0.7	0.6984	0.3969			26	IB1	0.703	0.6375	0.6707	0.3413
	27	IB1	0.6606	0.7437	0.7015	0.4055			27	IB1	0.6242	0.625	0.6246	0.2492
	28	IB1	0.7212	0.7312	0.7261	0.4524			28	IB1	0.6787	0.6437	0.6615	0.3227
	29	IB1	0.6787	0.7687	0.723	0.449			29	IB1	0.6787	0.65	0.6646	0.3289
	30	IB1	0.703	0.725	0.7138	0.428			30	IB1	0.6909	0.65	0.6707	0.3412
	31	IB1	0.703	0.7375	0.72	0.4406			31	IB1	0.709	0.6812	0.6953	0.3905
	32	IB1	0.6545	0.6812	0.6676	0.3358			32	IB1	0.6727	0.6375	0.6553	0.3104
	33	IB1	0.6303	0.7312	0.68	0.3631			33	IB1	0.6727	0.6812	0.6769	0.3539
	34	IB1	0.703	0.7375	0.72	0.4406			34	IB1	0.6969	0.6375	0.6676	0.3351
	35	IB1	0.6848	0.7562	0.72	0.4419			35	IB1	0.7151	0.6562	0.6861	0.3721
	36	IB1	0.6969	0.7125	0.7046	0.4094			36	IB1	0.6363	0.6687	0.6523	0.3051
	37	IB1	0.6424	0.7625	0.7015	0.4075			37	IB1	0.6545	0.6812	0.6676	0.3358
	38	IB1	0.6606	0.725	0.6923	0.3862			38	IB1	0.6666	0.6625	0.6646	0.3291
	39	IB1	0.6969	0.7125	0.7046	0.4094			39	IB1	0.6666	0.6562	0.6615	0.3229
	40	IB1	0.6969	0.7875	0.7415	0.486			40	IB1	0.6484	0.6125	0.6307	0.2611
	41	IB1	0.6363	0.6812	0.6584	0.3178			41	IB1	0.6606	0.6375	0.6492	0.2981
	42	IB1	0.6484	0.7562	0.7015	0.4067			42	IB1	0.6545	0.6312	0.643	0.2858
	43	IB1	0.6787	0.7437	0.7107	0.4232			43	IB1	0.6303	0.5875	0.6092	0.218
	44	IB1	0.6484	0.7187	0.683	0.3679			44	IB1	0.6424	0.65	0.6461	0.2923
	45	IB1	0.6606	0.6812	0.6707	0.3418			45	IB1	0.6606	0.6562	0.6584	0.3168
	46	IB1	0.6727	0.7562	0.7138	0.4302			46	IB1	0.6424	0.5875	0.6153	0.2302
	47	IB1	0.6606	0.7437	0.7015	0.4055			47	IB1	0.6303	0.6312	0.6307	0.2615
	48	IB1	0.6666	0.7312	0.6984	0.3985			48	IB1	0.6909	0.6812	0.6861	0.3721
	49	IB1	0.6787	0.7062	0.6923	0.385			49	IB1	0.6303	0.625	0.6276	0.2552
	50	IB1	0.6909	0.7187	0.7046	0.4097			50	IB1	0.6484	0.6562	0.6523	0.3047
	51	IB1	0.6727	0.75	0.7107	0.4237			51	IB1	0.6666	0.65	0.6584	0.3167
	52	IB1	0.6666	0.7437	0.7046	0.4113			52	IB1	0.6363	0.7062	0.6707	0.3432
	53	IB1	0.6606	0.725	0.6923	0.3862			53	IB1	0.6909	0.6437	0.6676	0.335
	54	IB1	0.6727	0.7062	0.6892	0.379			54	IB1	0.6242	0.6125	0.6184	0.2367
	55	IB1	0.7272	0.7625	0.7446	0.4899			55	IB1	0.6545	0.6687	0.6615	0.3232
	56	IB1	0.6787	0.75	0.7138	0.4296			56	IB1	0.6242	0.6687	0.6461	0.2931
	57	IB1	0.6848	0.7312	0.7076	0.4163			57	IB1	0.6727	0.6687	0.6707	0.3414
	58	IB1	0.6909	0.7562	0.723	0.4478			58	IB1	0.6424	0.6375	0.64	0.2799
	59	IB1	0.6545	0.725	0.6892	0.3802			59	IB1	0.703	0.6812	0.6923	0.3843
	60	IB1	0.6303	0.7187	0.6738	0.3502			60	IB1	0.7212	0.6375	0.68	0.3601
	61	IB1	0.6484	0.7437	0.6953	0.3937			61	IB1	0.6787	0.675	0.6769	0.3537
	62	IB1	0.6727	0.7562	0.7138	0.4302			62	IB1	0.6363	0.625	0.6307	0.2613
	63	IB1	0.6424	0.7625	0.7015	0.4075			63	IB1	0.6727	0.6687	0.6707	0.3414
	64	IB1	0.6909	0.7062	0.6984	0.3971			64	IB1	0.6606	0.6562	0.6584	0.3168
	65	IB1	0.709	0.7437	0.7261	0.4529			65	IB1	0.703	0.675	0.6892	0.3782
	66	IB1	0.7272	0.7125	0.72	0.4398			66	IB1	0.703	0.6812	0.6923	0.3843
	67	IB1	0.6787	0.7125	0.6953	0.3913			67	IB1	0.6363	0.6062	0.6215	0.2427
	68	IB1	0.6666	0.7562	0.7107	0.4243			68	IB1	0.6787	0.6687	0.6738	0.3475
	69	IB1	0.6969	0.7625	0.7292	0.4602			69	IB1	0.6545	0.6312	0.643	0.2858
	70	IB1	0.6787	0.6937	0.6861	0.3725			70	IB1	0.6909	0.6625	0.6769	0.3535
	71	IB1	0.6606	0.7375	0.6984	0.399			71	IB1	0.6666	0.6687	0.6676	0.3353
	72	IB1	0.6727	0.7375	0.7046	0.4108			72	IB1	0.6666	0.6	0.6338	0.2673
	73	IB1	0.6545	0.7125	0.683	0.3675			73	IB1	0.6545	0.625	0.64	0.2796
	74	IB1	0.6545	0.7375	0.6953	0.3931			74	IB1	0.6484	0.6375	0.643	0.2859
	75	IB1	0.6848	0.7625	0.723	0.4484			75	IB1	0.6242	0.6312	0.6276	0.2554
	76	IB1	0.6969	0.7625	0.7292	0.4602			76	IB1	0.6242	0.6312	0.6276	0.2554
	77	IB1	0.6545	0.7687	0.7107	0.4257			77	IB1	0.6727	0.6125	0.643	0.2857
	78	IB1	0.6666	0.7	0.683	0.3667			78	IB1	0.6424	0.6812	0.6615	0.3238
	79	IB1	0.6545	0.6875	0.6707	0.3421			79	IB1	0.6606	0.6437	0.6523	0.3043
	80	IB1	0.6424	0.7625	0.7015	0.4075			80	IB1	0.6606	0.6375	0.6492	0.2981
	81	IB1	0.6606	0.7375	0.6984	0.399			81	IB1	0.6484	0.6562	0.6523	0.3047
	82	IB1	0.6424	0.7312	0.6861	0.3749			82	IB1	0.6727	0.6437	0.6584	0.3166
	83	IB1	0.6484	0.75	0.6984	0.4002			83	IB1	0.6303	0.6312	0.6307	0.2615
	84	IB1	0.7151	0.7062	0.7107	0.4214			84	IB1	0.6363	0.6187	0.6276	0.2551
	85	IB1	0.6545	0.7437	0.6984	0.3996			85	IB1	0.6363	0.65	0.643	0.2863
	86	IB1	0.709	0.7312	0.72	0.4403			86	IB1	0.6727	0.675	0.6738	0.3476
	87	IB1	0.709	0.7437	0.7261	0.4529			87	IB1	0.6848	0.6875	0.6861	0.3723
	88	IB1	0.6727	0.75	0.7107	0.4237			88	IB1	0.6848	0.6625	0.6738	0.3474
	89	IB1	0.6424	0.7375	0.6892	0.3814			89	IB1	0.6121	0.675	0.643	0.2875
	90	IB1	0.709	0.7312	0.72	0.4403			90	IB1	0.6363	0.6875	0.6615	0.3241
	91	IB1	0.6363	0.7437	0.6892	0.382			91	IB1	0.606	0.6125	0.6092	0.2185
	92	IB1	0.6666	0.7187	0.6923	0.3857			92	IB1	0.6909	0.6437	0.6676	0.335
	93	IB1	0.6848	0.7875	0.7353	0.4744			93	IB1	0.6484	0.675	0.6615	0.3235
	94	IB1	0.6848	0.7187	0.7015	0.4037			94	IB1	0.6787	0.6437	0.6615	0.3227
	95	IB1	0.6424	0.7437	0.6923	0.3878			95	IB1	0.6787	0.625	0.6523	0.3042
	96	IB1	0.6848	0.725	0.7046	0.41			96	IB1	0.6787	0.6312	0.6553	0.3104
	97	IB1	0.6848	0.7562	0.72	0.4419			97	IB1	0.6363	0.6937	0.6646	0.3305
	98	IB1	0.6424	0.6937	0.6676	0.3364			98	IB1	0.6363	0.6562	0.6461	0.2926
	99	IB1	0.6787	0.7187	0.6984	0.3977			99	IB1	0.6363	0.6187	0.6276	0.2551
	100	IB1	0.6606	0.7687	0.7138	0.4315			100	IB1	0.6181	0.6625	0.64	0.2808
	1	IBk	0.5878	0.8062	0.6953	0.4032			1	IBk	0.6181	0.775	0.6953	0.3976
	2	IBk	0.5636	0.8	0.68	0.3736			2	IBk	0.5757	0.8	0.6861	0.385
	3	IBk	0.6484	0.8312	0.7384	0.4872			3	IBk	0.606	0.75	0.6769	0.3594
	4	IBk	0.6727	0.7812	0.7261	0.4562			4	IBk	0.606	0.7625	0.683	0.3727
	5	IBk	0.5757	0.775	0.6738	0.3574			5	IBk	0.6121	0.7312	0.6707	0.3455
	6	IBk	0.6121	0.7937	0.7015	0.4122			6	IBk	0.6242	0.7187	0.6707	0.3443
	7	IBk	0.6303	0.8562	0.7415	0.4985			7	IBk	0.5939	0.7875	0.6892	0.3882
	8	IBk	0.6363	0.775	0.7046	0.4149			8	IBk	0.5696	0.7687	0.6676	0.3449
	9	IBk	0.6181	0.7937	0.7046	0.4179			9	IBk	0.5818	0.7812	0.68	0.37
	10	IBk	0.606	0.8062	0.7046	0.4202			10	IBk	0.6	0.7937	0.6953	0.4008
	11	IBk	0.6545	0.7812	0.7169	0.4389			11	IBk	0.5757	0.7937	0.683	0.378
	12	IBk	0.6181	0.8	0.7076	0.4247			12	IBk	0.5939	0.825	0.7076	0.4298
	13	IBk	0.5636	0.8	0.68	0.3736			13	IBk	0.5939	0.7312	0.6615	0.328
	14	IBk	0.6181	0.8375	0.7261	0.4662			14	IBk	0.5939	0.7875	0.6892	0.3882
	15	IBk	0.6303	0.825	0.7261	0.4634			15	IBk	0.6363	0.7687	0.7015	0.4083
	16	IBk	0.5878	0.7812	0.683	0.3757			16	IBk	0.6121	0.775	0.6923	0.3919
	17	IBk	0.5575	0.7875	0.6707	0.354			17	IBk	0.5696	0.7375	0.6523	0.3113
	18	IBk	0.6545	0.7937	0.723	0.4522			18	IBk	0.6484	0.7562	0.7015	0.4067
	19	IBk	0.606	0.7875	0.6953	0.3997			19	IBk	0.5636	0.8	0.68	0.3736
	20	IBk	0.6	0.8312	0.7138	0.4425			20	IBk	0.5818	0.8125	0.6953	0.4046
	21	IBk	0.6242	0.8312	0.7261	0.4648			21	IBk	0.606	0.7687	0.6861	0.3794
	22	IBk	0.6242	0.8125	0.7169	0.444			22	IBk	0.6181	0.7812	0.6984	0.4043
	23	IBk	0.6181	0.8	0.7076	0.4247			23	IBk	0.5878	0.775	0.68	0.3689
	24	IBk	0.5939	0.8625	0.7261	0.4728			24	IBk	0.5333	0.8187	0.6738	0.3667
	25	IBk	0.5818	0.8562	0.7169	0.4546			25	IBk	0.6363	0.7687	0.7015	0.4083
	26	IBk	0.6545	0.775	0.7138	0.4323			26	IBk	0.6181	0.75	0.683	0.3711
	27	IBk	0.5939	0.8187	0.7046	0.4228			27	IBk	0.6	0.7687	0.683	0.3737
	28	IBk	0.6666	0.7812	0.723	0.4504			28	IBk	0.6121	0.7687	0.6892	0.3852
	29	IBk	0.5333	0.85	0.6892	0.4032			29	IBk	0.5818	0.7562	0.6676	0.3429
	30	IBk	0.5878	0.7875	0.6861	0.3825			30	IBk	0.6242	0.8375	0.7292	0.4718
	31	IBk	0.6181	0.8062	0.7107	0.4315			31	IBk	0.6121	0.775	0.6923	0.3919
	32	IBk	0.6	0.775	0.6861	0.3804			32	IBk	0.5818	0.7562	0.6676	0.3429
	33	IBk	0.606	0.8375	0.72	0.4551			33	IBk	0.6181	0.7875	0.7015	0.4111
	34	IBk	0.6	0.8	0.6984	0.4076			34	IBk	0.5636	0.8375	0.6984	0.4162
	35	IBk	0.5878	0.8437	0.7138	0.4456			35	IBk	0.5636	0.7812	0.6707	0.3528
	36	IBk	0.6303	0.775	0.7015	0.4091			36	IBk	0.5757	0.7937	0.683	0.378
	37	IBk	0.5636	0.8187	0.6892	0.3947			37	IBk	0.606	0.8125	0.7076	0.4271
	38	IBk	0.5939	0.825	0.7076	0.4298			38	IBk	0.606	0.75	0.6769	0.3594
	39	IBk	0.6242	0.8437	0.7323	0.4788			39	IBk	0.6181	0.8	0.7076	0.4247
	40	IBk	0.6969	0.7875	0.7415	0.486			40	IBk	0.6121	0.725	0.6676	0.339
	41	IBk	0.5515	0.7812	0.6646	0.3414			41	IBk	0.5333	0.775	0.6523	0.3173
	42	IBk	0.5757	0.7937	0.683	0.378			42	IBk	0.6303	0.7375	0.683	0.3696
	43	IBk	0.6181	0.8	0.7076	0.4247			43	IBk	0.5939	0.7937	0.6923	0.3951
	44	IBk	0.5696	0.8125	0.6892	0.3933			44	IBk	0.6181	0.7875	0.7015	0.4111
	45	IBk	0.6181	0.7812	0.6984	0.4043			45	IBk	0.5878	0.7437	0.6646	0.3354
	46	IBk	0.5878	0.8187	0.7015	0.4172			46	IBk	0.5636	0.7937	0.6769	0.3667
	47	IBk	0.6242	0.775	0.6984	0.4034			47	IBk	0.5757	0.7125	0.643	0.2907
	48	IBk	0.6181	0.8125	0.7138	0.4384			48	IBk	0.5757	0.825	0.6984	0.4131
	49	IBk	0.5878	0.8312	0.7076	0.4313			49	IBk	0.5636	0.8	0.68	0.3736
	50	IBk	0.5757	0.8437	0.7076	0.4345			50	IBk	0.5818	0.7687	0.6738	0.3564
	51	IBk	0.6242	0.825	0.723	0.4578			51	IBk	0.6363	0.7562	0.6953	0.3951
	52	IBk	0.7333	0.775	0.7538	0.5085			52	IBk	0.6424	0.7562	0.6984	0.4009
	53	IBk	0.6121	0.7937	0.7015	0.4122			53	IBk	0.606	0.7937	0.6984	0.4065
	54	IBk	0.5757	0.8125	0.6923	0.3989			54	IBk	0.5757	0.75	0.6615	0.3304
	55	IBk	0.6121	0.8	0.7046	0.419			55	IBk	0.6484	0.7375	0.6923	0.3872
	56	IBk	0.6484	0.7937	0.72	0.4464			56	IBk	0.6181	0.7375	0.6769	0.3579
	57	IBk	0.6	0.8125	0.7046	0.4215			57	IBk	0.6	0.8312	0.7138	0.4425
	58	IBk	0.6242	0.8187	0.72	0.4509			58	IBk	0.606	0.7687	0.6861	0.3794
	59	IBk	0.6545	0.8	0.7261	0.4589			59	IBk	0.5696	0.75	0.6584	0.3246
	60	IBk	0.5757	0.8	0.6861	0.385			60	IBk	0.6303	0.75	0.6892	0.3827
	61	IBk	0.5939	0.8187	0.7046	0.4228			61	IBk	0.5818	0.75	0.6646	0.3362
	62	IBk	0.6545	0.7625	0.7076	0.4191			62	IBk	0.6	0.725	0.6615	0.3273
	63	IBk	0.6	0.8	0.6984	0.4076			63	IBk	0.5757	0.7875	0.68	0.3711
	64	IBk	0.6424	0.7625	0.7015	0.4075			64	IBk	0.6303	0.7375	0.683	0.3696
	65	IBk	0.6242	0.8062	0.7138	0.4372			65	IBk	0.6545	0.7625	0.7076	0.4191
	66	IBk	0.6545	0.8062	0.7292	0.4656			66	IBk	0.6	0.8062	0.7015	0.4145
	67	IBk	0.6424	0.8125	0.7261	0.461			67	IBk	0.6303	0.7062	0.6676	0.3373
	68	IBk	0.6545	0.7812	0.7169	0.4389			68	IBk	0.6181	0.7687	0.6923	0.3909
	69	IBk	0.6121	0.8375	0.723	0.4606			69	IBk	0.5757	0.7562	0.6646	0.3371
	70	IBk	0.6424	0.8062	0.723	0.4542			70	IBk	0.5818	0.775	0.6769	0.3632
	71	IBk	0.6424	0.8062	0.723	0.4542			71	IBk	0.5575	0.7625	0.6584	0.3266
	72	IBk	0.5575	0.7687	0.6615	0.3334			72	IBk	0.606	0.7375	0.6707	0.3462
	73	IBk	0.5515	0.8125	0.68	0.3764			73	IBk	0.5636	0.7312	0.6461	0.2988
	74	IBk	0.606	0.8062	0.7046	0.4202			74	IBk	0.6121	0.7375	0.6738	0.3521
	75	IBk	0.6	0.775	0.6861	0.3804			75	IBk	0.5575	0.7625	0.6584	0.3266
	76	IBk	0.5878	0.825	0.7046	0.4242			76	IBk	0.5939	0.75	0.6707	0.3478
	77	IBk	0.606	0.7812	0.6923	0.3929			77	IBk	0.5818	0.7125	0.6461	0.2966
	78	IBk	0.6424	0.7937	0.7169	0.4407			78	IBk	0.5818	0.8	0.6892	0.3906
	79	IBk	0.6363	0.7687	0.7015	0.4083			79	IBk	0.5454	0.7812	0.6615	0.3357
	80	IBk	0.5878	0.825	0.7046	0.4242			80	IBk	0.5454	0.775	0.6584	0.3288
	81	IBk	0.6666	0.7562	0.7107	0.4243			81	IBk	0.6	0.7562	0.6769	0.3603
	82	IBk	0.6121	0.8125	0.7107	0.4327			82	IBk	0.5878	0.7812	0.683	0.3757
	83	IBk	0.606	0.8437	0.723	0.4622			83	IBk	0.5818	0.7625	0.6707	0.3496
	84	IBk	0.6727	0.7875	0.7292	0.4628			84	IBk	0.6363	0.7437	0.6892	0.382
	85	IBk	0.6363	0.7937	0.7138	0.435			85	IBk	0.6424	0.775	0.7076	0.4207
	86	IBk	0.5818	0.8562	0.7169	0.4546			86	IBk	0.6666	0.7687	0.7169	0.4373
	87	IBk	0.6727	0.7875	0.7292	0.4628			87	IBk	0.606	0.725	0.6646	0.3331
	88	IBk	0.6666	0.8062	0.7353	0.477			88	IBk	0.606	0.7687	0.6861	0.3794
	89	IBk	0.5878	0.7875	0.6861	0.3825			89	IBk	0.5636	0.7687	0.6646	0.3392
	90	IBk	0.6545	0.8	0.7261	0.4589			90	IBk	0.6303	0.75	0.6892	0.3827
	91	IBk	0.5454	0.7625	0.6523	0.3151			91	IBk	0.5939	0.725	0.6584	0.3214
	92	IBk	0.5818	0.8562	0.7169	0.4546			92	IBk	0.5818	0.75	0.6646	0.3362
	93	IBk	0.6121	0.85	0.7292	0.4748			93	IBk	0.6181	0.75	0.683	0.3711
	94	IBk	0.5818	0.825	0.7015	0.4186			94	IBk	0.6545	0.8062	0.7292	0.4656
	95	IBk	0.5878	0.8312	0.7076	0.4313			95	IBk	0.6121	0.7687	0.6892	0.3852
	96	IBk	0.5818	0.8062	0.6923	0.3976			96	IBk	0.5939	0.6937	0.643	0.2889
	97	IBk	0.606	0.7937	0.6984	0.4065			97	IBk	0.5878	0.7625	0.6738	0.3554
	98	IBk	0.6484	0.8	0.723	0.4531			98	IBk	0.606	0.75	0.6769	0.3594
	99	IBk	0.5878	0.8187	0.7015	0.4172			99	IBk	0.6121	0.7562	0.683	0.3719
	100	IBk	0.6181	0.7687	0.6923	0.3909			100	IBk	0.5393	0.7812	0.6584	0.33
	1	MBoost	0.5575	0.875	0.7138	0.455			1	MBoost	0.5818	0.625	0.603	0.2069
	2	MBoost	0.6606	0.775	0.7169	0.4381			2	MBoost	0.4909	0.7062	0.5969	0.2017
	3	MBoost	0.6181	0.8562	0.7353	0.4875			3	MBoost	0.5818	0.7	0.64	0.2836
	4	MBoost	0.5757	0.8187	0.6953	0.406			4	MBoost	0.4666	0.7312	0.5969	0.205
	5	MBoost	0.5575	0.8687	0.7107	0.4475			5	MBoost	0.509	0.6812	0.5938	0.1931
	6	MBoost	0.5818	0.7812	0.68	0.37			6	MBoost	0.6424	0.675	0.6584	0.3175
	7	MBoost	0.6484	0.8125	0.7292	0.4667			7	MBoost	0.5515	0.6687	0.6092	0.2216
	8	MBoost	0.5454	0.8687	0.7046	0.4366			8	MBoost	0.5696	0.6875	0.6276	0.2588
	9	MBoost	0.6181	0.8437	0.7292	0.4733			9	MBoost	0.4606	0.7562	0.6061	0.2267
	10	MBoost	0.5757	0.8687	0.72	0.4638			10	MBoost	0.4787	0.775	0.6246	0.2653
	11	MBoost	0.6181	0.825	0.72	0.4522			11	MBoost	0.4121	0.7625	0.5846	0.1862
	12	MBoost	0.5696	0.875	0.72	0.4658			12	MBoost	0.5454	0.75	0.6461	0.3015
	13	MBoost	0.5515	0.8625	0.7046	0.4346			13	MBoost	0.4242	0.7312	0.5753	0.1632
	14	MBoost	0.5696	0.8375	0.7015	0.4218			14	MBoost	0.4969	0.7187	0.6061	0.221
	15	MBoost	0.6363	0.8187	0.7261	0.4622			15	MBoost	0.5333	0.7375	0.6338	0.2763
	16	MBoost	0.5757	0.8562	0.7138	0.4491			16	MBoost	0.5333	0.675	0.603	0.2103
	17	MBoost	0.5757	0.8625	0.7169	0.4564			17	MBoost	0.5939	0.7062	0.6492	0.3019
	18	MBoost	0.6303	0.7937	0.7107	0.4293			18	MBoost	0.5878	0.7062	0.6461	0.296
	19	MBoost	0.6181	0.7937	0.7046	0.4179			19	MBoost	0.4484	0.7375	0.5907	0.194
	20	MBoost	0.6121	0.875	0.7415	0.5037			20	MBoost	0.5939	0.6562	0.6246	0.2505
	21	MBoost	0.6787	0.7687	0.723	0.449			21	MBoost	0.5333	0.7687	0.6492	0.3104
	22	MBoost	0.5757	0.8812	0.7261	0.4787			22	MBoost	0.5515	0.7	0.6246	0.2541
	23	MBoost	0.6303	0.8687	0.7476	0.5128			23	MBoost	0.5333	0.725	0.6276	0.2629
	24	MBoost	0.5878	0.8312	0.7076	0.4313			24	MBoost	0.4969	0.675	0.5846	0.1746
	25	MBoost	0.5878	0.875	0.7292	0.4821			25	MBoost	0.4606	0.75	0.603	0.2197
	26	MBoost	0.6363	0.7812	0.7076	0.4216			26	MBoost	0.5272	0.725	0.6246	0.2571
	27	MBoost	0.6727	0.7687	0.72	0.4431			27	MBoost	0.5151	0.675	0.5938	0.1925
	28	MBoost	0.6606	0.8312	0.7446	0.4984			28	MBoost	0.5515	0.7625	0.6553	0.3208
	29	MBoost	0.5818	0.8375	0.7076	0.4329			29	MBoost	0.5393	0.7125	0.6246	0.2555
	30	MBoost	0.606	0.8375	0.72	0.4551			30	MBoost	0.4848	0.7187	0.6	0.2092
	31	MBoost	0.5333	0.8875	0.7076	0.4487			31	MBoost	0.4909	0.6625	0.5753	0.1556
	32	MBoost	0.5636	0.8062	0.683	0.3806			32	MBoost	0.5151	0.7125	0.6123	0.232
	33	MBoost	0.5151	0.8937	0.7015	0.4405			33	MBoost	0.509	0.75	0.6276	0.2666
	34	MBoost	0.606	0.8187	0.7107	0.434			34	MBoost	0.5575	0.7	0.6276	0.26
	35	MBoost	0.5878	0.8812	0.7323	0.4895			35	MBoost	0.6121	0.6687	0.64	0.2812
	36	MBoost	0.6121	0.8812	0.7446	0.5111			36	MBoost	0.5393	0.675	0.6061	0.2162
	37	MBoost	0.5575	0.8562	0.7046	0.4326			37	MBoost	0.4909	0.775	0.6307	0.2769
	38	MBoost	0.5636	0.8812	0.72	0.468			38	MBoost	0.4848	0.725	0.603	0.2159
	39	MBoost	0.6242	0.8687	0.7446	0.5073			39	MBoost	0.5696	0.6812	0.6246	0.2523
	40	MBoost	0.6	0.8562	0.7261	0.471			40	MBoost	0.5575	0.6812	0.6184	0.2405
	41	MBoost	0.509	0.85	0.6769	0.3811			41	MBoost	0.4727	0.7	0.5846	0.1772
	42	MBoost	0.5272	0.8812	0.7015	0.4356			42	MBoost	0.503	0.7187	0.6092	0.2269
	43	MBoost	0.5393	0.8562	0.6953	0.4162			43	MBoost	0.6303	0.6125	0.6215	0.2428
	44	MBoost	0.5636	0.8437	0.7015	0.4235			44	MBoost	0.5333	0.6812	0.6061	0.2168
	45	MBoost	0.5939	0.825	0.7076	0.4298			45	MBoost	0.5454	0.6625	0.603	0.2092
	46	MBoost	0.5636	0.8	0.68	0.3736			46	MBoost	0.5575	0.6875	0.6215	0.247
	47	MBoost	0.5454	0.875	0.7076	0.4442			47	MBoost	0.4727	0.7	0.5846	0.1772
	48	MBoost	0.5757	0.8875	0.7292	0.4863			48	MBoost	0.4787	0.7625	0.6184	0.2513
	49	MBoost	0.5515	0.8375	0.6923	0.4051			49	MBoost	0.5696	0.6937	0.6307	0.2653
	50	MBoost	0.5515	0.8875	0.7169	0.4648			50	MBoost	0.4909	0.7125	0.6	0.2084
	51	MBoost	0.6363	0.8187	0.7261	0.4622			51	MBoost	0.4909	0.7375	0.6123	0.2354
	52	MBoost	0.6424	0.8187	0.7292	0.4678			52	MBoost	0.5393	0.7187	0.6276	0.2621
	53	MBoost	0.5454	0.875	0.7076	0.4442			53	MBoost	0.6	0.6812	0.64	0.282
	54	MBoost	0.606	0.7875	0.6953	0.3997			54	MBoost	0.5333	0.725	0.6276	0.2629
	55	MBoost	0.5393	0.9	0.7169	0.4697			55	MBoost	0.5333	0.7062	0.6184	0.243
	56	MBoost	0.5636	0.8187	0.6892	0.3947			56	MBoost	0.5696	0.6562	0.6123	0.2267
	57	MBoost	0.5757	0.85	0.7107	0.4418			57	MBoost	0.4909	0.75	0.6184	0.2491
	58	MBoost	0.5272	0.8562	0.6892	0.4052			58	MBoost	0.5151	0.7437	0.6276	0.2656
	59	MBoost	0.5636	0.8562	0.7076	0.4381			59	MBoost	0.6	0.675	0.6369	0.2756
	60	MBoost	0.5333	0.85	0.6892	0.4032			60	MBoost	0.6	0.6812	0.64	0.282
	61	MBoost	0.6	0.7562	0.6769	0.3603			61	MBoost	0.4727	0.7062	0.5876	0.1839
	62	MBoost	0.6727	0.7562	0.7138	0.4302			62	MBoost	0.4606	0.7187	0.5876	0.1854
	63	MBoost	0.5575	0.825	0.6892	0.3963			63	MBoost	0.5575	0.6312	0.5938	0.1892
	64	MBoost	0.5757	0.8	0.6861	0.385			64	MBoost	0.5939	0.6937	0.643	0.2889
	65	MBoost	0.6181	0.85	0.7323	0.4804			65	MBoost	0.4424	0.7562	0.5969	0.2089
	66	MBoost	0.606	0.8937	0.7476	0.5205			66	MBoost	0.5757	0.6625	0.6184	0.239
	67	MBoost	0.5757	0.8562	0.7138	0.4491			67	MBoost	0.4909	0.775	0.6307	0.2769
	68	MBoost	0.5696	0.8687	0.7169	0.4584			68	MBoost	0.4909	0.7437	0.6153	0.2422
	69	MBoost	0.5272	0.875	0.6984	0.4279			69	MBoost	0.4545	0.7	0.5753	0.1593
	70	MBoost	0.6242	0.775	0.6984	0.4034			70	MBoost	0.4848	0.6875	0.5846	0.1758
	71	MBoost	0.5636	0.8625	0.7107	0.4455			71	MBoost	0.5878	0.6687	0.6276	0.2573
	72	MBoost	0.5818	0.8312	0.7046	0.4257			72	MBoost	0.4484	0.7875	0.6153	0.2504
	73	MBoost	0.5515	0.85	0.6984	0.4198			73	MBoost	0.4848	0.7125	0.5969	0.2024
	74	MBoost	0.6545	0.8062	0.7292	0.4656			74	MBoost	0.5939	0.675	0.6338	0.2697
	75	MBoost	0.5939	0.8437	0.7169	0.4511			75	MBoost	0.5696	0.6625	0.6153	0.233
	76	MBoost	0.5757	0.825	0.6984	0.4131			76	MBoost	0.5393	0.6625	0.6	0.2033
	77	MBoost	0.5878	0.825	0.7046	0.4242			77	MBoost	0.4969	0.7125	0.603	0.2143
	78	MBoost	0.5757	0.8187	0.6953	0.406			78	MBoost	0.5151	0.75	0.6307	0.2724
	79	MBoost	0.5575	0.8812	0.7169	0.4626			79	MBoost	0.5393	0.65	0.5938	0.1904
	80	MBoost	0.5454	0.85	0.6953	0.4142			80	MBoost	0.503	0.6875	0.5938	0.1937
	81	MBoost	0.6303	0.825	0.7261	0.4634			81	MBoost	0.606	0.6625	0.6338	0.2688
	82	MBoost	0.6	0.8187	0.7076	0.4284			82	MBoost	0.5696	0.6937	0.6307	0.2653
	83	MBoost	0.5939	0.8562	0.723	0.4655			83	MBoost	0.4606	0.7	0.5784	0.1652
	84	MBoost	0.6484	0.75	0.6984	0.4002			84	MBoost	0.5272	0.675	0.6	0.2043
	85	MBoost	0.5939	0.8812	0.7353	0.4949			85	MBoost	0.5757	0.6687	0.6215	0.2454
	86	MBoost	0.5636	0.8812	0.72	0.468			86	MBoost	0.6121	0.65	0.6307	0.2622
	87	MBoost	0.6181	0.8187	0.7169	0.4453			87	MBoost	0.509	0.7375	0.6215	0.253
	88	MBoost	0.6303	0.85	0.7384	0.4914			88	MBoost	0.509	0.7187	0.6123	0.2328
	89	MBoost	0.6121	0.7625	0.6861	0.3785			89	MBoost	0.503	0.7125	0.6061	0.2202
	90	MBoost	0.5393	0.8875	0.7107	0.4541			90	MBoost	0.4484	0.7625	0.603	0.2219
	91	MBoost	0.4909	0.8812	0.683	0.4031			91	MBoost	0.5818	0.675	0.6276	0.2578
	92	MBoost	0.5575	0.8875	0.72	0.4702			92	MBoost	0.3515	0.7937	0.5692	0.1617
	93	MBoost	0.5575	0.8937	0.723	0.4779			93	MBoost	0.5636	0.5937	0.5784	0.1574
	94	MBoost	0.6303	0.8062	0.7169	0.4428			94	MBoost	0.6121	0.6687	0.64	0.2812
	95	MBoost	0.5757	0.9187	0.7446	0.5248			95	MBoost	0.4969	0.8312	0.6615	0.3475
	96	MBoost	0.5151	0.875	0.6923	0.417			96	MBoost	0.4848	0.7	0.5907	0.1891
	97	MBoost	0.5939	0.8312	0.7107	0.4369			97	MBoost	0.5575	0.625	0.5907	0.1829
	98	MBoost	0.5696	0.8562	0.7107	0.4436			98	MBoost	0.509	0.7437	0.6246	0.2598
	99	MBoost	0.5454	0.8562	0.6984	0.4216			99	MBoost	0.4484	0.7562	0.6	0.2149
	100	MBoost	0.6121	0.85	0.7292	0.4748			100	MBoost	0.509	0.7062	0.6061	0.2194
	1	NBTree	0.6848	0.6875	0.6861	0.3723			1	NBTree	0.6424	0.5875	0.6153	0.2302
	2	NBTree	0.6727	0.7625	0.7169	0.4366			2	NBTree	0.6121	0.5875	0.6	0.1996
	3	NBTree	0.6969	0.7625	0.7292	0.4602			3	NBTree	0.6181	0.6687	0.643	0.2872
	4	NBTree	0.7212	0.7312	0.7261	0.4524			4	NBTree	0.6363	0.675	0.6553	0.3115
	5	NBTree	0.6545	0.7312	0.6923	0.3867			5	NBTree	0.5272	0.6562	0.5907	0.1849
	6	NBTree	0.6545	0.725	0.6892	0.3802			6	NBTree	0.6303	0.6375	0.6338	0.2677
	7	NBTree	0.6909	0.7375	0.7138	0.4287			7	NBTree	0.5939	0.6375	0.6153	0.2315
	8	NBTree	0.6969	0.7375	0.7169	0.4346			8	NBTree	0.6545	0.625	0.64	0.2796
	9	NBTree	0.6848	0.6937	0.6892	0.3785			9	NBTree	0.6121	0.6625	0.6369	0.2748
	10	NBTree	0.709	0.6375	0.6738	0.3475			10	NBTree	0.5878	0.6687	0.6276	0.2573
	11	NBTree	0.7515	0.725	0.7384	0.4767			11	NBTree	0.6181	0.5875	0.603	0.2057
	12	NBTree	0.6363	0.7187	0.6769	0.3561			12	NBTree	0.6121	0.6937	0.6523	0.3067
	13	NBTree	0.6484	0.6812	0.6646	0.3298			13	NBTree	0.6303	0.625	0.6276	0.2552
	14	NBTree	0.6363	0.7687	0.7015	0.4083			14	NBTree	0.5393	0.6687	0.603	0.2097
	15	NBTree	0.7272	0.7562	0.7415	0.4835			15	NBTree	0.6606	0.675	0.6676	0.3355
	16	NBTree	0.7212	0.7062	0.7138	0.4275			16	NBTree	0.6121	0.6062	0.6092	0.2183
	17	NBTree	0.7151	0.6812	0.6984	0.3966			17	NBTree	0.5393	0.6875	0.6123	0.2292
	18	NBTree	0.6909	0.7062	0.6984	0.3971			18	NBTree	0.6121	0.6312	0.6215	0.2433
	19	NBTree	0.6787	0.6875	0.683	0.3662			19	NBTree	0.6787	0.5625	0.6215	0.243
	20	NBTree	0.6848	0.7562	0.72	0.4419			20	NBTree	0.6121	0.6375	0.6246	0.2496
	21	NBTree	0.6848	0.7312	0.7076	0.4163			21	NBTree	0.6727	0.5562	0.6153	0.2306
	22	NBTree	0.6909	0.7437	0.7169	0.435			22	NBTree	0.6303	0.6437	0.6369	0.274
	23	NBTree	0.6787	0.6937	0.6861	0.3725			23	NBTree	0.6121	0.6437	0.6276	0.2559
	24	NBTree	0.6666	0.8	0.7323	0.4703			24	NBTree	0.606	0.6062	0.6061	0.2122
	25	NBTree	0.6606	0.75	0.7046	0.4119			25	NBTree	0.6242	0.6687	0.6461	0.2931
	26	NBTree	0.6909	0.6875	0.6892	0.3783			26	NBTree	0.5575	0.6625	0.6092	0.2211
	27	NBTree	0.7272	0.6875	0.7076	0.4151			27	NBTree	0.6	0.5375	0.5692	0.1377
	28	NBTree	0.7515	0.7062	0.7292	0.4583			28	NBTree	0.5878	0.6375	0.6123	0.2255
	29	NBTree	0.6666	0.7625	0.7138	0.4308			29	NBTree	0.5575	0.6375	0.5969	0.1956
	30	NBTree	0.7272	0.7187	0.723	0.446			30	NBTree	0.606	0.675	0.64	0.2816
	31	NBTree	0.7272	0.7812	0.7538	0.509			31	NBTree	0.5939	0.5687	0.5815	0.1627
	32	NBTree	0.6787	0.7562	0.7169	0.436			32	NBTree	0.6181	0.6562	0.6369	0.2745
	33	NBTree	0.6848	0.7687	0.7261	0.4548			33	NBTree	0.6727	0.5625	0.6184	0.2367
	34	NBTree	0.709	0.7062	0.7076	0.4153			34	NBTree	0.606	0.6187	0.6123	0.2247
	35	NBTree	0.6424	0.7312	0.6861	0.3749			35	NBTree	0.5757	0.6125	0.5938	0.1883
	36	NBTree	0.709	0.7	0.7046	0.409			36	NBTree	0.6848	0.6062	0.6461	0.292
	37	NBTree	0.6848	0.7312	0.7076	0.4163			37	NBTree	0.606	0.5562	0.5815	0.1625
	38	NBTree	0.6909	0.75	0.72	0.4414			38	NBTree	0.606	0.6062	0.6061	0.2122
	39	NBTree	0.6727	0.7437	0.7076	0.4173			39	NBTree	0.6121	0.725	0.6676	0.339
	40	NBTree	0.6969	0.7062	0.7015	0.4031			40	NBTree	0.6363	0.625	0.6307	0.2613
	41	NBTree	0.6727	0.6687	0.6707	0.3414			41	NBTree	0.5515	0.6437	0.5969	0.196
	42	NBTree	0.6969	0.775	0.7353	0.4731			42	NBTree	0.6181	0.525	0.5723	0.1438
	43	NBTree	0.6424	0.7187	0.68	0.362			43	NBTree	0.606	0.6312	0.6184	0.2373
	44	NBTree	0.7151	0.6937	0.7046	0.409			44	NBTree	0.5818	0.6125	0.5969	0.1943
	45	NBTree	0.7272	0.6875	0.7076	0.4151			45	NBTree	0.5696	0.6687	0.6184	0.2395
	46	NBTree	0.7272	0.7312	0.7292	0.4584			46	NBTree	0.6121	0.6562	0.6338	0.2685
	47	NBTree	0.6727	0.7125	0.6923	0.3854			47	NBTree	0.5939	0.6	0.5969	0.1939
	48	NBTree	0.6727	0.7375	0.7046	0.4108			48	NBTree	0.503	0.6562	0.5784	0.1611
	49	NBTree	0.6909	0.8125	0.7507	0.5066			49	NBTree	0.5757	0.6687	0.6215	0.2454
	50	NBTree	0.709	0.7375	0.723	0.4466			50	NBTree	0.5878	0.6687	0.6276	0.2573
	51	NBTree	0.6848	0.7562	0.72	0.4419			51	NBTree	0.6121	0.6375	0.6246	0.2496
	52	NBTree	0.7696	0.6687	0.72	0.4409			52	NBTree	0.6181	0.6437	0.6307	0.2619
	53	NBTree	0.6727	0.7	0.6861	0.3727			53	NBTree	0.6484	0.625	0.6369	0.2735
	54	NBTree	0.6727	0.7062	0.6892	0.379			54	NBTree	0.5636	0.6125	0.5876	0.1763
	55	NBTree	0.7212	0.725	0.723	0.4461			55	NBTree	0.6848	0.6687	0.6769	0.3536
	56	NBTree	0.6242	0.7812	0.7015	0.4101			56	NBTree	0.6606	0.6312	0.6461	0.2919
	57	NBTree	0.6969	0.75	0.723	0.4473			57	NBTree	0.5757	0.65	0.6123	0.2262
	58	NBTree	0.709	0.725	0.7169	0.434			58	NBTree	0.5818	0.5875	0.5846	0.1692
	59	NBTree	0.7272	0.65	0.6892	0.3785			59	NBTree	0.5575	0.5625	0.56	0.12
	60	NBTree	0.6969	0.675	0.6861	0.372			60	NBTree	0.6666	0.5687	0.6184	0.2366
	61	NBTree	0.7333	0.75	0.7415	0.4832			61	NBTree	0.5878	0.6437	0.6153	0.2319
	62	NBTree	0.7393	0.7	0.72	0.4398			62	NBTree	0.5272	0.6562	0.5907	0.1849
	63	NBTree	0.7454	0.7	0.723	0.446			63	NBTree	0.6303	0.5687	0.6	0.1994
	64	NBTree	0.7757	0.6687	0.723	0.4473			64	NBTree	0.6969	0.6062	0.6523	0.3045
	65	NBTree	0.709	0.75	0.7292	0.4592			65	NBTree	0.5878	0.6437	0.6153	0.2319
	66	NBTree	0.703	0.7437	0.723	0.4469			66	NBTree	0.6363	0.6312	0.6338	0.2675
	67	NBTree	0.7151	0.7437	0.7292	0.4589			67	NBTree	0.5878	0.6562	0.6215	0.2446
	68	NBTree	0.7575	0.675	0.7169	0.4342			68	NBTree	0.6666	0.6437	0.6553	0.3104
	69	NBTree	0.7272	0.725	0.7261	0.4522			69	NBTree	0.6303	0.5875	0.6092	0.218
	70	NBTree	0.6787	0.7375	0.7076	0.4168			70	NBTree	0.703	0.6	0.6523	0.3047
	71	NBTree	0.7878	0.7125	0.7507	0.502			71	NBTree	0.6	0.6875	0.643	0.2884
	72	NBTree	0.703	0.7	0.7015	0.4029			72	NBTree	0.6121	0.6312	0.6215	0.2433
	73	NBTree	0.703	0.6937	0.6984	0.3967			73	NBTree	0.5878	0.7	0.643	0.2895
	74	NBTree	0.7333	0.6875	0.7107	0.4213			74	NBTree	0.6606	0.6562	0.6584	0.3168
	75	NBTree	0.6909	0.7437	0.7169	0.435			75	NBTree	0.6	0.6812	0.64	0.282
	76	NBTree	0.6303	0.7687	0.6984	0.4025			76	NBTree	0.6363	0.6562	0.6461	0.2926
	77	NBTree	0.6666	0.7375	0.7015	0.4049			77	NBTree	0.6424	0.6125	0.6276	0.255
	78	NBTree	0.6787	0.7187	0.6984	0.3977			78	NBTree	0.6363	0.675	0.6553	0.3115
	79	NBTree	0.6848	0.725	0.7046	0.41			79	NBTree	0.5575	0.65	0.603	0.2083
	80	NBTree	0.709	0.7437	0.7261	0.4529			80	NBTree	0.5939	0.6812	0.6369	0.2761
	81	NBTree	0.703	0.7	0.7015	0.4029			81	NBTree	0.6363	0.6625	0.6492	0.2988
	82	NBTree	0.6969	0.6562	0.6769	0.3535			82	NBTree	0.5939	0.6812	0.6369	0.2761
	83	NBTree	0.6848	0.775	0.7292	0.4613			83	NBTree	0.6242	0.6875	0.6553	0.3122
	84	NBTree	0.7575	0.7125	0.7353	0.4706			84	NBTree	0.6727	0.6	0.6369	0.2735
	85	NBTree	0.6969	0.75	0.723	0.4473			85	NBTree	0.6303	0.675	0.6523	0.3055
	86	NBTree	0.6909	0.8125	0.7507	0.5066			86	NBTree	0.606	0.6187	0.6123	0.2247
	87	NBTree	0.6909	0.725	0.7076	0.416			87	NBTree	0.6606	0.6687	0.6646	0.3293
	88	NBTree	0.6848	0.75	0.7169	0.4355			88	NBTree	0.6787	0.5875	0.6338	0.2674
	89	NBTree	0.6787	0.6812	0.68	0.3599			89	NBTree	0.6424	0.5937	0.6184	0.2364
	90	NBTree	0.7393	0.7	0.72	0.4398			90	NBTree	0.5818	0.6562	0.6184	0.2386
	91	NBTree	0.6909	0.75	0.72	0.4414			91	NBTree	0.5939	0.6187	0.6061	0.2127
	92	NBTree	0.6848	0.75	0.7169	0.4355			92	NBTree	0.6545	0.5625	0.6092	0.218
	93	NBTree	0.7333	0.7312	0.7323	0.4645			93	NBTree	0.5575	0.6375	0.5969	0.1956
	94	NBTree	0.6848	0.725	0.7046	0.41			94	NBTree	0.6	0.6812	0.64	0.282
	95	NBTree	0.7272	0.7375	0.7323	0.4647			95	NBTree	0.6121	0.6375	0.6246	0.2496
	96	NBTree	0.7272	0.7	0.7138	0.4274			96	NBTree	0.6121	0.5875	0.6	0.1996
	97	NBTree	0.703	0.7187	0.7107	0.4217			97	NBTree	0.6	0.675	0.6369	0.2756
	98	NBTree	0.6424	0.7375	0.6892	0.3814			98	NBTree	0.6424	0.6687	0.6553	0.3112
	99	NBTree	0.7151	0.7	0.7076	0.4151			99	NBTree	0.6121	0.6875	0.6492	0.3003
	100	NBTree	0.7272	0.75	0.7384	0.4772			100	NBTree	0.5636	0.6437	0.603	0.2079
	1	RF	0.6787	0.775	0.7261	0.4555			1	RF	0.6121	0.7437	0.6769	0.3586
	2	RF	0.703	0.8125	0.7569	0.5181			2	RF	0.5818	0.7625	0.6707	0.3496
	3	RF	0.7151	0.8062	0.76	0.5231			3	RF	0.606	0.7375	0.6707	0.3462
	4	RF	0.6787	0.7812	0.7292	0.462			4	RF	0.6363	0.7312	0.683	0.369
	5	RF	0.6727	0.7375	0.7046	0.4108			5	RF	0.5939	0.7062	0.6492	0.3019
	6	RF	0.6848	0.775	0.7292	0.4613			6	RF	0.5878	0.675	0.6307	0.2637
	7	RF	0.7212	0.8125	0.7661	0.5355			7	RF	0.6121	0.7687	0.6892	0.3852
	8	RF	0.6969	0.8	0.7476	0.4991			8	RF	0.5696	0.6937	0.6307	0.2653
	9	RF	0.6909	0.7687	0.7292	0.4607			9	RF	0.6242	0.7	0.6615	0.325
	10	RF	0.6848	0.775	0.7292	0.4613			10	RF	0.6181	0.7125	0.6646	0.3319
	11	RF	0.6909	0.85	0.7692	0.547			11	RF	0.6303	0.7062	0.6676	0.3373
	12	RF	0.6484	0.8062	0.7261	0.4599			12	RF	0.5818	0.6812	0.6307	0.2642
	13	RF	0.6424	0.7562	0.6984	0.4009			13	RF	0.5333	0.725	0.6276	0.2629
	14	RF	0.6969	0.7875	0.7415	0.486			14	RF	0.606	0.725	0.6646	0.3331
	15	RF	0.6666	0.7812	0.723	0.4504			15	RF	0.6303	0.7187	0.6738	0.3502
	16	RF	0.6787	0.8375	0.7569	0.5221			16	RF	0.5818	0.7125	0.6461	0.2966
	17	RF	0.6848	0.7437	0.7138	0.4291			17	RF	0.509	0.7125	0.6092	0.2261
	18	RF	0.703	0.7937	0.7476	0.4984			18	RF	0.6121	0.6812	0.6461	0.2939
	19	RF	0.6969	0.7812	0.7384	0.4795			19	RF	0.606	0.775	0.6892	0.3861
	20	RF	0.7393	0.8187	0.7784	0.5594			20	RF	0.6787	0.7312	0.7046	0.4104
	21	RF	0.6666	0.75	0.7076	0.4178			21	RF	0.5696	0.7187	0.643	0.2914
	22	RF	0.7212	0.8375	0.7784	0.5619			22	RF	0.6242	0.75	0.6861	0.3769
	23	RF	0.6969	0.7937	0.7446	0.4926			23	RF	0.6484	0.7187	0.683	0.3679
	24	RF	0.6848	0.8187	0.7507	0.5075			24	RF	0.5757	0.7312	0.6523	0.3105
	25	RF	0.6484	0.775	0.7107	0.4265			25	RF	0.5818	0.6937	0.6369	0.2771
	26	RF	0.7151	0.7625	0.7384	0.4779			26	RF	0.5757	0.7062	0.64	0.2842
	27	RF	0.6666	0.8062	0.7353	0.477			27	RF	0.6727	0.6437	0.6584	0.3166
	28	RF	0.7272	0.7625	0.7446	0.4899			28	RF	0.6424	0.7562	0.6984	0.4009
	29	RF	0.703	0.7875	0.7446	0.4919			29	RF	0.606	0.75	0.6769	0.3594
	30	RF	0.6787	0.8125	0.7446	0.4951			30	RF	0.606	0.7375	0.6707	0.3462
	31	RF	0.703	0.8687	0.7846	0.5788			31	RF	0.6303	0.7437	0.6861	0.3761
	32	RF	0.6848	0.7187	0.7015	0.4037			32	RF	0.5515	0.725	0.6369	0.2805
	33	RF	0.6787	0.8062	0.7415	0.4885			33	RF	0.6	0.7437	0.6707	0.347
	34	RF	0.7151	0.8187	0.7661	0.5362			34	RF	0.6303	0.7312	0.68	0.3631
	35	RF	0.6666	0.8187	0.7415	0.4905			35	RF	0.6303	0.675	0.6523	0.3055
	36	RF	0.7333	0.7312	0.7323	0.4645			36	RF	0.5272	0.6937	0.6092	0.2239
	37	RF	0.6969	0.8437	0.7692	0.5459			37	RF	0.6424	0.7812	0.7107	0.4273
	38	RF	0.703	0.7562	0.7292	0.4597			38	RF	0.6666	0.725	0.6953	0.3921
	39	RF	0.709	0.8187	0.763	0.5305			39	RF	0.6424	0.7437	0.6923	0.3878
	40	RF	0.709	0.7812	0.7446	0.4913			40	RF	0.6121	0.7187	0.6646	0.3325
	41	RF	0.6424	0.7562	0.6984	0.4009			41	RF	0.6	0.65	0.6246	0.2502
	42	RF	0.6666	0.7875	0.7261	0.457			42	RF	0.5757	0.7312	0.6523	0.3105
	43	RF	0.6787	0.8125	0.7446	0.4951			43	RF	0.5939	0.6875	0.64	0.2825
	44	RF	0.6848	0.7812	0.7323	0.4679			44	RF	0.5939	0.7	0.6461	0.2954
	45	RF	0.6606	0.775	0.7169	0.4381			45	RF	0.606	0.7	0.6523	0.3072
	46	RF	0.6727	0.7937	0.7323	0.4694			46	RF	0.5636	0.7125	0.6369	0.279
	47	RF	0.703	0.8062	0.7538	0.5115			47	RF	0.5636	0.7187	0.64	0.2856
	48	RF	0.6666	0.775	0.72	0.4439			48	RF	0.6363	0.725	0.68	0.3625
	49	RF	0.709	0.775	0.7415	0.4848			49	RF	0.5878	0.7312	0.6584	0.3221
	50	RF	0.6848	0.7937	0.7384	0.481			50	RF	0.6	0.7187	0.6584	0.3207
	51	RF	0.6787	0.7812	0.7292	0.462			51	RF	0.5939	0.7187	0.6553	0.3149
	52	RF	0.6909	0.775	0.7323	0.4672			52	RF	0.606	0.6875	0.6461	0.2943
	53	RF	0.6909	0.7875	0.7384	0.4802			53	RF	0.6484	0.775	0.7107	0.4265
	54	RF	0.6787	0.7687	0.723	0.449			54	RF	0.6242	0.7187	0.6707	0.3443
	55	RF	0.703	0.8	0.7507	0.5049			55	RF	0.6242	0.7625	0.6923	0.3901
	56	RF	0.6909	0.7625	0.7261	0.4543			56	RF	0.6242	0.7375	0.68	0.3638
	57	RF	0.6606	0.7875	0.723	0.4513			57	RF	0.5939	0.775	0.683	0.3747
	58	RF	0.6545	0.7875	0.72	0.4455			58	RF	0.6181	0.775	0.6953	0.3976
	59	RF	0.6727	0.8187	0.7446	0.4961			59	RF	0.5878	0.7625	0.6738	0.3554
	60	RF	0.6848	0.8	0.7415	0.4876			60	RF	0.6424	0.675	0.6584	0.3175
	61	RF	0.6727	0.7812	0.7261	0.4562			61	RF	0.703	0.7312	0.7169	0.4343
	62	RF	0.6787	0.75	0.7138	0.4296			62	RF	0.6	0.6562	0.6276	0.2565
	63	RF	0.6606	0.7625	0.7107	0.4249			63	RF	0.6242	0.6687	0.6461	0.2931
	64	RF	0.6848	0.775	0.7292	0.4613			64	RF	0.6363	0.7062	0.6707	0.3432
	65	RF	0.7151	0.7875	0.7507	0.5036			65	RF	0.6303	0.7125	0.6707	0.3437
	66	RF	0.7333	0.8	0.7661	0.5341			66	RF	0.6545	0.7437	0.6984	0.3996
	67	RF	0.703	0.7812	0.7415	0.4854			67	RF	0.6848	0.7062	0.6953	0.391
	68	RF	0.6484	0.825	0.7353	0.4803			68	RF	0.6545	0.7437	0.6984	0.3996
	69	RF	0.6909	0.825	0.7569	0.52			69	RF	0.5878	0.7187	0.6523	0.309
	70	RF	0.6969	0.825	0.76	0.5257			70	RF	0.6121	0.6437	0.6276	0.2559
	71	RF	0.6969	0.775	0.7353	0.4731			71	RF	0.606	0.7	0.6523	0.3072
	72	RF	0.709	0.775	0.7415	0.4848			72	RF	0.5878	0.725	0.6553	0.3156
	73	RF	0.6424	0.7312	0.6861	0.3749			73	RF	0.6	0.7	0.6492	0.3013
	74	RF	0.6848	0.7812	0.7323	0.4679			74	RF	0.6303	0.725	0.6769	0.3566
	75	RF	0.6727	0.85	0.76	0.5303			75	RF	0.5696	0.7312	0.6492	0.3046
	76	RF	0.6848	0.7937	0.7384	0.481			76	RF	0.6363	0.7125	0.6738	0.3496
	77	RF	0.6606	0.7812	0.72	0.4446			77	RF	0.5515	0.7062	0.6276	0.2607
	78	RF	0.709	0.8312	0.7692	0.5438			78	RF	0.6181	0.7375	0.6769	0.3579
	79	RF	0.6969	0.8062	0.7507	0.5057			79	RF	0.5939	0.7312	0.6615	0.328
	80	RF	0.6727	0.7687	0.72	0.4431			80	RF	0.5696	0.6875	0.6276	0.2588
	81	RF	0.6969	0.7937	0.7446	0.4926			81	RF	0.5939	0.775	0.683	0.3747
	82	RF	0.6545	0.7625	0.7076	0.4191			82	RF	0.6303	0.7687	0.6984	0.4025
	83	RF	0.6727	0.8125	0.7415	0.4894			83	RF	0.6	0.7437	0.6707	0.347
	84	RF	0.6969	0.7937	0.7446	0.4926			84	RF	0.6181	0.6812	0.6492	0.2999
	85	RF	0.703	0.775	0.7384	0.4789			85	RF	0.6181	0.7062	0.6615	0.3255
	86	RF	0.703	0.8312	0.7661	0.5381			86	RF	0.6303	0.7312	0.68	0.3631
	87	RF	0.709	0.8	0.7538	0.5107			87	RF	0.6242	0.7125	0.6676	0.3378
	88	RF	0.7151	0.8312	0.7723	0.5495			88	RF	0.6181	0.775	0.6953	0.3976
	89	RF	0.6666	0.7312	0.6984	0.3985			89	RF	0.5939	0.6937	0.643	0.2889
	90	RF	0.7272	0.7937	0.76	0.5218			90	RF	0.5757	0.775	0.6738	0.3574
	91	RF	0.6484	0.7625	0.7046	0.4133			91	RF	0.6484	0.6312	0.64	0.2797
	92	RF	0.6727	0.8125	0.7415	0.4894			92	RF	0.6363	0.7187	0.6769	0.3561
	93	RF	0.7272	0.7937	0.76	0.5218			93	RF	0.6424	0.7437	0.6923	0.3878
	94	RF	0.7333	0.7937	0.763	0.5277			94	RF	0.6181	0.7187	0.6676	0.3384
	95	RF	0.6909	0.8125	0.7507	0.5066			95	RF	0.5939	0.7312	0.6615	0.328
	96	RF	0.6909	0.7875	0.7384	0.4802			96	RF	0.6181	0.7062	0.6615	0.3255
	97	RF	0.6484	0.8125	0.7292	0.4667			97	RF	0.6484	0.7125	0.68	0.3615
	98	RF	0.703	0.7875	0.7446	0.4919			98	RF	0.606	0.7312	0.6676	0.3397
	99	RF	0.6787	0.7687	0.723	0.449			99	RF	0.6424	0.6937	0.6676	0.3364
	100	RF	0.6909	0.7812	0.7353	0.4737			100	RF	0.5757	0.8	0.6861	0.385
