# Supplementary material for: How Far Could We Go with Open Data – A Case Study for TRPV1 Antagonists
Source: Mol Inform. 2013 Jun 18;32(5-6):555–62. doi: 10.1002/minf.201300019 (PMC3743172; doi:10.1002/minf.201300019)
Supplement: Supplementary file 8 [file minf0032-0555-SD8.xls]

## Sheet: Tabelle1
	Parameters obtained for prediction of 100 test sets based on 2400 cross-validated models
		VSA descriptors		VSA descriptors				VSURF descriptors				VSURF descriptors
	TS	Method	Specificity	Sensitivity	Accuracy	MCC		TS	Method	Specificity	Sensitivity	Accuracy	MCC
	1	Bagging	0.7619	0.756	0.759	0.518		1	Bagging	0.6666	0.6097	0.6385	0.2769
	2	Bagging	0.6666	0.756	0.7108	0.4242		2	Bagging	0.619	0.7804	0.6987	0.4044
	3	Bagging	0.7142	0.7073	0.7108	0.4216		3	Bagging	0.6904	0.6341	0.6626	0.3251
	4	Bagging	0.6666	0.7804	0.7228	0.4497		4	Bagging	0.619	0.6829	0.6506	0.3025
	5	Bagging	0.6904	0.9268	0.8072	0.634		5	Bagging	0.6666	0.756	0.7108	0.4242
	6	Bagging	0.738	0.878	0.8072	0.6215		6	Bagging	0.7619	0.6585	0.7108	0.4229
	7	Bagging	0.619	0.756	0.6867	0.3784		7	Bagging	0.6666	0.6097	0.6385	0.2769
	8	Bagging	0.738	0.7073	0.7228	0.4456		8	Bagging	0.5952	0.6829	0.6385	0.2791
	9	Bagging	0.7619	0.8536	0.8072	0.6177		9	Bagging	0.619	0.6097	0.6144	0.2288
	10	Bagging	0.7857	0.8292	0.8072	0.6153		10	Bagging	0.6666	0.6829	0.6746	0.3495
	11	Bagging	0.7619	0.7804	0.771	0.5423		11	Bagging	0.738	0.5365	0.6385	0.2806
	12	Bagging	0.6904	0.8048	0.7469	0.4982		12	Bagging	0.6428	0.6097	0.6265	0.2527
	13	Bagging	0.738	0.8536	0.7951	0.5952		13	Bagging	0.7142	0.7317	0.7228	0.4459
	14	Bagging	0.7142	0.8292	0.771	0.5467		14	Bagging	0.6428	0.6341	0.6385	0.277
	15	Bagging	0.7142	0.8048	0.759	0.5209		15	Bagging	0.5714	0.6585	0.6144	0.2307
	16	Bagging	0.7619	0.8048	0.7831	0.5671		16	Bagging	0.6666	0.6097	0.6385	0.2769
	17	Bagging	0.8333	0.756	0.7951	0.5914		17	Bagging	0.738	0.6829	0.7108	0.4217
	18	Bagging	0.7857	0.7073	0.7469	0.4947		18	Bagging	0.7142	0.6341	0.6746	0.3496
	19	Bagging	0.7142	0.7073	0.7108	0.4216		19	Bagging	0.738	0.5853	0.6626	0.3274
	20	Bagging	0.6428	0.7804	0.7108	0.427		20	Bagging	0.5476	0.7317	0.6385	0.2839
	21	Bagging	0.7619	0.756	0.759	0.518		21	Bagging	0.7857	0.6341	0.7108	0.425
	22	Bagging	0.6428	0.756	0.6987	0.4012		22	Bagging	0.5476	0.8048	0.6746	0.3643
	23	Bagging	0.7142	0.7804	0.7469	0.4956		23	Bagging	0.619	0.6829	0.6506	0.3025
	24	Bagging	0.738	0.6341	0.6867	0.3744		24	Bagging	0.738	0.6585	0.6987	0.398
	25	Bagging	0.6904	0.8292	0.759	0.5243		25	Bagging	0.5952	0.7073	0.6506	0.3043
	26	Bagging	0.738	0.8292	0.7831	0.5693		26	Bagging	0.6666	0.6097	0.6385	0.2769
	27	Bagging	0.7619	0.8048	0.7831	0.5671		27	Bagging	0.5714	0.756	0.6626	0.3329
	28	Bagging	0.7142	0.7073	0.7108	0.4216		28	Bagging	0.4761	0.8048	0.6385	0.2972
	29	Bagging	0.7619	0.8048	0.7831	0.5671		29	Bagging	0.7619	0.5853	0.6746	0.353
	30	Bagging	0.738	0.7073	0.7228	0.4456		30	Bagging	0.7142	0.6585	0.6867	0.3734
	31	Bagging	0.6428	0.8048	0.7228	0.4532		31	Bagging	0.738	0.7317	0.7349	0.4698
	32	Bagging	0.8095	0.9268	0.8674	0.7406		32	Bagging	0.7857	0.6097	0.6987	0.402
	33	Bagging	0.6428	0.7317	0.6867	0.3758		33	Bagging	0.5714	0.6585	0.6144	0.2307
	34	Bagging	0.738	0.8292	0.7831	0.5693		34	Bagging	0.6666	0.5853	0.6265	0.2529
	35	Bagging	0.619	0.878	0.7469	0.5137		35	Bagging	0.619	0.6585	0.6385	0.2777
	36	Bagging	0.6666	0.756	0.7108	0.4242		36	Bagging	0.5952	0.7073	0.6506	0.3043
	37	Bagging	0.7857	0.7804	0.7831	0.5662		37	Bagging	0.5714	0.7804	0.6746	0.3595
	38	Bagging	0.6904	0.8292	0.759	0.5243		38	Bagging	0.7142	0.5609	0.6385	0.2786
	39	Bagging	0.5238	0.8048	0.6626	0.342		39	Bagging	0.5	0.6829	0.5903	0.1859
	40	Bagging	0.5952	0.8048	0.6987	0.4087		40	Bagging	0.6666	0.6585	0.6626	0.3252
	41	Bagging	0.7857	0.756	0.771	0.5421		41	Bagging	0.7619	0.8048	0.7831	0.5671
	42	Bagging	0.6904	0.8048	0.7469	0.4982		42	Bagging	0.6666	0.7073	0.6867	0.3742
	43	Bagging	0.738	0.8292	0.7831	0.5693		43	Bagging	0.5952	0.6341	0.6144	0.2295
	44	Bagging	0.6666	0.8536	0.759	0.5289		44	Bagging	0.5714	0.7317	0.6506	0.3069
	45	Bagging	0.6666	0.8536	0.759	0.5289		45	Bagging	0.619	0.8048	0.7108	0.4309
	46	Bagging	0.7619	0.756	0.759	0.518		46	Bagging	0.738	0.6097	0.6746	0.3509
	47	Bagging	0.738	0.8292	0.7831	0.5693		47	Bagging	0.6904	0.6341	0.6626	0.3251
	48	Bagging	0.7857	0.8292	0.8072	0.6153		48	Bagging	0.5476	0.756	0.6506	0.3102
	49	Bagging	0.619	0.8536	0.7349	0.4855		49	Bagging	0.6428	0.7073	0.6746	0.3507
	50	Bagging	0.619	0.8292	0.7228	0.4579		50	Bagging	0.738	0.7317	0.7349	0.4698
	51	Bagging	0.6428	0.7804	0.7108	0.427		51	Bagging	0.5714	0.7317	0.6506	0.3069
	52	Bagging	0.619	0.6341	0.6265	0.2531		52	Bagging	0.6666	0.6097	0.6385	0.2769
	53	Bagging	0.6904	0.9268	0.8072	0.634		53	Bagging	0.6428	0.6585	0.6506	0.3013
	54	Bagging	0.7142	0.8048	0.759	0.5209		54	Bagging	0.738	0.6829	0.7108	0.4217
	55	Bagging	0.5952	0.8292	0.7108	0.436		55	Bagging	0.6666	0.6341	0.6506	0.3009
	56	Bagging	0.6904	0.7804	0.7349	0.4726		56	Bagging	0.6904	0.6829	0.6867	0.3734
	57	Bagging	0.7857	0.7317	0.759	0.5183		57	Bagging	0.6904	0.6829	0.6867	0.3734
	58	Bagging	0.7142	0.7317	0.7228	0.4459		58	Bagging	0.619	0.6341	0.6265	0.2531
	59	Bagging	0.738	0.6341	0.6867	0.3744		59	Bagging	0.5714	0.6341	0.6024	0.2059
	60	Bagging	0.7142	0.7804	0.7469	0.4956		60	Bagging	0.6428	0.878	0.759	0.535
	61	Bagging	0.8809	0.6341	0.759	0.5323		61	Bagging	0.7619	0.6585	0.7108	0.4229
	62	Bagging	0.7142	0.7804	0.7469	0.4956		62	Bagging	0.6666	0.6341	0.6506	0.3009
	63	Bagging	0.8095	0.8048	0.8072	0.6144		63	Bagging	0.738	0.6829	0.7108	0.4217
	64	Bagging	0.5952	0.9024	0.7469	0.5218		64	Bagging	0.5952	0.8048	0.6987	0.4087
	65	Bagging	0.6666	0.7073	0.6867	0.3742		65	Bagging	0.6904	0.6341	0.6626	0.3251
	66	Bagging	0.6904	0.6829	0.6867	0.3734		66	Bagging	0.5714	0.6829	0.6265	0.2558
	67	Bagging	0.5952	0.9268	0.759	0.552		67	Bagging	0.619	0.756	0.6867	0.3784
	68	Bagging	0.6904	0.7073	0.6987	0.3977		68	Bagging	0.5952	0.7073	0.6506	0.3043
	69	Bagging	0.6666	0.8292	0.7469	0.502		69	Bagging	0.7142	0.8048	0.759	0.5209
	70	Bagging	0.6904	0.8292	0.759	0.5243		70	Bagging	0.6666	0.7317	0.6987	0.399
	71	Bagging	0.6904	0.6829	0.6867	0.3734		71	Bagging	0.6904	0.6341	0.6626	0.3251
	72	Bagging	0.6666	0.878	0.771	0.5564		72	Bagging	0.5952	0.878	0.7349	0.4925
	73	Bagging	0.7142	0.8292	0.771	0.5467		73	Bagging	0.6428	0.8048	0.7228	0.4532
	74	Bagging	0.6904	0.8048	0.7469	0.4982		74	Bagging	0.6904	0.6097	0.6506	0.3012
	75	Bagging	0.7142	0.8048	0.759	0.5209		75	Bagging	0.5476	0.7317	0.6385	0.2839
	76	Bagging	0.6666	0.9024	0.7831	0.5845		76	Bagging	0.5238	0.8292	0.6746	0.3702
	77	Bagging	0.6904	0.7317	0.7108	0.4224		77	Bagging	0.6666	0.7804	0.7228	0.4497
	78	Bagging	0.6904	0.7804	0.7349	0.4726		78	Bagging	0.5714	0.6829	0.6265	0.2558
	79	Bagging	0.6428	0.8048	0.7228	0.4532		79	Bagging	0.5476	0.7804	0.6626	0.337
	80	Bagging	0.738	0.8292	0.7831	0.5693		80	Bagging	0.8095	0.6829	0.7469	0.4967
	81	Bagging	0.6666	0.7804	0.7228	0.4497		81	Bagging	0.6428	0.5609	0.6024	0.2045
	82	Bagging	0.6904	0.7317	0.7108	0.4224		82	Bagging	0.4761	0.6341	0.5542	0.1117
	83	Bagging	0.6666	0.8292	0.7469	0.502		83	Bagging	0.6666	0.756	0.7108	0.4242
	84	Bagging	0.738	0.6097	0.6746	0.3509		84	Bagging	0.7142	0.6097	0.6626	0.3259
	85	Bagging	0.6428	0.8292	0.7349	0.4799		85	Bagging	0.5952	0.6097	0.6024	0.2049
	86	Bagging	0.5952	0.8292	0.7108	0.436		86	Bagging	0.5714	0.7073	0.6385	0.2812
	87	Bagging	0.6666	0.7317	0.6987	0.399		87	Bagging	0.5952	0.6097	0.6024	0.2049
	88	Bagging	0.5714	0.756	0.6626	0.3329		88	Bagging	0.619	0.6341	0.6265	0.2531
	89	Bagging	0.8809	0.8536	0.8674	0.735		89	Bagging	0.6904	0.6341	0.6626	0.3251
	90	Bagging	0.5714	0.8292	0.6987	0.4141		90	Bagging	0.4523	0.7317	0.5903	0.1915
	91	Bagging	0.8095	0.9024	0.8554	0.7144		91	Bagging	0.6666	0.8048	0.7349	0.4757
	92	Bagging	0.8095	0.7317	0.771	0.5431		92	Bagging	0.8095	0.4634	0.6385	0.2912
	93	Bagging	0.5714	0.756	0.6626	0.3329		93	Bagging	0.5714	0.6829	0.6265	0.2558
	94	Bagging	0.5714	0.756	0.6626	0.3329		94	Bagging	0.5238	0.6829	0.6024	0.2093
	95	Bagging	0.6428	0.8048	0.7228	0.4532		95	Bagging	0.5238	0.756	0.6385	0.2875
	96	Bagging	0.7857	0.9268	0.8554	0.7188		96	Bagging	0.6666	0.7804	0.7228	0.4497
	97	Bagging	0.7142	0.756	0.7349	0.4706		97	Bagging	0.6666	0.6829	0.6746	0.3495
	98	Bagging	0.5952	0.8536	0.7228	0.4639		98	Bagging	0.6666	0.7073	0.6867	0.3742
	99	Bagging	0.6666	0.8292	0.7469	0.502		99	Bagging	0.5952	0.6341	0.6144	0.2295
	100	Bagging	0.7142	0.7317	0.7228	0.4459		100	Bagging	0.738	0.6585	0.6987	0.398
	1	BayesNet	0.6666	0.9268	0.7951	0.6134		1	BayesNet	0.5	0.6829	0.5903	0.1859
	2	BayesNet	0.6666	0.756	0.7108	0.4242		2	BayesNet	0.5476	0.7317	0.6385	0.2839
	3	BayesNet	0.619	0.8048	0.7108	0.4309		3	BayesNet	0.7142	0.6097	0.6626	0.3259
	4	BayesNet	0.6428	0.8048	0.7228	0.4532		4	BayesNet	0.5714	0.6585	0.6144	0.2307
	5	BayesNet	0.619	0.878	0.7469	0.5137		5	BayesNet	0.619	0.6829	0.6506	0.3025
	6	BayesNet	0.7142	0.8536	0.7831	0.5729		6	BayesNet	0.6666	0.5853	0.6265	0.2529
	7	BayesNet	0.6666	0.756	0.7108	0.4242		7	BayesNet	0.6666	0.6585	0.6626	0.3252
	8	BayesNet	0.5952	0.8292	0.7108	0.436		8	BayesNet	0.5714	0.5853	0.5783	0.1567
	9	BayesNet	0.7619	0.8048	0.7831	0.5671		9	BayesNet	0.6428	0.6097	0.6265	0.2527
	10	BayesNet	0.7142	0.7804	0.7469	0.4956		10	BayesNet	0.619	0.6341	0.6265	0.2531
	11	BayesNet	0.7619	0.7073	0.7349	0.47		11	BayesNet	0.6904	0.6097	0.6506	0.3012
	12	BayesNet	0.7619	0.7073	0.7349	0.47		12	BayesNet	0.6904	0.5365	0.6144	0.2298
	13	BayesNet	0.7619	0.8292	0.7951	0.5922		13	BayesNet	0.6904	0.7317	0.7108	0.4224
	14	BayesNet	0.6666	0.8048	0.7349	0.4757		14	BayesNet	0.5	0.7804	0.6385	0.2918
	15	BayesNet	0.619	0.7804	0.6987	0.4044		15	BayesNet	0.738	0.6341	0.6867	0.3744
	16	BayesNet	0.738	0.756	0.7469	0.4941		16	BayesNet	0.5952	0.878	0.7349	0.4925
	17	BayesNet	0.7619	0.7073	0.7349	0.47		17	BayesNet	0.6666	0.6585	0.6626	0.3252
	18	BayesNet	0.7619	0.7317	0.7469	0.4938		18	BayesNet	0.6904	0.5365	0.6144	0.2298
	19	BayesNet	0.738	0.7073	0.7228	0.4456		19	BayesNet	0.619	0.6341	0.6265	0.2531
	20	BayesNet	0.619	0.756	0.6867	0.3784		20	BayesNet	0.3333	0.8048	0.5662	0.1565
	21	BayesNet	0.6904	0.756	0.7228	0.4473		21	BayesNet	0.6904	0.6341	0.6626	0.3251
	22	BayesNet	0.5952	0.8048	0.6987	0.4087		22	BayesNet	0.5238	0.6585	0.5903	0.1839
	23	BayesNet	0.6904	0.7073	0.6987	0.3977		23	BayesNet	0.5	0.6829	0.5903	0.1859
	24	BayesNet	0.7857	0.7317	0.759	0.5183		24	BayesNet	0.619	0.6829	0.6506	0.3025
	25	BayesNet	0.6666	0.756	0.7108	0.4242		25	BayesNet	0.4761	0.7804	0.6265	0.2691
	26	BayesNet	0.7857	0.6341	0.7108	0.425		26	BayesNet	0.5952	0.4878	0.5421	0.0835
	27	BayesNet	0.619	0.9024	0.759	0.5427		27	BayesNet	0.5714	0.756	0.6626	0.3329
	28	BayesNet	0.6428	0.756	0.6987	0.4012		28	BayesNet	0.3571	0.7317	0.5421	0.0957
	29	BayesNet	0.8095	0.6829	0.7469	0.4967		29	BayesNet	0.5952	0.5853	0.5903	0.1806
	30	BayesNet	0.6666	0.7317	0.6987	0.399		30	BayesNet	0.5714	0.6585	0.6144	0.2307
	31	BayesNet	0.5952	0.8048	0.6987	0.4087		31	BayesNet	0.6666	0.7073	0.6867	0.3742
	32	BayesNet	0.7857	0.7804	0.7831	0.5662		32	BayesNet	0.6666	0.6097	0.6385	0.2769
	33	BayesNet	0.6666	0.7804	0.7228	0.4497		33	BayesNet	0.6904	0.6097	0.6506	0.3012
	34	BayesNet	0.8095	0.6829	0.7469	0.4967		34	BayesNet	0.738	0.4146	0.5783	0.1615
	35	BayesNet	0.5476	0.8536	0.6987	0.4207		35	BayesNet	0.4761	0.6341	0.5542	0.1117
	36	BayesNet	0.619	0.7073	0.6626	0.3275		36	BayesNet	0.5238	0.6585	0.5903	0.1839
	37	BayesNet	0.6904	0.8292	0.759	0.5243		37	BayesNet	0.4761	0.7073	0.5903	0.1884
	38	BayesNet	0.7619	0.8292	0.7951	0.5922		38	BayesNet	0.5952	0.5853	0.5903	0.1806
	39	BayesNet	0.5238	0.7804	0.6506	0.3145		39	BayesNet	0.4761	0.6585	0.5662	0.1369
	40	BayesNet	0.619	0.7317	0.6746	0.3528		40	BayesNet	0.6666	0.6097	0.6385	0.2769
	41	BayesNet	0.8095	0.8536	0.8313	0.6635		41	BayesNet	0.7619	0.6585	0.7108	0.4229
	42	BayesNet	0.738	0.7317	0.7349	0.4698		42	BayesNet	0.6904	0.5853	0.6385	0.2774
	43	BayesNet	0.6666	0.8536	0.759	0.5289		43	BayesNet	0.5	0.6829	0.5903	0.1859
	44	BayesNet	0.6666	0.8292	0.7469	0.502		44	BayesNet	0.5714	0.6585	0.6144	0.2307
	45	BayesNet	0.5952	0.8292	0.7108	0.436		45	BayesNet	0.5	0.7317	0.6144	0.238
	46	BayesNet	0.7619	0.7317	0.7469	0.4938		46	BayesNet	0.619	0.6097	0.6144	0.2288
	47	BayesNet	0.6904	0.8048	0.7469	0.4982		47	BayesNet	0.7142	0.6585	0.6867	0.3734
	48	BayesNet	0.7619	0.878	0.8192	0.6437		48	BayesNet	0.5238	0.6829	0.6024	0.2093
	49	BayesNet	0.619	0.8292	0.7228	0.4579		49	BayesNet	0.5476	0.6829	0.6144	0.2325
	50	BayesNet	0.6666	0.8292	0.7469	0.502		50	BayesNet	0.6666	0.6585	0.6626	0.3252
	51	BayesNet	0.5714	0.756	0.6626	0.3329		51	BayesNet	0.5476	0.6585	0.6024	0.2073
	52	BayesNet	0.6666	0.7073	0.6867	0.3742		52	BayesNet	0.619	0.4878	0.5542	0.1077
	53	BayesNet	0.5952	0.9024	0.7469	0.5218		53	BayesNet	0.4761	0.6097	0.5421	0.0867
	54	BayesNet	0.738	0.7804	0.759	0.5188		54	BayesNet	0.6666	0.5609	0.6144	0.2289
	55	BayesNet	0.6428	0.878	0.759	0.535		55	BayesNet	0.4761	0.7073	0.5903	0.1884
	56	BayesNet	0.6904	0.8048	0.7469	0.4982		56	BayesNet	0.5714	0.7073	0.6385	0.2812
	57	BayesNet	0.6666	0.8048	0.7349	0.4757		57	BayesNet	0.6904	0.6097	0.6506	0.3012
	58	BayesNet	0.6666	0.756	0.7108	0.4242		58	BayesNet	0.6428	0.7073	0.6746	0.3507
	59	BayesNet	0.6428	0.6829	0.6626	0.3259		59	BayesNet	0.5714	0.6341	0.6024	0.2059
	60	BayesNet	0.6666	0.8536	0.759	0.5289		60	BayesNet	0.5952	0.6097	0.6024	0.2049
	61	BayesNet	0.7857	0.6585	0.7228	0.4481		61	BayesNet	0.7142	0.7317	0.7228	0.4459
	62	BayesNet	0.738	0.6097	0.6746	0.3509		62	BayesNet	0.5714	0.6585	0.6144	0.2307
	63	BayesNet	0.7857	0.7317	0.759	0.5183		63	BayesNet	0.6666	0.6585	0.6626	0.3252
	64	BayesNet	0.619	0.9268	0.771	0.5724		64	BayesNet	0.5476	0.7073	0.6265	0.2581
	65	BayesNet	0.6428	0.8048	0.7228	0.4532		65	BayesNet	0.619	0.6585	0.6385	0.2777
	66	BayesNet	0.6666	0.7073	0.6867	0.3742		66	BayesNet	0.5	0.6341	0.5662	0.1353
	67	BayesNet	0.5952	0.7317	0.6626	0.3298		67	BayesNet	0.6666	0.7073	0.6867	0.3742
	68	BayesNet	0.6904	0.7317	0.7108	0.4224		68	BayesNet	0.7142	0.6829	0.6987	0.3974
	69	BayesNet	0.6666	0.7073	0.6867	0.3742		69	BayesNet	0.6666	0.6585	0.6626	0.3252
	70	BayesNet	0.6904	0.878	0.7831	0.578		70	BayesNet	0.6428	0.7317	0.6867	0.3758
	71	BayesNet	0.738	0.7073	0.7228	0.4456		71	BayesNet	0.6666	0.5365	0.6024	0.205
	72	BayesNet	0.6666	0.9024	0.7831	0.5845		72	BayesNet	0.5	0.7804	0.6385	0.2918
	73	BayesNet	0.7619	0.8048	0.7831	0.5671		73	BayesNet	0.6428	0.6585	0.6506	0.3013
	74	BayesNet	0.6428	0.7073	0.6746	0.3507		74	BayesNet	0.6666	0.6341	0.6506	0.3009
	75	BayesNet	0.6428	0.8536	0.7469	0.5072		75	BayesNet	0.5476	0.6585	0.6024	0.2073
	76	BayesNet	0.619	0.8048	0.7108	0.4309		76	BayesNet	0.5714	0.7317	0.6506	0.3069
	77	BayesNet	0.738	0.8048	0.771	0.5439		77	BayesNet	0.5238	0.7073	0.6144	0.2349
	78	BayesNet	0.6428	0.7804	0.7108	0.427		78	BayesNet	0.6666	0.5853	0.6265	0.2529
	79	BayesNet	0.6904	0.7317	0.7108	0.4224		79	BayesNet	0.7142	0.5365	0.6265	0.255
	80	BayesNet	0.7857	0.8048	0.7951	0.5905		80	BayesNet	0.738	0.6585	0.6987	0.398
	81	BayesNet	0.6904	0.7317	0.7108	0.4224		81	BayesNet	0.5952	0.5609	0.5783	0.1563
	82	BayesNet	0.6428	0.6829	0.6626	0.3259		82	BayesNet	0.5	0.6341	0.5662	0.1353
	83	BayesNet	0.7142	0.878	0.7951	0.5996		83	BayesNet	0.5952	0.878	0.7349	0.4925
	84	BayesNet	0.6904	0.6829	0.6867	0.3734		84	BayesNet	0.6666	0.5609	0.6144	0.2289
	85	BayesNet	0.5952	0.8292	0.7108	0.436		85	BayesNet	0.5238	0.6585	0.5903	0.1839
	86	BayesNet	0.6666	0.7804	0.7228	0.4497		86	BayesNet	0.6428	0.5121	0.5783	0.1564
	87	BayesNet	0.619	0.756	0.6867	0.3784		87	BayesNet	0.5714	0.5853	0.5783	0.1567
	88	BayesNet	0.5476	0.7073	0.6265	0.2581		88	BayesNet	0.619	0.6097	0.6144	0.2288
	89	BayesNet	0.7619	0.878	0.8192	0.6437		89	BayesNet	0.7619	0.6341	0.6987	0.3995
	90	BayesNet	0.5238	0.8292	0.6746	0.3702		90	BayesNet	0.5	0.7073	0.6024	0.2117
	91	BayesNet	0.7857	0.8048	0.7951	0.5905		91	BayesNet	0.6904	0.6585	0.6746	0.3492
	92	BayesNet	0.8809	0.6341	0.759	0.5323		92	BayesNet	0.8571	0.5365	0.6987	0.4163
	93	BayesNet	0.5952	0.7804	0.6867	0.3819		93	BayesNet	0.5238	0.7317	0.6265	0.261
	94	BayesNet	0.5476	0.8048	0.6746	0.3643		94	BayesNet	0.4285	0.7804	0.6024	0.2231
	95	BayesNet	0.5714	0.756	0.6626	0.3329		95	BayesNet	0.4761	0.8048	0.6385	0.2972
	96	BayesNet	0.8095	0.878	0.8433	0.6887		96	BayesNet	0.6904	0.8048	0.7469	0.4982
	97	BayesNet	0.6904	0.756	0.7228	0.4473		97	BayesNet	0.6428	0.5121	0.5783	0.1564
	98	BayesNet	0.6904	0.8292	0.759	0.5243		98	BayesNet	0.5952	0.756	0.6746	0.3557
	99	BayesNet	0.6904	0.8048	0.7469	0.4982		99	BayesNet	0.5238	0.5853	0.5542	0.1093
	100	BayesNet	0.7142	0.6585	0.6867	0.3734		100	BayesNet	0.6666	0.4878	0.5783	0.157
	1	BFTree	0.8571	0.6341	0.7469	0.5046		1	BFTree	0.5476	0.5365	0.5421	0.0842
	2	BFTree	0.7142	0.6341	0.6746	0.3496		2	BFTree	0.4523	0.6829	0.5662	0.1389
	3	BFTree	0.5952	0.8292	0.7108	0.436		3	BFTree	0.6428	0.5365	0.5903	0.1804
	4	BFTree	0.6666	0.7317	0.6987	0.399		4	BFTree	0.4761	0.6585	0.5662	0.1369
	5	BFTree	0.6428	0.7804	0.7108	0.427		5	BFTree	0.4523	0.8292	0.6385	0.3035
	6	BFTree	0.7142	0.756	0.7349	0.4706		6	BFTree	0.8333	0.5121	0.6746	0.3653
	7	BFTree	0.738	0.7073	0.7228	0.4456		7	BFTree	0.619	0.5853	0.6024	0.2045
	8	BFTree	0.7142	0.756	0.7349	0.4706		8	BFTree	0.6428	0.6341	0.6385	0.277
	9	BFTree	0.738	0.5121	0.6265	0.257		9	BFTree	0.5952	0.5609	0.5783	0.1563
	10	BFTree	0.738	0.8292	0.7831	0.5693		10	BFTree	0.6428	0.5365	0.5903	0.1804
	11	BFTree	0.8095	0.6829	0.7469	0.4967		11	BFTree	0.738	0.5365	0.6385	0.2806
	12	BFTree	0.7619	0.6585	0.7108	0.4229		12	BFTree	0.738	0.756	0.7469	0.4941
	13	BFTree	0.6666	0.8048	0.7349	0.4757		13	BFTree	0.5	0.8292	0.6626	0.3481
	14	BFTree	0.4761	0.9268	0.6987	0.4501		14	BFTree	0.5238	0.7804	0.6506	0.3145
	15	BFTree	0.6904	0.756	0.7228	0.4473		15	BFTree	0.6428	0.5365	0.5903	0.1804
	16	BFTree	0.6904	0.9024	0.7951	0.6057		16	BFTree	0.6428	0.5853	0.6144	0.2286
	17	BFTree	0.7142	0.6341	0.6746	0.3496		17	BFTree	0.5952	0.6585	0.6265	0.2542
	18	BFTree	0.5238	0.9024	0.7108	0.4594		18	BFTree	0.738	0.7073	0.7228	0.4456
	19	BFTree	0.7142	0.6341	0.6746	0.3496		19	BFTree	0.619	0.6341	0.6265	0.2531
	20	BFTree	0.6904	0.6829	0.6867	0.3734		20	BFTree	0.3095	0.7317	0.518	0.0454
	21	BFTree	0.738	0.8292	0.7831	0.5693		21	BFTree	0.5714	0.6097	0.5903	0.1812
	22	BFTree	0.6666	0.756	0.7108	0.4242		22	BFTree	0.5476	0.8048	0.6746	0.3643
	23	BFTree	0.5238	0.9024	0.7108	0.4594		23	BFTree	0.6666	0.6829	0.6746	0.3495
	24	BFTree	0.6428	0.6829	0.6626	0.3259		24	BFTree	0.6904	0.756	0.7228	0.4473
	25	BFTree	0.6904	0.8048	0.7469	0.4982		25	BFTree	0.6428	0.7073	0.6746	0.3507
	26	BFTree	0.8571	0.7073	0.7831	0.5714		26	BFTree	0.738	0.4146	0.5783	0.1615
	27	BFTree	0.8809	0.5121	0.6987	0.4237		27	BFTree	0.7142	0.7073	0.7108	0.4216
	28	BFTree	0.5952	0.6829	0.6385	0.2791		28	BFTree	0.5952	0.7317	0.6626	0.3298
	29	BFTree	0.9285	0.5853	0.759	0.5484		29	BFTree	0.5952	0.6585	0.6265	0.2542
	30	BFTree	0.6666	0.4878	0.5783	0.157		30	BFTree	0.6428	0.6097	0.6265	0.2527
	31	BFTree	0.5476	0.8048	0.6746	0.3643		31	BFTree	0.738	0.6829	0.7108	0.4217
	32	BFTree	0.8809	0.8292	0.8554	0.7114		32	BFTree	0.738	0.5853	0.6626	0.3274
	33	BFTree	0.5952	0.8048	0.6987	0.4087		33	BFTree	0.6666	0.5121	0.5903	0.181
	34	BFTree	0.6904	0.8048	0.7469	0.4982		34	BFTree	0.5952	0.4878	0.5421	0.0835
	35	BFTree	0.6904	0.756	0.7228	0.4473		35	BFTree	0.6904	0.6341	0.6626	0.3251
	36	BFTree	0.7142	0.6829	0.6987	0.3974		36	BFTree	0.7142	0.5609	0.6385	0.2786
	37	BFTree	0.6666	0.756	0.7108	0.4242		37	BFTree	0.738	0.5365	0.6385	0.2806
	38	BFTree	0.7142	0.7804	0.7469	0.4956		38	BFTree	0.738	0.6585	0.6987	0.398
	39	BFTree	0.619	0.6829	0.6506	0.3025		39	BFTree	0.4285	0.6585	0.5421	0.0894
	40	BFTree	0.5952	0.7317	0.6626	0.3298		40	BFTree	0.5952	0.5365	0.5662	0.132
	41	BFTree	0.738	0.6585	0.6987	0.398		41	BFTree	0.7142	0.5853	0.6506	0.3022
	42	BFTree	0.619	0.756	0.6867	0.3784		42	BFTree	0.7142	0.6097	0.6626	0.3259
	43	BFTree	0.619	0.8048	0.7108	0.4309		43	BFTree	0.5238	0.6829	0.6024	0.2093
	44	BFTree	0.738	0.8536	0.7951	0.5952		44	BFTree	0.3333	0.756	0.5421	0.0986
	45	BFTree	0.7142	0.7804	0.7469	0.4956		45	BFTree	0.4523	0.8536	0.6506	0.3335
	46	BFTree	0.8571	0.756	0.8072	0.6168		46	BFTree	0.7857	0.4634	0.6265	0.2634
	47	BFTree	0.6666	0.7073	0.6867	0.3742		47	BFTree	0.738	0.7073	0.7228	0.4456
	48	BFTree	0.8333	0.756	0.7951	0.5914		48	BFTree	0.6428	0.6341	0.6385	0.277
	49	BFTree	0.738	0.756	0.7469	0.4941		49	BFTree	0.6428	0.7317	0.6867	0.3758
	50	BFTree	0.6904	0.756	0.7228	0.4473		50	BFTree	0.8095	0.4878	0.6506	0.3144
	51	BFTree	0.6904	0.7804	0.7349	0.4726		51	BFTree	0.5714	0.4634	0.518	0.035
	52	BFTree	0.7142	0.5121	0.6144	0.2313		52	BFTree	0.7142	0.5365	0.6265	0.255
	53	BFTree	0.6904	0.8048	0.7469	0.4982		53	BFTree	0.5476	0.6097	0.5783	0.1576
	54	BFTree	0.7142	0.9268	0.8192	0.6549		54	BFTree	0.7619	0.4878	0.6265	0.2598
	55	BFTree	0.619	0.7804	0.6987	0.4044		55	BFTree	0.619	0.6829	0.6506	0.3025
	56	BFTree	0.6904	0.8048	0.7469	0.4982		56	BFTree	0.8095	0.5121	0.6626	0.3373
	57	BFTree	0.738	0.756	0.7469	0.4941		57	BFTree	0.5476	0.756	0.6506	0.3102
	58	BFTree	0.6904	0.8048	0.7469	0.4982		58	BFTree	0.6428	0.5609	0.6024	0.2045
	59	BFTree	0.7619	0.5853	0.6746	0.353		59	BFTree	0.738	0.5121	0.6265	0.257
	60	BFTree	0.6428	0.878	0.759	0.535		60	BFTree	0.6904	0.5121	0.6024	0.206
	61	BFTree	0.738	0.7317	0.7349	0.4698		61	BFTree	0.8095	0.4146	0.6144	0.2442
	62	BFTree	0.6904	0.7317	0.7108	0.4224		62	BFTree	0.8333	0.6585	0.7469	0.5
	63	BFTree	0.8571	0.7073	0.7831	0.5714		63	BFTree	0.6666	0.6341	0.6506	0.3009
	64	BFTree	0.6904	0.9024	0.7951	0.6057		64	BFTree	0.6666	0.5853	0.6265	0.2529
	65	BFTree	0.6428	0.7073	0.6746	0.3507		65	BFTree	0.3809	0.8048	0.5903	0.2049
	66	BFTree	0.6666	0.8048	0.7349	0.4757		66	BFTree	0.5476	0.7804	0.6626	0.337
	67	BFTree	0.6666	0.8048	0.7349	0.4757		67	BFTree	0.6666	0.6341	0.6506	0.3009
	68	BFTree	0.6904	0.5609	0.6265	0.2536		68	BFTree	0.5952	0.5853	0.5903	0.1806
	69	BFTree	0.738	0.7073	0.7228	0.4456		69	BFTree	0.5476	0.8536	0.6987	0.4207
	70	BFTree	0.8095	0.8292	0.8192	0.6387		70	BFTree	0.7142	0.7317	0.7228	0.4459
	71	BFTree	0.6904	0.7073	0.6987	0.3977		71	BFTree	0.6428	0.5853	0.6144	0.2286
	72	BFTree	0.5714	0.8536	0.7108	0.4423		72	BFTree	0.5	0.878	0.6867	0.4075
	73	BFTree	0.7619	0.7317	0.7469	0.4938		73	BFTree	0.7142	0.6829	0.6987	0.3974
	74	BFTree	0.5476	0.7317	0.6385	0.2839		74	BFTree	0.4523	0.8536	0.6506	0.3335
	75	BFTree	0.5714	0.8048	0.6867	0.3865		75	BFTree	0.6428	0.6341	0.6385	0.277
	76	BFTree	0.6428	0.8292	0.7349	0.4799		76	BFTree	0.6428	0.5609	0.6024	0.2045
	77	BFTree	0.6904	0.7317	0.7108	0.4224		77	BFTree	0.6904	0.6341	0.6626	0.3251
	78	BFTree	0.738	0.7073	0.7228	0.4456		78	BFTree	0.619	0.6341	0.6265	0.2531
	79	BFTree	0.738	0.7073	0.7228	0.4456		79	BFTree	0.5476	0.7073	0.6265	0.2581
	80	BFTree	0.6904	0.8292	0.759	0.5243		80	BFTree	0.9047	0.5121	0.7108	0.4543
	81	BFTree	0.6904	0.7804	0.7349	0.4726		81	BFTree	0.7619	0.5853	0.6746	0.353
	82	BFTree	0.7619	0.7073	0.7349	0.47		82	BFTree	0.619	0.7317	0.6746	0.3528
	83	BFTree	0.6904	0.8536	0.771	0.5508		83	BFTree	0.6904	0.756	0.7228	0.4473
	84	BFTree	0.6666	0.7073	0.6867	0.3742		84	BFTree	0.6428	0.4146	0.5301	0.059
	85	BFTree	0.6904	0.756	0.7228	0.4473		85	BFTree	0.5	0.6585	0.5783	0.1605
	86	BFTree	0.6904	0.8048	0.7469	0.4982		86	BFTree	0.5714	0.6341	0.6024	0.2059
	87	BFTree	0.6428	0.7804	0.7108	0.427		87	BFTree	0.619	0.6585	0.6385	0.2777
	88	BFTree	0.5952	0.6585	0.6265	0.2542		88	BFTree	0.5238	0.6341	0.5783	0.1588
	89	BFTree	0.7619	0.8536	0.8072	0.6177		89	BFTree	0.4285	0.7804	0.6024	0.2231
	90	BFTree	0.5476	0.8536	0.6987	0.4207		90	BFTree	0.5952	0.7073	0.6506	0.3043
	91	BFTree	0.7857	0.8536	0.8192	0.6404		91	BFTree	0.6666	0.6097	0.6385	0.2769
	92	BFTree	0.7619	0.7073	0.7349	0.47		92	BFTree	0.4761	0.7317	0.6024	0.2148
	93	BFTree	0.619	0.756	0.6867	0.3784		93	BFTree	0.6904	0.7317	0.7108	0.4224
	94	BFTree	0.7142	0.7317	0.7228	0.4459		94	BFTree	0.5714	0.7317	0.6506	0.3069
	95	BFTree	0.5714	0.8048	0.6867	0.3865		95	BFTree	0.4523	0.6829	0.5662	0.1389
	96	BFTree	0.738	0.7317	0.7349	0.4698		96	BFTree	0.5238	0.5609	0.5421	0.0848
	97	BFTree	0.5714	0.8048	0.6867	0.3865		97	BFTree	0.5476	0.6585	0.6024	0.2073
	98	BFTree	0.6428	0.7317	0.6867	0.3758		98	BFTree	0.7142	0.6829	0.6987	0.3974
	99	BFTree	0.7619	0.8048	0.7831	0.5671		99	BFTree	0.3333	0.6829	0.506	0.0173
	100	BFTree	0.738	0.7073	0.7228	0.4456		100	BFTree	0.6428	0.5853	0.6144	0.2286
	1	BLR	0.7857	0.7073	0.7469	0.4947		1	BLR	0.6428	0.7073	0.6746	0.3507
	2	BLR	0.6904	0.6829	0.6867	0.3734		2	BLR	0.5714	0.6097	0.5903	0.1812
	3	BLR	0.738	0.6585	0.6987	0.398		3	BLR	0.7142	0.7073	0.7108	0.4216
	4	BLR	0.6666	0.6829	0.6746	0.3495		4	BLR	0.5952	0.7804	0.6867	0.3819
	5	BLR	0.6666	0.878	0.771	0.5564		5	BLR	0.5	0.8536	0.6746	0.3774
	6	BLR	0.6904	0.8292	0.759	0.5243		6	BLR	0.7619	0.7073	0.7349	0.47
	7	BLR	0.619	0.7317	0.6746	0.3528		7	BLR	0.5	0.7317	0.6144	0.238
	8	BLR	0.6666	0.7073	0.6867	0.3742		8	BLR	0.619	0.6097	0.6144	0.2288
	9	BLR	0.6904	0.756	0.7228	0.4473		9	BLR	0.6904	0.6341	0.6626	0.3251
	10	BLR	0.7142	0.756	0.7349	0.4706		10	BLR	0.6666	0.6585	0.6626	0.3252
	11	BLR	0.7142	0.756	0.7349	0.4706		11	BLR	0.5714	0.6341	0.6024	0.2059
	12	BLR	0.7619	0.7317	0.7469	0.4938		12	BLR	0.7142	0.6585	0.6867	0.3734
	13	BLR	0.7619	0.756	0.759	0.518		13	BLR	0.7619	0.6585	0.7108	0.4229
	14	BLR	0.6904	0.756	0.7228	0.4473		14	BLR	0.5952	0.6585	0.6265	0.2542
	15	BLR	0.5952	0.756	0.6746	0.3557		15	BLR	0.6904	0.6341	0.6626	0.3251
	16	BLR	0.7619	0.7317	0.7469	0.4938		16	BLR	0.7142	0.7317	0.7228	0.4459
	17	BLR	0.8095	0.7804	0.7951	0.5903		17	BLR	0.6428	0.8292	0.7349	0.4799
	18	BLR	0.738	0.6585	0.6987	0.398		18	BLR	0.5	0.7804	0.6385	0.2918
	19	BLR	0.7619	0.7317	0.7469	0.4938		19	BLR	0.5952	0.5853	0.5903	0.1806
	20	BLR	0.5238	0.8048	0.6626	0.342		20	BLR	0.5714	0.7804	0.6746	0.3595
	21	BLR	0.7142	0.6341	0.6746	0.3496		21	BLR	0.6428	0.6585	0.6506	0.3013
	22	BLR	0.6428	0.7317	0.6867	0.3758		22	BLR	0.5476	0.8048	0.6746	0.3643
	23	BLR	0.6904	0.7073	0.6987	0.3977		23	BLR	0.6666	0.8048	0.7349	0.4757
	24	BLR	0.6904	0.7317	0.7108	0.4224		24	BLR	0.7142	0.5853	0.6506	0.3022
	25	BLR	0.7857	0.6829	0.7349	0.4713		25	BLR	0.5714	0.7073	0.6385	0.2812
	26	BLR	0.8095	0.6097	0.7108	0.4283		26	BLR	0.6428	0.6341	0.6385	0.277
	27	BLR	0.6428	0.7804	0.7108	0.427		27	BLR	0.5952	0.8048	0.6987	0.4087
	28	BLR	0.6428	0.6341	0.6385	0.277		28	BLR	0.5714	0.7317	0.6506	0.3069
	29	BLR	0.8095	0.7073	0.759	0.5198		29	BLR	0.6428	0.6829	0.6626	0.3259
	30	BLR	0.7619	0.6829	0.7228	0.4463		30	BLR	0.6666	0.6829	0.6746	0.3495
	31	BLR	0.619	0.756	0.6867	0.3784		31	BLR	0.619	0.6585	0.6385	0.2777
	32	BLR	0.7857	0.8536	0.8192	0.6404		32	BLR	0.738	0.7073	0.7228	0.4456
	33	BLR	0.6904	0.7804	0.7349	0.4726		33	BLR	0.619	0.6341	0.6265	0.2531
	34	BLR	0.8333	0.5853	0.7108	0.4327		34	BLR	0.619	0.4878	0.5542	0.1077
	35	BLR	0.6428	0.8292	0.7349	0.4799		35	BLR	0.5	0.6585	0.5783	0.1605
	36	BLR	0.6428	0.6829	0.6626	0.3259		36	BLR	0.619	0.6097	0.6144	0.2288
	37	BLR	0.7142	0.756	0.7349	0.4706		37	BLR	0.7142	0.756	0.7349	0.4706
	38	BLR	0.6666	0.6829	0.6746	0.3495		38	BLR	0.619	0.6829	0.6506	0.3025
	39	BLR	0.5714	0.7073	0.6385	0.2812		39	BLR	0.5	0.6829	0.5903	0.1859
	40	BLR	0.5238	0.6829	0.6024	0.2093		40	BLR	0.5238	0.6097	0.5662	0.134
	41	BLR	0.8571	0.6341	0.7469	0.5046		41	BLR	0.7142	0.7317	0.7228	0.4459
	42	BLR	0.8333	0.7317	0.7831	0.5683		42	BLR	0.7142	0.6829	0.6987	0.3974
	43	BLR	0.7142	0.756	0.7349	0.4706		43	BLR	0.6666	0.7073	0.6867	0.3742
	44	BLR	0.7142	0.7317	0.7228	0.4459		44	BLR	0.5952	0.8536	0.7228	0.4639
	45	BLR	0.5714	0.7804	0.6746	0.3595		45	BLR	0.5476	0.9024	0.7228	0.4802
	46	BLR	0.7857	0.7804	0.7831	0.5662		46	BLR	0.738	0.6341	0.6867	0.3744
	47	BLR	0.7619	0.6829	0.7228	0.4463		47	BLR	0.7619	0.6829	0.7228	0.4463
	48	BLR	0.738	0.8048	0.771	0.5439		48	BLR	0.738	0.5853	0.6626	0.3274
	49	BLR	0.6904	0.7317	0.7108	0.4224		49	BLR	0.6904	0.7073	0.6987	0.3977
	50	BLR	0.5714	0.8048	0.6867	0.3865		50	BLR	0.5952	0.8536	0.7228	0.4639
	51	BLR	0.6428	0.7073	0.6746	0.3507		51	BLR	0.5238	0.756	0.6385	0.2875
	52	BLR	0.6666	0.6829	0.6746	0.3495		52	BLR	0.6666	0.7073	0.6867	0.3742
	53	BLR	0.6428	0.7804	0.7108	0.427		53	BLR	0.5238	0.756	0.6385	0.2875
	54	BLR	0.7857	0.756	0.771	0.5421		54	BLR	0.6904	0.6829	0.6867	0.3734
	55	BLR	0.5476	0.7804	0.6626	0.337		55	BLR	0.5476	0.7804	0.6626	0.337
	56	BLR	0.7619	0.7317	0.7469	0.4938		56	BLR	0.6666	0.8048	0.7349	0.4757
	57	BLR	0.6904	0.756	0.7228	0.4473		57	BLR	0.5476	0.6829	0.6144	0.2325
	58	BLR	0.7142	0.8536	0.7831	0.5729		58	BLR	0.5952	0.6829	0.6385	0.2791
	59	BLR	0.6666	0.7804	0.7228	0.4497		59	BLR	0.5952	0.6097	0.6024	0.2049
	60	BLR	0.6904	0.8048	0.7469	0.4982		60	BLR	0.5238	0.6341	0.5783	0.1588
	61	BLR	0.7857	0.5365	0.6626	0.3331		61	BLR	0.7857	0.5609	0.6746	0.3561
	62	BLR	0.6904	0.6585	0.6746	0.3492		62	BLR	0.6904	0.7073	0.6987	0.3977
	63	BLR	0.8095	0.7317	0.771	0.5431		63	BLR	0.6666	0.6829	0.6746	0.3495
	64	BLR	0.6666	0.8048	0.7349	0.4757		64	BLR	0.5476	0.7804	0.6626	0.337
	65	BLR	0.6428	0.7317	0.6867	0.3758		65	BLR	0.619	0.5121	0.5662	0.132
	66	BLR	0.738	0.6585	0.6987	0.398		66	BLR	0.619	0.7073	0.6626	0.3275
	67	BLR	0.619	0.7073	0.6626	0.3275		67	BLR	0.6666	0.7317	0.6987	0.399
	68	BLR	0.6666	0.6829	0.6746	0.3495		68	BLR	0.6666	0.6341	0.6506	0.3009
	69	BLR	0.6428	0.6829	0.6626	0.3259		69	BLR	0.6904	0.8048	0.7469	0.4982
	70	BLR	0.6428	0.756	0.6987	0.4012		70	BLR	0.5714	0.7804	0.6746	0.3595
	71	BLR	0.7857	0.6585	0.7228	0.4481		71	BLR	0.619	0.5853	0.6024	0.2045
	72	BLR	0.6904	0.8536	0.771	0.5508		72	BLR	0.5714	0.756	0.6626	0.3329
	73	BLR	0.8095	0.756	0.7831	0.5666		73	BLR	0.7857	0.7804	0.7831	0.5662
	74	BLR	0.6428	0.7073	0.6746	0.3507		74	BLR	0.5714	0.7804	0.6746	0.3595
	75	BLR	0.8095	0.756	0.7831	0.5666		75	BLR	0.5714	0.6829	0.6265	0.2558
	76	BLR	0.6428	0.7804	0.7108	0.427		76	BLR	0.5714	0.7317	0.6506	0.3069
	77	BLR	0.7142	0.6829	0.6987	0.3974		77	BLR	0.6428	0.8536	0.7469	0.5072
	78	BLR	0.6666	0.7317	0.6987	0.399		78	BLR	0.619	0.6585	0.6385	0.2777
	79	BLR	0.7142	0.7073	0.7108	0.4216		79	BLR	0.5952	0.7804	0.6867	0.3819
	80	BLR	0.6666	0.7073	0.6867	0.3742		80	BLR	0.738	0.6829	0.7108	0.4217
	81	BLR	0.6666	0.7073	0.6867	0.3742		81	BLR	0.7142	0.7073	0.7108	0.4216
	82	BLR	0.6666	0.6829	0.6746	0.3495		82	BLR	0.6428	0.6829	0.6626	0.3259
	83	BLR	0.6428	0.8292	0.7349	0.4799		83	BLR	0.619	0.878	0.7469	0.5137
	84	BLR	0.7142	0.7317	0.7228	0.4459		84	BLR	0.6904	0.4878	0.5903	0.1821
	85	BLR	0.6904	0.756	0.7228	0.4473		85	BLR	0.6904	0.5853	0.6385	0.2774
	86	BLR	0.6904	0.7804	0.7349	0.4726		86	BLR	0.5714	0.6341	0.6024	0.2059
	87	BLR	0.7142	0.7073	0.7108	0.4216		87	BLR	0.619	0.6341	0.6265	0.2531
	88	BLR	0.5714	0.7073	0.6385	0.2812		88	BLR	0.5952	0.6341	0.6144	0.2295
	89	BLR	0.7619	0.8292	0.7951	0.5922		89	BLR	0.6428	0.8048	0.7228	0.4532
	90	BLR	0.5952	0.7804	0.6867	0.3819		90	BLR	0.5	0.8048	0.6506	0.3197
	91	BLR	0.7142	0.8048	0.759	0.5209		91	BLR	0.7619	0.8536	0.8072	0.6177
	92	BLR	0.738	0.6097	0.6746	0.3509		92	BLR	0.7857	0.5121	0.6506	0.31
	93	BLR	0.5238	0.756	0.6385	0.2875		93	BLR	0.5	0.6341	0.5662	0.1353
	94	BLR	0.6666	0.7804	0.7228	0.4497		94	BLR	0.5	0.7073	0.6024	0.2117
	95	BLR	0.6428	0.7317	0.6867	0.3758		95	BLR	0.5714	0.6829	0.6265	0.2558
	96	BLR	0.738	0.878	0.8072	0.6215		96	BLR	0.7142	0.7073	0.7108	0.4216
	97	BLR	0.6666	0.6829	0.6746	0.3495		97	BLR	0.6428	0.5365	0.5903	0.1804
	98	BLR	0.6666	0.7317	0.6987	0.399		98	BLR	0.5714	0.7317	0.6506	0.3069
	99	BLR	0.738	0.7804	0.759	0.5188		99	BLR	0.6428	0.756	0.6987	0.4012
	100	BLR	0.738	0.5609	0.6506	0.304		100	BLR	0.7142	0.6585	0.6867	0.3734
	1	Dagging	0.7142	0.7804	0.7469	0.4956		1	Dagging	0.5	0.8536	0.6746	0.3774
	2	Dagging	0.5476	0.8292	0.6867	0.3922		2	Dagging	0.4047	0.8048	0.6024	0.2284
	3	Dagging	0.738	0.7073	0.7228	0.4456		3	Dagging	0.6428	0.7317	0.6867	0.3758
	4	Dagging	0.6428	0.7317	0.6867	0.3758		4	Dagging	0.6428	0.7317	0.6867	0.3758
	5	Dagging	0.619	0.9268	0.771	0.5724		5	Dagging	0.4285	0.878	0.6506	0.3425
	6	Dagging	0.619	0.9024	0.759	0.5427		6	Dagging	0.5238	0.8292	0.6746	0.3702
	7	Dagging	0.5476	0.7317	0.6385	0.2839		7	Dagging	0.5952	0.8292	0.7108	0.436
	8	Dagging	0.5952	0.7073	0.6506	0.3043		8	Dagging	0.4285	0.7317	0.5783	0.168
	9	Dagging	0.6904	0.756	0.7228	0.4473		9	Dagging	0.5476	0.8536	0.6987	0.4207
	10	Dagging	0.6428	0.8292	0.7349	0.4799		10	Dagging	0.5476	0.8048	0.6746	0.3643
	11	Dagging	0.6904	0.7317	0.7108	0.4224		11	Dagging	0.5952	0.6829	0.6385	0.2791
	12	Dagging	0.6428	0.7804	0.7108	0.427		12	Dagging	0.5476	0.7317	0.6385	0.2839
	13	Dagging	0.6666	0.8292	0.7469	0.502		13	Dagging	0.619	0.7804	0.6987	0.4044
	14	Dagging	0.5714	0.8292	0.6987	0.4141		14	Dagging	0.5	0.8536	0.6746	0.3774
	15	Dagging	0.5476	0.7804	0.6626	0.337		15	Dagging	0.5	0.7317	0.6144	0.238
	16	Dagging	0.6904	0.756	0.7228	0.4473		16	Dagging	0.619	0.8292	0.7228	0.4579
	17	Dagging	0.7142	0.8292	0.771	0.5467		17	Dagging	0.6904	0.756	0.7228	0.4473
	18	Dagging	0.6666	0.7317	0.6987	0.399		18	Dagging	0.5	0.7804	0.6385	0.2918
	19	Dagging	0.6666	0.756	0.7108	0.4242		19	Dagging	0.4285	0.756	0.5903	0.1952
	20	Dagging	0.5238	0.8292	0.6746	0.3702		20	Dagging	0.4285	0.8048	0.6144	0.2516
	21	Dagging	0.7142	0.6829	0.6987	0.3974		21	Dagging	0.5	0.8048	0.6506	0.3197
	22	Dagging	0.5952	0.7804	0.6867	0.3819		22	Dagging	0.3809	0.8536	0.6144	0.2657
	23	Dagging	0.619	0.8048	0.7108	0.4309		23	Dagging	0.4523	0.878	0.6626	0.3643
	24	Dagging	0.6904	0.7804	0.7349	0.4726		24	Dagging	0.6904	0.6829	0.6867	0.3734
	25	Dagging	0.5952	0.7804	0.6867	0.3819		25	Dagging	0.4047	0.8292	0.6144	0.258
	26	Dagging	0.8095	0.6341	0.7228	0.451		26	Dagging	0.5952	0.7073	0.6506	0.3043
	27	Dagging	0.5952	0.9268	0.759	0.552		27	Dagging	0.4047	0.8292	0.6144	0.258
	28	Dagging	0.4761	0.7073	0.5903	0.1884		28	Dagging	0.3809	0.8292	0.6024	0.2348
	29	Dagging	0.7142	0.8292	0.771	0.5467		29	Dagging	0.5476	0.756	0.6506	0.3102
	30	Dagging	0.7142	0.7317	0.7228	0.4459		30	Dagging	0.6428	0.7317	0.6867	0.3758
	31	Dagging	0.5952	0.8048	0.6987	0.4087		31	Dagging	0.6904	0.7804	0.7349	0.4726
	32	Dagging	0.738	0.8536	0.7951	0.5952		32	Dagging	0.6904	0.7317	0.7108	0.4224
	33	Dagging	0.619	0.8048	0.7108	0.4309		33	Dagging	0.5714	0.7073	0.6385	0.2812
	34	Dagging	0.738	0.7317	0.7349	0.4698		34	Dagging	0.5714	0.6341	0.6024	0.2059
	35	Dagging	0.5238	0.878	0.6987	0.4288		35	Dagging	0.4285	0.7804	0.6024	0.2231
	36	Dagging	0.5238	0.756	0.6385	0.2875		36	Dagging	0.4523	0.756	0.6024	0.2186
	37	Dagging	0.6428	0.8292	0.7349	0.4799		37	Dagging	0.4523	0.8292	0.6385	0.3035
	38	Dagging	0.6428	0.8292	0.7349	0.4799		38	Dagging	0.5476	0.7317	0.6385	0.2839
	39	Dagging	0.5238	0.7804	0.6506	0.3145		39	Dagging	0.4523	0.7317	0.5903	0.1915
	40	Dagging	0.4523	0.756	0.6024	0.2186		40	Dagging	0.5714	0.7073	0.6385	0.2812
	41	Dagging	0.8095	0.8048	0.8072	0.6144		41	Dagging	0.7142	0.756	0.7349	0.4706
	42	Dagging	0.7857	0.756	0.771	0.5421		42	Dagging	0.6666	0.7073	0.6867	0.3742
	43	Dagging	0.6666	0.8536	0.759	0.5289		43	Dagging	0.5476	0.6585	0.6024	0.2073
	44	Dagging	0.6428	0.9024	0.771	0.5635		44	Dagging	0.5476	0.7073	0.6265	0.2581
	45	Dagging	0.5238	0.878	0.6987	0.4288		45	Dagging	0.5476	0.878	0.7108	0.4501
	46	Dagging	0.738	0.756	0.7469	0.4941		46	Dagging	0.619	0.7073	0.6626	0.3275
	47	Dagging	0.7142	0.7073	0.7108	0.4216		47	Dagging	0.5476	0.8048	0.6746	0.3643
	48	Dagging	0.7142	0.878	0.7951	0.5996		48	Dagging	0.6904	0.7073	0.6987	0.3977
	49	Dagging	0.6428	0.8048	0.7228	0.4532		49	Dagging	0.5714	0.8536	0.7108	0.4423
	50	Dagging	0.5238	0.8292	0.6746	0.3702		50	Dagging	0.619	0.878	0.7469	0.5137
	51	Dagging	0.5476	0.7804	0.6626	0.337		51	Dagging	0.4761	0.7317	0.6024	0.2148
	52	Dagging	0.619	0.7073	0.6626	0.3275		52	Dagging	0.5476	0.756	0.6506	0.3102
	53	Dagging	0.619	0.7804	0.6987	0.4044		53	Dagging	0.5238	0.8048	0.6626	0.342
	54	Dagging	0.7619	0.7804	0.771	0.5423		54	Dagging	0.5952	0.6585	0.6265	0.2542
	55	Dagging	0.5476	0.8536	0.6987	0.4207		55	Dagging	0.5238	0.8536	0.6867	0.3991
	56	Dagging	0.6666	0.8048	0.7349	0.4757		56	Dagging	0.5952	0.756	0.6746	0.3557
	57	Dagging	0.6666	0.7804	0.7228	0.4497		57	Dagging	0.619	0.7073	0.6626	0.3275
	58	Dagging	0.5714	0.878	0.7228	0.4713		58	Dagging	0.5714	0.6829	0.6265	0.2558
	59	Dagging	0.7142	0.756	0.7349	0.4706		59	Dagging	0.4523	0.8048	0.6265	0.2745
	60	Dagging	0.6666	0.878	0.771	0.5564		60	Dagging	0.4523	0.8536	0.6506	0.3335
	61	Dagging	0.738	0.756	0.7469	0.4941		61	Dagging	0.7142	0.7317	0.7228	0.4459
	62	Dagging	0.6666	0.8048	0.7349	0.4757		62	Dagging	0.6428	0.7073	0.6746	0.3507
	63	Dagging	0.7142	0.756	0.7349	0.4706		63	Dagging	0.619	0.7317	0.6746	0.3528
	64	Dagging	0.6904	0.878	0.7831	0.578		64	Dagging	0.6428	0.7804	0.7108	0.427
	65	Dagging	0.5952	0.756	0.6746	0.3557		65	Dagging	0.6428	0.6341	0.6385	0.277
	66	Dagging	0.6428	0.756	0.6987	0.4012		66	Dagging	0.5238	0.7317	0.6265	0.261
	67	Dagging	0.4761	0.756	0.6144	0.2417		67	Dagging	0.5952	0.7317	0.6626	0.3298
	68	Dagging	0.5952	0.7073	0.6506	0.3043		68	Dagging	0.6904	0.6829	0.6867	0.3734
	69	Dagging	0.619	0.7073	0.6626	0.3275		69	Dagging	0.6666	0.756	0.7108	0.4242
	70	Dagging	0.5714	0.8048	0.6867	0.3865		70	Dagging	0.5	0.8536	0.6746	0.3774
	71	Dagging	0.6666	0.756	0.7108	0.4242		71	Dagging	0.5714	0.7073	0.6385	0.2812
	72	Dagging	0.6428	0.8292	0.7349	0.4799		72	Dagging	0.4047	0.878	0.6385	0.3203
	73	Dagging	0.7857	0.8292	0.8072	0.6153		73	Dagging	0.5238	0.7804	0.6506	0.3145
	74	Dagging	0.5	0.7317	0.6144	0.238		74	Dagging	0.4761	0.8048	0.6385	0.2972
	75	Dagging	0.7619	0.7804	0.771	0.5423		75	Dagging	0.619	0.756	0.6867	0.3784
	76	Dagging	0.5952	0.8536	0.7228	0.4639		76	Dagging	0.4523	0.8536	0.6506	0.3335
	77	Dagging	0.7142	0.7804	0.7469	0.4956		77	Dagging	0.5952	0.7804	0.6867	0.3819
	78	Dagging	0.6428	0.8292	0.7349	0.4799		78	Dagging	0.5714	0.7317	0.6506	0.3069
	79	Dagging	0.6428	0.8048	0.7228	0.4532		79	Dagging	0.7142	0.6829	0.6987	0.3974
	80	Dagging	0.6666	0.756	0.7108	0.4242		80	Dagging	0.7142	0.7804	0.7469	0.4956
	81	Dagging	0.6904	0.7317	0.7108	0.4224		81	Dagging	0.5952	0.6585	0.6265	0.2542
	82	Dagging	0.5476	0.7804	0.6626	0.337		82	Dagging	0.5476	0.6585	0.6024	0.2073
	83	Dagging	0.619	0.9024	0.759	0.5427		83	Dagging	0.5	0.8536	0.6746	0.3774
	84	Dagging	0.6904	0.7804	0.7349	0.4726		84	Dagging	0.5714	0.6585	0.6144	0.2307
	85	Dagging	0.6428	0.8292	0.7349	0.4799		85	Dagging	0.5476	0.7317	0.6385	0.2839
	86	Dagging	0.6666	0.7804	0.7228	0.4497		86	Dagging	0.619	0.5853	0.6024	0.2045
	87	Dagging	0.6428	0.7317	0.6867	0.3758		87	Dagging	0.5476	0.6585	0.6024	0.2073
	88	Dagging	0.5714	0.756	0.6626	0.3329		88	Dagging	0.619	0.6097	0.6144	0.2288
	89	Dagging	0.7142	0.8536	0.7831	0.5729		89	Dagging	0.6666	0.7804	0.7228	0.4497
	90	Dagging	0.5476	0.8048	0.6746	0.3643		90	Dagging	0.4285	0.878	0.6506	0.3425
	91	Dagging	0.738	0.9268	0.8313	0.676		91	Dagging	0.5714	0.756	0.6626	0.3329
	92	Dagging	0.8571	0.7317	0.7951	0.594		92	Dagging	0.6428	0.6585	0.6506	0.3013
	93	Dagging	0.5476	0.8536	0.6987	0.4207		93	Dagging	0.5	0.878	0.6867	0.4075
	94	Dagging	0.5714	0.8536	0.7108	0.4423		94	Dagging	0.5	0.7317	0.6144	0.238
	95	Dagging	0.5952	0.7804	0.6867	0.3819		95	Dagging	0.4285	0.878	0.6506	0.3425
	96	Dagging	0.7857	0.878	0.8313	0.666		96	Dagging	0.6666	0.8292	0.7469	0.502
	97	Dagging	0.6428	0.756	0.6987	0.4012		97	Dagging	0.5952	0.6585	0.6265	0.2542
	98	Dagging	0.6904	0.7317	0.7108	0.4224		98	Dagging	0.5476	0.7317	0.6385	0.2839
	99	Dagging	0.7142	0.8292	0.771	0.5467		99	Dagging	0.5	0.756	0.6265	0.2646
	100	Dagging	0.738	0.756	0.7469	0.4941		100	Dagging	0.5952	0.7317	0.6626	0.3298
	1	Decorate	0.7619	0.7804	0.771	0.5423		1	Decorate	0.5476	0.756	0.6506	0.3102
	2	Decorate	0.6428	0.6829	0.6626	0.3259		2	Decorate	0.4761	0.6341	0.5542	0.1117
	3	Decorate	0.6904	0.8048	0.7469	0.4982		3	Decorate	0.6904	0.4878	0.5903	0.1821
	4	Decorate	0.6904	0.7804	0.7349	0.4726		4	Decorate	0.6666	0.6585	0.6626	0.3252
	5	Decorate	0.6666	0.878	0.771	0.5564		5	Decorate	0.6666	0.756	0.7108	0.4242
	6	Decorate	0.7857	0.756	0.771	0.5421		6	Decorate	0.7857	0.6829	0.7349	0.4713
	7	Decorate	0.738	0.7804	0.759	0.5188		7	Decorate	0.5238	0.6097	0.5662	0.134
	8	Decorate	0.5952	0.8048	0.6987	0.4087		8	Decorate	0.6428	0.5853	0.6144	0.2286
	9	Decorate	0.738	0.7317	0.7349	0.4698		9	Decorate	0.738	0.6097	0.6746	0.3509
	10	Decorate	0.6904	0.7804	0.7349	0.4726		10	Decorate	0.6666	0.7317	0.6987	0.399
	11	Decorate	0.738	0.6341	0.6867	0.3744		11	Decorate	0.6904	0.5609	0.6265	0.2536
	12	Decorate	0.738	0.7317	0.7349	0.4698		12	Decorate	0.6904	0.6829	0.6867	0.3734
	13	Decorate	0.738	0.8048	0.771	0.5439		13	Decorate	0.619	0.7073	0.6626	0.3275
	14	Decorate	0.7142	0.8536	0.7831	0.5729		14	Decorate	0.6666	0.5853	0.6265	0.2529
	15	Decorate	0.619	0.8292	0.7228	0.4579		15	Decorate	0.619	0.7317	0.6746	0.3528
	16	Decorate	0.6904	0.7317	0.7108	0.4224		16	Decorate	0.6904	0.5609	0.6265	0.2536
	17	Decorate	0.8809	0.6829	0.7831	0.576		17	Decorate	0.7142	0.5609	0.6385	0.2786
	18	Decorate	0.738	0.7317	0.7349	0.4698		18	Decorate	0.6666	0.6829	0.6746	0.3495
	19	Decorate	0.8095	0.7317	0.771	0.5431		19	Decorate	0.8095	0.5365	0.6746	0.3601
	20	Decorate	0.738	0.7073	0.7228	0.4456		20	Decorate	0.5714	0.8048	0.6867	0.3865
	21	Decorate	0.7142	0.7317	0.7228	0.4459		21	Decorate	0.619	0.6341	0.6265	0.2531
	22	Decorate	0.6904	0.7317	0.7108	0.4224		22	Decorate	0.5476	0.8048	0.6746	0.3643
	23	Decorate	0.7619	0.7317	0.7469	0.4938		23	Decorate	0.5714	0.6097	0.5903	0.1812
	24	Decorate	0.738	0.6585	0.6987	0.398		24	Decorate	0.619	0.5853	0.6024	0.2045
	25	Decorate	0.738	0.7073	0.7228	0.4456		25	Decorate	0.5952	0.6829	0.6385	0.2791
	26	Decorate	0.8095	0.7317	0.771	0.5431		26	Decorate	0.7619	0.4878	0.6265	0.2598
	27	Decorate	0.6904	0.756	0.7228	0.4473		27	Decorate	0.5238	0.7804	0.6506	0.3145
	28	Decorate	0.619	0.7317	0.6746	0.3528		28	Decorate	0.4285	0.6097	0.518	0.0389
	29	Decorate	0.7619	0.7073	0.7349	0.47		29	Decorate	0.5	0.8048	0.6506	0.3197
	30	Decorate	0.7619	0.7317	0.7469	0.4938		30	Decorate	0.7857	0.6341	0.7108	0.425
	31	Decorate	0.619	0.7804	0.6987	0.4044		31	Decorate	0.6666	0.7073	0.6867	0.3742
	32	Decorate	0.8333	0.756	0.7951	0.5914		32	Decorate	0.7857	0.5365	0.6626	0.3331
	33	Decorate	0.738	0.7317	0.7349	0.4698		33	Decorate	0.6428	0.6097	0.6265	0.2527
	34	Decorate	0.7142	0.756	0.7349	0.4706		34	Decorate	0.7857	0.5609	0.6746	0.3561
	35	Decorate	0.7142	0.8048	0.759	0.5209		35	Decorate	0.5238	0.6097	0.5662	0.134
	36	Decorate	0.7142	0.7317	0.7228	0.4459		36	Decorate	0.5952	0.6585	0.6265	0.2542
	37	Decorate	0.738	0.7317	0.7349	0.4698		37	Decorate	0.6904	0.6097	0.6506	0.3012
	38	Decorate	0.5952	0.756	0.6746	0.3557		38	Decorate	0.5952	0.6829	0.6385	0.2791
	39	Decorate	0.5238	0.756	0.6385	0.2875		39	Decorate	0.5238	0.6341	0.5783	0.1588
	40	Decorate	0.5952	0.7317	0.6626	0.3298		40	Decorate	0.5476	0.5121	0.5301	0.0598
	41	Decorate	0.8333	0.878	0.8554	0.7117		41	Decorate	0.8095	0.6341	0.7228	0.451
	42	Decorate	0.7857	0.7804	0.7831	0.5662		42	Decorate	0.6666	0.6585	0.6626	0.3252
	43	Decorate	0.6428	0.7804	0.7108	0.427		43	Decorate	0.619	0.6829	0.6506	0.3025
	44	Decorate	0.738	0.7073	0.7228	0.4456		44	Decorate	0.7142	0.7073	0.7108	0.4216
	45	Decorate	0.619	0.8292	0.7228	0.4579		45	Decorate	0.5714	0.7073	0.6385	0.2812
	46	Decorate	0.738	0.6341	0.6867	0.3744		46	Decorate	0.7142	0.6585	0.6867	0.3734
	47	Decorate	0.619	0.756	0.6867	0.3784		47	Decorate	0.7142	0.6585	0.6867	0.3734
	48	Decorate	0.8095	0.8292	0.8192	0.6387		48	Decorate	0.5952	0.5853	0.5903	0.1806
	49	Decorate	0.6904	0.7804	0.7349	0.4726		49	Decorate	0.6904	0.7073	0.6987	0.3977
	50	Decorate	0.6428	0.878	0.759	0.535		50	Decorate	0.5952	0.6829	0.6385	0.2791
	51	Decorate	0.6904	0.756	0.7228	0.4473		51	Decorate	0.5952	0.6097	0.6024	0.2049
	52	Decorate	0.6904	0.7073	0.6987	0.3977		52	Decorate	0.619	0.6829	0.6506	0.3025
	53	Decorate	0.7142	0.878	0.7951	0.5996		53	Decorate	0.5714	0.6585	0.6144	0.2307
	54	Decorate	0.7142	0.8048	0.759	0.5209		54	Decorate	0.7142	0.7073	0.7108	0.4216
	55	Decorate	0.5476	0.7804	0.6626	0.337		55	Decorate	0.619	0.7317	0.6746	0.3528
	56	Decorate	0.738	0.7317	0.7349	0.4698		56	Decorate	0.7857	0.5609	0.6746	0.3561
	57	Decorate	0.738	0.8048	0.771	0.5439		57	Decorate	0.6904	0.7073	0.6987	0.3977
	58	Decorate	0.6428	0.756	0.6987	0.4012		58	Decorate	0.5714	0.7073	0.6385	0.2812
	59	Decorate	0.7619	0.6585	0.7108	0.4229		59	Decorate	0.5952	0.6341	0.6144	0.2295
	60	Decorate	0.6904	0.8536	0.771	0.5508		60	Decorate	0.5714	0.756	0.6626	0.3329
	61	Decorate	0.8333	0.6585	0.7469	0.5		61	Decorate	0.8333	0.6585	0.7469	0.5
	62	Decorate	0.6428	0.7317	0.6867	0.3758		62	Decorate	0.6428	0.5365	0.5903	0.1804
	63	Decorate	0.7619	0.7317	0.7469	0.4938		63	Decorate	0.5238	0.8048	0.6626	0.342
	64	Decorate	0.6428	0.9024	0.771	0.5635		64	Decorate	0.5952	0.6829	0.6385	0.2791
	65	Decorate	0.619	0.7317	0.6746	0.3528		65	Decorate	0.619	0.6097	0.6144	0.2288
	66	Decorate	0.7142	0.7317	0.7228	0.4459		66	Decorate	0.5952	0.5853	0.5903	0.1806
	67	Decorate	0.5952	0.878	0.7349	0.4925		67	Decorate	0.6428	0.6341	0.6385	0.277
	68	Decorate	0.6904	0.756	0.7228	0.4473		68	Decorate	0.5952	0.6585	0.6265	0.2542
	69	Decorate	0.6904	0.7317	0.7108	0.4224		69	Decorate	0.738	0.6585	0.6987	0.398
	70	Decorate	0.6904	0.7804	0.7349	0.4726		70	Decorate	0.7142	0.7317	0.7228	0.4459
	71	Decorate	0.6904	0.5609	0.6265	0.2536		71	Decorate	0.6904	0.6097	0.6506	0.3012
	72	Decorate	0.7142	0.7317	0.7228	0.4459		72	Decorate	0.5714	0.7804	0.6746	0.3595
	73	Decorate	0.738	0.8048	0.771	0.5439		73	Decorate	0.6666	0.7317	0.6987	0.399
	74	Decorate	0.6428	0.7317	0.6867	0.3758		74	Decorate	0.6666	0.6585	0.6626	0.3252
	75	Decorate	0.6904	0.7804	0.7349	0.4726		75	Decorate	0.6666	0.7804	0.7228	0.4497
	76	Decorate	0.7142	0.7317	0.7228	0.4459		76	Decorate	0.5476	0.7804	0.6626	0.337
	77	Decorate	0.6666	0.7317	0.6987	0.399		77	Decorate	0.7142	0.756	0.7349	0.4706
	78	Decorate	0.7142	0.7804	0.7469	0.4956		78	Decorate	0.6904	0.756	0.7228	0.4473
	79	Decorate	0.7142	0.7073	0.7108	0.4216		79	Decorate	0.7857	0.6097	0.6987	0.402
	80	Decorate	0.7142	0.8292	0.771	0.5467		80	Decorate	0.738	0.6097	0.6746	0.3509
	81	Decorate	0.7142	0.7317	0.7228	0.4459		81	Decorate	0.738	0.5609	0.6506	0.304
	82	Decorate	0.6666	0.756	0.7108	0.4242		82	Decorate	0.6428	0.5853	0.6144	0.2286
	83	Decorate	0.619	0.8048	0.7108	0.4309		83	Decorate	0.7142	0.7073	0.7108	0.4216
	84	Decorate	0.5714	0.7073	0.6385	0.2812		84	Decorate	0.619	0.6341	0.6265	0.2531
	85	Decorate	0.619	0.7804	0.6987	0.4044		85	Decorate	0.5476	0.5853	0.5662	0.133
	86	Decorate	0.6428	0.756	0.6987	0.4012		86	Decorate	0.5714	0.5853	0.5783	0.1567
	87	Decorate	0.6428	0.7073	0.6746	0.3507		87	Decorate	0.6904	0.6585	0.6746	0.3492
	88	Decorate	0.5238	0.6829	0.6024	0.2093		88	Decorate	0.619	0.6585	0.6385	0.2777
	89	Decorate	0.7619	0.7804	0.771	0.5423		89	Decorate	0.7619	0.4878	0.6265	0.2598
	90	Decorate	0.5476	0.8048	0.6746	0.3643		90	Decorate	0.4047	0.756	0.5783	0.1716
	91	Decorate	0.8095	0.8292	0.8192	0.6387		91	Decorate	0.8571	0.7804	0.8192	0.6398
	92	Decorate	0.7857	0.6341	0.7108	0.425		92	Decorate	0.8095	0.4878	0.6506	0.3144
	93	Decorate	0.6666	0.8048	0.7349	0.4757		93	Decorate	0.6428	0.6341	0.6385	0.277
	94	Decorate	0.6428	0.7804	0.7108	0.427		94	Decorate	0.5952	0.6829	0.6385	0.2791
	95	Decorate	0.6428	0.756	0.6987	0.4012		95	Decorate	0.5714	0.6097	0.5903	0.1812
	96	Decorate	0.7142	0.7317	0.7228	0.4459		96	Decorate	0.6428	0.7317	0.6867	0.3758
	97	Decorate	0.6904	0.8536	0.771	0.5508		97	Decorate	0.6666	0.6341	0.6506	0.3009
	98	Decorate	0.5714	0.7804	0.6746	0.3595		98	Decorate	0.5952	0.7317	0.6626	0.3298
	99	Decorate	0.6904	0.8536	0.771	0.5508		99	Decorate	0.6666	0.7073	0.6867	0.3742
	100	Decorate	0.738	0.756	0.7469	0.4941		100	Decorate	0.6666	0.5853	0.6265	0.2529
	1	Ensemble	0.7857	0.878	0.8313	0.666		1	Ensemble	0.6428	0.6829	0.6626	0.3259
	2	Ensemble	0.6904	0.8292	0.759	0.5243		2	Ensemble	0.5238	0.6829	0.6024	0.2093
	3	Ensemble	0.7619	0.7317	0.7469	0.4938		3	Ensemble	0.6904	0.6341	0.6626	0.3251
	4	Ensemble	0.6904	0.8536	0.771	0.5508		4	Ensemble	0.619	0.6585	0.6385	0.2777
	5	Ensemble	0.6428	0.9512	0.7951	0.6229		5	Ensemble	0.5952	0.7804	0.6867	0.3819
	6	Ensemble	0.7619	0.9024	0.8313	0.6702		6	Ensemble	0.738	0.7317	0.7349	0.4698
	7	Ensemble	0.5476	0.8048	0.6746	0.3643		7	Ensemble	0.6666	0.5853	0.6265	0.2529
	8	Ensemble	0.738	0.7804	0.759	0.5188		8	Ensemble	0.5714	0.7073	0.6385	0.2812
	9	Ensemble	0.7619	0.8292	0.7951	0.5922		9	Ensemble	0.7142	0.6341	0.6746	0.3496
	10	Ensemble	0.738	0.8536	0.7951	0.5952		10	Ensemble	0.6904	0.7317	0.7108	0.4224
	11	Ensemble	0.7857	0.756	0.771	0.5421		11	Ensemble	0.7857	0.6341	0.7108	0.425
	12	Ensemble	0.6904	0.7073	0.6987	0.3977		12	Ensemble	0.738	0.5853	0.6626	0.3274
	13	Ensemble	0.7619	0.878	0.8192	0.6437		13	Ensemble	0.7619	0.7317	0.7469	0.4938
	14	Ensemble	0.7142	0.9512	0.8313	0.6836		14	Ensemble	0.738	0.7804	0.759	0.5188
	15	Ensemble	0.6666	0.8292	0.7469	0.502		15	Ensemble	0.6666	0.6829	0.6746	0.3495
	16	Ensemble	0.738	0.8536	0.7951	0.5952		16	Ensemble	0.738	0.7073	0.7228	0.4456
	17	Ensemble	0.8571	0.7073	0.7831	0.5714		17	Ensemble	0.6904	0.6341	0.6626	0.3251
	18	Ensemble	0.8095	0.7317	0.771	0.5431		18	Ensemble	0.6666	0.7073	0.6867	0.3742
	19	Ensemble	0.7619	0.6341	0.6987	0.3995		19	Ensemble	0.6666	0.6341	0.6506	0.3009
	20	Ensemble	0.6428	0.8292	0.7349	0.4799		20	Ensemble	0.4285	0.8536	0.6385	0.3112
	21	Ensemble	0.738	0.756	0.7469	0.4941		21	Ensemble	0.6904	0.6585	0.6746	0.3492
	22	Ensemble	0.6666	0.7804	0.7228	0.4497		22	Ensemble	0.5476	0.7073	0.6265	0.2581
	23	Ensemble	0.7619	0.7804	0.771	0.5423		23	Ensemble	0.5	0.6829	0.5903	0.1859
	24	Ensemble	0.7142	0.7317	0.7228	0.4459		24	Ensemble	0.6666	0.6585	0.6626	0.3252
	25	Ensemble	0.738	0.8048	0.771	0.5439		25	Ensemble	0.619	0.756	0.6867	0.3784
	26	Ensemble	0.8095	0.6829	0.7469	0.4967		26	Ensemble	0.6904	0.6097	0.6506	0.3012
	27	Ensemble	0.7619	0.9024	0.8313	0.6702		27	Ensemble	0.6666	0.8536	0.759	0.5289
	28	Ensemble	0.6666	0.6829	0.6746	0.3495		28	Ensemble	0.4761	0.756	0.6144	0.2417
	29	Ensemble	0.8095	0.756	0.7831	0.5666		29	Ensemble	0.7142	0.6097	0.6626	0.3259
	30	Ensemble	0.7619	0.6585	0.7108	0.4229		30	Ensemble	0.738	0.7073	0.7228	0.4456
	31	Ensemble	0.5952	0.8536	0.7228	0.4639		31	Ensemble	0.6904	0.7317	0.7108	0.4224
	32	Ensemble	0.8333	0.878	0.8554	0.7117		32	Ensemble	0.8333	0.6829	0.759	0.5226
	33	Ensemble	0.5476	0.8048	0.6746	0.3643		33	Ensemble	0.6666	0.7317	0.6987	0.399
	34	Ensemble	0.7142	0.8048	0.759	0.5209		34	Ensemble	0.8095	0.3902	0.6024	0.2202
	35	Ensemble	0.5714	0.9268	0.7469	0.5317		35	Ensemble	0.5238	0.756	0.6385	0.2875
	36	Ensemble	0.6904	0.7804	0.7349	0.4726		36	Ensemble	0.5952	0.6585	0.6265	0.2542
	37	Ensemble	0.738	0.878	0.8072	0.6215		37	Ensemble	0.5952	0.7804	0.6867	0.3819
	38	Ensemble	0.6428	0.8048	0.7228	0.4532		38	Ensemble	0.7142	0.6585	0.6867	0.3734
	39	Ensemble	0.4047	0.8292	0.6144	0.258		39	Ensemble	0.5238	0.7073	0.6144	0.2349
	40	Ensemble	0.5952	0.8292	0.7108	0.436		40	Ensemble	0.6904	0.6585	0.6746	0.3492
	41	Ensemble	0.8571	0.8048	0.8313	0.6631		41	Ensemble	0.8095	0.7073	0.759	0.5198
	42	Ensemble	0.5476	0.8536	0.6987	0.4207		42	Ensemble	0.7142	0.6585	0.6867	0.3734
	43	Ensemble	0.6666	0.878	0.771	0.5564		43	Ensemble	0.5238	0.7317	0.6265	0.261
	44	Ensemble	0.6428	0.878	0.759	0.535		44	Ensemble	0.6666	0.7317	0.6987	0.399
	45	Ensemble	0.5714	0.9268	0.7469	0.5317		45	Ensemble	0.5952	0.7317	0.6626	0.3298
	46	Ensemble	0.738	0.7073	0.7228	0.4456		46	Ensemble	0.7142	0.5853	0.6506	0.3022
	47	Ensemble	0.738	0.8292	0.7831	0.5693		47	Ensemble	0.738	0.7073	0.7228	0.4456
	48	Ensemble	0.7857	0.8292	0.8072	0.6153		48	Ensemble	0.6666	0.756	0.7108	0.4242
	49	Ensemble	0.6666	0.8536	0.759	0.5289		49	Ensemble	0.6428	0.7804	0.7108	0.427
	50	Ensemble	0.5952	0.8536	0.7228	0.4639		50	Ensemble	0.6666	0.7804	0.7228	0.4497
	51	Ensemble	0.6666	0.7073	0.6867	0.3742		51	Ensemble	0.6428	0.6829	0.6626	0.3259
	52	Ensemble	0.6904	0.6341	0.6626	0.3251		52	Ensemble	0.6428	0.5609	0.6024	0.2045
	53	Ensemble	0.619	0.878	0.7469	0.5137		53	Ensemble	0.619	0.6097	0.6144	0.2288
	54	Ensemble	0.7619	0.756	0.759	0.518		54	Ensemble	0.738	0.6097	0.6746	0.3509
	55	Ensemble	0.5952	0.7804	0.6867	0.3819		55	Ensemble	0.5714	0.7073	0.6385	0.2812
	56	Ensemble	0.7142	0.7804	0.7469	0.4956		56	Ensemble	0.5952	0.7317	0.6626	0.3298
	57	Ensemble	0.738	0.8536	0.7951	0.5952		57	Ensemble	0.7857	0.7073	0.7469	0.4947
	58	Ensemble	0.6666	0.8292	0.7469	0.502		58	Ensemble	0.7142	0.6829	0.6987	0.3974
	59	Ensemble	0.6666	0.6829	0.6746	0.3495		59	Ensemble	0.7142	0.5853	0.6506	0.3022
	60	Ensemble	0.7619	0.9268	0.8433	0.6972		60	Ensemble	0.6666	0.6829	0.6746	0.3495
	61	Ensemble	0.8095	0.6585	0.7349	0.4738		61	Ensemble	0.8571	0.5853	0.7228	0.4605
	62	Ensemble	0.7619	0.6585	0.7108	0.4229		62	Ensemble	0.6666	0.7073	0.6867	0.3742
	63	Ensemble	0.8095	0.7804	0.7951	0.5903		63	Ensemble	0.7619	0.7317	0.7469	0.4938
	64	Ensemble	0.5952	1	0.7951	0.6486		64	Ensemble	0.5476	0.8048	0.6746	0.3643
	65	Ensemble	0.619	0.8048	0.7108	0.4309		65	Ensemble	0.619	0.6585	0.6385	0.2777
	66	Ensemble	0.738	0.7317	0.7349	0.4698		66	Ensemble	0.5476	0.7317	0.6385	0.2839
	67	Ensemble	0.5714	0.9024	0.7349	0.501		67	Ensemble	0.738	0.756	0.7469	0.4941
	68	Ensemble	0.6666	0.756	0.7108	0.4242		68	Ensemble	0.6428	0.6829	0.6626	0.3259
	69	Ensemble	0.6904	0.8048	0.7469	0.4982		69	Ensemble	0.7619	0.7073	0.7349	0.47
	70	Ensemble	0.7142	0.8048	0.759	0.5209		70	Ensemble	0.7142	0.7317	0.7228	0.4459
	71	Ensemble	0.738	0.7073	0.7228	0.4456		71	Ensemble	0.6666	0.6829	0.6746	0.3495
	72	Ensemble	0.6666	0.878	0.771	0.5564		72	Ensemble	0.5476	0.878	0.7108	0.4501
	73	Ensemble	0.8095	0.8536	0.8313	0.6635		73	Ensemble	0.6428	0.756	0.6987	0.4012
	74	Ensemble	0.7142	0.7317	0.7228	0.4459		74	Ensemble	0.5952	0.6585	0.6265	0.2542
	75	Ensemble	0.7619	0.756	0.759	0.518		75	Ensemble	0.5952	0.6829	0.6385	0.2791
	76	Ensemble	0.6428	0.9268	0.7831	0.5928		76	Ensemble	0.5952	0.8048	0.6987	0.4087
	77	Ensemble	0.7142	0.8292	0.771	0.5467		77	Ensemble	0.6904	0.8048	0.7469	0.4982
	78	Ensemble	0.7142	0.8292	0.771	0.5467		78	Ensemble	0.738	0.7073	0.7228	0.4456
	79	Ensemble	0.6904	0.8048	0.7469	0.4982		79	Ensemble	0.6428	0.6585	0.6506	0.3013
	80	Ensemble	0.7619	0.878	0.8192	0.6437		80	Ensemble	0.7857	0.7073	0.7469	0.4947
	81	Ensemble	0.6666	0.8292	0.7469	0.502		81	Ensemble	0.619	0.7073	0.6626	0.3275
	82	Ensemble	0.6904	0.7317	0.7108	0.4224		82	Ensemble	0.619	0.6585	0.6385	0.2777
	83	Ensemble	0.6666	0.9024	0.7831	0.5845		83	Ensemble	0.619	0.9024	0.759	0.5427
	84	Ensemble	0.738	0.6585	0.6987	0.398		84	Ensemble	0.7619	0.5609	0.6626	0.3298
	85	Ensemble	0.5	0.878	0.6867	0.4075		85	Ensemble	0.619	0.6341	0.6265	0.2531
	86	Ensemble	0.619	0.7804	0.6987	0.4044		86	Ensemble	0.619	0.6829	0.6506	0.3025
	87	Ensemble	0.7142	0.7317	0.7228	0.4459		87	Ensemble	0.6666	0.6341	0.6506	0.3009
	88	Ensemble	0.5238	0.8292	0.6746	0.3702		88	Ensemble	0.5476	0.5853	0.5662	0.133
	89	Ensemble	0.8571	0.8292	0.8433	0.6868		89	Ensemble	0.7857	0.6829	0.7349	0.4713
	90	Ensemble	0.6666	0.8536	0.759	0.5289		90	Ensemble	0.5238	0.7317	0.6265	0.261
	91	Ensemble	0.7857	0.9024	0.8433	0.6921		91	Ensemble	0.8333	0.7804	0.8072	0.6148
	92	Ensemble	0.7142	0.7317	0.7228	0.4459		92	Ensemble	0.8809	0.6097	0.7469	0.5106
	93	Ensemble	0.5952	0.878	0.7349	0.4925		93	Ensemble	0.4523	0.756	0.6024	0.2186
	94	Ensemble	0.6428	0.756	0.6987	0.4012		94	Ensemble	0.5238	0.756	0.6385	0.2875
	95	Ensemble	0.6428	0.7804	0.7108	0.427		95	Ensemble	0.5476	0.7317	0.6385	0.2839
	96	Ensemble	0.7619	0.8536	0.8072	0.6177		96	Ensemble	0.738	0.7804	0.759	0.5188
	97	Ensemble	0.6904	0.8048	0.7469	0.4982		97	Ensemble	0.619	0.6341	0.6265	0.2531
	98	Ensemble	0.5714	0.8536	0.7108	0.4423		98	Ensemble	0.5952	0.7317	0.6626	0.3298
	99	Ensemble	0.7142	0.8292	0.771	0.5467		99	Ensemble	0.5238	0.6829	0.6024	0.2093
	100	Ensemble	0.7142	0.7317	0.7228	0.4459		100	Ensemble	0.738	0.5609	0.6506	0.304
	1	IB1	0.738	0.756	0.7469	0.4941		1	IB1	0.5952	0.6829	0.6385	0.2791
	2	IB1	0.619	0.6585	0.6385	0.2777		2	IB1	0.619	0.6341	0.6265	0.2531
	3	IB1	0.7857	0.7073	0.7469	0.4947		3	IB1	0.6904	0.6097	0.6506	0.3012
	4	IB1	0.6904	0.7804	0.7349	0.4726		4	IB1	0.619	0.6341	0.6265	0.2531
	5	IB1	0.5952	0.7073	0.6506	0.3043		5	IB1	0.6666	0.6829	0.6746	0.3495
	6	IB1	0.7619	0.6341	0.6987	0.3995		6	IB1	0.8333	0.6341	0.7349	0.4775
	7	IB1	0.5238	0.7073	0.6144	0.2349		7	IB1	0.5952	0.7073	0.6506	0.3043
	8	IB1	0.738	0.756	0.7469	0.4941		8	IB1	0.6904	0.6829	0.6867	0.3734
	9	IB1	0.738	0.6585	0.6987	0.398		9	IB1	0.5952	0.6097	0.6024	0.2049
	10	IB1	0.6666	0.8048	0.7349	0.4757		10	IB1	0.619	0.6829	0.6506	0.3025
	11	IB1	0.6666	0.6829	0.6746	0.3495		11	IB1	0.6904	0.5853	0.6385	0.2774
	12	IB1	0.7142	0.756	0.7349	0.4706		12	IB1	0.5952	0.6341	0.6144	0.2295
	13	IB1	0.7619	0.756	0.759	0.518		13	IB1	0.7142	0.756	0.7349	0.4706
	14	IB1	0.6904	0.8536	0.771	0.5508		14	IB1	0.6666	0.5853	0.6265	0.2529
	15	IB1	0.5714	0.8292	0.6987	0.4141		15	IB1	0.5952	0.5853	0.5903	0.1806
	16	IB1	0.7857	0.7073	0.7469	0.4947		16	IB1	0.6666	0.6829	0.6746	0.3495
	17	IB1	0.8095	0.5853	0.6987	0.4056		17	IB1	0.7619	0.6097	0.6867	0.3762
	18	IB1	0.7142	0.7804	0.7469	0.4956		18	IB1	0.5952	0.7073	0.6506	0.3043
	19	IB1	0.6666	0.7073	0.6867	0.3742		19	IB1	0.619	0.6097	0.6144	0.2288
	20	IB1	0.6666	0.756	0.7108	0.4242		20	IB1	0.6666	0.6585	0.6626	0.3252
	21	IB1	0.6666	0.756	0.7108	0.4242		21	IB1	0.6904	0.6341	0.6626	0.3251
	22	IB1	0.5476	0.756	0.6506	0.3102		22	IB1	0.5952	0.6829	0.6385	0.2791
	23	IB1	0.6428	0.7317	0.6867	0.3758		23	IB1	0.7142	0.6341	0.6746	0.3496
	24	IB1	0.6666	0.756	0.7108	0.4242		24	IB1	0.7142	0.6341	0.6746	0.3496
	25	IB1	0.6904	0.7804	0.7349	0.4726		25	IB1	0.6904	0.7073	0.6987	0.3977
	26	IB1	0.8333	0.6585	0.7469	0.5		26	IB1	0.6428	0.6341	0.6385	0.277
	27	IB1	0.6428	0.756	0.6987	0.4012		27	IB1	0.6428	0.7073	0.6746	0.3507
	28	IB1	0.619	0.5853	0.6024	0.2045		28	IB1	0.5952	0.6829	0.6385	0.2791
	29	IB1	0.7142	0.7317	0.7228	0.4459		29	IB1	0.5714	0.7073	0.6385	0.2812
	30	IB1	0.7142	0.6341	0.6746	0.3496		30	IB1	0.6904	0.5365	0.6144	0.2298
	31	IB1	0.5714	0.756	0.6626	0.3329		31	IB1	0.6666	0.6341	0.6506	0.3009
	32	IB1	0.738	0.8292	0.7831	0.5693		32	IB1	0.7619	0.5853	0.6746	0.353
	33	IB1	0.6904	0.6829	0.6867	0.3734		33	IB1	0.6428	0.6585	0.6506	0.3013
	34	IB1	0.738	0.7317	0.7349	0.4698		34	IB1	0.6904	0.4634	0.5783	0.158
	35	IB1	0.738	0.8048	0.771	0.5439		35	IB1	0.5714	0.6585	0.6144	0.2307
	36	IB1	0.6428	0.7804	0.7108	0.427		36	IB1	0.7142	0.6097	0.6626	0.3259
	37	IB1	0.7619	0.6829	0.7228	0.4463		37	IB1	0.619	0.5609	0.5903	0.1803
	38	IB1	0.5952	0.756	0.6746	0.3557		38	IB1	0.5952	0.6341	0.6144	0.2295
	39	IB1	0.5	0.8048	0.6506	0.3197		39	IB1	0.5952	0.6585	0.6265	0.2542
	40	IB1	0.5476	0.8048	0.6746	0.3643		40	IB1	0.5714	0.7073	0.6385	0.2812
	41	IB1	0.8095	0.756	0.7831	0.5666		41	IB1	0.619	0.5121	0.5662	0.132
	42	IB1	0.7619	0.7073	0.7349	0.47		42	IB1	0.6666	0.6585	0.6626	0.3252
	43	IB1	0.5714	0.8048	0.6867	0.3865		43	IB1	0.7619	0.7804	0.771	0.5423
	44	IB1	0.738	0.7073	0.7228	0.4456		44	IB1	0.6428	0.6341	0.6385	0.277
	45	IB1	0.6904	0.756	0.7228	0.4473		45	IB1	0.6666	0.6097	0.6385	0.2769
	46	IB1	0.7142	0.6585	0.6867	0.3734		46	IB1	0.6904	0.6341	0.6626	0.3251
	47	IB1	0.6428	0.7804	0.7108	0.427		47	IB1	0.7619	0.5853	0.6746	0.353
	48	IB1	0.7619	0.7317	0.7469	0.4938		48	IB1	0.619	0.5609	0.5903	0.1803
	49	IB1	0.6666	0.756	0.7108	0.4242		49	IB1	0.6666	0.7073	0.6867	0.3742
	50	IB1	0.5714	0.8048	0.6867	0.3865		50	IB1	0.619	0.7073	0.6626	0.3275
	51	IB1	0.6666	0.756	0.7108	0.4242		51	IB1	0.6428	0.6829	0.6626	0.3259
	52	IB1	0.6428	0.6585	0.6506	0.3013		52	IB1	0.6428	0.6585	0.6506	0.3013
	53	IB1	0.6904	0.7804	0.7349	0.4726		53	IB1	0.7619	0.6829	0.7228	0.4463
	54	IB1	0.7142	0.7804	0.7469	0.4956		54	IB1	0.619	0.7073	0.6626	0.3275
	55	IB1	0.5476	0.756	0.6506	0.3102		55	IB1	0.5952	0.6829	0.6385	0.2791
	56	IB1	0.7142	0.756	0.7349	0.4706		56	IB1	0.619	0.7073	0.6626	0.3275
	57	IB1	0.738	0.7804	0.759	0.5188		57	IB1	0.5952	0.6097	0.6024	0.2049
	58	IB1	0.6428	0.6097	0.6265	0.2527		58	IB1	0.7142	0.6585	0.6867	0.3734
	59	IB1	0.6904	0.7073	0.6987	0.3977		59	IB1	0.6666	0.5121	0.5903	0.181
	60	IB1	0.6904	0.8536	0.771	0.5508		60	IB1	0.6428	0.6585	0.6506	0.3013
	61	IB1	0.7142	0.6585	0.6867	0.3734		61	IB1	0.738	0.4878	0.6144	0.2334
	62	IB1	0.6904	0.6585	0.6746	0.3492		62	IB1	0.6904	0.6829	0.6867	0.3734
	63	IB1	0.738	0.756	0.7469	0.4941		63	IB1	0.6904	0.6097	0.6506	0.3012
	64	IB1	0.6904	0.8536	0.771	0.5508		64	IB1	0.619	0.5853	0.6024	0.2045
	65	IB1	0.5952	0.6829	0.6385	0.2791		65	IB1	0.5952	0.6585	0.6265	0.2542
	66	IB1	0.5952	0.7073	0.6506	0.3043		66	IB1	0.619	0.5121	0.5662	0.132
	67	IB1	0.5714	0.878	0.7228	0.4713		67	IB1	0.6904	0.8292	0.759	0.5243
	68	IB1	0.5952	0.8048	0.6987	0.4087		68	IB1	0.6666	0.7317	0.6987	0.399
	69	IB1	0.6666	0.7804	0.7228	0.4497		69	IB1	0.7142	0.7317	0.7228	0.4459
	70	IB1	0.7142	0.7804	0.7469	0.4956		70	IB1	0.6428	0.5853	0.6144	0.2286
	71	IB1	0.6904	0.6341	0.6626	0.3251		71	IB1	0.619	0.6097	0.6144	0.2288
	72	IB1	0.738	0.7073	0.7228	0.4456		72	IB1	0.6666	0.7804	0.7228	0.4497
	73	IB1	0.6904	0.8536	0.771	0.5508		73	IB1	0.5714	0.7804	0.6746	0.3595
	74	IB1	0.6904	0.7317	0.7108	0.4224		74	IB1	0.6666	0.5365	0.6024	0.205
	75	IB1	0.7142	0.6341	0.6746	0.3496		75	IB1	0.7142	0.6341	0.6746	0.3496
	76	IB1	0.5238	0.756	0.6385	0.2875		76	IB1	0.6666	0.6585	0.6626	0.3252
	77	IB1	0.738	0.7317	0.7349	0.4698		77	IB1	0.6428	0.6829	0.6626	0.3259
	78	IB1	0.6428	0.756	0.6987	0.4012		78	IB1	0.6666	0.6341	0.6506	0.3009
	79	IB1	0.6904	0.7804	0.7349	0.4726		79	IB1	0.7142	0.6829	0.6987	0.3974
	80	IB1	0.6666	0.7073	0.6867	0.3742		80	IB1	0.7619	0.7073	0.7349	0.47
	81	IB1	0.7619	0.6829	0.7228	0.4463		81	IB1	0.6666	0.6341	0.6506	0.3009
	82	IB1	0.7142	0.7073	0.7108	0.4216		82	IB1	0.6666	0.6097	0.6385	0.2769
	83	IB1	0.738	0.6585	0.6987	0.398		83	IB1	0.6666	0.8048	0.7349	0.4757
	84	IB1	0.6428	0.7073	0.6746	0.3507		84	IB1	0.6666	0.5853	0.6265	0.2529
	85	IB1	0.6666	0.7073	0.6867	0.3742		85	IB1	0.7142	0.6585	0.6867	0.3734
	86	IB1	0.5952	0.8536	0.7228	0.4639		86	IB1	0.5476	0.6341	0.5903	0.1824
	87	IB1	0.5714	0.6829	0.6265	0.2558		87	IB1	0.7142	0.5121	0.6144	0.2313
	88	IB1	0.6428	0.7317	0.6867	0.3758		88	IB1	0.5476	0.6585	0.6024	0.2073
	89	IB1	0.7857	0.7804	0.7831	0.5662		89	IB1	0.6904	0.6829	0.6867	0.3734
	90	IB1	0.5476	0.756	0.6506	0.3102		90	IB1	0.5952	0.6585	0.6265	0.2542
	91	IB1	0.7619	0.6829	0.7228	0.4463		91	IB1	0.738	0.756	0.7469	0.4941
	92	IB1	0.6904	0.756	0.7228	0.4473		92	IB1	0.6666	0.7073	0.6867	0.3742
	93	IB1	0.5952	0.7804	0.6867	0.3819		93	IB1	0.5714	0.7073	0.6385	0.2812
	94	IB1	0.5952	0.756	0.6746	0.3557		94	IB1	0.6666	0.6097	0.6385	0.2769
	95	IB1	0.6904	0.7317	0.7108	0.4224		95	IB1	0.6428	0.6829	0.6626	0.3259
	96	IB1	0.8333	0.756	0.7951	0.5914		96	IB1	0.6666	0.7073	0.6867	0.3742
	97	IB1	0.6428	0.8048	0.7228	0.4532		97	IB1	0.5952	0.6341	0.6144	0.2295
	98	IB1	0.619	0.8048	0.7108	0.4309		98	IB1	0.6666	0.6829	0.6746	0.3495
	99	IB1	0.6904	0.7804	0.7349	0.4726		99	IB1	0.6666	0.6097	0.6385	0.2769
	100	IB1	0.7142	0.7317	0.7228	0.4459		100	IB1	0.7142	0.6829	0.6987	0.3974
	1	IBk	0.6666	0.8048	0.7349	0.4757		1	IBk	0.5714	0.8292	0.6987	0.4141
	2	IBk	0.6666	0.7804	0.7228	0.4497		2	IBk	0.5476	0.6829	0.6144	0.2325
	3	IBk	0.7142	0.7073	0.7108	0.4216		3	IBk	0.6904	0.7317	0.7108	0.4224
	4	IBk	0.619	0.7073	0.6626	0.3275		4	IBk	0.5952	0.8048	0.6987	0.4087
	5	IBk	0.5	0.9268	0.7108	0.4706		5	IBk	0.5476	0.9268	0.7349	0.5114
	6	IBk	0.6428	0.8536	0.7469	0.5072		6	IBk	0.6904	0.8536	0.771	0.5508
	7	IBk	0.4523	0.7804	0.6144	0.2462		7	IBk	0.5	0.7317	0.6144	0.238
	8	IBk	0.619	0.878	0.7469	0.5137		8	IBk	0.6428	0.756	0.6987	0.4012
	9	IBk	0.6904	0.756	0.7228	0.4473		9	IBk	0.5952	0.8292	0.7108	0.436
	10	IBk	0.6666	0.8048	0.7349	0.4757		10	IBk	0.619	0.8048	0.7108	0.4309
	11	IBk	0.6904	0.756	0.7228	0.4473		11	IBk	0.6428	0.7317	0.6867	0.3758
	12	IBk	0.6428	0.7317	0.6867	0.3758		12	IBk	0.6428	0.7073	0.6746	0.3507
	13	IBk	0.7142	0.878	0.7951	0.5996		13	IBk	0.6904	0.7804	0.7349	0.4726
	14	IBk	0.5	0.878	0.6867	0.4075		14	IBk	0.5714	0.8048	0.6867	0.3865
	15	IBk	0.5476	0.8292	0.6867	0.3922		15	IBk	0.5952	0.7073	0.6506	0.3043
	16	IBk	0.6428	0.8048	0.7228	0.4532		16	IBk	0.6428	0.8536	0.7469	0.5072
	17	IBk	0.738	0.756	0.7469	0.4941		17	IBk	0.6904	0.7804	0.7349	0.4726
	18	IBk	0.619	0.8292	0.7228	0.4579		18	IBk	0.5952	0.7317	0.6626	0.3298
	19	IBk	0.6666	0.8292	0.7469	0.502		19	IBk	0.5714	0.8048	0.6867	0.3865
	20	IBk	0.4523	0.878	0.6626	0.3643		20	IBk	0.4761	0.8536	0.6626	0.3555
	21	IBk	0.619	0.7317	0.6746	0.3528		21	IBk	0.5952	0.756	0.6746	0.3557
	22	IBk	0.619	0.7804	0.6987	0.4044		22	IBk	0.5476	0.9024	0.7228	0.4802
	23	IBk	0.5952	0.8048	0.6987	0.4087		23	IBk	0.5	0.7804	0.6385	0.2918
	24	IBk	0.5952	0.7073	0.6506	0.3043		24	IBk	0.7142	0.756	0.7349	0.4706
	25	IBk	0.619	0.8292	0.7228	0.4579		25	IBk	0.5476	0.7804	0.6626	0.337
	26	IBk	0.8333	0.6829	0.759	0.5226		26	IBk	0.6428	0.5853	0.6144	0.2286
	27	IBk	0.6428	0.9024	0.771	0.5635		27	IBk	0.5238	0.7317	0.6265	0.261
	28	IBk	0.6428	0.7073	0.6746	0.3507		28	IBk	0.5476	0.7804	0.6626	0.337
	29	IBk	0.6904	0.8048	0.7469	0.4982		29	IBk	0.5476	0.8292	0.6867	0.3922
	30	IBk	0.6904	0.7073	0.6987	0.3977		30	IBk	0.619	0.6585	0.6385	0.2777
	31	IBk	0.5714	0.878	0.7228	0.4713		31	IBk	0.6428	0.7317	0.6867	0.3758
	32	IBk	0.7619	0.8048	0.7831	0.5671		32	IBk	0.6904	0.7073	0.6987	0.3977
	33	IBk	0.5	0.8048	0.6506	0.3197		33	IBk	0.619	0.7073	0.6626	0.3275
	34	IBk	0.7142	0.6585	0.6867	0.3734		34	IBk	0.738	0.6097	0.6746	0.3509
	35	IBk	0.5238	0.9024	0.7108	0.4594		35	IBk	0.5	0.7804	0.6385	0.2918
	36	IBk	0.5714	0.8048	0.6867	0.3865		36	IBk	0.4285	0.878	0.6506	0.3425
	37	IBk	0.5476	0.8292	0.6867	0.3922		37	IBk	0.6666	0.878	0.771	0.5564
	38	IBk	0.6428	0.8292	0.7349	0.4799		38	IBk	0.5952	0.7804	0.6867	0.3819
	39	IBk	0.3809	0.878	0.6265	0.2978		39	IBk	0.5	0.7073	0.6024	0.2117
	40	IBk	0.5	0.7804	0.6385	0.2918		40	IBk	0.5238	0.6585	0.5903	0.1839
	41	IBk	0.7857	0.8536	0.8192	0.6404		41	IBk	0.619	0.8048	0.7108	0.4309
	42	IBk	0.6428	0.8048	0.7228	0.4532		42	IBk	0.5	0.7804	0.6385	0.2918
	43	IBk	0.5952	0.9268	0.759	0.552		43	IBk	0.5476	0.878	0.7108	0.4501
	44	IBk	0.619	0.9024	0.759	0.5427		44	IBk	0.6428	0.8536	0.7469	0.5072
	45	IBk	0.5238	0.8292	0.6746	0.3702		45	IBk	0.5238	0.8048	0.6626	0.342
	46	IBk	0.738	0.8292	0.7831	0.5693		46	IBk	0.5238	0.7804	0.6506	0.3145
	47	IBk	0.7142	0.8292	0.771	0.5467		47	IBk	0.6666	0.756	0.7108	0.4242
	48	IBk	0.5952	0.9024	0.7469	0.5218		48	IBk	0.619	0.7073	0.6626	0.3275
	49	IBk	0.5714	0.8536	0.7108	0.4423		49	IBk	0.5476	0.9024	0.7228	0.4802
	50	IBk	0.5238	0.8536	0.6867	0.3991		50	IBk	0.5952	0.8048	0.6987	0.4087
	51	IBk	0.619	0.7317	0.6746	0.3528		51	IBk	0.5	0.6341	0.5662	0.1353
	52	IBk	0.5238	0.7317	0.6265	0.261		52	IBk	0.5	0.7073	0.6024	0.2117
	53	IBk	0.5476	0.8292	0.6867	0.3922		53	IBk	0.619	0.7317	0.6746	0.3528
	54	IBk	0.5952	0.8536	0.7228	0.4639		54	IBk	0.6666	0.8292	0.7469	0.502
	55	IBk	0.5	0.8292	0.6626	0.3481		55	IBk	0.4761	0.8048	0.6385	0.2972
	56	IBk	0.5952	0.8048	0.6987	0.4087		56	IBk	0.5714	0.7073	0.6385	0.2812
	57	IBk	0.5952	0.8048	0.6987	0.4087		57	IBk	0.619	0.7317	0.6746	0.3528
	58	IBk	0.5714	0.7804	0.6746	0.3595		58	IBk	0.5238	0.8048	0.6626	0.342
	59	IBk	0.6904	0.756	0.7228	0.4473		59	IBk	0.5952	0.7804	0.6867	0.3819
	60	IBk	0.6666	0.9024	0.7831	0.5845		60	IBk	0.5714	0.7804	0.6746	0.3595
	61	IBk	0.7619	0.7073	0.7349	0.47		61	IBk	0.6666	0.7317	0.6987	0.399
	62	IBk	0.5952	0.7317	0.6626	0.3298		62	IBk	0.7142	0.8292	0.771	0.5467
	63	IBk	0.619	0.8536	0.7349	0.4855		63	IBk	0.6428	0.756	0.6987	0.4012
	64	IBk	0.5952	0.8048	0.6987	0.4087		64	IBk	0.5	0.878	0.6867	0.4075
	65	IBk	0.5714	0.8048	0.6867	0.3865		65	IBk	0.5714	0.7073	0.6385	0.2812
	66	IBk	0.6428	0.6585	0.6506	0.3013		66	IBk	0.5714	0.7073	0.6385	0.2812
	67	IBk	0.5714	0.7804	0.6746	0.3595		67	IBk	0.619	0.8292	0.7228	0.4579
	68	IBk	0.5238	0.756	0.6385	0.2875		68	IBk	0.6428	0.6829	0.6626	0.3259
	69	IBk	0.5238	0.8048	0.6626	0.342		69	IBk	0.7142	0.756	0.7349	0.4706
	70	IBk	0.5238	0.8536	0.6867	0.3991		70	IBk	0.5238	0.878	0.6987	0.4288
	71	IBk	0.619	0.7073	0.6626	0.3275		71	IBk	0.6904	0.7073	0.6987	0.3977
	72	IBk	0.619	0.9024	0.759	0.5427		72	IBk	0.5714	0.9268	0.7469	0.5317
	73	IBk	0.6904	0.9024	0.7951	0.6057		73	IBk	0.6666	0.8292	0.7469	0.502
	74	IBk	0.5952	0.8292	0.7108	0.436		74	IBk	0.5714	0.7804	0.6746	0.3595
	75	IBk	0.619	0.8048	0.7108	0.4309		75	IBk	0.6428	0.8048	0.7228	0.4532
	76	IBk	0.5238	0.878	0.6987	0.4288		76	IBk	0.619	0.8048	0.7108	0.4309
	77	IBk	0.738	0.8048	0.771	0.5439		77	IBk	0.6428	0.8048	0.7228	0.4532
	78	IBk	0.619	0.8048	0.7108	0.4309		78	IBk	0.5714	0.7804	0.6746	0.3595
	79	IBk	0.5476	0.878	0.7108	0.4501		79	IBk	0.619	0.8048	0.7108	0.4309
	80	IBk	0.5476	0.8292	0.6867	0.3922		80	IBk	0.7619	0.8048	0.7831	0.5671
	81	IBk	0.5952	0.7804	0.6867	0.3819		81	IBk	0.619	0.7073	0.6626	0.3275
	82	IBk	0.5952	0.7804	0.6867	0.3819		82	IBk	0.5714	0.756	0.6626	0.3329
	83	IBk	0.5238	0.878	0.6987	0.4288		83	IBk	0.5952	0.9268	0.759	0.552
	84	IBk	0.6666	0.756	0.7108	0.4242		84	IBk	0.5952	0.6829	0.6385	0.2791
	85	IBk	0.5476	0.878	0.7108	0.4501		85	IBk	0.5714	0.756	0.6626	0.3329
	86	IBk	0.5238	0.8536	0.6867	0.3991		86	IBk	0.5476	0.6585	0.6024	0.2073
	87	IBk	0.5238	0.7804	0.6506	0.3145		87	IBk	0.5476	0.7317	0.6385	0.2839
	88	IBk	0.5714	0.7804	0.6746	0.3595		88	IBk	0.4761	0.7317	0.6024	0.2148
	89	IBk	0.738	0.878	0.8072	0.6215		89	IBk	0.7857	0.8536	0.8192	0.6404
	90	IBk	0.4761	0.9024	0.6867	0.4175		90	IBk	0.5714	0.878	0.7228	0.4713
	91	IBk	0.6428	0.9512	0.7951	0.6229		91	IBk	0.619	0.878	0.7469	0.5137
	92	IBk	0.7142	0.7073	0.7108	0.4216		92	IBk	0.8333	0.6829	0.759	0.5226
	93	IBk	0.4761	0.8292	0.6506	0.3259		93	IBk	0.4761	0.878	0.6746	0.386
	94	IBk	0.5238	0.8048	0.6626	0.342		94	IBk	0.5238	0.756	0.6385	0.2875
	95	IBk	0.619	0.8292	0.7228	0.4579		95	IBk	0.4761	0.7317	0.6024	0.2148
	96	IBk	0.738	0.8292	0.7831	0.5693		96	IBk	0.738	0.8292	0.7831	0.5693
	97	IBk	0.5476	0.8292	0.6867	0.3922		97	IBk	0.5714	0.756	0.6626	0.3329
	98	IBk	0.5476	0.8048	0.6746	0.3643		98	IBk	0.5	0.8048	0.6506	0.3197
	99	IBk	0.5714	0.8048	0.6867	0.3865		99	IBk	0.619	0.7317	0.6746	0.3528
	100	IBk	0.6666	0.8536	0.759	0.5289		100	IBk	0.6428	0.7317	0.6867	0.3758
	1	MBoost	0.6904	0.8292	0.759	0.5243		1	MBoost	0.5714	0.5609	0.5662	0.1324
	2	MBoost	0.6428	0.8536	0.7469	0.5072		2	MBoost	0.4047	0.756	0.5783	0.1716
	3	MBoost	0.4285	0.9268	0.6746	0.4087		3	MBoost	0.4761	0.6829	0.5783	0.1625
	4	MBoost	0.6666	0.6585	0.6626	0.3252		4	MBoost	0.5714	0.5609	0.5662	0.1324
	5	MBoost	0.5238	0.9756	0.7469	0.5578		5	MBoost	0.5238	0.7073	0.6144	0.2349
	6	MBoost	0.619	0.9512	0.7831	0.603		6	MBoost	0.6666	0.4878	0.5783	0.157
	7	MBoost	0.5714	0.7804	0.6746	0.3595		7	MBoost	0.619	0.7317	0.6746	0.3528
	8	MBoost	0.619	0.9024	0.759	0.5427		8	MBoost	0.5238	0.7317	0.6265	0.261
	9	MBoost	0.8333	0.5853	0.7108	0.4327		9	MBoost	0.6666	0.6341	0.6506	0.3009
	10	MBoost	0.5	0.9268	0.7108	0.4706		10	MBoost	0.5238	0.6585	0.5903	0.1839
	11	MBoost	0.7619	0.6585	0.7108	0.4229		11	MBoost	0.619	0.6097	0.6144	0.2288
	12	MBoost	0.5952	0.756	0.6746	0.3557		12	MBoost	0.5952	0.6097	0.6024	0.2049
	13	MBoost	0.619	0.8048	0.7108	0.4309		13	MBoost	0.619	0.756	0.6867	0.3784
	14	MBoost	0.6666	0.8292	0.7469	0.502		14	MBoost	0.4761	0.7804	0.6265	0.2691
	15	MBoost	0.5714	0.7804	0.6746	0.3595		15	MBoost	0.5714	0.6829	0.6265	0.2558
	16	MBoost	0.6904	0.8048	0.7469	0.4982		16	MBoost	0.4047	0.878	0.6385	0.3203
	17	MBoost	0.6666	0.878	0.771	0.5564		17	MBoost	0.619	0.7804	0.6987	0.4044
	18	MBoost	0.6904	0.8048	0.7469	0.4982		18	MBoost	0.5952	0.6585	0.6265	0.2542
	19	MBoost	0.5714	0.878	0.7228	0.4713		19	MBoost	0.619	0.7073	0.6626	0.3275
	20	MBoost	0.6666	0.6829	0.6746	0.3495		20	MBoost	0.4761	0.6341	0.5542	0.1117
	21	MBoost	0.7142	0.6585	0.6867	0.3734		21	MBoost	0.3809	0.878	0.6265	0.2978
	22	MBoost	0.5714	0.8292	0.6987	0.4141		22	MBoost	0.5	0.7073	0.6024	0.2117
	23	MBoost	0.6428	0.8048	0.7228	0.4532		23	MBoost	0.5	0.756	0.6265	0.2646
	24	MBoost	0.619	0.8292	0.7228	0.4579		24	MBoost	0.5952	0.6585	0.6265	0.2542
	25	MBoost	0.5714	0.756	0.6626	0.3329		25	MBoost	0.3333	0.8048	0.5662	0.1565
	26	MBoost	0.5952	0.9024	0.7469	0.5218		26	MBoost	0.5	0.6341	0.5662	0.1353
	27	MBoost	0.4523	0.9268	0.6867	0.4295		27	MBoost	0.5952	0.6585	0.6265	0.2542
	28	MBoost	0.5714	0.6585	0.6144	0.2307		28	MBoost	0.3809	0.756	0.5662	0.1477
	29	MBoost	0.7142	0.8292	0.771	0.5467		29	MBoost	0.5476	0.5609	0.5542	0.1085
	30	MBoost	0.619	0.8292	0.7228	0.4579		30	MBoost	0.5238	0.6829	0.6024	0.2093
	31	MBoost	0.5238	0.9024	0.7108	0.4594		31	MBoost	0.6666	0.6585	0.6626	0.3252
	32	MBoost	0.7619	0.9756	0.8674	0.7534		32	MBoost	0.5	0.8292	0.6626	0.3481
	33	MBoost	0.5	0.9512	0.7228	0.504		33	MBoost	0.3333	0.756	0.5421	0.0986
	34	MBoost	0.7857	0.7317	0.759	0.5183		34	MBoost	0.5	0.7073	0.6024	0.2117
	35	MBoost	0.4285	0.9512	0.6867	0.4439		35	MBoost	0.5	0.6341	0.5662	0.1353
	36	MBoost	0.5476	0.756	0.6506	0.3102		36	MBoost	0.4761	0.6341	0.5542	0.1117
	37	MBoost	0.619	0.8292	0.7228	0.4579		37	MBoost	0.4285	0.8536	0.6385	0.3112
	38	MBoost	0.7619	0.7317	0.7469	0.4938		38	MBoost	0.5952	0.6097	0.6024	0.2049
	39	MBoost	0.4285	0.8536	0.6385	0.3112		39	MBoost	0.3571	0.7073	0.5301	0.0687
	40	MBoost	0.619	0.756	0.6867	0.3784		40	MBoost	0.5952	0.5853	0.5903	0.1806
	41	MBoost	0.6428	0.8292	0.7349	0.4799		41	MBoost	0.6904	0.7804	0.7349	0.4726
	42	MBoost	0.5952	0.8536	0.7228	0.4639		42	MBoost	0.619	0.5609	0.5903	0.1803
	43	MBoost	0.4761	0.9756	0.7228	0.5195		43	MBoost	0.5	0.5365	0.518	0.0366
	44	MBoost	0.4047	0.9268	0.6626	0.3876		44	MBoost	0.4761	0.6585	0.5662	0.1369
	45	MBoost	0.4761	0.9512	0.7108	0.4841		45	MBoost	0.4761	0.756	0.6144	0.2417
	46	MBoost	0.619	0.7804	0.6987	0.4044		46	MBoost	0.4523	0.7073	0.5783	0.165
	47	MBoost	0.7619	0.7317	0.7469	0.4938		47	MBoost	0.6428	0.6097	0.6265	0.2527
	48	MBoost	0.5	0.9268	0.7108	0.4706		48	MBoost	0.4761	0.7073	0.5903	0.1884
	49	MBoost	0.619	0.8048	0.7108	0.4309		49	MBoost	0.3809	0.7804	0.5783	0.1759
	50	MBoost	0.5476	0.878	0.7108	0.4501		50	MBoost	0.619	0.7317	0.6746	0.3528
	51	MBoost	0.4761	0.9024	0.6867	0.4175		51	MBoost	0.3095	0.756	0.5301	0.0733
	52	MBoost	0.5714	0.7804	0.6746	0.3595		52	MBoost	0.5238	0.5853	0.5542	0.1093
	53	MBoost	0.4523	0.9512	0.6987	0.4641		53	MBoost	0.5238	0.6341	0.5783	0.1588
	54	MBoost	0.7142	0.8536	0.7831	0.5729		54	MBoost	0.5476	0.6097	0.5783	0.1576
	55	MBoost	0.5714	0.9268	0.7469	0.5317		55	MBoost	0.4523	0.6829	0.5662	0.1389
	56	MBoost	0.6904	0.756	0.7228	0.4473		56	MBoost	0.6904	0.4878	0.5903	0.1821
	57	MBoost	0.619	0.8292	0.7228	0.4579		57	MBoost	0.6904	0.6585	0.6746	0.3492
	58	MBoost	0.5714	0.9024	0.7349	0.501		58	MBoost	0.4047	0.9024	0.6506	0.3532
	59	MBoost	0.6904	0.7804	0.7349	0.4726		59	MBoost	0.5476	0.6097	0.5783	0.1576
	60	MBoost	0.5238	1	0.759	0.5933		60	MBoost	0.6428	0.5121	0.5783	0.1564
	61	MBoost	0.619	0.8536	0.7349	0.4855		61	MBoost	0.5952	0.7073	0.6506	0.3043
	62	MBoost	0.6904	0.7073	0.6987	0.3977		62	MBoost	0.4285	0.6585	0.5421	0.0894
	63	MBoost	0.6666	0.8536	0.759	0.5289		63	MBoost	0.5714	0.7073	0.6385	0.2812
	64	MBoost	0.5	0.9512	0.7228	0.504		64	MBoost	0.4523	0.8048	0.6265	0.2745
	65	MBoost	0.5476	0.8048	0.6746	0.3643		65	MBoost	0.5238	0.756	0.6385	0.2875
	66	MBoost	0.5952	0.8292	0.7108	0.436		66	MBoost	0.5	0.7317	0.6144	0.238
	67	MBoost	0.7142	0.6829	0.6987	0.3974		67	MBoost	0.5238	0.6829	0.6024	0.2093
	68	MBoost	0.619	0.8292	0.7228	0.4579		68	MBoost	0.5714	0.5853	0.5783	0.1567
	69	MBoost	0.619	0.9024	0.759	0.5427		69	MBoost	0.5714	0.7317	0.6506	0.3069
	70	MBoost	0.6666	0.8536	0.759	0.5289		70	MBoost	0.5714	0.8048	0.6867	0.3865
	71	MBoost	0.738	0.756	0.7469	0.4941		71	MBoost	0.619	0.6097	0.6144	0.2288
	72	MBoost	0.5476	0.9512	0.7469	0.5436		72	MBoost	0.4761	0.9268	0.6987	0.4501
	73	MBoost	0.6428	0.8536	0.7469	0.5072		73	MBoost	0.5476	0.6829	0.6144	0.2325
	74	MBoost	0.5476	0.7317	0.6385	0.2839		74	MBoost	0.619	0.5609	0.5903	0.1803
	75	MBoost	0.5714	0.9024	0.7349	0.501		75	MBoost	0.5	0.6829	0.5903	0.1859
	76	MBoost	0.5238	0.9512	0.7349	0.5238		76	MBoost	0.5952	0.7317	0.6626	0.3298
	77	MBoost	0.619	0.9024	0.759	0.5427		77	MBoost	0.5714	0.7317	0.6506	0.3069
	78	MBoost	0.5714	0.9024	0.7349	0.501		78	MBoost	0.5714	0.6341	0.6024	0.2059
	79	MBoost	0.5714	0.9024	0.7349	0.501		79	MBoost	0.7857	0.5121	0.6506	0.31
	80	MBoost	0.619	0.9268	0.771	0.5724		80	MBoost	0.5952	0.8048	0.6987	0.4087
	81	MBoost	0.5952	0.9024	0.7469	0.5218		81	MBoost	0.5	0.6829	0.5903	0.1859
	82	MBoost	0.5476	0.9024	0.7228	0.4802		82	MBoost	0.4285	0.6585	0.5421	0.0894
	83	MBoost	0.619	0.9268	0.771	0.5724		83	MBoost	0.6428	0.8292	0.7349	0.4799
	84	MBoost	0.5238	0.9024	0.7108	0.4594		84	MBoost	0.5476	0.6097	0.5783	0.1576
	85	MBoost	0.619	0.8292	0.7228	0.4579		85	MBoost	0.4523	0.7073	0.5783	0.165
	86	MBoost	0.5714	0.8536	0.7108	0.4423		86	MBoost	0.6666	0.5365	0.6024	0.205
	87	MBoost	0.5	0.9024	0.6987	0.4385		87	MBoost	0.5238	0.5853	0.5542	0.1093
	88	MBoost	0.4523	0.8048	0.6265	0.2745		88	MBoost	0.5952	0.6585	0.6265	0.2542
	89	MBoost	0.7857	0.8536	0.8192	0.6404		89	MBoost	0.6904	0.6585	0.6746	0.3492
	90	MBoost	0.4761	0.9024	0.6867	0.4175		90	MBoost	0.5238	0.756	0.6385	0.2875
	91	MBoost	0.6904	0.9024	0.7951	0.6057		91	MBoost	0.6428	0.7073	0.6746	0.3507
	92	MBoost	0.8571	0.6829	0.771	0.549		92	MBoost	0.7857	0.6097	0.6987	0.402
	93	MBoost	0.5238	0.8536	0.6867	0.3991		93	MBoost	0.4761	0.8292	0.6506	0.3259
	94	MBoost	0.4047	0.9024	0.6506	0.3532		94	MBoost	0.3809	0.756	0.5662	0.1477
	95	MBoost	0.3571	0.8536	0.6024	0.2424		95	MBoost	0.4047	0.9024	0.6506	0.3532
	96	MBoost	0.619	0.9512	0.7831	0.603		96	MBoost	0.6428	0.756	0.6987	0.4012
	97	MBoost	0.619	0.7804	0.6987	0.4044		97	MBoost	0.6428	0.4634	0.5542	0.108
	98	MBoost	0.619	0.7804	0.6987	0.4044		98	MBoost	0.4047	0.878	0.6385	0.3203
	99	MBoost	0.5952	0.756	0.6746	0.3557		99	MBoost	0.3095	0.7073	0.506	0.0183
	100	MBoost	0.6904	0.6341	0.6626	0.3251		100	MBoost	0.5	0.6097	0.5542	0.1103
	1	NBTree	0.738	0.6097	0.6746	0.3509		1	NBTree	0.619	0.6585	0.6385	0.2777
	2	NBTree	0.6666	0.756	0.7108	0.4242		2	NBTree	0.6428	0.7317	0.6867	0.3758
	3	NBTree	0.6428	0.7804	0.7108	0.427		3	NBTree	0.5238	0.5365	0.5301	0.0603
	4	NBTree	0.6666	0.6829	0.6746	0.3495		4	NBTree	0.5714	0.6341	0.6024	0.2059
	5	NBTree	0.6428	0.878	0.759	0.535		5	NBTree	0.5476	0.8292	0.6867	0.3922
	6	NBTree	0.738	0.7804	0.759	0.5188		6	NBTree	0.619	0.756	0.6867	0.3784
	7	NBTree	0.5	0.756	0.6265	0.2646		7	NBTree	0.5476	0.5853	0.5662	0.133
	8	NBTree	0.7619	0.7804	0.771	0.5423		8	NBTree	0.619	0.7073	0.6626	0.3275
	9	NBTree	0.6904	0.6097	0.6506	0.3012		9	NBTree	0.6666	0.6341	0.6506	0.3009
	10	NBTree	0.7619	0.6585	0.7108	0.4229		10	NBTree	0.619	0.6341	0.6265	0.2531
	11	NBTree	0.6666	0.6341	0.6506	0.3009		11	NBTree	0.6666	0.7073	0.6867	0.3742
	12	NBTree	0.738	0.6829	0.7108	0.4217		12	NBTree	0.6904	0.5121	0.6024	0.206
	13	NBTree	0.7857	0.8048	0.7951	0.5905		13	NBTree	0.5714	0.7804	0.6746	0.3595
	14	NBTree	0.7619	0.8536	0.8072	0.6177		14	NBTree	0.738	0.439	0.5903	0.1857
	15	NBTree	0.5476	0.7804	0.6626	0.337		15	NBTree	0.5476	0.756	0.6506	0.3102
	16	NBTree	0.7857	0.7317	0.759	0.5183		16	NBTree	0.5952	0.6585	0.6265	0.2542
	17	NBTree	0.8095	0.6829	0.7469	0.4967		17	NBTree	0.5238	0.6585	0.5903	0.1839
	18	NBTree	0.6428	0.756	0.6987	0.4012		18	NBTree	0.6428	0.6585	0.6506	0.3013
	19	NBTree	0.7619	0.8048	0.7831	0.5671		19	NBTree	0.5952	0.7073	0.6506	0.3043
	20	NBTree	0.5238	0.8292	0.6746	0.3702		20	NBTree	0.5714	0.5365	0.5542	0.108
	21	NBTree	0.7857	0.6585	0.7228	0.4481		21	NBTree	0.5476	0.7317	0.6385	0.2839
	22	NBTree	0.7857	0.8292	0.8072	0.6153		22	NBTree	0.6428	0.8048	0.7228	0.4532
	23	NBTree	0.7857	0.7317	0.759	0.5183		23	NBTree	0.5	0.5365	0.518	0.0366
	24	NBTree	0.7142	0.5609	0.6385	0.2786		24	NBTree	0.5	0.7073	0.6024	0.2117
	25	NBTree	0.619	0.756	0.6867	0.3784		25	NBTree	0.5714	0.5365	0.5542	0.108
	26	NBTree	0.7857	0.6829	0.7349	0.4713		26	NBTree	0.6428	0.7073	0.6746	0.3507
	27	NBTree	0.5952	0.756	0.6746	0.3557		27	NBTree	0.5476	0.5853	0.5662	0.133
	28	NBTree	0.6666	0.7073	0.6867	0.3742		28	NBTree	0.5	0.5121	0.506	0.0121
	29	NBTree	0.7142	0.8048	0.759	0.5209		29	NBTree	0.7142	0.6341	0.6746	0.3496
	30	NBTree	0.8095	0.5365	0.6746	0.3601		30	NBTree	0.5952	0.4634	0.5301	0.0591
	31	NBTree	0.5714	0.7804	0.6746	0.3595		31	NBTree	0.5238	0.7073	0.6144	0.2349
	32	NBTree	0.7619	0.7804	0.771	0.5423		32	NBTree	0.7857	0.5365	0.6626	0.3331
	33	NBTree	0.7142	0.5609	0.6385	0.2786		33	NBTree	0.6666	0.6097	0.6385	0.2769
	34	NBTree	0.6904	0.8048	0.7469	0.4982		34	NBTree	0.7619	0.4634	0.6144	0.2362
	35	NBTree	0.5714	0.8048	0.6867	0.3865		35	NBTree	0.4047	0.6829	0.5421	0.0912
	36	NBTree	0.6428	0.7317	0.6867	0.3758		36	NBTree	0.5238	0.6097	0.5662	0.134
	37	NBTree	0.6428	0.7073	0.6746	0.3507		37	NBTree	0.7142	0.4146	0.5662	0.1351
	38	NBTree	0.6428	0.878	0.759	0.535		38	NBTree	0.5714	0.6829	0.6265	0.2558
	39	NBTree	0.5238	0.8292	0.6746	0.3702		39	NBTree	0.5	0.6585	0.5783	0.1605
	40	NBTree	0.5714	0.8048	0.6867	0.3865		40	NBTree	0.6428	0.6341	0.6385	0.277
	41	NBTree	0.8571	0.7804	0.8192	0.6398		41	NBTree	0.8095	0.4878	0.6506	0.3144
	42	NBTree	0.6666	0.5853	0.6265	0.2529		42	NBTree	0.619	0.5365	0.5783	0.1561
	43	NBTree	0.619	0.8048	0.7108	0.4309		43	NBTree	0.5952	0.6829	0.6385	0.2791
	44	NBTree	0.6666	0.756	0.7108	0.4242		44	NBTree	0.6666	0.756	0.7108	0.4242
	45	NBTree	0.5476	0.8048	0.6746	0.3643		45	NBTree	0.5714	0.7317	0.6506	0.3069
	46	NBTree	0.7619	0.7804	0.771	0.5423		46	NBTree	0.6904	0.5853	0.6385	0.2774
	47	NBTree	0.619	0.8292	0.7228	0.4579		47	NBTree	0.5476	0.756	0.6506	0.3102
	48	NBTree	0.8095	0.6585	0.7349	0.4738		48	NBTree	0.5	0.6829	0.5903	0.1859
	49	NBTree	0.6904	0.7317	0.7108	0.4224		49	NBTree	0.619	0.7073	0.6626	0.3275
	50	NBTree	0.7142	0.8048	0.759	0.5209		50	NBTree	0.5952	0.6585	0.6265	0.2542
	51	NBTree	0.7142	0.6829	0.6987	0.3974		51	NBTree	0.619	0.6341	0.6265	0.2531
	52	NBTree	0.6904	0.6097	0.6506	0.3012		52	NBTree	0.5714	0.7317	0.6506	0.3069
	53	NBTree	0.6666	0.9024	0.7831	0.5845		53	NBTree	0.4285	0.6585	0.5421	0.0894
	54	NBTree	0.738	0.7804	0.759	0.5188		54	NBTree	0.6428	0.6097	0.6265	0.2527
	55	NBTree	0.619	0.8048	0.7108	0.4309		55	NBTree	0.5	0.6097	0.5542	0.1103
	56	NBTree	0.7142	0.7804	0.7469	0.4956		56	NBTree	0.6428	0.6341	0.6385	0.277
	57	NBTree	0.7857	0.7317	0.759	0.5183		57	NBTree	0.619	0.5853	0.6024	0.2045
	58	NBTree	0.6428	0.7804	0.7108	0.427		58	NBTree	0.738	0.5121	0.6265	0.257
	59	NBTree	0.7619	0.6341	0.6987	0.3995		59	NBTree	0.5952	0.4634	0.5301	0.0591
	60	NBTree	0.7619	0.8292	0.7951	0.5922		60	NBTree	0.7142	0.7317	0.7228	0.4459
	61	NBTree	0.6428	0.8536	0.7469	0.5072		61	NBTree	0.7142	0.5609	0.6385	0.2786
	62	NBTree	0.6904	0.6341	0.6626	0.3251		62	NBTree	0.5952	0.7073	0.6506	0.3043
	63	NBTree	0.8571	0.5853	0.7228	0.4605		63	NBTree	0.6904	0.6585	0.6746	0.3492
	64	NBTree	0.6428	0.756	0.6987	0.4012		64	NBTree	0.4047	0.6097	0.506	0.0148
	65	NBTree	0.6428	0.7073	0.6746	0.3507		65	NBTree	0.5476	0.5365	0.5421	0.0842
	66	NBTree	0.6904	0.756	0.7228	0.4473		66	NBTree	0.5238	0.5853	0.5542	0.1093
	67	NBTree	0.5952	0.8292	0.7108	0.436		67	NBTree	0.6428	0.6341	0.6385	0.277
	68	NBTree	0.6904	0.6829	0.6867	0.3734		68	NBTree	0.5238	0.5365	0.5301	0.0603
	69	NBTree	0.6666	0.7317	0.6987	0.399		69	NBTree	0.6428	0.7073	0.6746	0.3507
	70	NBTree	0.738	0.756	0.7469	0.4941		70	NBTree	0.5952	0.7317	0.6626	0.3298
	71	NBTree	0.738	0.6585	0.6987	0.398		71	NBTree	0.619	0.5609	0.5903	0.1803
	72	NBTree	0.6666	0.8292	0.7469	0.502		72	NBTree	0.5952	0.6829	0.6385	0.2791
	73	NBTree	0.8571	0.6829	0.771	0.549		73	NBTree	0.7142	0.756	0.7349	0.4706
	74	NBTree	0.6666	0.7073	0.6867	0.3742		74	NBTree	0.4285	0.7317	0.5783	0.168
	75	NBTree	0.7619	0.6829	0.7228	0.4463		75	NBTree	0.6904	0.7804	0.7349	0.4726
	76	NBTree	0.6666	0.8292	0.7469	0.502		76	NBTree	0.5714	0.7804	0.6746	0.3595
	77	NBTree	0.7857	0.756	0.771	0.5421		77	NBTree	0.7142	0.7073	0.7108	0.4216
	78	NBTree	0.738	0.8048	0.771	0.5439		78	NBTree	0.619	0.756	0.6867	0.3784
	79	NBTree	0.6428	0.7073	0.6746	0.3507		79	NBTree	0.6428	0.5853	0.6144	0.2286
	80	NBTree	0.6666	0.7317	0.6987	0.399		80	NBTree	0.6904	0.6585	0.6746	0.3492
	81	NBTree	0.7142	0.7317	0.7228	0.4459		81	NBTree	0.5952	0.6341	0.6144	0.2295
	82	NBTree	0.7619	0.6341	0.6987	0.3995		82	NBTree	0.5238	0.7804	0.6506	0.3145
	83	NBTree	0.7619	0.7804	0.771	0.5423		83	NBTree	0.5	0.756	0.6265	0.2646
	84	NBTree	0.6904	0.5853	0.6385	0.2774		84	NBTree	0.7142	0.5853	0.6506	0.3022
	85	NBTree	0.5952	0.6585	0.6265	0.2542		85	NBTree	0.4285	0.756	0.5903	0.1952
	86	NBTree	0.5952	0.756	0.6746	0.3557		86	NBTree	0.5476	0.756	0.6506	0.3102
	87	NBTree	0.6428	0.756	0.6987	0.4012		87	NBTree	0.4047	0.7073	0.5542	0.1175
	88	NBTree	0.6428	0.6585	0.6506	0.3013		88	NBTree	0.5238	0.7073	0.6144	0.2349
	89	NBTree	0.7857	0.7317	0.759	0.5183		89	NBTree	0.6428	0.4878	0.5662	0.1322
	90	NBTree	0.6666	0.7804	0.7228	0.4497		90	NBTree	0.4285	0.6585	0.5421	0.0894
	91	NBTree	0.8095	0.6341	0.7228	0.451		91	NBTree	0.6428	0.6341	0.6385	0.277
	92	NBTree	0.7142	0.6097	0.6626	0.3259		92	NBTree	0.619	0.5609	0.5903	0.1803
	93	NBTree	0.5952	0.756	0.6746	0.3557		93	NBTree	0.5476	0.6341	0.5903	0.1824
	94	NBTree	0.6428	0.6341	0.6385	0.277		94	NBTree	0.5238	0.5365	0.5301	0.0603
	95	NBTree	0.6428	0.7073	0.6746	0.3507		95	NBTree	0.5476	0.6829	0.6144	0.2325
	96	NBTree	0.6904	0.6829	0.6867	0.3734		96	NBTree	0.5	0.5365	0.518	0.0366
	97	NBTree	0.6428	0.8536	0.7469	0.5072		97	NBTree	0.6666	0.5609	0.6144	0.2289
	98	NBTree	0.6904	0.756	0.7228	0.4473		98	NBTree	0.6666	0.6829	0.6746	0.3495
	99	NBTree	0.738	0.7073	0.7228	0.4456		99	NBTree	0.5	0.756	0.6265	0.2646
	100	NBTree	0.7857	0.6097	0.6987	0.402		100	NBTree	0.6666	0.5609	0.6144	0.2289
	1	RF	0.7857	0.7804	0.7831	0.5662		1	RF	0.5	0.7073	0.6024	0.2117
	2	RF	0.7857	0.6829	0.7349	0.4713		2	RF	0.4523	0.6829	0.5662	0.1389
	3	RF	0.6904	0.756	0.7228	0.4473		3	RF	0.6904	0.6829	0.6867	0.3734
	4	RF	0.6428	0.8048	0.7228	0.4532		4	RF	0.619	0.7317	0.6746	0.3528
	5	RF	0.619	0.9268	0.771	0.5724		5	RF	0.5714	0.6829	0.6265	0.2558
	6	RF	0.7619	0.756	0.759	0.518		6	RF	0.6904	0.6585	0.6746	0.3492
	7	RF	0.5238	0.7317	0.6265	0.261		7	RF	0.5952	0.7073	0.6506	0.3043
	8	RF	0.6904	0.7317	0.7108	0.4224		8	RF	0.6904	0.756	0.7228	0.4473
	9	RF	0.6904	0.7317	0.7108	0.4224		9	RF	0.5	0.6585	0.5783	0.1605
	10	RF	0.6428	0.8292	0.7349	0.4799		10	RF	0.6666	0.7317	0.6987	0.399
	11	RF	0.6428	0.6585	0.6506	0.3013		11	RF	0.5476	0.5853	0.5662	0.133
	12	RF	0.738	0.6829	0.7108	0.4217		12	RF	0.6428	0.7317	0.6867	0.3758
	13	RF	0.6904	0.8292	0.759	0.5243		13	RF	0.7142	0.8048	0.759	0.5209
	14	RF	0.6666	0.8536	0.759	0.5289		14	RF	0.5952	0.6829	0.6385	0.2791
	15	RF	0.5952	0.9024	0.7469	0.5218		15	RF	0.619	0.756	0.6867	0.3784
	16	RF	0.6428	0.756	0.6987	0.4012		16	RF	0.619	0.756	0.6867	0.3784
	17	RF	0.7857	0.7317	0.759	0.5183		17	RF	0.7619	0.7073	0.7349	0.47
	18	RF	0.7142	0.8048	0.759	0.5209		18	RF	0.5476	0.7073	0.6265	0.2581
	19	RF	0.738	0.7073	0.7228	0.4456		19	RF	0.5714	0.6341	0.6024	0.2059
	20	RF	0.6666	0.7804	0.7228	0.4497		20	RF	0.4761	0.7804	0.6265	0.2691
	21	RF	0.7142	0.756	0.7349	0.4706		21	RF	0.7619	0.5853	0.6746	0.353
	22	RF	0.6666	0.7317	0.6987	0.399		22	RF	0.5714	0.7073	0.6385	0.2812
	23	RF	0.6666	0.8048	0.7349	0.4757		23	RF	0.5714	0.756	0.6626	0.3329
	24	RF	0.6428	0.6097	0.6265	0.2527		24	RF	0.7142	0.7073	0.7108	0.4216
	25	RF	0.7857	0.7073	0.7469	0.4947		25	RF	0.6904	0.8292	0.759	0.5243
	26	RF	0.8333	0.8292	0.8313	0.6626		26	RF	0.7142	0.6585	0.6867	0.3734
	27	RF	0.619	0.8292	0.7228	0.4579		27	RF	0.5476	0.8048	0.6746	0.3643
	28	RF	0.5952	0.7317	0.6626	0.3298		28	RF	0.4047	0.756	0.5783	0.1716
	29	RF	0.7857	0.7073	0.7469	0.4947		29	RF	0.6428	0.7073	0.6746	0.3507
	30	RF	0.6904	0.8292	0.759	0.5243		30	RF	0.6904	0.6341	0.6626	0.3251
	31	RF	0.619	0.7804	0.6987	0.4044		31	RF	0.5714	0.7073	0.6385	0.2812
	32	RF	0.8095	0.8536	0.8313	0.6635		32	RF	0.6666	0.7317	0.6987	0.399
	33	RF	0.6904	0.756	0.7228	0.4473		33	RF	0.5238	0.7317	0.6265	0.261
	34	RF	0.7142	0.756	0.7349	0.4706		34	RF	0.6904	0.7073	0.6987	0.3977
	35	RF	0.6666	0.8536	0.759	0.5289		35	RF	0.4047	0.7804	0.5903	0.1996
	36	RF	0.6428	0.7804	0.7108	0.427		36	RF	0.5	0.6585	0.5783	0.1605
	37	RF	0.7619	0.8048	0.7831	0.5671		37	RF	0.5714	0.7073	0.6385	0.2812
	38	RF	0.5714	0.8292	0.6987	0.4141		38	RF	0.619	0.7317	0.6746	0.3528
	39	RF	0.4523	0.8536	0.6506	0.3335		39	RF	0.5238	0.6097	0.5662	0.134
	40	RF	0.619	0.8536	0.7349	0.4855		40	RF	0.5476	0.6341	0.5903	0.1824
	41	RF	0.7857	0.8292	0.8072	0.6153		41	RF	0.8095	0.6097	0.7108	0.4283
	42	RF	0.6666	0.756	0.7108	0.4242		42	RF	0.7857	0.6829	0.7349	0.4713
	43	RF	0.619	0.9268	0.771	0.5724		43	RF	0.4285	0.6829	0.5542	0.1152
	44	RF	0.5952	0.7804	0.6867	0.3819		44	RF	0.619	0.7073	0.6626	0.3275
	45	RF	0.7142	0.878	0.7951	0.5996		45	RF	0.5476	0.8292	0.6867	0.3922
	46	RF	0.738	0.6341	0.6867	0.3744		46	RF	0.619	0.6097	0.6144	0.2288
	47	RF	0.7142	0.7804	0.7469	0.4956		47	RF	0.6904	0.756	0.7228	0.4473
	48	RF	0.7857	0.7804	0.7831	0.5662		48	RF	0.6428	0.7317	0.6867	0.3758
	49	RF	0.6904	0.8048	0.7469	0.4982		49	RF	0.619	0.7073	0.6626	0.3275
	50	RF	0.5952	0.8292	0.7108	0.436		50	RF	0.619	0.7804	0.6987	0.4044
	51	RF	0.6428	0.7804	0.7108	0.427		51	RF	0.5714	0.756	0.6626	0.3329
	52	RF	0.619	0.7073	0.6626	0.3275		52	RF	0.6666	0.6341	0.6506	0.3009
	53	RF	0.7857	0.7804	0.7831	0.5662		53	RF	0.5952	0.7073	0.6506	0.3043
	54	RF	0.7619	0.8048	0.7831	0.5671		54	RF	0.5714	0.7317	0.6506	0.3069
	55	RF	0.5714	0.8292	0.6987	0.4141		55	RF	0.5238	0.6829	0.6024	0.2093
	56	RF	0.7619	0.8292	0.7951	0.5922		56	RF	0.6428	0.7317	0.6867	0.3758
	57	RF	0.738	0.8292	0.7831	0.5693		57	RF	0.5476	0.6585	0.6024	0.2073
	58	RF	0.6666	0.7073	0.6867	0.3742		58	RF	0.6428	0.7804	0.7108	0.427
	59	RF	0.738	0.6585	0.6987	0.398		59	RF	0.619	0.5365	0.5783	0.1561
	60	RF	0.6904	0.9512	0.8192	0.6632		60	RF	0.738	0.7317	0.7349	0.4698
	61	RF	0.8571	0.6829	0.771	0.549		61	RF	0.7857	0.6341	0.7108	0.425
	62	RF	0.7619	0.756	0.759	0.518		62	RF	0.5238	0.756	0.6385	0.2875
	63	RF	0.7619	0.8048	0.7831	0.5671		63	RF	0.5952	0.756	0.6746	0.3557
	64	RF	0.5952	0.8292	0.7108	0.436		64	RF	0.4761	0.878	0.6746	0.386
	65	RF	0.6904	0.8048	0.7469	0.4982		65	RF	0.5714	0.6585	0.6144	0.2307
	66	RF	0.7619	0.7804	0.771	0.5423		66	RF	0.4761	0.756	0.6144	0.2417
	67	RF	0.5476	0.9024	0.7228	0.4802		67	RF	0.6428	0.756	0.6987	0.4012
	68	RF	0.6666	0.7073	0.6867	0.3742		68	RF	0.5714	0.8048	0.6867	0.3865
	69	RF	0.7142	0.7804	0.7469	0.4956		69	RF	0.6904	0.7804	0.7349	0.4726
	70	RF	0.619	0.8536	0.7349	0.4855		70	RF	0.5714	0.756	0.6626	0.3329
	71	RF	0.738	0.756	0.7469	0.4941		71	RF	0.6666	0.756	0.7108	0.4242
	72	RF	0.6428	0.8536	0.7469	0.5072		72	RF	0.5238	0.8292	0.6746	0.3702
	73	RF	0.7619	0.8048	0.7831	0.5671		73	RF	0.5952	0.9024	0.7469	0.5218
	74	RF	0.6904	0.7804	0.7349	0.4726		74	RF	0.5952	0.7073	0.6506	0.3043
	75	RF	0.7142	0.756	0.7349	0.4706		75	RF	0.5238	0.7804	0.6506	0.3145
	76	RF	0.6904	0.756	0.7228	0.4473		76	RF	0.5238	0.756	0.6385	0.2875
	77	RF	0.6428	0.8292	0.7349	0.4799		77	RF	0.5952	0.7317	0.6626	0.3298
	78	RF	0.738	0.7804	0.759	0.5188		78	RF	0.619	0.6585	0.6385	0.2777
	79	RF	0.7142	0.8048	0.759	0.5209		79	RF	0.5238	0.7804	0.6506	0.3145
	80	RF	0.7142	0.8048	0.759	0.5209		80	RF	0.619	0.6585	0.6385	0.2777
	81	RF	0.7142	0.8048	0.759	0.5209		81	RF	0.619	0.5853	0.6024	0.2045
	82	RF	0.738	0.756	0.7469	0.4941		82	RF	0.6666	0.756	0.7108	0.4242
	83	RF	0.6428	0.8292	0.7349	0.4799		83	RF	0.6428	0.8292	0.7349	0.4799
	84	RF	0.619	0.7073	0.6626	0.3275		84	RF	0.6428	0.6829	0.6626	0.3259
	85	RF	0.5714	0.9024	0.7349	0.501		85	RF	0.5714	0.7073	0.6385	0.2812
	86	RF	0.5952	0.7317	0.6626	0.3298		86	RF	0.5952	0.756	0.6746	0.3557
	87	RF	0.6428	0.8292	0.7349	0.4799		87	RF	0.5	0.7073	0.6024	0.2117
	88	RF	0.5714	0.7073	0.6385	0.2812		88	RF	0.4285	0.7073	0.5662	0.1414
	89	RF	0.8809	0.756	0.8192	0.6426		89	RF	0.738	0.6829	0.7108	0.4217
	90	RF	0.5714	0.7804	0.6746	0.3595		90	RF	0.5	0.756	0.6265	0.2646
	91	RF	0.8095	0.8048	0.8072	0.6144		91	RF	0.6666	0.8292	0.7469	0.502
	92	RF	0.7142	0.6829	0.6987	0.3974		92	RF	0.738	0.6585	0.6987	0.398
	93	RF	0.5952	0.8048	0.6987	0.4087		93	RF	0.5714	0.7804	0.6746	0.3595
	94	RF	0.6904	0.7804	0.7349	0.4726		94	RF	0.4523	0.756	0.6024	0.2186
	95	RF	0.619	0.7804	0.6987	0.4044		95	RF	0.5714	0.6585	0.6144	0.2307
	96	RF	0.7619	0.7804	0.771	0.5423		96	RF	0.6904	0.7317	0.7108	0.4224
	97	RF	0.619	0.878	0.7469	0.5137		97	RF	0.4523	0.6585	0.5542	0.1133
	98	RF	0.6428	0.7804	0.7108	0.427		98	RF	0.5	0.8536	0.6746	0.3774
	99	RF	0.7142	0.8536	0.7831	0.5729		99	RF	0.5714	0.8048	0.6867	0.3865
	100	RF	0.6904	0.7317	0.7108	0.4224		100	RF	0.7619	0.5853	0.6746	0.353
