# Supplementary material for: How Far Could We Go with Open Data – A Case Study for TRPV1 Antagonists
Source: Mol Inform. 2013 Jun 18;32(5-6):555–62. doi: 10.1002/minf.201300019 (PMC3743172; doi:10.1002/minf.201300019)
Supplement: Supplementary file 9 [file minf0032-0555-SD9.xls]

## Sheet: Tabelle1
Name	IC50	Scale_PEOE_VSA+0	Scale_PEOE_VSA+1	Scale_PEOE_VSA+2	Scale_PEOE_VSA+3	Scale_PEOE_VSA+4	Scale_PEOE_VSA+5	Scale_PEOE_VSA+6	Scale_PEOE_VSA-0	Scale_PEOE_VSA-1	Scale_PEOE_VSA-2	Scale_PEOE_VSA-3	Scale_PEOE_VSA-4	Scale_PEOE_VSA-5	Scale_PEOE_VSA-6	Scale_SlogP_VSA0	Scale_SlogP_VSA1	Scale_SlogP_VSA2	Scale_SlogP_VSA3	Scale_SlogP_VSA4	Scale_SlogP_VSA5	Scale_SlogP_VSA6	Scale_SlogP_VSA7	Scale_SlogP_VSA8	Scale_SlogP_VSA9	Scale_SMR_VSA0	Scale_SMR_VSA1	Scale_SMR_VSA2	Scale_SMR_VSA3	Scale_SMR_VSA4	Scale_SMR_VSA5	Scale_SMR_VSA6	Scale_SMR_VSA7
CHEMBL1092853	0.21	-1.2247	-0.287601	2.44476	-0.0731166	-0.645156	-0.702278	0.540018	-0.493849	-1.20952	-0.392623	1.49957	1.39038	-0.407228	-0.492733	-0.788064	1.8264	-0.516423	-0.8107	-0.61767	-0.732568	1.3101	0.0931274	-0.50638	-0.234445	-0.925886	2.10562	-0.26714	-0.896112	0.351174	-0.570605	-0.920068	-1.02441
CHEMBL1089452	0.23	-0.878482	0.550551	0.587657	-0.0731166	-0.645156	-0.702278	0.540018	-0.00789671	-1.20952	-0.392623	1.49957	0.735638	-0.39707	-0.492733	-0.788064	1.22829	-0.516423	-0.8107	-0.61767	-0.732568	1.3101	0.505887	-0.50638	-0.226202	-0.925886	1.7573	-0.26714	-0.896112	0.379477	-0.249288	-0.920068	-1.02441
CHEMBL457188	0.3	-0.604261	0.971805	0.893515	-0.0731166	-0.645156	-0.702278	0.540018	1.96489	-0.9472	-0.392623	1.49957	0.111702	-0.407228	-0.0409969	-0.788064	0.630182	0.119389	-0.8107	-0.414187	-0.732568	1.3101	0.554858	-0.50638	1.44907	-0.479402	1.40897	-0.26714	0.466689	0.436082	0.138027	-0.920068	0.125055
CHEMBL456162	0.4	0.293985	2.20246	0.703177	-1.118	-0.645156	-0.702278	0.540018	1.96489	-0.9472	-0.392623	1.49957	0.111702	-0.407228	-0.0409969	-0.788064	0.74151	0.354832	0.359477	-0.414187	-0.732568	1.3101	0.554858	-0.50638	1.40127	-0.479402	1.47381	-0.26714	1.46884	0.436082	0.0938146	0.249127	0.125055
CHEMBL526827	0.5	-0.868821	-0.00231831	0.703177	-1.118	-0.645156	-0.702278	0.540018	1.22147	-0.9472	-0.392623	1.49957	0.111702	-0.407228	-0.492733	-0.788064	0.630182	-0.516423	-0.8107	-0.414187	-0.732568	1.3101	0.554858	-0.50638	0.406179	-0.925886	1.40897	-0.26714	-0.535461	0.436082	-0.234038	-0.920068	-0.449678
CHEMBL456778	0.5	-1.13338	2.93307	0.893515	-0.0731166	-0.645156	-0.702278	0.540018	0.565633	0.364403	-0.392623	1.49957	0.111702	-0.407228	-0.0409969	-0.788064	0.630182	-0.116054	-0.8107	-0.135737	-0.732568	1.3101	2.56968	-0.50638	0.570084	-0.479402	1.40897	-0.26714	-0.0419386	0.436082	2.07856	-0.920068	-1.02441
CHEMBL1089824	0.63	-0.832821	-0.237051	1.7666	-1.118	-0.645156	-0.702278	0.540018	-0.00789671	-1.20952	-0.392623	1.49957	0.75104	-0.407228	-0.492733	-0.788064	1.22829	-0.516423	-0.8107	-0.61767	-0.732568	1.3101	0.515681	-0.50638	-0.234445	-0.925886	1.7573	-0.26714	-0.896112	0.40778	-0.256912	-0.920068	-1.02441
CHEMBL214989	0.8	0.0781634	-0.0106664	0.429476	3.55681	-0.645156	1.26429	-1.39067	-0.892225	1.30598	-0.392623	-0.906877	-1.18237	0.599494	11.085	-0.788064	3.0543	-0.0330096	-0.8107	1.46812	1.87595	-1.12963	0.850086	-0.50638	-0.0297938	3.95323	-1.15033	-1.12501	-0.896112	0.153055	0.0796547	-0.753347	2.02191
CHEMBL1092852	0.83	-1.2247	-0.484199	1.7666	-0.0731166	-0.645156	-0.702278	0.540018	0.478056	-1.20952	-0.392623	1.49957	0.75104	-0.407228	-0.492733	-0.788064	1.22829	-0.516423	-0.8107	-0.61767	-0.732568	1.3101	0.515681	-0.50638	-0.234445	-0.925886	1.7573	-0.26714	-0.896112	0.379477	-0.249288	-0.920068	-1.02441
CHEMBL498666	0.9	-0.559704	0.93661	0.893515	-0.0731166	-0.645156	-0.702278	0.540018	1.22147	-0.9472	-0.392623	1.49957	0.111702	-0.407228	-0.0409969	-0.788064	0.630182	-0.116054	-0.146709	-0.414187	-0.732568	1.3101	0.554858	-0.50638	0.808444	-0.479402	1.40897	-0.26714	-0.535461	0.436082	0.138027	-0.256634	-0.449678
CHEMBL457003	1	0.501693	1.96773	1.26955	-1.118	-0.645156	-0.702278	0.540018	0.992981	-0.9472	-0.392623	1.49957	0.75104	-0.407228	-0.0409969	-0.788064	1.33962	0.354832	0.359477	-0.414187	-0.732568	1.3101	0.142099	-0.50638	1.39302	-0.479402	1.82213	-0.26714	1.46884	0.40778	-0.227503	0.249127	0.125055
CHEMBL513942	1	-0.258041	0.615533	1.23259	-0.0731166	-0.645156	-0.702278	0.540018	0.992981	-0.9472	-0.392623	1.49957	0.75104	-0.407228	-0.0409969	-0.788064	1.22829	0.119389	-0.8107	-0.451671	-0.732568	1.3101	0.142099	-0.50638	1.44907	-0.479402	1.7573	-0.26714	0.400253	0.436082	-0.18329	-0.920068	0.125055
CHEMBL511391	1	0.0296071	-0.0962397	2.20283	-1.118	0.819735	-0.0667876	-1.39067	-0.419505	0.691733	-0.392623	-0.906877	4.36857	-0.828899	-0.492733	-0.788064	3.04254	-0.274716	0.359477	-1.17457	-0.668747	-0.0289768	-0.448113	0.590719	0.209063	1.02939	-0.422173	-1.03929	-0.7985	1.2987	-0.198095	0.249127	0.979818
CHEMBL516769	1	-1.39156	1.08283	2.20283	-1.118	1.58508	-0.702278	-0.425327	-0.406272	0.0569033	-0.392623	0.296347	0.766441	-0.828899	0.908714	0.416972	1.27195	-0.516423	-0.8107	-0.61767	-0.732568	1.19089	-0.851078	-0.50638	1.47406	-0.925886	1.00442	-0.696077	0.188545	1.2987	-0.810677	-0.920068	0.865293
CHEMBL214796	1.1	-1.13338	-0.00231831	1.42752	-1.118	-0.645156	-0.702278	0.540018	0.478056	-0.9472	-0.392623	1.49957	0.111702	-0.407228	-0.492733	-0.788064	0.630182	-0.516423	-0.8107	-0.61767	-0.732568	1.3101	0.938235	-0.50638	-0.234445	-0.925886	1.40897	-0.26714	-0.896112	0.436082	0.0644057	-0.920068	-1.02441
CHEMBL457842	1.2	-0.251515	1.19314	0.703177	-1.118	-0.645156	-0.702278	0.540018	1.52431	-0.144599	-0.392623	1.49957	0.111702	-0.407228	-0.492733	-0.788064	0.74151	-0.516423	0.359477	-0.414187	-0.732568	1.3101	0.554858	-0.50638	1.40127	-0.925886	1.47381	-0.26714	-0.535461	0.436082	0.0938146	0.249127	0.125055
CHEMBL497650	1.5	-0.616556	1.17134	0.893515	-0.0731166	-0.645156	-0.702278	0.540018	0.478056	-0.9472	-0.392623	1.49957	0.111702	-0.407228	-0.0409969	-0.788064	0.630182	-0.116054	-0.8107	-0.414187	0.723667	1.3101	0.554858	-0.50638	0.167819	-0.479402	1.40897	-0.26714	-0.535461	0.436082	0.138027	-0.920068	-0.414189
CHEMBL1093132	1.65	-0.440939	0.232414	0.1368	-1.118	-0.645156	-0.702278	0.540018	-0.493849	-0.68488	-0.392623	1.49957	-0.527635	0.014443	-0.492733	-0.788064	0.630182	-0.516423	-0.8107	-0.61767	-0.732568	1.3101	0.938235	-0.50638	-0.234445	-0.925886	1.40897	-0.26714	-0.896112	0.436082	0.0644057	-0.920068	-1.02441
CHEMBL436638	2	0.2735	1.61607	-0.865802	0.491548	-0.645156	-0.702278	1.43594	0.803999	0.102082	-0.392623	0.296347	0.344018	-0.407228	0.00839986	0.58907	-0.393937	-0.371489	-0.8107	-0.0607702	2.27674	0.783653	1.62803	0.0421693	-0.582431	0.0426769	0.00926126	0.299536	2.20351	-0.0814538	1.70585	-0.766942	-0.414189
CHEMBL456152	2	-0.260284	1.99414	0.703177	-1.118	-0.645156	-0.702278	0.540018	0.478056	-0.9472	-0.392623	1.49957	0.111702	-0.407228	-0.0409969	-0.788064	0.630182	-0.116054	-0.146709	-0.414187	1.5002	1.3101	0.554858	-0.50638	-0.234445	-0.479402	1.40897	-0.26714	-0.535461	0.436082	0.101439	-0.256634	-0.414189
CHEMBL446258	2	1.003	1.007	0.703177	-1.118	-0.645156	-0.702278	0.540018	2.83305	-0.9472	-0.392623	1.49957	0.111702	-0.407228	-0.0409969	-0.788064	0.74151	0.354832	0.944566	-0.414187	0.0439676	1.3101	0.554858	0.0421693	1.0468	-0.479402	1.47381	-0.26714	1.46884	0.436082	0.436917	0.833724	0.125055
CHEMBL456128	2	0.640205	1.84619	1.04225	-1.118	-0.645156	-0.702278	0.540018	0.992981	-0.9472	-0.392623	1.49957	0.75104	-0.407228	-0.0409969	-0.788064	1.33962	0.354832	0.359477	-0.451671	-0.732568	1.3101	0.142099	-0.50638	1.40127	-0.479402	1.82213	-0.26714	1.4024	0.436082	-0.227503	0.249127	0.125055
CHEMBL517566	2	-0.504495	0.502735	1.34833	-1.118	1.98224	-0.702278	-0.425327	-0.493849	1.12183	-0.392623	0.296347	0.766441	-0.818741	-0.492733	-0.788064	1.91372	-0.516423	-0.225611	-0.510573	-0.732568	1.19089	-0.83149	-0.50638	2.38955	-0.925886	0.477644	-0.452253	-0.304978	2.61276	-1.16749	-0.33547	2.01476
CHEMBL458058	2.1	-0.235134	3.77767	0.703177	-1.118	-0.645156	-0.702278	0.540018	0.478056	-0.9472	-0.392623	1.49957	0.111702	-0.407228	-0.0409969	-0.788064	0.74151	-0.116054	1.68746	-0.414187	-0.732568	1.3101	0.554858	-0.50638	0.120018	-0.479402	1.47381	-0.26714	-0.535461	0.436082	0.0938146	1.57599	-1.02441
CHEMBL1089119	2.2	-0.486601	-0.371007	0.475878	-0.0731166	-0.645156	-0.702278	0.540018	-0.00789671	-1.20952	-0.392623	1.49957	0.75104	-0.407228	-0.492733	-0.788064	1.22829	-0.516423	-0.8107	-0.61767	-0.732568	1.3101	0.515681	-0.50638	-0.234445	-0.925886	1.7573	-0.26714	-0.896112	0.379477	-0.249288	-0.920068	-1.02441
CHEMBL102073	2.4	0.228553	-0.982776	-0.865802	-0.313227	-0.645156	1.26429	-1.39067	-0.688098	0.613572	-0.392623	-0.906877	-1.18237	0.599494	-0.468035	-0.788064	-0.378656	-0.516423	-0.8107	1.46812	0.0439676	-1.12963	0.419138	1.13927	-1.36403	0.0426769	-1.15033	-1.12501	-0.896112	-0.0814538	1.10025	-0.753347	-0.449678
CHEMBL456571	2.5	-0.925672	-0.237051	1.9939	-1.118	-0.645156	-0.702278	0.540018	-0.493849	-0.9472	-0.392623	1.49957	0.75104	-0.407228	-0.492733	-0.788064	1.22829	-0.516423	-0.8107	-0.61767	-0.732568	1.3101	0.525475	-0.50638	-0.242688	-0.925886	1.7573	-0.26714	-0.896112	0.40778	-0.256912	-0.920068	-1.02441
CHEMBL101751	3	-0.652922	0.320865	-0.865802	0.491548	-0.645156	-0.702278	2.10295	-1.37818	-0.160239	2.71579	-0.906877	0.344018	-0.221439	-0.443337	0.58907	-0.0441185	-0.516423	-0.8107	-0.896119	-0.732568	-1.12963	0.419138	-0.50638	-0.227968	0.0426769	0.00926126	0.413292	-0.577301	-0.0814538	0.08619	-0.766942	-1.02441
CHEMBL323134	3	0.140756	-0.144623	-0.865802	0.491548	-0.645156	-0.702278	0.4706	-2.26251	1.5683	-0.392623	-0.906877	0.344018	-0.407228	-0.443337	0.0669058	-0.393937	-0.516423	-0.8107	-0.61767	-0.732568	-1.12963	0.419138	-0.50638	0.730379	0.0426769	-1.15033	-0.129401	-0.896112	-0.0814538	0.08619	-0.766942	0.699787
CHEMBL419351	3	0.493502	-0.614087	-0.865802	0.491548	-0.645156	-0.702278	0.4706	-1.91747	1.5683	-0.392623	-0.906877	0.344018	-0.407228	-0.443337	0.0669058	-0.393937	-0.516423	-0.225611	-0.61767	0.0439676	-1.12963	0.419138	-0.50638	0.375915	0.0426769	-1.15033	-0.129401	-0.896112	-0.0814538	0.0938146	-0.182344	0.699787
CHEMBL214331	3	-0.339702	-0.748044	-0.0701611	-0.313227	-0.645156	1.26429	-1.39067	-0.406272	1.04366	-0.392623	-0.906877	0.157447	0.599494	-0.468035	-0.788064	-0.378656	-0.18444	-0.8107	1.46812	-0.732568	-1.12963	0.850086	-0.50638	0.204791	0.0426769	-0.839888	-0.620815	-0.896112	-0.0288916	0.0796547	-0.753347	0.699787
CHEMBL456570	3	0.473884	2.5822	0.703177	-1.118	-0.645156	-0.702278	0.540018	1.34622	-0.9472	-0.392623	1.49957	0.111702	-0.407228	-0.0409969	-0.788064	0.74151	-0.116054	2.27255	-0.414187	0.0439676	1.3101	0.554858	0.0421693	-0.234445	-0.479402	1.47381	-0.26714	-0.535461	0.436082	0.436917	2.16059	-1.02441
CHEMBL465990	3	-1.30636	0.516733	1.47848	-1.118	0.819735	-0.702278	-0.425327	-0.236387	0.952436	-0.392623	0.296347	0.766441	-0.828899	-0.492733	-0.788064	1.27195	-0.516423	-0.8107	-0.692637	-0.732568	1.74122	-1.23445	-0.50638	2.46497	-0.925886	0.477644	-0.696077	0.598001	1.2987	-1.48119	-0.920068	2.11517
CHEMBL460373	3	-0.680868	0.502735	1.34833	-1.118	1.98224	-0.702278	-0.425327	0.19623	0.319224	-0.392623	0.296347	0.766441	-0.818741	-0.492733	-0.788064	1.91372	-0.516423	-0.225611	-0.510573	-0.732568	1.19089	-0.83149	0.590719	1.1083	-0.925886	0.477644	-0.452253	-0.304978	2.61276	-0.496539	-0.33547	0.865293
CHEMBL1083396	3.5	0.0820023	0.206696	0.0396526	1.29632	-0.645156	-0.702278	1.43594	-1.26163	-0.498625	-0.392623	0.613642	0.983355	-0.541331	-0.443337	0.215217	0.199809	0.0900694	0.359477	-0.655153	-0.732568	0.0902355	-1.19272	1.13927	-0.284012	0.0426769	0.126779	1.39336	-0.962548	0.043887	-0.154526	0.402253	-1.02441
CHEMBL104757	4	-0.652922	0.118105	-0.865802	0.491548	-0.645156	-0.702278	0.4706	-1.37818	0.843865	-0.392623	-0.906877	0.344018	-0.407228	-0.443337	0.0669058	-0.393937	-0.516423	-0.8107	-0.896119	-0.732568	-0.0289768	0.0161724	-0.50638	0.31361	0.0426769	-1.15033	-0.129401	-0.304978	-0.0814538	-0.227503	-0.766942	0.325886
CHEMBL148920	4	-1.39102	0.442405	-0.865802	0.491548	0.120194	-0.702278	1.43594	-0.804648	0.102082	-0.392623	0.296347	0.344018	-0.828899	0.958111	1.27194	-0.992048	-0.516423	-0.8107	-0.61767	-0.732568	0.0902355	0.438726	-0.50638	-0.227968	0.0426769	-0.0405461	0.299536	-0.0837785	-0.0814538	0.101439	-0.766942	-1.02441
CHEMBL497649	4	-1.13338	0.467146	0.893515	-0.0731166	0.120194	-0.702278	0.540018	0.478056	-0.9472	-0.392623	1.49957	0.111702	-0.407228	0.908714	0.416972	0.630182	-0.516423	-0.8107	-0.414187	-0.732568	1.3101	0.554858	-0.50638	0.167819	-0.925886	1.93575	-0.26714	-0.535461	0.436082	0.138027	-0.920068	-1.02441
CHEMBL1086278	4.3	0.10162	-0.35859	-0.865802	1.29632	-0.645156	-0.702278	1.43594	-0.600522	0.519022	-0.392623	0.613642	0.344018	-0.541331	-0.443337	0.0669058	-0.398302	0.0900694	-0.8107	-0.33922	0.0439676	0.0902355	-0.789758	0.0421693	1.59311	0.0426769	-0.221544	1.22065	-0.40259	-0.109757	-0.17631	-0.766942	0.699787
CHEMBL456961	4.5	-0.213484	0.580338	1.23259	-0.0731166	-0.645156	-0.702278	0.540018	0.249566	-0.9472	-0.392623	1.49957	0.75104	-0.407228	-0.0409969	-0.788064	1.22829	-0.116054	-0.146709	-0.451671	-0.732568	1.3101	0.142099	-0.50638	0.808444	-0.479402	1.7573	-0.26714	-0.601897	0.436082	-0.18329	-0.256634	-0.449678
CHEMBL105046	5	0.259888	-0.513312	-0.865802	-0.313227	0.314817	-0.702278	-1.39067	-1.77655	1.5683	-0.392623	-0.906877	-1.18237	0.599494	-0.468035	-0.788064	-0.378656	0.352103	-0.8107	-0.61767	-0.732568	-1.12963	0.822102	0.00654922	-0.0827866	0.0426769	-1.15033	-1.12501	-0.896112	-0.0814538	0.0720303	-0.193998	0.699787
CHEMBL183045	5	-0.0863327	-0.526373	-0.526724	-0.313227	-0.645156	2.28171	-1.39067	-0.892225	1.04366	-0.392623	-0.906877	-0.543037	2.69565	-0.468035	-0.788064	-0.126178	-0.516423	0.80547	1.46812	-0.732568	-1.12963	0.850086	-0.50638	-0.0297938	0.330281	-1.15033	1.69061	-0.896112	0.153055	0.0796547	-0.753347	0.699787
CHEMBL250370	5	-0.21199	0.559573	-0.409239	0.491548	-0.645156	-0.702278	0.4706	-0.945561	1.15136	-0.392623	-0.906877	1.68384	-0.407228	-0.443337	0.0669058	-0.393937	-0.18444	-0.225611	-0.61767	0.0439676	-0.436214	2.43396	-0.50638	-1.25838	0.0426769	-0.839888	0.374799	-0.212773	-0.0814538	1.66228	-0.182344	-1.02441
CHEMBL446545	5	0.572157	-1.08355	-0.189451	3.01843	1.08017	1.26429	-1.39067	-0.289723	-1.20952	-0.392623	-0.505802	1.49727	1.18455	1.40985	1.08745	-0.147615	2.45202	1.02347	-0.789023	-0.732568	-1.12963	-1.69363	1.13927	-0.935147	1.01124	0.187717	0.804116	-0.0686736	1.13152	-0.788448	1.246	-1.02441
CHEMBL467851	5	-0.884817	-0.0962397	2.85047	0.817016	0.819735	-0.0667876	-1.39067	-1.46575	0.319224	0.174037	-0.906877	0.766441	-0.828899	5.2838	-0.788064	2.98843	-0.266034	-0.8107	-1.17457	0.635514	-0.0289768	-0.448113	-0.50638	0.209063	1.02939	-0.453685	-1.03929	-0.7985	1.2987	-0.86905	-0.920068	1.53047
CHEMBL1083712	5	-0.106087	0.206696	-0.526724	1.29632	-0.645156	-0.702278	1.43594	-1.17405	0.519022	-0.392623	0.613642	0.983355	-0.541331	-0.443337	0.0669058	0.199809	0.0900694	-0.8107	-0.414187	0.0439676	0.0902355	-1.19272	0.0421693	1.59311	0.0426769	0.126779	1.22065	-0.535461	-0.109757	-0.490004	-0.766942	0.699787
CHEMBL441472	5	1.01272	-0.499314	-0.299425	-0.313227	-0.645156	-0.702278	0.4706	-1.37818	1.15223	-0.392623	-0.906877	0.983355	-0.828899	-0.468035	-0.639753	-0.282609	-0.516423	1.52965	-0.896119	-0.732568	-0.579304	-0.897495	-0.50638	1.17322	0.0426769	-1.0855	-0.952305	-0.847306	-0.267443	-1.17512	1.57145	1.37494
CHEMBL104028	5	-0.652922	-0.0230829	-0.865802	0.491548	-0.645156	-0.702278	1.43594	-1.37818	-0.160239	-0.392623	0.296347	0.344018	-0.407228	-0.443337	0.0669058	-0.393937	-0.516423	-0.8107	-0.61767	-0.732568	0.0902355	0.419138	-0.50638	-0.328762	0.0426769	-0.219002	0.299536	-0.896112	-0.0814538	0.08619	-0.766942	-1.02441
CHEMBL102010	6	-0.559477	-0.144623	-0.865802	0.491548	-0.645156	-0.702278	0.4706	-1.37818	0.472973	-0.392623	-0.906877	0.344018	-0.407228	-0.443337	0.0669058	-0.393937	-0.516423	-0.8107	-0.896119	-0.732568	-0.579304	0.419138	-0.50638	-0.438942	0.0426769	-1.15033	-0.129401	-0.847306	-0.0814538	0.08619	-0.766942	-0.349262
CHEMBL102486	6	-0.652922	-0.00908498	-0.865802	0.491548	-0.645156	-0.702278	1.43594	-1.37818	0.210653	-0.392623	0.296347	0.344018	-0.407228	-0.443337	0.0669058	-0.393937	-0.516423	-0.8107	-0.61767	-0.732568	0.640563	0.0161724	-0.50638	0.423791	0.0426769	-0.219002	0.299536	-0.353784	-0.0814538	-0.227503	-0.766942	-0.349262
CHEMBL180902	6	-0.339702	-0.257815	-0.865802	-0.313227	-0.645156	1.26429	-0.425327	-0.406272	1.04366	-0.392623	0.296347	-1.18237	0.599494	-0.468035	-0.788064	-0.378656	-0.516423	-0.8107	1.74657	-0.732568	0.0902355	0.850086	-0.50638	0.779946	0.0426769	-0.219002	-0.696077	-0.40259	-0.0288916	0.0796547	-0.753347	0.699787
CHEMBL456764	6	-0.0982863	1.19314	1.1394	-1.118	-0.645156	-0.702278	0.540018	1.16813	-0.388436	-0.392623	1.49957	0.111702	-0.407228	-0.468035	0.0669058	0.630182	-0.371489	-0.8107	-0.414187	-0.732568	1.3101	0.554858	2.23637	0.120018	-0.925886	1.40897	0.728473	0.0814419	0.436082	1.7712	-0.920068	-1.02441
CHEMBL1084293	6	-0.551684	1.49896	-0.526724	2.50545	-0.645156	-0.702278	1.43594	-1.95171	0.519022	-0.392623	0.613642	0.983355	-0.541331	0.00839986	0.58907	0.199809	0.0900694	-0.146709	-0.655153	-0.732568	0.0902355	-1.19272	-0.50638	1.68566	0.0426769	0.355042	1.22065	-0.21665	-0.109757	-1.16096	-0.103508	0.699787
CHEMBL1086277	6	-0.162939	-0.35859	-0.865802	1.29632	-0.645156	-0.702278	1.43594	0.886309	-0.68488	-0.392623	0.613642	1.68384	-0.541331	-0.443337	0.0669058	-0.398302	0.0900694	-0.8107	-0.33922	0.0439676	0.0902355	-0.789758	0.0421693	1.24006	0.0426769	0.088899	1.22065	-0.40259	-0.109757	-0.17631	-0.766942	0.125055
CHEMBL1289607	6	1.1501	1.50932	0.703177	-1.118	0.517348	-0.702278	0.540018	-0.14881	-1.20952	-0.392623	1.49957	0.75104	-0.828899	-0.0409969	-0.491442	0.630182	-0.116054	2.85764	-0.0982538	0.820503	1.3101	-0.897495	-0.50638	-0.153189	-0.479402	1.40897	0.0782769	0.0244971	0.011541	-0.504163	2.74519	-1.02441
CHEMBL1089118	6.1	-0.694308	-0.136275	-0.0904987	-0.0731166	-0.645156	-0.702278	0.540018	0.964008	-1.20952	-0.392623	1.49957	0.0963007	-0.39707	-0.492733	-0.788064	0.630182	-0.516423	-0.8107	-0.61767	-0.732568	1.3101	0.92844	-0.50638	-0.226202	-0.925886	1.40897	-0.26714	-0.896112	0.40778	0.0720303	-0.920068	-1.02441
CHEMBL463382	7	-0.78716	-0.35859	1.7666	-1.118	-0.645156	-0.702278	0.540018	-0.493849	-0.9472	-0.392623	1.49957	0.75104	-0.407228	-0.492733	-0.788064	1.22829	-0.516423	-0.8107	-0.655153	-0.732568	1.3101	0.525475	-0.50638	-0.234445	-0.925886	1.7573	-0.26714	-0.962548	0.436082	-0.256912	-0.920068	-1.02441
CHEMBL1085324	7	0.500417	0.562968	-0.865802	0.491548	-0.645156	-0.702278	1.43594	-0.600522	0.519022	-0.392623	0.613642	0.344018	-0.828899	-0.443337	0.0669058	-0.334999	-0.516423	-0.8107	-0.33922	0.0439676	0.0902355	-0.789758	0.0421693	2.22549	0.0426769	-0.184678	0.299536	-0.40259	-0.109757	-0.17631	-0.766942	1.26712
CHEMBL183752	8	-0.339702	-0.130625	-0.865802	-0.313227	-0.645156	1.26429	-1.39067	-0.406272	1.67688	-0.392623	-0.906877	-1.18237	0.599494	-0.468035	-0.788064	-0.378656	-0.516423	-0.8107	1.46812	-0.732568	-0.579304	0.850086	-0.50638	0.669766	0.0426769	-1.15033	-1.12501	-0.353784	-0.0288916	0.0796547	-0.753347	1.37494
CHEMBL456546	8	-0.339702	1.19314	1.1394	-1.118	-0.645156	-0.702278	0.540018	2.7083	-0.9472	-0.392623	1.49957	0.111702	-0.407228	-0.468035	0.0669058	0.630182	-0.516423	-0.8107	-0.414187	-0.732568	1.3101	0.554858	-0.50638	2.04189	-0.925886	1.40897	0.728473	-0.535461	0.436082	0.0938146	-0.920068	0.699787
CHEMBL451895	8	1.52183	1.19314	0.703177	-1.118	-0.645156	-0.702278	0.540018	1.16813	-0.574691	-0.392623	1.49957	0.111702	-0.407228	-0.492733	-0.788064	0.852837	-0.371489	1.52965	-0.414187	-0.732568	1.3101	0.554858	1.68782	0.120018	-0.925886	1.53864	-0.26714	0.0814419	0.436082	1.43573	1.41832	-1.02441
CHEMBL1083713	8	0.133883	0.81507	-0.865802	1.29632	-0.645156	-0.702278	1.43594	-0.600522	-0.68488	-0.392623	0.613642	0.344018	-0.541331	0.00839986	0.0669058	-0.398302	0.490438	-0.146709	-0.33922	1.5002	0.0902355	-0.789758	0.0421693	-0.328762	0.48916	-0.221544	1.22065	-0.40259	-0.109757	-0.17631	-0.103508	-0.414189
CHEMBL1082460	8	-0.692058	0.81507	-0.865802	1.29632	-0.645156	-0.702278	1.43594	-0.512945	0.626723	-0.392623	0.613642	0.344018	-0.541331	-0.443337	0.0669058	-0.398302	0.0900694	-0.8107	-0.0607702	0.820503	0.0902355	1.22507	-0.50638	-0.328762	0.0426769	-0.221544	1.22065	0.0909328	-0.109757	1.39216	-0.766942	-1.02441
CHEMBL457002	9	-0.0274261	3.54293	1.26955	-1.118	-0.645156	-0.702278	0.540018	-0.493849	-0.9472	-0.392623	1.49957	0.75104	-0.407228	-0.0409969	-0.788064	1.33962	-0.116054	1.68746	-0.414187	-0.732568	1.3101	0.142099	-0.50638	0.111775	-0.479402	1.82213	-0.26714	-0.535461	0.40778	-0.227503	1.57599	-1.02441
CHEMBL468470	9	-0.988483	-0.592118	2.20283	-1.118	0.819735	-0.702278	-0.425327	-0.14881	-0.0516676	-0.392623	0.296347	0.75104	-0.818741	-0.492733	-0.788064	1.27195	-0.516423	-0.8107	-0.61767	-0.732568	0.640563	-0.448113	-0.50638	0.959867	-0.925886	0.477644	-0.696077	-0.353784	1.2987	-0.86905	-0.920068	0.764878
CHEMBL1085786	9	-1.34536	1.84584	-0.526724	2.50545	-0.645156	-0.702278	1.43594	-0.979802	0.102082	-0.392623	0.613642	0.983355	-0.355542	-0.443337	0.58907	0.199809	0.0900694	-0.8107	-0.655153	-0.732568	0.0902355	0.822102	-0.50638	-0.135417	0.0426769	0.355042	1.22065	0.595683	-0.109757	0.407508	-0.766942	-1.02441
CHEMBL1082461	9	-0.999142	1.74605	-0.865802	1.29632	-0.645156	-0.702278	1.43594	-0.493849	0.102082	-0.392623	0.613642	0.344018	-0.541331	0.00839986	0.58907	-0.398302	0.0900694	-0.8107	-0.61767	-0.732568	0.0902355	1.22507	-0.50638	-0.127173	0.0426769	0.00671879	1.22065	0.728555	-0.109757	0.721201	-0.766942	-1.02441
CHEMBL1086276	9	-0.427498	-0.35859	-0.865802	1.29632	-0.645156	-0.702278	1.43594	-1.2906	0.117722	-0.392623	0.613642	0.344018	-0.541331	-0.443337	0.0669058	-0.398302	0.0900694	-0.8107	-0.33922	-0.732568	0.783653	-0.789758	-0.50638	0.952487	0.0426769	-0.221544	1.22065	0.280749	-0.109757	-0.847265	-0.766942	0.125055
CHEMBL479645	9.4	0.61226	0.364012	-0.865802	-0.313227	0.314817	-0.702278	0.4706	-0.600522	2.61759	-0.392623	-0.906877	0.344018	0.177823	-0.468035	-0.639753	-0.693337	0.352103	0.359477	-0.61767	-0.732568	-1.12963	1.93305	0.706484	0.428908	1.01124	-1.43382	-0.952305	-0.279209	-0.239141	1.69931	0.568974	0.699787
CHEMBL103590	10	-0.300176	-0.351359	-0.865802	0.491548	-0.645156	-0.702278	0.4706	-1.03314	0.843865	-0.392623	-0.906877	0.344018	-0.407228	-0.443337	0.0669058	-0.393937	-0.516423	-0.225611	-0.896119	0.0439676	-0.0289768	0.0161724	-0.50638	-0.0408525	0.0426769	-1.15033	-0.129401	-0.304978	-0.0814538	-0.219879	-0.182344	0.325886
CHEMBL250594	10	-0.243324	0.446381	-0.409239	0.491548	-0.645156	-0.702278	1.43594	0.803999	0.102082	-0.392623	0.296347	1.68384	-0.407228	-0.443337	0.0669058	-0.393937	-0.0395065	-0.8107	-0.0607702	0.820503	0.783653	1.62803	0.0421693	-0.395647	0.0426769	0.0914415	0.803735	1.39117	-0.0814538	1.70585	-0.766942	-1.02441
CHEMBL512298	10	-0.77425	-0.0962397	2.20283	-1.118	0.819735	-0.702278	-1.39067	-1.37818	1.64647	-0.392623	-0.906877	0.766441	-0.828899	-0.492733	-0.788064	1.27195	-0.516423	-0.8107	-0.896119	-0.732568	0.664441	-0.448113	-0.50638	1.49031	-0.925886	-0.453685	-1.12501	0.378361	1.2987	-0.86905	-0.920068	2.01476
CHEMBL322396	11	-0.652922	-0.0230829	-0.865802	0.491548	-0.645156	-0.702278	1.43594	-1.86413	0.102082	-0.392623	0.296347	0.344018	-0.407228	-0.443337	0.0669058	-0.393937	-0.516423	-0.8107	-0.61767	-0.732568	0.0902355	0.419138	-0.50638	-0.328762	0.0426769	-0.219002	0.299536	-0.896112	-0.0814538	0.08619	-0.766942	-1.02441
CHEMBL105252	11	-0.300176	-0.148599	-0.865802	0.491548	-0.645156	-0.702278	2.10295	-1.03314	-0.160239	2.71579	-0.906877	0.344018	-0.221439	-0.443337	0.58907	-0.0441185	-0.516423	-0.225611	-0.896119	0.0439676	-1.12963	0.419138	-0.50638	-0.582431	0.0426769	0.00926126	0.413292	-0.577301	-0.0814538	0.0938146	-0.182344	-1.02441
CHEMBL180138	11	-0.0751422	-0.379355	-0.865802	-0.313227	-0.645156	1.26429	-1.39067	-0.0612328	1.30598	-0.392623	-0.906877	-1.18237	0.599494	-0.468035	-0.788064	-0.378656	-0.516423	-0.8107	1.74657	-0.732568	-1.12963	0.850086	-0.50638	0.557838	0.0426769	-1.15033	-1.12501	-0.40259	-0.0288916	0.0796547	-0.753347	1.27452
CHEMBL183121	11	-0.339702	-0.144623	-0.865802	-0.313227	-0.645156	1.26429	-1.39067	-0.406272	1.30598	-0.392623	-0.906877	-1.18237	0.599494	-0.468035	-0.788064	-0.378656	-0.516423	-0.8107	1.46812	-0.732568	-1.12963	1.25305	-0.50638	-0.0827866	0.0426769	-1.15033	-1.12501	-0.896112	-0.0288916	0.393348	-0.753347	0.699787
CHEMBL469302	11	-0.597877	-0.0962397	2.20283	-1.118	0.819735	-0.702278	-1.39067	-1.37818	2.04777	-0.392623	-0.906877	0.766441	-0.828899	-0.492733	-0.788064	1.27195	-0.516423	-0.8107	-0.896119	-0.732568	-0.0289768	-0.448113	-0.50638	2.13094	-0.925886	-0.453685	-1.12501	-0.304978	1.2987	-0.86905	-0.920068	2.58949
CHEMBL1630299	11	3.11477	-1.0752	0.703177	-1.118	0.517348	-0.702278	0.540018	-0.14881	-0.406919	-0.392623	1.49957	0.75104	-0.828899	-0.492733	-0.491442	0.74151	-0.516423	3.28492	0.287292	0.820503	1.3101	-0.897495	-0.50638	1.12806	-0.925886	1.47381	0.322101	0.0244971	0.011541	-0.504163	3.17211	0.125055
CHEMBL1630301	11	2.55432	-1.0752	0.703177	-1.118	0.517348	-0.702278	0.540018	0.541269	-1.20952	-0.392623	1.49957	0.75104	-0.828899	-0.492733	-0.491442	0.74151	-0.371489	2.69983	-0.0982538	0.820503	1.3101	-0.897495	0.590719	-0.153189	-0.925886	1.47381	0.0782769	0.6414	0.011541	0.166792	2.58752	-1.02441
CHEMBL250557	12	-0.243324	0.559573	-0.409239	0.491548	-0.645156	-0.702278	0.4706	-0.167905	0.889044	-0.392623	-0.906877	1.68384	-0.407228	-0.443337	0.0669058	-0.393937	-0.0395065	-0.8107	-0.33922	0.820503	-0.436214	2.031	0.0421693	-1.25838	0.0426769	-0.839888	0.374799	0.897652	-0.0814538	2.01954	-0.766942	-1.02441
CHEMBL456572	12	-0.408848	0.93661	1.45989	-0.0731166	-0.645156	-0.702278	0.540018	-0.493849	-0.9472	-0.392623	1.49957	0.75104	-0.407228	-0.0409969	-0.788064	1.22829	-0.116054	-0.8107	-0.414187	0.723667	1.3101	0.142099	-0.50638	0.159576	-0.479402	1.7573	-0.26714	-0.535461	0.40778	-0.18329	-0.920068	-0.414189
CHEMBL469297	12	-1.39156	0.0253003	2.20283	-1.118	0.819735	-0.702278	-0.425327	-0.493849	0.319224	-0.392623	0.296347	0.766441	-0.828899	-0.492733	-0.788064	1.27195	-0.516423	-0.8107	-0.896119	-0.732568	1.19089	-0.448113	-0.50638	1.0718	-0.925886	0.477644	-0.696077	-0.304978	1.2987	-0.86905	-0.920068	0.865293
CHEMBL462688	12	-0.319931	0.502735	0.912104	-1.118	1.98224	-0.702278	-0.425327	0.19623	0.319224	-0.392623	0.296347	0.766441	-0.828899	-0.492733	-0.639753	1.27195	-0.516423	0.359477	-0.896119	-0.732568	1.19089	-0.83149	0.590719	1.1083	-0.925886	0.477644	-0.523368	-0.304978	1.42404	-0.496539	0.249127	0.865293
CHEMBL1086019	12	-0.0738246	1.38036	-0.526724	1.29632	-0.645156	-0.702278	1.43594	-1.17405	-0.68488	-0.392623	0.613642	0.983355	-0.541331	0.00839986	0.0669058	0.199809	0.490438	-0.146709	-0.414187	1.5002	0.0902355	-1.19272	0.0421693	-0.328762	0.48916	0.126779	1.22065	-0.535461	-0.109757	-0.490004	-0.103508	-0.414189
CHEMBL1082445	12	-0.447117	2.79122	0.0396526	1.29632	-0.645156	-0.702278	1.43594	-1.95171	-0.68488	-0.392623	0.613642	0.983355	-0.541331	0.00839986	0.215217	0.199809	0.490438	1.68746	-0.655153	-0.732568	0.0902355	-1.19272	-0.50638	-0.284012	0.48916	0.126779	1.39336	-0.962548	0.043887	-1.16096	1.72912	-1.02441
CHEMBL104623	13	0.715536	-0.982776	-0.865802	-0.313227	0.314817	-0.702278	-1.39067	-1.57243	1.5683	-0.392623	-0.906877	-1.18237	0.599494	-0.468035	-0.788064	-0.378656	0.352103	-0.8107	-0.61767	0.0439676	-1.12963	0.419138	0.590719	-0.0827866	0.0426769	-1.15033	-1.12501	-0.896112	-0.0814538	0.76477	-0.753347	0.699787
CHEMBL400312	13	0.366945	1.49453	-0.865802	0.491548	-0.645156	-0.702278	0.4706	0.803999	0.735294	-0.392623	-0.906877	0.344018	-0.407228	0.00839986	0.58907	-0.393937	-0.371489	-0.8107	-0.33922	2.27674	0.114113	1.62803	0.0421693	-0.692611	0.0426769	-0.922068	-0.129401	2.25231	-0.0814538	1.70585	-0.766942	0.260959
CHEMBL462276	13	-0.888575	0.502735	1.34833	-1.118	1.98224	-0.702278	-0.425327	0.992981	0.319224	-0.392623	0.296347	0.766441	-0.818741	-0.492733	-0.788064	1.91372	-0.371489	-0.8107	-0.896119	-0.732568	1.19089	-0.83149	-0.50638	2.38955	-0.925886	0.477644	-0.696077	0.311925	2.61276	-1.16749	-0.920068	2.01476
CHEMBL481025	13	0.0262894	0.25082	-0.299425	-0.313227	0.314817	-0.702278	1.43594	0.283806	0.364403	-0.392623	0.296347	0.983355	0.177823	-0.468035	-0.639753	-0.0952253	0.352103	0.359477	-0.61767	-0.732568	0.0902355	1.5203	0.706484	-0.638475	1.01124	-0.154168	-0.523368	-0.279209	-0.267443	1.378	0.568974	-1.02441
CHEMBL378563	14	-1.13338	-0.136275	-0.865802	-0.313227	-0.645156	1.26429	0.540018	0.478056	-0.68488	-0.392623	1.49957	-1.18237	0.599494	-0.468035	-0.788064	-0.378656	-0.516423	-0.8107	1.74657	-0.732568	1.3101	0.850086	-0.50638	-0.279194	0.0426769	0.712328	-0.26714	-0.40259	-0.0288916	0.0796547	-0.753347	-1.02441
CHEMBL250368	14	0.304835	1.72926	-0.865802	0.491548	-0.645156	-0.702278	0.4706	-0.945561	1.15136	-0.392623	-0.906877	0.344018	-0.407228	0.00839986	0.58907	-0.393937	-0.516423	-0.225611	-0.61767	1.5002	-0.436214	2.43396	-0.50638	-1.44516	0.0426769	-0.922068	-0.129401	0.59956	-0.0814538	1.66228	-0.182344	-0.414189
CHEMBL252011	14	-0.816244	0.178956	-0.865802	-0.313227	0.885544	1.26429	0.241677	0.65321	-0.5459	2.71579	-0.906877	-1.18237	0.363612	2.33486	2.99914	-1.26872	-0.516423	-0.225611	1.46812	-0.732568	-0.436214	0.0357609	-0.50638	-0.251913	0.0426769	0.714496	0.413292	2.22423	-1.45212	-0.540107	-0.168749	-0.449678
CHEMBL467007	14	-1.04534	-0.330972	2.5419	-1.118	0.819735	-0.702278	-0.425327	-1.46575	0.319224	-0.392623	0.296347	1.40578	-0.828899	-0.492733	-0.788064	1.87006	-0.516423	-0.8107	-0.933603	-0.732568	1.19089	-0.860873	-0.50638	1.0718	-0.925886	0.825967	-0.696077	-0.371413	1.2987	-1.19037	-0.920068	0.865293
CHEMBL1086487	14	0.127664	1.74904	-0.299425	1.29632	-0.645156	-0.702278	0.4706	-1.26163	0.812978	-0.392623	-0.589583	0.983355	-0.541331	-0.443337	0.215217	0.199809	0.0900694	0.359477	-0.896119	-0.732568	-1.12963	0.957823	1.13927	-1.14674	0.0426769	-0.80455	0.964419	-1.38963	0.436082	1.41394	0.402253	-1.02441
CHEMBL358953	15	-1.39102	0.583593	-0.865802	0.491548	0.120194	-0.702278	0.4706	-0.804648	1.10619	-0.392623	-0.906877	0.344018	-0.828899	0.958111	1.27194	-0.992048	-0.516423	-0.8107	-0.896119	-0.732568	-0.0289768	0.0357609	-0.50638	0.414405	0.0426769	-0.971875	-0.129401	0.507356	-0.0814538	-0.212254	-0.766942	0.325886
CHEMBL461658	15	-0.104422	-1.0752	1.9939	-1.118	-0.645156	-0.702278	0.540018	-0.14881	-1.20952	-0.392623	1.49957	0.75104	-0.828899	-0.492733	-0.639753	0.630182	-0.516423	-0.225611	-0.0982538	0.0439676	1.3101	-0.514118	-0.50638	0.164768	-0.925886	1.40897	-0.0944314	0.0244971	-0.1138	-0.213344	-0.33547	-1.02441
CHEMBL1630303	15	2.90706	-1.0752	0.703177	-1.118	0.517348	-0.702278	0.540018	0.541269	-0.837011	-0.392623	1.49957	0.75104	-0.828899	-0.492733	-0.491442	0.74151	-0.371489	2.69983	-0.0982538	0.820503	1.3101	-0.897495	1.68782	-0.153189	-0.925886	1.47381	0.0782769	0.6414	0.011541	0.837747	2.58752	-1.02441
CHEMBL400069	16	-0.149879	0.559573	-0.865802	0.491548	-0.645156	-0.702278	0.4706	-0.653858	1.78458	-0.392623	-0.906877	0.344018	-0.407228	-0.443337	0.0669058	-0.393937	-0.371489	-0.8107	-0.33922	0.820503	0.114113	2.031	0.0421693	-0.793405	0.0426769	-1.15033	-0.129401	1.43998	-0.0814538	2.01954	-0.766942	-0.349262
CHEMBL1083697	16	0.485074	0.206696	-0.299425	1.29632	-0.645156	-0.702278	0.4706	-0.518213	-0.498625	-0.392623	-0.589583	0.983355	-0.541331	-0.443337	0.215217	0.199809	0.0900694	0.359477	-0.655153	-0.732568	-1.12963	-1.19272	1.13927	-0.50612	0.0426769	-0.80455	0.964419	-0.962548	0.043887	-0.154526	0.402253	-0.449678
CHEMBL348001	17	-0.992617	-0.25456	-0.865802	-0.313227	1.08017	-0.702278	-1.39067	-0.459609	1.10619	-0.392623	-0.906877	-1.18237	0.177823	0.933412	0.416972	-0.976768	0.352103	-0.8107	-0.896119	0.0439676	-0.0289768	0.0357609	0.0421693	-0.398761	0.0426769	-0.971875	-1.12501	0.507356	-0.0814538	0.130848	-0.753347	0.325886
CHEMBL214607	17	0.275895	-0.739696	-0.299425	-0.313227	-0.645156	-0.702278	2.40129	0.249566	-1.20952	-0.392623	1.49957	0.983355	-0.828899	-0.468035	-0.639753	-0.282609	-0.371489	0.944566	-0.61767	-0.732568	1.3101	-0.897495	-0.50638	0.864881	0.0426769	0.777161	-0.0944314	-0.279209	-0.267443	-1.17512	0.98685	-0.449678
CHEMBL250558	17	-0.19676	0.559573	-0.865802	0.491548	-0.645156	-0.702278	0.4706	-0.167905	1.82285	-0.392623	-0.906877	0.344018	-0.407228	-0.443337	0.0669058	-0.393937	-0.371489	-0.8107	-0.33922	0.946237	-0.436214	2.031	0.0421693	-0.662584	0.0426769	-1.15033	0.039482	0.897652	-0.0814538	2.01954	-0.766942	-0.231897
CHEMBL1086018	18	-0.828538	3.49542	-0.526724	2.50545	-0.645156	-0.702278	1.43594	-1.95171	-0.68488	-0.392623	0.613642	0.983355	-0.541331	0.460136	0.58907	0.199809	0.490438	0.517282	-0.655153	0.723667	0.0902355	-1.19272	-0.50638	-0.236211	0.48916	0.355042	1.22065	-0.21665	-0.109757	-1.16096	0.559925	-0.414189
CHEMBL317045	19	-0.300176	-0.492547	-0.865802	0.491548	-0.645156	-0.702278	1.43594	-1.51909	0.102082	-0.392623	0.296347	0.344018	-0.407228	-0.443337	0.0669058	-0.393937	-0.516423	-0.225611	-0.61767	0.0439676	0.0902355	0.419138	-0.50638	-0.683225	0.0426769	-0.219002	0.299536	-0.896112	-0.0814538	0.0938146	-0.182344	-1.02441
CHEMBL103063	19	-0.300176	-0.492547	-0.865802	0.491548	-0.645156	-0.702278	1.43594	-1.03314	-0.160239	-0.392623	0.296347	0.344018	-0.407228	-0.443337	0.0669058	-0.393937	-0.516423	-0.225611	-0.61767	0.0439676	0.0902355	0.419138	-0.50638	-0.683225	0.0426769	-0.219002	0.299536	-0.896112	-0.0814538	0.0938146	-0.182344	-1.02441
CHEMBL250983	19	-0.21199	0.446381	-0.409239	0.491548	-0.645156	-0.702278	1.43594	-0.459609	0.626723	-0.392623	0.296347	1.68384	-0.407228	-0.443337	0.0669058	-0.393937	-0.18444	-0.225611	-0.33922	0.0439676	0.783653	2.031	-0.50638	-0.395647	0.0426769	0.0914415	0.803735	0.280749	-0.0814538	1.34859	-0.182344	-1.02441
CHEMBL249946	20	-0.243324	0.794305	-0.865802	0.491548	-0.645156	-0.702278	0.4706	-1.13981	1.67601	-0.392623	-0.906877	0.344018	-0.407228	-0.443337	0.0669058	-0.393937	-0.371489	-0.8107	-0.33922	0.820503	-0.436214	2.43396	0.0421693	-1.54596	0.0426769	-1.15033	-0.129401	0.897652	-0.0814538	2.33324	-0.766942	-1.02441
CHEMBL151442	21	-0.899172	-0.517288	-0.865802	-0.313227	1.08017	-0.702278	-1.39067	-0.459609	0.735294	-0.392623	-0.906877	-1.18237	0.177823	0.933412	0.416972	-0.976768	0.352103	-0.8107	-0.896119	0.0439676	-0.579304	0.438726	0.0421693	-1.15131	0.0426769	-0.971875	-1.12501	-0.0349726	-0.0814538	0.444541	-0.753347	-0.349262
CHEMBL399277	21	0.2735	2.73318	-0.865802	0.491548	-0.645156	-0.702278	0.4706	0.803999	0.102082	-0.392623	-0.309322	0.344018	-0.407228	0.00839986	0.58907	-0.393937	-0.371489	0.701589	-0.0607702	2.27674	-0.436214	1.62803	0.0421693	-1.44516	0.0426769	-0.277543	-0.129401	4.77552	-0.0814538	1.70585	-0.766942	-0.414189
CHEMBL517044	21	-1.39156	0.0392982	2.20283	-1.118	0.819735	-0.702278	-0.425327	-0.979802	0.952436	-0.392623	0.296347	0.766441	-0.828899	-0.492733	-0.788064	1.27195	-0.516423	-0.8107	-0.896119	-0.732568	1.74122	-0.851078	-0.50638	1.82435	-0.925886	0.477644	-0.696077	0.237351	1.2987	-1.18274	-0.920068	1.54044
CHEMBL250593	22	0.320064	1.49453	-0.865802	0.491548	-0.645156	-0.702278	0.4706	0.803999	1.03589	-0.392623	-0.906877	0.344018	-0.407228	0.00839986	0.58907	-0.393937	-0.371489	-0.8107	-0.33922	2.40247	-0.436214	1.62803	0.0421693	-0.56179	0.0426769	-0.922068	0.039482	1.70999	-0.0814538	1.70585	-0.766942	0.378325
CHEMBL456358	22	-0.777108	1.28994	0.703177	-1.118	0.120194	-0.702278	0.540018	0.478056	-0.9472	-0.392623	1.49957	0.111702	-0.407228	0.908714	0.416972	0.630182	-0.516423	-0.146709	-0.414187	0.0439676	1.3101	0.554858	-0.50638	-0.234445	-0.925886	1.93575	-0.26714	-0.535461	0.436082	0.101439	-0.256634	-1.02441
CHEMBL438345	23	0.470358	-0.755996	-0.865802	-0.313227	0.120194	1.26429	0.241677	1.1148	-1.20952	2.71579	-0.906877	-1.18237	0.363612	0.933412	1.79411	-1.20105	-0.516423	-0.225611	1.70908	0.0439676	-0.436214	-0.779964	0.590719	-0.360951	0.0426769	0.227126	0.413292	1.83898	-1.48042	-0.161061	-0.168749	-0.457073
CHEMBL511589	23	-0.723924	-0.840848	2.20283	-1.118	0.819735	-0.702278	-0.425327	0.19623	-0.422559	-0.392623	0.296347	0.75104	-0.818741	-0.492733	-0.788064	1.27195	-0.516423	-0.8107	-0.33922	-0.732568	0.0902355	-0.448113	-0.50638	0.847939	-0.925886	0.477644	-0.696077	-0.40259	1.2987	-0.86905	-0.920068	0.664462
CHEMBL386017	24	-0.925672	-0.371007	-0.299425	-0.313227	-0.645156	1.26429	0.540018	-0.493849	-0.68488	-0.392623	1.49957	-0.543037	0.599494	-0.468035	-0.788064	0.219455	-0.516423	-0.8107	1.74657	-0.732568	1.3101	0.437327	-0.50638	-0.287438	0.0426769	1.06065	-0.26714	-0.40259	-0.0571943	-0.241663	-0.753347	-1.02441
CHEMBL456127	24	0.111087	3.42139	1.04225	-1.118	-0.645156	-0.702278	0.540018	-0.493849	-0.9472	-0.392623	1.49957	0.75104	-0.407228	-0.0409969	-0.788064	1.33962	-0.116054	1.68746	-0.451671	-0.732568	1.3101	0.142099	-0.50638	0.120018	-0.479402	1.82213	-0.26714	-0.601897	0.436082	-0.227503	1.57599	-1.02441
CHEMBL1630302	24	2.73069	-1.0752	0.703177	-1.118	0.517348	-0.702278	0.540018	0.541269	-1.02327	-0.392623	1.49957	0.75104	-0.828899	-0.492733	-0.491442	0.74151	-0.371489	2.69983	-0.0982538	0.820503	1.3101	-0.897495	1.13927	-0.153189	-0.925886	1.47381	0.0782769	0.6414	0.011541	0.50227	2.58752	-1.02441
CHEMBL250149	25	0.2735	1.72926	-0.865802	0.491548	-0.645156	-0.702278	0.4706	-0.167905	0.889044	-0.392623	-0.906877	0.344018	-0.407228	0.00839986	0.58907	-0.393937	-0.371489	-0.8107	-0.33922	2.27674	-0.436214	2.031	0.0421693	-1.44516	0.0426769	-0.922068	-0.129401	1.70999	-0.0814538	2.01954	-0.766942	-0.414189
CHEMBL464386	25	-0.291618	0.467146	0.703177	-1.118	0.120194	-0.702278	0.540018	0.823095	-0.9472	-0.392623	1.49957	0.111702	-0.407228	0.908714	0.416972	0.630182	-0.516423	-0.146709	-0.414187	0.0439676	1.3101	0.554858	0.0421693	-0.234445	-0.925886	1.93575	-0.26714	-0.535461	0.436082	0.436917	-0.256634	-1.02441
CHEMBL457843	25	-0.427888	1.19314	0.703177	-1.118	-0.645156	-0.702278	0.540018	2.21438	-0.9472	-0.392623	1.49957	0.111702	-0.407228	-0.492733	-0.788064	0.74151	-0.516423	0.359477	-0.414187	-0.732568	1.3101	0.554858	0.590719	0.120018	-0.925886	1.47381	-0.26714	-0.535461	0.436082	0.76477	0.249127	-1.02441
CHEMBL463578	25	-0.270335	0.81507	1.23259	-0.0731166	-0.645156	-0.702278	0.540018	-0.493849	-0.9472	-0.392623	1.49957	0.75104	-0.407228	-0.0409969	-0.788064	1.22829	-0.116054	-0.8107	-0.451671	0.723667	1.3101	0.142099	-0.50638	0.167819	-0.479402	1.7573	-0.26714	-0.601897	0.436082	-0.18329	-0.920068	-0.414189
CHEMBL151446	26	-1.39102	0.442405	-0.865802	0.491548	0.120194	-0.702278	1.43594	-1.2906	0.364403	-0.392623	0.296347	0.344018	-0.828899	0.958111	1.27194	-0.992048	-0.516423	-0.8107	-0.61767	-0.732568	0.0902355	0.438726	-0.50638	-0.227968	0.0426769	-0.0405461	0.299536	-0.0837785	-0.0814538	0.101439	-0.766942	-1.02441
CHEMBL462981	26	-0.868821	1.19314	1.1394	-1.118	-0.645156	-0.702278	0.540018	1.39956	-0.9472	-0.392623	1.49957	0.111702	-0.407228	-0.468035	0.0669058	0.630182	-0.516423	-0.8107	-0.414187	0.621327	1.3101	0.554858	-0.50638	0.120018	-0.925886	1.40897	0.728473	-0.535461	0.436082	0.0938146	-0.920068	-0.457073
CHEMBL18246	27	0.813871	2.44084	0.238652	-0.328213	0.885544	2.64891	-1.39067	1.20947	1.76771	-0.392623	-0.906877	-1.18237	1.18455	4.56884	2.14417	-1.32727	3.11795	-0.146709	0.538967	2.67005	-1.12963	-0.0817704	0.590719	1.7744	2.79717	-0.216834	-0.3018	3.21127	-1.79175	0.801803	0.16924	2.84286
CHEMBL147068	27	-1.39102	0.786353	-0.865802	0.491548	0.120194	-0.702278	2.10295	-0.804648	0.102082	2.71579	-0.906877	0.344018	-0.643109	0.958111	1.79411	-0.64223	-0.516423	-0.8107	-0.896119	-0.732568	-1.12963	0.438726	-0.50638	-0.127173	0.0426769	0.187717	0.413292	0.235032	-0.0814538	0.101439	-0.766942	-1.02441
CHEMBL1092544	29	-0.994867	1.15397	-0.429576	-1.118	-0.645156	-0.702278	0.540018	-0.00789671	-0.68488	0.427075	1.81687	-1.18237	-0.39707	-0.492733	-0.788064	0.621451	-0.516423	-0.8107	-0.61767	-0.732568	1.3101	0.948029	-0.50638	-0.226202	-0.925886	1.40389	-0.26714	-0.896112	0.464385	0.0720303	-0.920068	-1.02441
CHEMBL386040	30	-0.339702	-0.257815	0.161597	-0.313227	-0.645156	1.26429	-1.39067	-0.406272	1.04366	-0.392623	-0.309322	-1.18237	0.599494	-0.468035	-0.788064	-0.378656	-0.516423	0.701589	1.74657	-0.732568	-1.12963	0.850086	-0.50638	-0.0827866	0.0426769	-0.505806	-1.12501	2.16942	-0.0288916	0.0796547	-0.753347	0.699787
CHEMBL460146	30	-0.672677	3.08726	0.912104	-1.118	1.98224	-0.702278	-0.425327	-0.493849	0.319224	-0.392623	0.296347	0.766441	-0.828899	-0.0409969	-0.639753	1.27195	-0.116054	1.68746	-0.896119	-0.732568	1.19089	-0.83149	-0.50638	1.1083	-0.479402	0.477644	-0.523368	-0.304978	1.42404	-1.16749	1.57599	0.865293
CHEMBL466180	31	-0.862437	-0.0962397	2.20283	-1.118	1.58508	1.53141	-1.39067	0.108653	0.843865	-0.392623	-0.906877	0.766441	0.177823	0.908714	-0.788064	1.54794	0.352103	-0.00522577	-0.896119	-0.732568	-0.0289768	-0.448113	-0.50638	1.49031	0.0426769	-0.453685	0.278252	-0.304978	1.2987	-0.86905	-0.67451	2.01476
CHEMBL317011	32	-0.78716	-0.492547	-0.865802	0.491548	-0.645156	-0.702278	1.43594	-0.979802	-0.422559	-0.392623	0.296347	0.344018	-0.407228	-0.443337	-0.788064	0.247832	-0.516423	-0.8107	-0.896119	-0.732568	0.0902355	0.419138	-0.50638	-0.630232	0.0426769	-0.219002	-0.696077	-1.38963	1.28921	-0.241663	-0.766942	-1.02441
CHEMBL320906	32	-0.78716	-0.605739	-0.865802	0.491548	-0.645156	-0.702278	2.40129	-0.979802	-0.68488	-0.392623	1.49957	0.344018	-0.407228	-0.443337	-0.788064	0.247832	-0.516423	-0.8107	-0.61767	-0.732568	1.3101	0.0161724	-0.50638	0.2325	0.0426769	0.712328	-0.26714	-0.896112	1.28921	-0.555356	-0.766942	-1.02441
CHEMBL254984	32.4	1.19562	-1.06279	-0.299425	1.15099	-0.645156	-0.702278	-0.425327	-0.634762	0.256702	-0.392623	0.296347	0.0963007	-0.828899	-0.468035	-0.491442	-0.609698	0.239463	0.944566	-0.61767	-0.732568	0.0902355	-1.20252	-0.50638	1.44883	-0.925886	0.129321	0.577224	-0.279209	-1.22974	-1.48881	0.833724	1.27452
CHEMBL511221	33	-1.127	-0.0962397	2.20283	-1.118	0.819735	-0.702278	-1.39067	-0.722339	0.89114	-0.392623	-0.906877	0.766441	-0.828899	-0.492733	-0.788064	1.27195	-0.516423	-0.8107	-0.896119	-0.732568	-0.0289768	-0.448113	-0.50638	0.849687	-0.925886	-0.453685	-1.12501	-0.304978	1.2987	-0.86905	-0.920068	1.44003
CHEMBL456545	35	-0.451032	1.19314	1.1394	-1.118	-0.645156	-0.702278	0.540018	1.96489	-0.9472	-0.392623	1.49957	0.111702	-0.407228	-0.468035	0.0669058	0.630182	-0.371489	-0.8107	-0.414187	-0.732568	1.3101	0.554858	-0.50638	1.40127	-0.925886	1.40897	0.728473	0.0814419	0.436082	0.0938146	-0.920068	0.125055
CHEMBL248762	36	0.790324	2.66421	-0.865802	0.491548	-0.645156	-0.702278	0.4706	0.803999	0.102082	-0.392623	-0.906877	0.344018	-0.407228	0.460136	1.11123	-0.393937	-0.371489	-0.8107	-0.33922	3.73297	-0.436214	1.62803	0.0421693	-1.34437	0.0426769	-0.693805	-0.129401	2.52232	-0.0814538	1.70585	-0.766942	0.196033
CHEMBL462783	36	-0.957007	0.476531	1.78258	1.81398	-0.645156	-0.702278	0.540018	0.478056	-0.9472	-0.392623	1.71892	0.111702	-0.407228	5.2838	-0.788064	2.34666	-0.266034	-0.263878	-0.414187	1.34823	1.3101	0.554858	-0.50638	-0.234445	1.02939	1.40897	-0.26714	-0.535461	0.436082	0.101439	-0.373705	-0.359234
CHEMBL104445	38	-0.254515	-0.861236	-0.865802	-0.313227	0.314817	-0.702278	-0.425327	-1.03314	-0.160239	-0.392623	0.296347	-1.18237	0.599494	-0.468035	-0.788064	-0.378656	0.352103	-0.8107	-0.61767	0.0439676	0.0902355	0.419138	0.0421693	-1.14193	0.0426769	-0.219002	-0.696077	-0.896112	-0.0814538	0.429292	-0.753347	-1.02441
CHEMBL427052	39	0.272303	-0.379355	-0.218163	1.62179	-0.645156	1.26429	-1.39067	0.0292756	1.30598	-0.392623	-0.906877	2.41975	0.599494	-0.468035	-0.715978	1.33782	-0.274716	-0.8107	1.46812	1.92559	-1.12963	0.850086	-0.50638	-0.0297938	1.99796	-1.15033	-1.04107	-0.896112	0.153055	0.0796547	-0.753347	1.92819
CHEMBL459320	39	0.225569	3.08726	1.34833	-1.118	1.98224	-0.702278	-0.425327	-0.493849	0.319224	-0.392623	0.296347	0.766441	-0.818741	-0.0409969	-0.788064	2.02505	-0.116054	2.85764	-0.896119	-0.732568	1.19089	-0.83149	-0.50638	1.1083	-0.479402	0.542478	-0.696077	-0.304978	2.61276	-1.16749	2.74519	0.865293
CHEMBL462068	41	-0.340416	2.49919	0.912104	-1.118	1.98224	-0.702278	-0.425327	0.427651	0.319224	-0.392623	0.296347	0.766441	-0.828899	-0.0409969	-0.639753	1.27195	-0.116054	0.43838	-0.896119	2.07756	1.19089	-0.83149	-0.50638	1.1083	-0.479402	0.477644	-0.523368	-0.304978	1.42404	-1.16749	0.327963	2.04285
CHEMBL1630300	41	3.08344	-1.0752	0.703177	-1.118	0.517348	-0.702278	0.540018	0.541269	-0.406919	-0.392623	1.49957	0.75104	-0.828899	-0.492733	-0.491442	0.74151	-0.371489	2.69983	-0.0982538	0.820503	1.3101	-0.897495	0.590719	1.12806	-0.925886	1.47381	0.0782769	0.6414	0.011541	0.166792	2.58752	0.125055
CHEMBL215777	42	-0.486601	-0.605739	-0.865802	-0.313227	0.184421	1.26429	0.540018	-0.493849	-1.20952	-0.392623	1.49957	0.0963007	0.599494	-0.468035	-0.788064	0.817566	-0.516423	-0.8107	1.6716	-0.732568	1.3101	0.0245675	-0.50638	-0.279194	0.0426769	1.40897	-0.26714	-0.535461	-0.0288916	-0.562981	-0.753347	-1.02441
CHEMBL215330	43	-1.17904	0.216021	-0.865802	-0.313227	0.120194	1.26429	0.540018	0.478056	-0.9472	-0.392623	1.49957	-1.18237	0.599494	0.933412	0.416972	-0.378656	-0.516423	-0.8107	1.74657	-0.732568	1.3101	0.447121	-0.50638	-0.1784	0.0426769	1.23911	-0.26714	0.409744	-0.0288916	-0.234038	-0.753347	-1.02441
CHEMBL467634	43	-0.901967	-0.606116	2.20283	-1.118	0.819735	-0.702278	-0.425327	0.327924	-0.68488	1.32669	0.296347	0.75104	-0.818741	-0.492733	-0.788064	1.27195	-0.516423	-0.8107	-0.896119	0.635514	0.0902355	-0.0451483	-0.50638	0.186045	-0.925886	0.477644	-0.610354	-1.38963	1.2987	-0.555356	-0.920068	0.617186
CHEMBL323352	45	-0.136098	1.02506	-0.865802	0.491548	-0.645156	-0.702278	0.4706	-1.37818	-0.160239	-0.392623	-0.906877	0.344018	-0.407228	0.00839986	0.58907	-0.393937	-0.516423	-0.8107	-0.896119	0.723667	-1.12963	0.419138	-0.50638	-1.0907	0.0426769	-0.922068	-0.129401	-0.577301	-0.0814538	0.08619	-0.766942	-0.414189
CHEMBL139989	45	-1.39102	0.555597	-0.865802	0.491548	0.120194	-0.702278	0.4706	-1.77655	0.889044	-0.392623	-0.906877	0.344018	-0.828899	0.958111	1.27194	-0.992048	-0.516423	-0.8107	-0.896119	-0.732568	-1.12963	0.841691	-0.50638	-1.0907	0.0426769	-0.971875	-0.129401	-0.577301	-0.0814538	0.415132	-0.766942	-1.02441
CHEMBL456982	46	-1.13338	0.467146	1.45989	0.809976	-0.645156	-0.702278	2.5371	0.478056	-0.9472	0.975925	1.49957	0.111702	1.41266	-0.492733	2.29975	0.630182	-0.264493	-0.8107	-0.414187	-0.732568	1.3101	0.554858	-0.50638	0.488743	0.265644	2.29327	-0.26714	-0.535461	0.436082	0.138027	-0.920068	-0.736495
CHEMBL462067	48	-0.143558	0.502735	0.912104	-1.118	1.98224	-0.702278	-0.425327	-0.493849	1.12183	-0.392623	0.296347	0.766441	-0.828899	-0.492733	-0.639753	1.27195	-0.516423	0.359477	-0.896119	-0.732568	1.19089	-0.83149	-0.50638	2.38955	-0.925886	0.477644	-0.523368	-0.304978	1.42404	-1.16749	0.249127	2.01476
CHEMBL214628	49	-0.339702	-0.0106664	-0.865802	0.491548	0.120194	1.26429	-1.39067	-0.406272	1.04366	-0.392623	-0.727044	-1.18237	0.599494	1.5466	-0.788064	0.356268	0.415503	-0.8107	1.46812	-0.732568	-1.12963	0.850086	-0.50638	-0.0297938	0.0426769	-1.15033	0.290351	-0.896112	1.51432	0.0796547	-0.753347	0.699787
CHEMBL386251	49	0.65991	0.0949653	-0.434042	0.683741	-0.645156	1.26429	-1.39067	-0.892225	1.30598	-0.392623	-0.821685	2.41975	0.599494	-0.468035	-0.788064	1.92238	-0.274716	-0.263878	1.46812	-0.732568	-1.12963	0.850086	-0.50638	0.61083	1.99796	-1.15033	-1.12501	-0.896112	1.23579	0.0796547	-0.206984	1.38904
CHEMBL514691	49	-0.996143	0.0100982	-0.409239	1.53186	-0.645156	1.26429	-1.39067	2.47484	-0.9472	-0.392623	-0.906877	0.157447	1.02116	-0.468035	-0.788064	0.219455	-0.18444	-0.8107	1.51189	-0.732568	-1.12963	0.119955	-0.50638	0.165416	0.0426769	-0.491565	-0.620815	-0.818534	0.161845	-0.540107	-0.753347	0.664462
CHEMBL457197	50	0.377507	-0.00231831	0.703177	-1.118	-0.645156	-0.702278	0.540018	2.21438	-0.9472	-0.392623	1.49957	0.111702	-0.407228	-0.492733	-0.788064	0.74151	-0.516423	0.944566	-0.414187	0.0439676	1.3101	0.554858	0.590719	-0.234445	-0.925886	1.47381	-0.26714	-0.535461	0.436082	0.772394	0.833724	-1.02441
CHEMBL465986	51	-0.988483	-0.606116	2.20283	-1.118	0.819735	-0.702278	-0.425327	-0.14881	-0.422559	-0.392623	0.296347	0.75104	-0.818741	-0.492733	-0.788064	1.27195	-0.516423	-0.8107	-0.61767	-0.732568	0.0902355	-0.0451483	-0.50638	0.207315	-0.925886	0.477644	-0.696077	-0.896112	1.2987	-0.555356	-0.920068	0.0897297
CHEMBL1085067	53	0.29271	1.03243	-0.865802	0.491548	-0.645156	-0.702278	1.43594	0.142893	0.519022	-0.392623	0.613642	0.344018	-0.828899	-0.443337	0.0669058	-0.334999	-0.516423	-0.8107	-0.33922	0.0439676	0.0902355	-0.789758	0.0421693	2.5882	0.0426769	-0.184678	0.299536	-0.40259	-0.109757	0.151543	-0.766942	1.27452
CHEMBL1630628	53	2.53794	-0.605739	0.703177	-1.118	0.517348	-0.702278	2.58901	3.69301	-1.20952	-0.392623	1.49957	2.27743	-0.643109	-0.492733	-0.491442	1.00222	0.0288797	1.52965	-0.0982538	2.1744	1.3101	-0.897495	0.590719	2.22739	0.48916	1.47381	0.0782769	0.6414	0.011541	0.166792	1.65028	1.26712
CHEMBL217147	58	-1.13338	-0.00908498	-0.865802	-0.313227	-0.645156	1.26429	-0.425327	0.478056	-0.0516676	-0.392623	0.296347	-1.18237	0.599494	-0.468035	-0.788064	-0.378656	-0.516423	-0.8107	1.46812	-0.732568	0.640563	0.850086	-0.50638	-0.389375	0.0426769	-0.219002	-0.696077	-0.353784	-0.0288916	0.0796547	-0.753347	-0.349262
CHEMBL457186	59	-0.0932318	-1.31828	0.319016	3.01843	0.314817	1.26429	-1.39067	-0.289723	-1.20952	-0.392623	-0.505802	1.49727	1.18455	0.00839986	-0.117588	-0.147615	2.21658	1.02347	-0.789023	-0.732568	-1.12963	-1.69363	0.590719	-0.935147	1.01124	-0.339062	0.804116	-1.07082	1.13152	-1.12393	1.246	-1.02441
CHEMBL460980	59	-0.496304	0.502735	0.912104	-1.118	1.98224	-0.702278	-0.425327	-0.14881	0.319224	-0.392623	0.296347	0.766441	-0.828899	-0.492733	-0.639753	1.27195	-0.516423	0.359477	-0.896119	-0.732568	1.19089	-0.83149	0.0421693	1.1083	-0.925886	0.477644	-0.523368	-0.304978	1.42404	-0.832016	0.249127	0.865293
CHEMBL459733	59	-1.0418	0.502735	0.912104	-1.118	1.98224	-0.702278	-0.425327	1.34915	0.319224	-0.392623	0.296347	0.766441	-0.828899	-0.492733	-0.639753	1.27195	-0.516423	-0.8107	-0.896119	1.97522	1.19089	-0.83149	-0.50638	1.1083	-0.925886	0.477644	-0.523368	-0.304978	1.42404	-1.16749	-0.920068	1.99997
CHEMBL215482	60	-0.878482	-0.249467	-0.526724	-0.313227	-0.645156	1.26429	0.540018	0.478056	-1.20952	-0.392623	1.49957	-1.18237	1.02116	-0.468035	-0.788064	0.219455	-0.516423	-0.8107	1.74657	-0.732568	1.3101	0.427532	-0.50638	-0.279194	0.0426769	1.06065	-0.26714	-0.40259	-0.0571943	-0.241663	-0.753347	-1.02441
CHEMBL251195	60	-0.464602	2.19475	-0.865802	0.491548	0.120194	-0.702278	0.4706	0.405624	1.15136	-0.392623	-0.906877	0.344018	-0.828899	1.40985	1.79411	-0.992048	-0.371489	-0.8107	-0.33922	2.27674	-0.436214	2.05059	0.0421693	-1.34437	0.0426769	-0.743612	-0.129401	2.52232	-0.0814538	2.03479	-0.766942	-0.414189
CHEMBL515049	60	0.435887	-1.08355	0.319016	0.491548	0.314817	1.26429	-1.39067	0.886309	-0.68488	-0.392623	-0.906877	-1.18237	1.18455	0.00839986	-0.117588	-0.147615	1.22063	1.02347	-0.232124	-0.732568	-1.12963	-1.29067	0.590719	-0.516631	1.01124	-1.27039	-0.708482	-0.0837785	1.13152	-0.810232	1.246	0.125055
CHEMBL214274	62	0.101231	0.544218	-0.0986216	-0.313227	-0.645156	1.26429	-1.39067	-0.0612328	1.44496	-0.392623	-0.906877	-1.18237	0.599494	-0.0162985	-0.2659	-0.378656	-0.516423	-0.146709	1.46812	-0.732568	-1.12963	0.850086	0.0421693	0.658632	0.0426769	-0.922068	-1.12501	-0.0837785	-0.0288916	0.415132	-0.0899129	1.27452
CHEMBL456990	62	0.927672	1.19314	0.703177	-1.118	-0.645156	-0.702278	0.540018	1.39956	-0.9472	-0.392623	1.49957	0.111702	-0.407228	-0.492733	-0.788064	0.852837	-0.516423	1.52965	-0.414187	0.621327	1.3101	0.554858	-0.50638	0.120018	-0.925886	1.53864	-0.26714	-0.535461	0.436082	0.0938146	1.41832	-0.457073
CHEMBL1630622	62	2.78869	-0.840471	0.703177	-1.118	1.47732	-0.702278	0.540018	0.19623	-1.20952	-0.392623	1.49957	0.75104	0.177823	-0.492733	-0.491442	0.928893	0.497037	1.52965	-0.0982538	2.1744	1.3101	-0.897495	0.0421693	0.487435	0.0426769	1.47381	0.0782769	0.6414	0.011541	-0.168686	1.58504	0.117659
CHEMBL250761	63	-0.149879	0.559573	-0.865802	0.491548	-0.645156	-0.702278	0.4706	-0.167905	1.52226	-0.392623	-0.906877	0.344018	-0.407228	-0.443337	0.0669058	-0.393937	-0.371489	-0.8107	-0.33922	0.820503	0.114113	2.031	0.0421693	-0.793405	0.0426769	-1.15033	-0.129401	1.43998	-0.0814538	2.01954	-0.766942	-0.349262
CHEMBL460145	63	-0.143558	0.502735	0.912104	-1.118	1.98224	-0.702278	-0.425327	0.19623	0.505479	-0.392623	0.296347	0.766441	-0.828899	-0.492733	-0.639753	1.27195	-0.516423	0.359477	-0.896119	-0.732568	1.19089	-0.83149	1.13927	1.1083	-0.925886	0.477644	-0.523368	-0.304978	1.42404	-0.161061	0.249127	0.865293
CHEMBL467431	64	-1.25304	-0.357386	2.20283	-1.118	0.819735	-0.702278	-0.425327	-0.493849	-0.0516676	-0.392623	0.296347	0.75104	-0.818741	-0.492733	-0.788064	1.27195	-0.516423	-0.8107	-0.896119	-0.732568	0.640563	-0.0451483	-0.50638	0.319243	-0.925886	0.477644	-0.696077	-0.847306	1.2987	-0.555356	-0.920068	0.190145
CHEMBL215063	65	-0.868821	-0.257815	-0.865802	-0.313227	-0.645156	1.26429	-0.425327	0.823095	-0.422559	-0.392623	0.296347	-1.18237	0.599494	-0.468035	-0.788064	-0.378656	-0.516423	-0.8107	1.74657	-0.732568	0.0902355	0.850086	-0.50638	-0.501303	0.0426769	-0.219002	-0.696077	-0.40259	-0.0288916	0.0796547	-0.753347	-0.449678
CHEMBL1630304	65	3.01429	0.921254	0.703177	-1.118	0.517348	-0.702278	0.540018	-0.14881	-1.20952	-0.392623	1.49957	0.75104	-0.828899	-0.0409969	-0.491442	0.74151	-0.116054	3.94891	-0.0982538	2.27674	1.3101	-0.897495	-0.50638	-0.153189	-0.479402	1.47381	0.0782769	0.0244971	0.011541	-0.504163	3.83555	-0.414189
CHEMBL254778	65	0.426752	-0.739696	0.266952	-0.313227	-0.645156	-0.702278	2.40129	-1.46575	-1.20952	-0.392623	1.49957	1.62269	-0.818741	-0.492733	-0.639753	0.315502	-0.516423	1.52965	-0.61767	-0.732568	1.3101	-1.31025	-0.50638	0.216014	0.0426769	1.12548	-0.0944314	-0.896112	-0.295746	-1.49644	1.57145	-1.02441
CHEMBL514248	69	1.73307	-0.00231831	0.703177	-1.118	-0.645156	-0.702278	0.540018	1.39956	-0.9472	-0.392623	1.49957	0.111702	-0.407228	-0.492733	-0.788064	0.852837	-0.516423	2.11474	-0.414187	1.39786	1.3101	0.554858	-0.50638	-0.234445	-0.925886	1.53864	-0.26714	-0.535461	0.436082	0.101439	2.00292	-0.457073
CHEMBL467654	69	-1.34589	-0.209432	2.20283	0.491548	1.77971	-0.702278	-0.425327	-0.493849	0.0569033	-0.392623	0.296347	0.766441	0.177823	0.707285	0.773564	1.45934	-0.516423	-0.8107	1.46812	-0.732568	1.19089	-0.851078	-0.50638	1.0718	0.0426769	0.477644	-0.696077	0.188545	3.46993	-1.18274	-0.753347	0.865293
CHEMBL1085068	69	0.349561	0.7977	-0.865802	0.491548	-0.645156	-0.702278	1.43594	0.886309	0.519022	-0.392623	0.613642	0.344018	-0.828899	-0.443337	0.0669058	-0.334999	-0.516423	-0.8107	-0.33922	0.0439676	0.0902355	-0.789758	0.157935	2.87436	0.0426769	-0.184678	0.299536	0.214313	-0.109757	-0.17631	-0.766942	1.84925
CHEMBL400086	70	-0.731583	-0.986752	-0.649922	-0.313227	-0.645156	1.26429	0.825148	-0.406272	0.519022	-0.392623	0.697422	-1.18237	0.363612	-0.468035	-0.2659	-0.838445	0.0761902	-0.8107	1.46812	-0.732568	-1.12963	-0.484736	-0.50638	1.16832	0.0426769	-0.0286187	-0.910425	2.43865	-0.421087	-0.853801	-0.753347	0.699787
CHEMBL403013	70.4	1.46018	-1.18433	-0.299425	1.15099	-0.645156	-0.702278	-1.39067	-0.289723	0.519022	-0.392623	-0.906877	0.0963007	-0.828899	-0.468035	-0.491442	-0.609698	0.239463	0.944566	-0.61767	-0.732568	-1.12963	-1.20252	-0.50638	1.22672	-0.925886	-0.802008	0.148287	-0.279209	-1.22974	-1.48881	0.833724	1.84925
CHEMBL213975	73	-0.251515	-0.379355	-0.865802	-0.313227	-0.645156	1.26429	-1.39067	-0.0612328	0.904683	-0.392623	-0.906877	-1.18237	0.599494	-0.468035	-0.788064	-0.378656	-0.516423	-0.8107	1.74657	-0.732568	-0.436214	0.850086	-0.50638	-0.0827866	0.0426769	-1.15033	-1.12501	0.280749	-0.0288916	0.0796547	-0.753347	0.699787
CHEMBL105101	74	-0.161069	-0.982776	-0.865802	-0.313227	0.314817	-0.702278	-1.39067	-1.03314	0.472973	-0.392623	-0.906877	-1.18237	0.599494	-0.468035	-0.788064	-0.378656	0.352103	-0.8107	-0.896119	0.0439676	-0.579304	0.419138	0.0421693	-1.25211	0.0426769	-1.15033	-1.12501	-0.847306	-0.0814538	0.429292	-0.753347	-0.349262
CHEMBL468268	74	-1.25304	-0.484576	2.20283	-1.118	0.819735	-0.702278	0.540018	-0.493849	-0.68488	-0.392623	1.49957	0.75104	-0.818741	-0.492733	-0.788064	1.27195	-0.516423	-0.8107	-0.61767	-0.732568	1.3101	-0.0451483	-0.50638	0.429423	-0.925886	1.40897	-0.26714	-0.896112	1.2987	-0.555356	-0.920068	-0.485003
CHEMBL253624	76	-0.992617	0.178956	-0.865802	-0.313227	0.885544	1.26429	0.241677	0.998249	-0.9472	2.71579	-0.906877	-1.18237	0.363612	2.33486	2.99914	-1.26872	-0.516423	-0.225611	1.46812	0.0439676	-1.12963	0.0357609	-0.50638	-0.892537	0.0426769	0.714496	0.413292	1.54089	-1.45212	-0.20463	-0.168749	-1.02441
CHEMBL1092192	79	-0.878482	0.550551	1.15403	-1.118	-0.645156	-0.702278	0.540018	-0.00789671	-1.20952	-0.392623	1.49957	0.75104	-0.407228	-0.492733	-0.788064	1.22829	-0.516423	-0.8107	-0.61767	-0.732568	1.3101	0.515681	-0.50638	-0.234445	-0.925886	1.7573	-0.26714	-0.896112	0.379477	-0.249288	-0.920068	-1.02441
CHEMBL518965	80	0.88501	-0.748044	-0.865802	-0.313227	0.314817	-0.702278	0.4706	-0.688098	1.30598	-0.392623	-0.906877	0.344018	0.177823	-0.468035	-0.639753	-0.693337	0.352103	0.944566	-0.896119	-0.732568	-1.12963	-0.0817704	0.590719	0.428908	1.01124	-1.43382	-0.952305	-1.38963	-0.239141	0.130848	1.15357	0.699787
CHEMBL456151	81	-1.13338	0.93661	1.65023	-0.0731166	0.120194	1.53141	0.540018	0.478056	-0.9472	-0.392623	1.49957	0.111702	0.599494	1.36045	-0.788064	0.906173	0.752471	0.658765	-0.414187	-0.732568	1.3101	0.554858	-0.50638	0.167819	0.48916	1.40897	1.13613	-0.535461	0.436082	0.138027	-0.0110766	-1.02441
CHEMBL400779	81	-1.1578	0.182932	-0.865802	-0.313227	0.120194	1.26429	0.241677	0.857336	-0.160239	2.71579	-0.906877	-1.18237	0.363612	0.933412	1.79411	-1.26872	-0.371489	-0.8107	1.46812	0.0439676	-1.12963	0.438726	-0.50638	-0.352707	0.0426769	0.187717	0.413292	1.34546	-1.45212	0.109063	-0.753347	-0.449678
CHEMBL480447	81	0.435887	0.364012	-0.865802	-0.313227	0.314817	-0.702278	0.4706	-0.600522	2.21629	-0.392623	-0.906877	0.344018	0.177823	-0.468035	-0.639753	-0.693337	0.352103	0.359477	-0.61767	-0.732568	-0.436214	1.93305	0.706484	-0.211716	1.01124	-1.43382	-0.952305	0.40413	-0.239141	1.69931	0.568974	0.125055
CHEMBL428057	83	-0.243324	1.65736	0.0225205	0.491548	-0.645156	-0.702278	0.4706	0.318047	-0.422559	-0.392623	-0.906877	1.68384	-0.407228	0.00839986	0.0669058	-0.393937	-0.0395065	-0.8107	-0.33922	1.21178	-0.436214	1.32845	0.0421693	-1.25838	0.428578	-0.839888	0.374799	0.897652	-0.0814538	1.47264	-0.766942	-1.02441
CHEMBL479851	85	-0.181418	0.485553	-0.865802	-0.313227	0.314817	-0.702278	1.43594	0.283806	0.889044	-0.392623	0.296347	0.344018	0.177823	-0.468035	-0.639753	-0.693337	0.352103	0.359477	-0.61767	-0.732568	0.0902355	1.93305	0.706484	-0.630232	1.01124	-0.502491	-0.523368	-0.279209	-0.239141	1.69931	0.568974	-1.02441
CHEMBL250762	86	-0.149879	0.559573	-0.865802	0.491548	-0.645156	-0.702278	0.4706	-0.167905	1.52226	-0.392623	-0.906877	0.344018	-0.407228	-0.443337	0.0669058	-0.393937	-0.371489	-0.8107	-0.33922	0.820503	0.114113	2.031	0.0421693	-0.793405	0.0426769	-1.15033	-0.129401	1.43998	-0.0814538	2.01954	-0.766942	-0.349262
CHEMBL151298	90	-1.03828	0.114129	-0.865802	0.491548	0.120194	-0.702278	0.4706	-0.459609	1.10619	-0.392623	-0.906877	0.344018	-0.828899	0.958111	1.27194	-0.992048	-0.516423	-0.225611	-0.896119	0.0439676	-0.0289768	0.0357609	-0.50638	0.0599417	0.0426769	-0.971875	-0.129401	0.507356	-0.0814538	-0.20463	-0.182344	0.325886
CHEMBL457174	90	0.700447	-0.848819	0.319016	0.491548	0.314817	1.26429	-1.39067	-0.202146	0.519022	-0.392623	-0.906877	-1.18237	1.18455	0.00839986	-0.117588	-0.147615	1.22063	1.02347	-0.510573	-0.732568	-1.12963	-0.887701	0.590719	0.123993	1.01124	-1.27039	-0.708482	-0.577301	1.13152	-0.496539	1.246	0.699787
CHEMBL254779	90.4	1.19562	-0.935597	-0.299425	1.15099	-0.645156	-0.702278	-1.39067	-0.634762	0.889914	-0.392623	-0.906877	0.0963007	-0.828899	-0.468035	-0.491442	-0.609698	0.239463	0.944566	-0.896119	-0.732568	-0.579304	-1.20252	-0.50638	1.33865	-0.925886	-0.802008	0.148287	-0.230403	-1.22974	-1.48881	0.833724	1.94967
CHEMBL214880	91	0.514482	1.26863	-0.865802	-0.313227	-0.645156	1.89978	-1.39067	-0.892225	2.09295	-0.392623	-0.821685	2.41975	0.599494	-0.468035	-0.788064	1.92238	-0.274716	-0.8107	1.46812	-0.668747	-1.12963	2.86491	-0.50638	-0.0297938	1.99796	-1.15033	-1.03929	-0.896112	1.23579	1.64812	-0.753347	0.814312
CHEMBL212072	91	-0.339702	-0.257815	-0.649922	-0.313227	1.05957	3.23086	-1.39067	-0.406272	1.04366	1.24677	-0.906877	-1.18237	0.599494	-0.0162985	-0.788064	0.808835	-0.516423	-0.8107	1.46812	-0.34129	-1.12963	1.48236	-0.50638	-0.0827866	0.428578	-0.45877	-1.12501	-0.896112	0.512679	0.425964	-0.753347	0.699787
CHEMBL1630298	91	2.73069	-1.0752	0.703177	-1.118	0.517348	-0.702278	0.540018	1.33802	-1.20952	-0.392623	1.49957	0.75104	-0.828899	-0.492733	-0.491442	0.74151	-0.371489	2.69983	-0.0982538	0.820503	1.3101	-0.897495	-0.50638	1.12806	-0.925886	1.47381	0.0782769	0.6414	0.011541	-0.504163	2.58752	0.125055
CHEMBL216882	93	-1.04053	-0.249467	0.00664908	-0.313227	-0.645156	1.26429	0.540018	0.478056	-0.9472	-0.392623	1.49957	-1.18237	0.599494	0.731984	0.773564	-0.378656	-0.516423	-0.8107	1.74657	-0.732568	1.3101	0.447121	-0.50638	-0.226202	0.0426769	0.712328	-0.26714	-0.40259	0.153055	0.350869	-0.753347	-1.02441
CHEMBL466404	95	-1.39156	1.02923	2.20283	-1.118	0.819735	-0.702278	-0.425327	-0.493849	0.0569033	-0.392623	0.893902	0.766441	-0.828899	-0.492733	-0.788064	1.27195	-0.516423	0.701589	-0.61767	-0.732568	1.19089	-0.851078	-0.50638	1.0718	-0.925886	1.12217	-0.696077	2.76056	1.2987	-1.18274	-0.920068	0.865293
CHEMBL467639	96	-1.04048	-0.0962397	2.20283	-1.118	0.819735	-0.702278	-1.39067	0.327924	0.319224	1.32669	-0.906877	0.766441	-0.828899	-0.492733	-0.788064	1.27195	-0.516423	-0.8107	-1.17457	0.635514	-0.0289768	-0.448113	-0.50638	0.828417	-0.925886	-0.453685	-1.03929	-0.7985	1.2987	-0.86905	-0.920068	1.96748
CHEMBL391997	100	0.532717	-1.9217	2.01506	-1.118	0.885544	-0.702278	-1.39067	-0.167905	-0.0516676	-0.392623	-0.906877	-1.18237	-0.818741	2.31016	2.47698	-1.68445	-0.516423	0.359477	-0.33922	0.820503	-0.579304	-1.29067	0.0421693	0.119675	-0.925886	-0.380263	-0.129401	1.76441	-1.79175	-0.146902	0.258147	0.430109
CHEMBL251182	100	-0.243324	0.0901092	-0.409239	0.491548	-0.645156	-0.702278	0.4706	-0.255482	-0.160239	1.54775	-0.906877	1.68384	-0.407228	-0.443337	0.0669058	-0.393937	-0.0395065	-0.8107	-0.61767	0.0439676	-0.436214	0.419138	0.590719	-0.641308	0.0426769	-0.839888	0.374799	0.40413	-0.0814538	0.76477	-0.766942	-0.470808
CHEMBL509259	100	0.264773	-1.08355	0.319016	0.491548	0.314817	1.26429	-1.39067	0.541269	-0.313988	-0.392623	-0.906877	-1.18237	1.18455	0.00839986	-0.117588	-0.147615	1.22063	1.02347	-0.510573	-0.732568	-0.579304	-1.29067	0.590719	-0.404703	1.01124	-1.27039	-0.708482	-0.0349726	1.13152	-0.810232	1.246	0.22547
CHEMBL1630632	100	1.55969	-1.0752	1.57563	-1.118	0.517348	-0.702278	0.540018	1.06439	-1.02327	-0.392623	1.49957	0.75104	-0.818741	-0.468035	0.215217	1.27195	-0.371489	1.52965	-0.0982538	0.820503	1.3101	-0.897495	1.13927	-0.153189	-0.925886	1.40897	0.901182	0.6414	1.20026	0.50227	1.41832	-1.02441
CHEMBL479646	101	0.435887	0.364012	-0.865802	-0.313227	0.314817	-0.702278	0.4706	-0.600522	2.21629	-0.392623	-0.906877	0.344018	0.177823	-0.468035	-0.639753	-0.693337	0.352103	0.359477	-0.61767	-0.732568	-0.436214	1.93305	0.706484	-0.211716	1.01124	-1.43382	-0.952305	0.40413	-0.239141	1.69931	0.568974	0.125055
CHEMBL186411	103	0.055722	-0.5937	0.157138	0.528126	0.819735	-0.702278	0.4706	0.274588	-0.576309	1.24677	-0.906877	2.32318	-0.828899	-0.468035	-0.639753	0.904882	-0.0395065	0.944566	-0.896119	-0.732568	-0.64672	-2.03059	-0.50638	1.37805	0.0426769	-0.083493	-0.448106	-0.296839	-0.225604	-2.10857	0.98685	1.33961
CHEMBL183321	113	0.931061	-1.17033	-0.299425	1.15099	-0.645156	-0.702278	-1.39067	0.939645	-0.576309	-0.392623	-0.906877	0.0963007	-0.828899	-0.468035	-0.491442	-0.609698	0.239463	0.944566	-0.61767	-0.732568	-0.579304	-1.60548	-0.50638	0.698028	-0.925886	-0.802008	0.148287	0.263119	-1.22974	-1.80251	0.833724	1.37494
CHEMBL252226	120	-0.731583	-0.986752	-0.865802	-0.313227	-0.645156	1.26429	0.241677	-0.406272	0.519022	2.71579	-0.906877	-1.18237	0.363612	-0.468035	-0.2659	-0.62695	-0.516423	-0.8107	1.46812	-0.732568	-1.12963	-0.484736	-0.50638	0.88074	0.0426769	-0.339062	-0.582321	-0.0837785	-0.421087	-0.853801	-0.753347	0.699787
CHEMBL425258	123	-0.201189	-0.379355	0.00664908	-0.313227	-0.645156	1.26429	-1.39067	-0.406272	1.04366	-0.392623	-0.906877	-1.18237	0.599494	0.731984	0.773564	-0.378656	-0.516423	-0.8107	1.46812	-0.732568	-1.12963	0.850086	-0.50638	-0.0297938	0.0426769	-1.15033	-1.12501	-0.896112	0.153055	0.664562	-0.753347	0.699787
CHEMBL466405	125	-0.942432	-0.209432	3.07528	-1.118	0.819735	-0.702278	-0.425327	-0.406272	0.0569033	-0.392623	0.296347	0.766441	-0.828899	0.707285	0.773564	1.27195	-0.516423	-0.8107	-0.61767	-0.732568	1.19089	-0.851078	-0.50638	1.42626	-0.925886	0.477644	-0.696077	0.188545	3.46993	-0.85489	-0.920068	0.865293
CHEMBL1082446	125	-0.0440445	2.79122	-0.299425	1.29632	-0.645156	-0.702278	0.4706	-1.20829	-0.68488	-0.392623	-0.589583	0.983355	-0.541331	0.00839986	0.215217	0.199809	0.490438	1.68746	-0.655153	-0.732568	-1.12963	-1.19272	-0.50638	-0.50612	0.48916	-0.80455	0.964419	-0.962548	0.043887	-1.16096	1.72912	-0.449678
CHEMBL464384	130	-0.0932318	-0.959608	0.775579	0.491548	0.314817	1.26429	-1.39067	1.44016	-0.9472	-0.392623	-0.906877	0.157447	1.18455	0.00839986	-0.117588	-0.147615	1.55261	1.02347	-0.789023	-0.606834	-1.12963	-1.29067	0.590719	-0.626929	1.01124	-0.959948	-0.0353999	-1.07082	1.13152	-0.810232	1.246	-0.231897
CHEMBL215966	131	-1.17904	-0.249467	-0.409239	-0.313227	-0.645156	1.26429	0.540018	0.478056	-0.9472	-0.392623	1.49957	0.157447	0.599494	-0.468035	-0.788064	-0.378656	-0.18444	-0.8107	1.74657	-0.732568	1.3101	0.447121	-0.50638	0.00838296	0.0426769	1.02277	0.237059	-0.40259	-0.0288916	-0.234038	-0.753347	-1.02441
CHEMBL1630297	132	2.48927	-1.0752	0.703177	-1.118	0.517348	-0.702278	0.540018	0.374315	-0.80822	-0.392623	1.49957	0.75104	-0.828899	-0.492733	-0.491442	0.74151	-0.516423	3.28492	-0.0982538	0.820503	1.3101	-0.897495	-0.50638	0.487435	-0.925886	1.47381	0.0782769	0.0244971	0.011541	-0.504163	3.17211	-0.449678
CHEMBL359880	136	1.22696	-0.935597	-0.299425	1.15099	-0.645156	-0.702278	-1.39067	-1.37818	0.889914	-0.392623	-0.906877	0.0963007	-0.828899	-0.468035	-0.491442	-0.609698	0.094529	1.52965	-0.896119	-0.732568	-0.579304	-1.20252	-0.50638	0.698028	-0.925886	-0.802008	0.148287	-0.847306	-1.22974	-1.48881	1.41832	1.37494
CHEMBL251181	140	-0.155138	-0.144623	-0.409239	2.33664	-0.645156	-0.702278	0.4706	-0.255482	0.191655	0.845574	-0.906877	1.68384	-0.407228	-0.443337	0.0669058	-0.393937	-0.0395065	-0.8107	-0.498932	0.820503	-0.436214	1.18334	0.0421693	-0.65713	0.0426769	-0.839888	0.374799	0.614579	-0.0814538	1.35967	-0.766942	-0.485003
CHEMBL1630625	140	2.27338	-0.605739	1.1394	-1.118	0.517348	-0.702278	2.58901	2.77151	-1.20952	-0.392623	1.49957	2.27743	-0.632952	-0.492733	-0.639753	1.64399	0.0288797	1.52965	-0.0982538	0.820503	1.3101	-0.897495	0.590719	2.22739	0.48916	1.47381	-0.0944314	0.6414	1.20026	0.166792	1.65028	0.699787
CHEMBL455958	150	0.171328	-0.848819	0.319016	0.491548	0.314817	1.26429	-1.39067	0.0553165	-0.422559	-0.392623	-0.906877	-1.18237	1.18455	0.00839986	-0.117588	-0.147615	1.22063	1.02347	-0.510573	-0.732568	-1.12963	-0.887701	0.590719	-1.15726	1.01124	-1.27039	-0.708482	-0.577301	1.13152	-0.496539	1.246	-0.449678
CHEMBL464180	150	0.347701	-0.848819	0.319016	0.491548	0.314817	1.26429	-1.39067	-0.343059	-0.0212584	-0.392623	-0.906877	-1.18237	1.18455	0.00839986	-0.117588	-0.147615	1.22063	1.02347	-0.510573	0.0439676	-1.12963	-0.887701	0.590719	-1.15726	1.01124	-1.27039	-0.708482	-0.577301	1.13152	-0.161061	1.246	-0.449678
CHEMBL253623	150	-1.03828	-0.0517998	-0.865802	-0.313227	0.120194	1.26429	0.241677	0.113921	-0.160239	2.71579	-0.906877	-1.18237	0.363612	0.933412	1.79411	-1.26872	-0.516423	-0.225611	1.46812	0.0439676	-1.12963	0.438726	-0.50638	-0.993331	0.0426769	0.187717	0.413292	0.728555	-1.45212	0.109063	-0.168749	-1.02441
CHEMBL1630620	150	2.04368	-0.840471	0.703177	-0.313227	1.47732	-0.702278	0.540018	0.19623	-1.20952	-0.392623	1.49957	0.75104	0.177823	-0.468035	0.363528	0.817566	0.497037	1.52965	-0.0982538	0.820503	1.3101	-0.897495	0.0421693	0.487435	0.0426769	1.40897	1.07389	0.6414	0.011541	-0.168686	1.58504	-0.449678
CHEMBL214510	152	0.00774359	0.0949653	-0.218163	1.62179	-0.645156	1.26429	-1.39067	-0.892225	1.30598	-0.392623	-0.821685	2.41975	0.599494	-0.468035	-0.788064	1.92238	-0.274716	-0.8107	1.46812	0.571693	-1.12963	0.850086	-0.50638	-0.0297938	1.99796	-1.15033	-1.12501	-0.896112	1.23579	0.0796547	-0.753347	1.36085
CHEMBL217201	158	0.688866	-0.379355	-0.429576	-0.313227	-0.645156	1.26429	-1.39067	-0.0612328	1.44496	-0.392623	-0.906877	-1.18237	0.609652	-0.468035	-0.788064	0.263113	-0.516423	-0.225611	1.46812	-0.732568	-1.12963	0.850086	0.0421693	0.61083	0.0426769	-1.15033	-1.12501	-0.896112	1.34177	0.415132	-0.168749	1.27452
CHEMBL458490	160	-0.0466677	-0.848819	0.319016	0.491548	0.314817	1.26429	-1.39067	1.44016	-0.68488	-0.392623	-0.906877	-1.18237	1.18455	0.00839986	-0.117588	-0.147615	1.22063	1.02347	-0.789023	-0.606834	-1.12963	-0.887701	0.590719	-0.914506	1.01124	-1.27039	-0.539599	-1.07082	1.13152	-0.496539	1.246	-0.231897
CHEMBL214563	162	0.804948	0.0949653	-0.434042	0.683741	-0.645156	1.26429	-1.39067	-0.547185	1.70728	-0.392623	-0.821685	2.41975	0.599494	-0.468035	-0.788064	1.92238	-0.274716	-0.263878	1.46812	-0.732568	-1.12963	0.850086	0.590719	0.61083	1.99796	-1.15033	-1.12501	-0.896112	1.23579	0.75061	-0.206984	1.38904
CHEMBL385717	168	-0.29404	0.912906	-0.865802	-0.313227	0.120194	1.26429	-1.39067	-0.892225	1.30598	-0.392623	-0.906877	-1.18237	0.599494	0.933412	0.416972	-0.378656	-0.516423	-0.8107	1.74657	-0.732568	-1.12963	0.850086	-0.50638	0.319478	0.0426769	-0.623552	-1.12501	-0.40259	-0.0288916	0.451721	-0.753347	0.699787
CHEMBL104176	170	-0.78716	-0.351359	-0.865802	0.491548	-0.645156	-0.702278	0.4706	-0.979802	0.581544	-0.392623	-0.906877	0.344018	-0.407228	-0.443337	-0.788064	0.247832	-0.516423	-0.8107	-1.17457	-0.732568	-0.0289768	0.0161724	-0.50638	0.0121402	0.0426769	-1.15033	-1.12501	-0.7985	1.28921	-0.555356	-0.766942	0.325886
CHEMBL467843	176	-1.39156	0.138492	2.20283	-1.118	0.819735	-0.702278	-1.39067	-1.46575	1.10619	-0.392623	-0.906877	0.766441	-0.828899	-0.492733	-0.788064	1.27195	-0.516423	-0.8107	-1.17457	-0.732568	-0.0289768	-0.0451483	-0.50638	0.209063	-0.925886	-0.453685	-1.12501	-0.7985	1.2987	-0.555356	-0.920068	0.865293
CHEMBL517013	180	0.524074	-0.848819	0.319016	0.491548	0.314817	1.26429	-1.39067	-0.688098	0.380042	-0.392623	-0.906877	-1.18237	1.18455	0.00839986	-0.117588	-0.147615	1.22063	1.02347	-0.510573	-0.732568	-0.436214	-0.887701	0.590719	-0.516631	1.01124	-1.27039	-0.708482	0.106038	1.13152	-0.496539	1.246	0.125055
CHEMBL497485	180	-0.0932318	-0.727279	0.319016	0.491548	0.314817	1.26429	-0.425327	-0.289723	-0.68488	-0.392623	0.296347	-1.18237	1.18455	0.00839986	-0.117588	-0.147615	1.22063	1.02347	-0.510573	-0.732568	0.0902355	-0.887701	0.590719	-0.935147	1.01124	-0.339062	-0.279545	-0.577301	1.13152	-0.496539	1.246	-1.02441
CHEMBL250169	184	0.997275	1.49453	-0.865802	0.491548	-0.645156	-0.702278	0.4706	-0.459609	0.102082	-0.392623	-0.906877	0.344018	0.014443	0.00839986	0.58907	0.204175	-0.516423	-0.225611	-0.61767	1.5002	-0.436214	2.01141	-0.50638	-1.44516	0.0426769	-0.573745	-0.129401	0.59956	-0.0814538	1.33334	-0.182344	-0.414189
CHEMBL458925	184	0.28113	-0.00231831	0.703177	-1.118	-0.645156	-0.702278	0.540018	3.08255	-0.9472	-0.392623	1.49957	0.111702	-0.407228	-0.492733	-0.788064	0.74151	-0.516423	0.944566	-0.414187	0.0439676	1.3101	0.554858	1.13927	-0.234445	-0.925886	1.47381	-0.26714	-0.535461	0.436082	1.10787	0.833724	-1.02441
CHEMBL516503	184	0.907917	0.502735	0.912104	-1.118	1.98224	-0.702278	-0.425327	0.992981	0.319224	-0.392623	0.296347	0.766441	-0.828899	-0.492733	-0.639753	1.38328	-0.371489	1.52965	-0.896119	-0.732568	1.19089	-0.83149	-0.50638	2.38955	-0.925886	0.542478	-0.523368	0.311925	1.42404	-1.16749	1.41832	2.01476
CHEMBL1085724	184	-1.0448	0.441428	-0.526724	1.29632	-0.645156	-0.702278	1.43594	-1.86413	-0.68488	-0.392623	0.613642	0.344018	-0.11966	-0.443337	0.0669058	0.199809	0.0900694	-0.8107	-0.655153	-0.732568	0.0902355	-0.799552	-0.50638	-0.328762	0.0426769	0.126779	1.22065	-0.962548	-0.109757	-0.85489	-0.766942	-1.02441
CHEMBL1630624	185	2.00882	-1.0752	0.703177	-1.118	0.517348	-0.702278	0.540018	2.03923	-1.20952	-0.392623	1.49957	0.75104	-0.828899	-0.492733	-0.491442	0.74151	-0.371489	1.52965	-0.0982538	3.52829	1.3101	-0.897495	0.0421693	-0.153189	-0.925886	1.47381	0.0782769	0.6414	0.011541	-0.168686	1.41832	0.110264
CHEMBL387433	189	-0.822256	-0.379355	-0.865802	-0.313227	-0.645156	1.26429	-1.39067	0.823095	0.511246	-0.392623	-0.906877	-1.18237	0.599494	-0.468035	-0.788064	-0.378656	-0.516423	-0.8107	1.46812	-0.606834	-1.12963	0.850086	-0.50638	-0.480662	0.0426769	-1.15033	-0.956131	-0.896112	-0.0288916	0.0796547	-0.753347	0.342835
CHEMBL213718	190	0.657532	-0.379355	-0.429576	-0.313227	-0.645156	1.26429	-1.39067	0.283806	1.41617	-0.392623	-0.906877	-1.18237	0.609652	-0.468035	-0.788064	0.263113	-0.371489	-0.8107	1.46812	-0.732568	-1.12963	0.850086	1.68782	-0.0297938	0.0426769	-1.15033	-1.12501	-0.279209	1.34177	1.42156	-0.753347	0.699787
CHEMBL497662	190	0.000213538	-0.848819	0.319016	0.491548	0.314817	1.26429	-1.39067	0.19623	-0.313988	-0.392623	-0.906877	-1.18237	1.18455	0.00839986	-0.117588	-0.147615	1.22063	1.02347	-0.789023	-0.732568	-0.579304	-0.887701	0.590719	-1.04533	1.01124	-1.27039	-0.708482	-0.528495	1.13152	-0.496539	1.246	-0.349262
CHEMBL248761	200	-0.243324	1.02506	-0.865802	0.491548	0.120194	-0.702278	0.4706	-0.167905	0.889044	-0.392623	-0.906877	0.344018	-0.407228	0.958111	1.27194	-0.393937	-0.371489	-0.8107	-0.33922	0.820503	-0.436214	2.031	0.0421693	-1.44516	0.0426769	-0.623552	-0.129401	1.70999	-0.0814538	2.01954	-0.766942	-1.02441
CHEMBL252989	200	-0.274659	-0.755996	-0.865802	0.491548	0.120194	1.26429	0.241677	1.1148	-1.20952	2.71579	-0.906877	-1.18237	0.363612	0.958111	1.79411	-1.26872	0.094529	-0.225611	1.70908	0.0439676	-0.436214	-0.779964	0.590719	-0.993331	0.0426769	0.187717	1.34118	1.83898	-1.48042	-0.161061	-0.168749	-1.02441
CHEMBL254899	205	-0.851388	-1.22148	-0.865802	-0.313227	-0.645156	1.26429	0.241677	-0.0612328	0.319224	2.71579	-0.906877	-1.18237	0.363612	-0.468035	0.58907	-1.26872	-0.516423	-0.225611	1.46812	0.0439676	-0.0289768	-0.887701	-0.50638	0.410979	0.0426769	-0.339062	0.413292	1.00088	-1.79175	-0.832016	-0.168749	0.325886
CHEMBL516759	205	0.0262894	0.25082	-0.299425	-0.313227	0.314817	-0.702278	1.43594	-0.688098	0.889044	-0.392623	0.296347	0.983355	0.187981	-0.492733	-0.639753	-0.0952253	0.352103	0.359477	-0.61767	-0.732568	0.0902355	1.5203	0.706484	-0.638475	1.01124	-0.154168	-0.523368	-0.279209	-0.267443	1.378	0.568974	-1.02441
CHEMBL467841	206	-1.39156	0.0253003	2.20283	-1.118	0.819735	-0.702278	-0.425327	-1.46575	0.843865	-0.392623	0.296347	0.766441	-0.828899	-0.492733	-0.788064	1.27195	-0.516423	-0.8107	-0.896119	-0.732568	1.19089	-0.448113	-0.50638	1.0718	-0.925886	0.477644	-0.696077	-0.304978	1.2987	-0.86905	-0.920068	0.865293
CHEMBL253840	210	-0.996143	-1.22148	-0.865802	-0.313227	-0.645156	1.26429	0.241677	0.716423	-0.9472	2.71579	-0.906877	-1.18237	0.363612	-0.468035	-0.2659	-0.62695	-0.516423	-0.8107	1.74657	0.820503	-1.12963	-0.887701	0.0421693	-1.04113	0.0426769	-0.339062	-0.582321	0.409744	-0.421087	-0.161061	-0.753347	-1.02441
CHEMBL509498	220	-0.0932318	-0.600089	0.319016	0.491548	0.314817	1.26429	-1.39067	-0.289723	-0.0516676	-0.392623	-0.906877	-1.18237	1.18455	0.00839986	-0.117588	-0.147615	1.22063	1.02347	-0.789023	-0.732568	-0.579304	-0.887701	0.590719	-1.04533	1.01124	-1.27039	-0.708482	-0.528495	1.13152	-0.496539	1.246	-0.349262
CHEMBL252782	220	-0.731583	-1.3307	-0.865802	-0.313227	-0.645156	1.26429	-0.425327	-0.406272	0.519022	-0.392623	0.296347	-1.18237	0.177823	-0.468035	-0.788064	-0.976768	-0.516423	-0.8107	1.74657	-0.732568	0.0902355	-0.484736	-0.50638	0.779946	0.0426769	-0.567325	-0.696077	-0.40259	-0.421087	-0.853801	-0.753347	0.699787
CHEMBL252986	220	-1.52526	-0.865212	-0.865802	-0.313227	-0.645156	1.26429	1.20702	0.478056	-1.20952	2.71579	0.296347	-1.18237	0.363612	-0.468035	-0.2659	-0.62695	-0.516423	-0.8107	1.46812	-0.732568	0.0902355	-0.484736	-0.50638	-0.1784	0.0426769	0.592267	-0.153384	-0.0837785	-0.421087	-0.853801	-0.753347	-1.02441
CHEMBL462041	224	-1.30636	0.516733	0.912104	0.111392	0.819735	-0.702278	-0.425327	-0.158028	1.37542	-0.392623	0.296347	0.766441	-0.828899	-0.492733	-0.788064	1.27195	-0.516423	-0.8107	-0.896119	0.600217	1.74122	-1.23445	-0.50638	2.4437	-0.925886	0.477644	-0.657764	0.237351	1.2987	-1.48119	-0.920068	2.64263
CHEMBL104892	225	-0.78716	-0.492547	-0.865802	0.491548	-0.645156	-0.702278	1.43594	-0.493849	-0.68488	-0.392623	0.296347	0.344018	-0.407228	-0.443337	-0.788064	0.247832	-0.516423	-0.8107	-0.896119	-0.732568	0.0902355	0.419138	-0.50638	-0.630232	0.0426769	-0.219002	-0.696077	-1.38963	1.28921	-0.241663	-0.766942	-1.02441
CHEMBL475470	226	0.347701	1.53767	-0.865802	-0.313227	0.314817	-0.702278	0.4706	-0.512945	3.52789	-0.392623	-0.906877	0.344018	0.177823	-0.468035	-0.639753	-0.693337	0.352103	0.359477	-0.33922	-0.732568	-1.12963	3.94788	0.706484	-0.211716	1.01124	-1.43382	-0.952305	0.214313	-0.239141	3.26778	0.568974	0.125055
CHEMBL251582	230	0.790324	1.73323	-0.00959675	0.491548	-0.645156	-0.702278	0.4706	-0.167905	0.626723	-0.392623	-0.906877	0.344018	-0.407228	0.460136	1.11123	-0.393937	-0.371489	-0.8107	-0.33922	3.73297	-0.436214	1.62803	0.0421693	-1.34437	0.0426769	-0.693805	-0.129401	2.52232	-0.0814538	1.70585	-0.766942	0.196033
CHEMBL498664	230	0.29865	-0.727279	-0.865802	0.491548	0.314817	-0.702278	-0.425327	-0.289723	-0.422559	-0.392623	0.296347	-1.18237	0.177823	-0.443337	-0.639753	-0.976768	0.963055	0.359477	-0.510573	-0.732568	0.0902355	0.0161724	0.590719	-1.08893	0.0426769	-0.567325	0.648339	-1.38963	0.0721898	0.123223	0.415848	-1.02441
CHEMBL214852	233	-0.604261	-0.492547	-0.865802	-0.313227	-0.645156	1.26429	-0.425327	1.65409	-0.68488	-0.392623	0.296347	-1.18237	0.599494	-0.468035	-0.788064	-0.378656	-0.516423	-0.8107	2.02502	-0.732568	0.0902355	0.447121	-0.50638	0.139322	0.0426769	-0.219002	-0.696077	0.0909328	-0.0288916	-0.234038	-0.753347	0.125055
CHEMBL469308	234	-1.13819	-0.606116	3.18954	0.817016	0.819735	-0.0667876	-0.425327	-0.979802	-0.68488	0.174037	0.296347	0.766441	-0.828899	5.2838	-0.788064	2.98843	-0.266034	-0.8107	-0.896119	0.635514	0.0902355	-0.0451483	-0.50638	-0.433309	1.02939	0.477644	-0.610354	-1.38963	1.2987	-0.555356	-0.920068	0.180174
CHEMBL397800	240	0.592879	-0.507903	-0.865802	0.491548	1.08017	-0.702278	-1.39067	-0.653858	0.613572	-0.392623	-0.906877	-1.18237	0.177823	0.958111	1.27194	-1.61854	0.963055	-0.225611	-0.33922	1.59704	-1.12963	-0.386793	1.13927	-1.31623	0.0426769	-0.971875	0.798484	0.409744	-1.48042	1.15144	-0.168749	-0.449678
CHEMBL1630623	243	2.00882	-1.0752	0.703177	-1.118	0.517348	-0.702278	0.540018	2.03923	-1.20952	-0.392623	1.49957	0.75104	-0.828899	-0.492733	-0.491442	0.74151	-0.371489	1.52965	-0.0982538	3.52829	1.3101	-0.897495	0.0421693	-0.153189	-0.925886	1.47381	0.0782769	0.6414	0.011541	-0.168686	1.41832	0.110264
CHEMBL1630631	250	2.53794	-0.840471	1.1394	-1.118	0.517348	-0.702278	2.58901	3.11655	-1.20952	-0.392623	1.49957	2.27743	-0.632952	-0.492733	-0.639753	1.64399	0.0288797	1.52965	-0.0982538	0.820503	1.3101	-0.897495	1.13927	2.22739	0.48916	1.47381	-0.0944314	0.6414	1.20026	0.50227	1.65028	0.699787
CHEMBL400294	253	-0.645067	-1.45224	-0.865802	-0.313227	-0.645156	1.26429	-0.21444	0.37731	0.519022	-0.392623	0.296347	-1.18237	0.177823	-0.468035	-0.788064	-0.75853	-0.516423	-0.8107	1.46812	-0.668747	-1.12963	-0.484736	-0.50638	1.3993	0.0426769	-0.567325	-0.700726	-0.896112	-0.421087	-0.853801	-0.753347	1.25544
CHEMBL215422	257	-0.868821	-0.371007	-0.865802	-0.313227	-0.645156	1.26429	0.540018	1.30905	-0.9472	-0.392623	1.49957	-1.18237	0.599494	-0.468035	-0.788064	-0.378656	-0.516423	-0.8107	2.02502	-0.732568	1.3101	0.447121	-0.50638	0.36143	0.0426769	0.712328	-0.26714	0.0909328	-0.0288916	-0.234038	-0.753347	-0.449678
CHEMBL215650	259	-0.960143	-0.11551	-0.526724	-0.313227	-0.645156	1.26429	0.540018	1.22147	-1.20952	-0.392623	1.49957	-0.543037	0.599494	-0.468035	-0.788064	0.219455	-0.516423	-0.8107	1.98753	-0.732568	1.3101	0.0343616	-0.50638	0.36143	0.0426769	1.06065	-0.26714	0.0244971	-0.0571943	-0.547732	-0.753347	-0.449678
CHEMBL1079443	260	0.87421	-0.161016	-0.299425	-1.118	-0.645156	-0.702278	1.62366	-1.37818	0.519022	-0.392623	0.296347	0.983355	-0.643109	-0.492733	-0.117588	-0.835771	-0.516423	1.52965	-0.61767	-0.732568	0.0902355	-0.897495	-0.50638	1.3312	0.0426769	0.0740951	-0.523368	-0.0837785	-1.63811	-1.17512	1.65028	0.699787
CHEMBL191534	270	1.65464	-0.0478238	-0.865802	0.491548	1.08017	-0.702278	-1.39067	0.896185	1.66285	-0.392623	-0.906877	-1.18237	0.177823	0.958111	1.27194	-1.61854	0.963055	-0.225611	-0.896119	0.0439676	-1.12963	1.22507	4.97912	-1.31623	0.0426769	-0.971875	0.798484	-0.577301	-1.48042	4.0836	-0.168749	-0.449678
CHEMBL462042	274	-1.57092	0.516733	1.55974	0.817016	0.819735	-0.702278	0.979828	-0.979802	1.09184	0.596227	0.296347	-0.512234	-0.828899	5.2838	-0.788064	2.98843	-0.266034	-0.8107	-0.896119	0.600217	1.74122	-1.23445	-0.50638	1.82435	1.02939	0.477644	-0.657764	0.237351	1.2987	-1.48119	-0.920068	2.20562
CHEMBL252013	280	-1.46241	-0.986752	-0.865802	-0.313227	-0.645156	1.26429	0.241677	2.34138	-1.20952	2.71579	-0.906877	-1.18237	0.363612	-0.468035	-0.2659	-0.62695	-0.456016	-0.8107	1.18967	-0.732568	-1.12963	-0.484736	-0.50638	0.0503848	0.0426769	-0.339062	-0.490578	-0.577301	-0.421087	-0.853801	-0.753347	-0.0451615
CHEMBL180852	305	1.19562	-1.67297	0.0396526	-0.328213	-0.645156	1.94631	-1.39067	-0.634762	0.889914	-0.392623	-0.715492	-0.543037	-0.828899	-0.0409969	-0.491442	-0.609698	-0.371489	0.944566	-0.896119	-0.34129	-0.579304	-1.14103	-0.50638	1.3904	-0.539984	-0.802008	-0.779597	-0.230403	-0.874382	-1.48881	0.833724	1.94967
CHEMBL1089117	308	-0.278893	0.36637	0.475878	-1.118	-0.645156	-0.702278	0.540018	-0.493849	-1.20952	-0.392623	1.49957	-0.527635	0.436114	-0.492733	-0.788064	1.22829	-0.516423	-0.8107	-0.61767	-0.732568	1.3101	0.515681	-0.50638	-0.234445	-0.925886	1.7573	-0.26714	-0.896112	0.40778	-0.256912	-0.920068	-1.02441
CHEMBL146744	320	-1.38615	-0.517288	-0.865802	-0.313227	0.120194	1.26429	-1.39067	0.0796802	0.210653	-0.392623	-0.906877	-1.18237	0.177823	0.933412	0.416972	-0.976768	-0.516423	-0.8107	1.18967	-0.732568	-0.579304	0.438726	-0.50638	-1.15131	0.0426769	-0.971875	-1.12501	-0.0349726	-0.0814538	-0.226414	-0.753347	-0.349262
CHEMBL183616	325	0.495388	-0.935597	-0.299425	1.15099	-0.645156	-0.702278	-1.39067	-0.236387	0.0569033	-0.392623	-0.906877	0.0963007	-0.828899	-0.468035	-0.491442	-0.609698	0.239463	0.944566	-1.17457	-0.732568	-0.0289768	-1.20252	-0.50638	0.169332	-0.925886	-0.802008	0.148287	-0.181597	-1.22974	-1.48881	0.833724	0.900618
CHEMBL497663	330	-0.0466677	-0.848819	0.319016	0.491548	0.314817	1.26429	-1.39067	0.19623	-0.0133949	-0.392623	-0.906877	-1.18237	1.18455	0.00839986	-0.117588	-0.147615	1.22063	1.02347	-0.789023	-0.606834	-1.12963	-0.887701	0.590719	-0.914506	1.01124	-1.27039	-0.539599	-1.07082	1.13152	-0.496539	1.246	-0.231897
CHEMBL401308	330	-1.46241	-1.3307	-0.865802	-0.313227	-0.645156	1.26429	-0.425327	2.34138	-1.20952	-0.392623	0.296347	-1.18237	0.177823	-0.468035	-0.788064	-0.976768	-0.456016	-0.8107	1.46812	-0.732568	0.0902355	-0.484736	-0.50638	-0.0504093	0.0426769	-0.567325	-0.604334	-0.896112	-0.421087	-0.853801	-0.753347	-0.0451615
CHEMBL248561	350	0.197608	-0.614087	-0.409239	0.491548	-0.645156	-0.702278	0.4706	0.434597	-0.422559	-0.392623	-0.906877	1.68384	-0.407228	-0.443337	0.0669058	-0.393937	-0.0395065	-0.8107	-0.232124	0.0439676	-0.436214	0.0161724	1.68782	-1.25838	0.0426769	-0.839888	0.618622	0.40413	-0.0814538	1.12203	-0.766942	-1.02441
CHEMBL249739	360	-0.981426	0.911869	-0.409239	0.491548	0.120194	-0.702278	1.43594	1.37753	0.364403	-0.392623	0.296347	1.68384	-0.828899	0.958111	1.27194	-0.992048	-0.0395065	-0.8107	-0.0607702	0.820503	0.783653	1.64762	0.0421693	-0.294853	0.0426769	0.269897	0.803735	2.20351	-0.0814538	1.7211	-0.766942	-1.02441
CHEMBL1630296	367	2.3129	-1.0752	0.703177	-1.118	0.517348	-0.702278	0.540018	0.772691	-1.20952	-0.392623	1.49957	0.75104	-0.828899	-0.492733	-0.491442	0.74151	-0.516423	2.69983	-0.0982538	2.1744	1.3101	-0.897495	-0.50638	-0.153189	-0.925886	1.47381	0.0782769	0.0244971	0.011541	-0.504163	2.58752	-0.457073
CHEMBL449104	370	0.160137	-1.08355	1.23214	0.491548	0.314817	1.26429	-1.39067	-0.289723	-1.20952	-0.392623	-0.906877	1.49727	1.18455	0.00839986	-0.117588	-0.147615	1.88459	1.02347	-0.789023	-0.732568	-1.12963	-1.29067	0.590719	-1.22272	1.01124	-0.649505	0.299917	-1.07082	1.13152	-0.810232	1.246	-1.02441
CHEMBL400880	370	0.0089405	0.891105	-0.865802	0.491548	-0.645156	1.26429	-1.39067	-0.372032	0.626723	-0.392623	-0.906877	-1.18237	0.177823	0.00839986	0.58907	-1.61854	0.094529	-0.225611	1.46812	1.5002	-1.12963	1.77355	-0.50638	-1.95686	0.0426769	-1.27039	0.798484	-0.0837785	-1.05992	1.04252	-0.168749	-0.414189
CHEMBL267538	377	0.0534048	1.26863	-0.434042	-0.313227	0.146378	1.26429	-1.39067	0.0796802	2.09295	-0.392623	-0.821685	2.41975	0.599494	-0.468035	-0.788064	1.92238	-0.274716	-0.8107	1.74657	-0.732568	-1.12963	2.86491	-0.50638	0.301486	1.99796	-1.15033	-1.12501	-0.40259	1.23579	1.95453	-0.753347	0.814312
CHEMBL509968	380	-0.0932318	-0.727279	0.319016	0.491548	0.314817	1.26429	-0.425327	-0.289723	-0.68488	-0.392623	0.296347	-1.18237	1.18455	0.00839986	-0.117588	-0.147615	1.22063	1.02347	-0.510573	-0.732568	0.0902355	-0.887701	0.590719	-0.935147	1.01124	-0.339062	-0.279545	-0.577301	1.13152	-0.496539	1.246	-1.02441
CHEMBL456333	380	0.435887	-1.08355	0.319016	0.491548	0.314817	1.26429	-1.39067	1.37226	-0.9472	-0.392623	-0.906877	-1.18237	1.18455	0.00839986	-0.117588	-0.147615	1.22063	1.02347	-0.232124	-0.732568	-1.12963	-1.29067	0.590719	-0.516631	1.01124	-1.27039	-0.708482	-0.0837785	1.13152	-0.810232	1.246	0.125055
CHEMBL456962	380	0.0546018	0.110874	1.04225	-1.118	0.120194	-0.702278	0.540018	-0.14881	-0.9472	-0.392623	1.49957	0.75104	-0.407228	0.908714	0.416972	1.22829	-0.516423	-0.146709	-0.451671	0.0439676	1.3101	0.142099	0.0421693	-0.234445	-0.925886	2.28408	-0.26714	-0.601897	0.436082	0.115599	-0.256634	-1.02441
CHEMBL398274	380	-1.61721	-0.484107	-0.0835454	-0.313227	-0.645156	-0.702278	0.825148	-0.00789671	-0.275715	-0.392623	0.697422	-0.543037	-0.643109	-0.468035	-0.2659	-1.06949	0.687142	-0.8107	-1.17457	-0.606834	-1.12963	-0.663831	-0.50638	0.076825	-0.925886	0.319704	0.186342	1.4516	-1.14483	-1.16749	-0.920068	-0.231897
CHEMBL214658	387	0.312464	-0.257815	-0.865802	-0.313227	0.314817	3.23086	-1.39067	-0.406272	1.04366	1.24677	-0.906877	-1.18237	0.599494	-0.0162985	-0.788064	0.808835	-0.516423	-0.8107	1.90691	-0.34129	-1.12963	1.0375	-0.50638	0.557838	0.428578	-0.45877	-1.12501	-0.118394	0.512679	0.0796547	-0.753347	1.27452
CHEMBL384700	392	-0.925672	-0.149337	-0.754023	-0.313227	-0.645156	2.28171	0.540018	-0.00789671	-0.9472	-0.392623	1.49957	-1.18237	3.11732	-0.468035	-0.788064	-0.126178	-0.516423	0.80547	1.74657	-0.732568	1.3101	0.447121	-0.50638	-0.226202	0.330281	0.712328	2.54849	-0.40259	0.153055	-0.234038	-0.753347	-1.02441
CHEMBL252583	400	0.185313	0.182932	-0.865802	0.491548	-0.645156	1.26429	0.241677	0.0796802	-0.80822	2.71579	-0.906877	-1.18237	0.363612	0.00839986	1.11123	-1.26872	0.094529	-0.225611	1.46812	0.723667	-0.436214	-0.386793	-0.50638	-0.352707	0.0426769	-0.110799	1.34118	1.41189	-1.48042	-0.861425	-0.168749	0.160544
CHEMBL319037	410	0.539164	-0.982776	-0.865802	-0.313227	0.314817	-0.702278	-1.39067	-1.91747	1.5683	-0.392623	-0.906877	-1.18237	0.599494	-0.468035	-0.788064	-0.378656	0.352103	-0.8107	-0.61767	0.0439676	-1.12963	0.419138	0.0421693	-0.0827866	0.0426769	-1.15033	-1.12501	-0.896112	-0.0814538	0.429292	-0.753347	0.699787
CHEMBL385966	417	-1.13338	0.980844	-0.865802	-0.313227	-0.645156	1.26429	-0.425327	0.478056	-0.68488	-0.392623	0.893902	-1.18237	0.599494	-0.468035	-0.788064	-0.378656	-0.516423	0.701589	1.74657	-0.732568	0.0902355	0.850086	-0.50638	-1.14193	0.0426769	0.425523	-0.696077	2.16942	-0.0288916	0.0796547	-0.753347	-1.02441
CHEMBL238274	430	-0.377172	0.665758	-0.865802	0.491548	1.08017	-0.702278	-1.39067	-1.25636	1.15136	-0.392623	-0.906877	-1.18237	0.177823	0.958111	1.27194	-1.61854	0.963055	-0.225611	-0.61767	0.820503	-1.12963	1.77355	-0.50638	-1.95686	0.0426769	-0.971875	0.798484	-0.0837785	-1.05992	1.378	-0.168749	-1.02441
CHEMBL1092545	460	-0.694308	1.15397	-0.0904987	-1.118	-0.645156	-0.702278	0.540018	0.478056	-1.20952	-0.392623	1.49957	-0.543037	0.0246008	-0.492733	-0.788064	0.630182	-0.516423	-0.8107	-0.61767	-0.732568	1.3101	0.92844	-0.50638	-0.226202	-0.925886	1.40897	-0.26714	-0.896112	0.436082	0.0644057	-0.920068	-1.02441
CHEMBL393943	470	1.65464	-0.517288	-0.865802	0.491548	1.08017	-0.702278	-1.39067	0.551146	1.32447	-0.392623	-0.906877	-1.18237	0.177823	0.958111	1.27194	-1.61854	0.963055	-0.225611	-0.896119	0.0439676	-1.12963	0.419138	4.97912	-1.31623	0.0426769	-0.971875	0.798484	-0.577301	-1.48042	3.45622	-0.168749	-0.449678
CHEMBL1631259	476	1.04719	0.232414	1.1394	-1.118	0.517348	-0.702278	0.540018	0.823095	-0.9472	-0.392623	1.49957	0.75104	-0.39707	-0.492733	-0.639753	1.87006	-0.516423	0.359477	0.142712	0.820503	1.3101	0.704571	-0.50638	0.201274	-0.925886	1.7573	-0.0944314	0.451584	1.20026	1.07084	0.249127	-1.02441
CHEMBL254462	477	-0.870096	-0.484107	-0.0835454	-0.313227	-0.645156	-0.702278	0.825148	-0.406272	0.256702	-0.392623	0.697422	-0.543037	-0.643109	-0.468035	-0.2659	-1.06949	0.687142	-0.8107	-0.896119	-0.732568	-1.12963	-0.663831	-0.50638	1.11532	-0.925886	0.319704	0.0174589	1.94512	-1.14483	-1.16749	-0.920068	0.699787
CHEMBL1080805	480	0.87421	-0.0338258	-0.299425	-1.118	-0.645156	-0.702278	0.658319	-1.37818	1.15223	-0.392623	-0.906877	0.983355	-0.643109	-0.492733	-0.117588	-0.835771	-0.516423	1.52965	-0.896119	-0.732568	-0.579304	-0.897495	-0.50638	1.22102	0.0426769	-0.857234	-0.952305	-0.0349726	-1.63811	-1.17512	1.65028	1.37494
CHEMBL105694	490	0.0065186	-0.614087	-0.865802	0.491548	-0.645156	-0.702278	0.4706	-0.688098	0.427317	-0.392623	-0.906877	0.344018	-0.407228	-0.443337	-0.788064	0.247832	-0.516423	-0.8107	-0.896119	0.0439676	-1.12963	0.419138	0.590719	-0.85234	0.0426769	-1.15033	-1.12501	-1.38963	1.28921	0.76477	-0.766942	-0.449678
CHEMBL455926	490	0.171328	-0.848819	0.319016	0.491548	0.314817	1.26429	-1.39067	0.541269	-0.68488	-0.392623	-0.906877	-1.18237	1.18455	0.00839986	-0.117588	-0.147615	1.22063	1.02347	-0.510573	-0.732568	-1.12963	-0.887701	0.590719	-1.15726	1.01124	-1.27039	-0.708482	-0.577301	1.13152	-0.496539	1.246	-0.449678
CHEMBL398539	490	0.987183	-0.0517998	-0.865802	-0.313227	-0.645156	1.26429	0.241677	1.1148	-1.20952	2.71579	-0.906877	-1.18237	0.363612	-0.0162985	1.11123	-1.20105	-0.516423	-0.225611	1.70908	1.5002	-0.436214	-0.779964	0.590719	-0.360951	0.0426769	-0.0713901	0.413292	1.83898	-1.48042	-0.161061	-0.168749	0.153148
CHEMBL1630618	498	2.49747	0.217058	0.703177	-1.118	1.2827	-0.702278	0.540018	-0.14881	-1.20952	-0.392623	1.49957	0.75104	-0.828899	0.908714	0.713594	0.74151	-0.516423	3.94891	-0.0982538	0.820503	1.3101	-0.897495	-0.50638	-0.153189	-0.925886	2.00059	0.0782769	0.0244971	0.011541	-0.504163	3.83555	-1.02441
CHEMBL468261	502	-1.127	0.0253003	1.7666	-1.118	0.819735	-0.702278	-0.425327	0.427651	0.319224	-0.392623	0.296347	0.75104	-0.828899	-0.492733	-0.639753	0.630182	-0.516423	-0.8107	-0.896119	0.621327	1.19089	-0.448113	-0.50638	1.0718	-0.925886	0.477644	-0.523368	-0.304978	0.109986	-0.86905	-0.920068	1.43263
CHEMBL498328	520	-0.0932318	-0.848819	0.775579	0.491548	0.314817	1.26429	-1.39067	0.19623	-0.9472	-0.392623	-0.906877	0.157447	1.18455	0.00839986	-0.117588	-0.147615	1.55261	1.02347	-0.789023	-0.732568	-1.12963	-0.887701	0.590719	-1.5103	1.01124	-0.959948	-0.204283	-1.07082	1.13152	-0.496539	1.246	-1.02441
CHEMBL462040	539	-1.52526	1.69039	0.912104	-0.0731166	0.819735	-0.702278	-0.425327	-0.979802	2.26404	-0.392623	0.296347	0.766441	-0.828899	-0.492733	-0.788064	1.27195	-0.516423	-0.8107	-0.896119	-0.732568	1.74122	0.906297	-0.50638	1.82435	-0.925886	0.477644	-0.696077	0.237351	1.66259	0.0872792	-0.920068	1.54044
CHEMBL252785	550	-0.331511	-0.521264	-0.865802	0.491548	0.120194	1.26429	0.241677	0.0796802	-0.80822	2.71579	-0.906877	-1.18237	0.363612	0.958111	1.79411	-1.26872	0.094529	-0.225611	1.46812	-0.732568	-0.436214	-0.386793	-0.50638	-0.352707	0.0426769	0.187717	1.34118	1.41189	-1.48042	-0.861425	-0.168749	-0.449678
CHEMBL498653	600	-0.186083	0.7977	-0.865802	-0.313227	0.314817	-0.702278	-0.425327	-0.775675	0.102082	-0.392623	0.296347	-1.18237	0.599494	-0.468035	-0.639753	-0.378656	0.352103	0.359477	-0.510573	-0.732568	0.0902355	0.419138	0.590719	-1.08893	0.0426769	-0.219002	-0.279545	-1.38963	0.0721898	0.436917	0.415848	-1.02441
CHEMBL385241	624	-0.613923	-0.00231831	-0.865802	-0.313227	-0.645156	1.26429	-0.425327	0.823095	-0.9472	-0.392623	0.296347	-1.18237	1.02116	-0.468035	-0.788064	0.219455	-0.516423	-0.8107	1.74657	-0.732568	0.0902355	0.427532	-0.50638	-0.501303	0.0426769	0.129321	-0.696077	-0.40259	-0.0571943	-0.241663	-0.753347	-0.449678
CHEMBL361144	665	0.918767	0.234087	-0.299425	1.15099	-0.645156	-0.702278	-1.39067	-0.236387	-0.576309	-0.392623	-0.906877	0.0963007	-0.828899	-0.0162985	0.0307226	-0.609698	0.239463	0.944566	-1.17457	0.723667	-0.579304	-1.20252	-0.50638	-0.482426	-0.925886	-0.573745	0.148287	0.0884081	-1.22974	-1.48881	0.833724	0.835692
CHEMBL1093131	665	-0.878482	-1.08762	1.7666	0.971769	-0.645156	-0.702278	0.540018	-0.493849	-1.20952	-0.392623	1.49957	1.39038	-0.407228	-0.492733	-0.788064	1.8264	-0.516423	-0.8107	-0.61767	-0.732568	1.3101	0.0931274	-0.50638	-0.234445	-0.925886	2.10562	-0.26714	-0.896112	0.351174	-0.570605	-0.920068	-1.02441
CHEMBL455927	670	-0.231744	-0.480131	0.775579	0.491548	0.314817	1.26429	-1.39067	-0.289723	-0.68488	-0.392623	-0.906877	0.157447	1.18455	0.00839986	-0.117588	-0.147615	1.55261	1.02347	-0.789023	-0.732568	-1.12963	-0.887701	0.590719	-1.5103	1.01124	-0.959948	-0.204283	-1.07082	1.13152	-0.496539	1.246	-1.02441
CHEMBL103898	680	0.216648	0.555597	-0.865802	0.491548	-0.645156	-0.702278	0.4706	-1.03314	-0.160239	-0.392623	-0.906877	0.344018	-0.407228	0.00839986	0.58907	-0.393937	-0.516423	-0.225611	-0.896119	1.5002	-1.12963	0.419138	-0.50638	-1.44516	0.0426769	-0.922068	-0.129401	-0.577301	-0.0814538	0.0938146	-0.182344	-0.414189
CHEMBL249943	680	0.393021	0.555597	-0.865802	0.491548	-0.645156	-0.702278	0.4706	-1.37818	0.241062	-0.392623	-0.906877	0.344018	-0.407228	0.00839986	0.58907	-0.393937	-0.516423	-0.225611	-0.896119	0.723667	-0.436214	0.419138	-0.50638	-0.804539	0.0426769	-0.922068	-0.129401	0.106038	-0.0814538	-0.241663	-0.182344	0.160544
CHEMBL469298	680	-1.48441	0.0253003	1.86375	-0.0731166	0.819735	-0.702278	-0.425327	-0.493849	0.319224	-0.392623	0.296347	0.766441	-0.828899	-0.492733	-0.788064	1.27195	-0.516423	-0.8107	-0.896119	-0.732568	1.19089	-0.448113	-0.50638	1.0718	-0.925886	0.477644	-0.696077	-0.304978	1.2987	-0.86905	-0.920068	0.865293
CHEMBL397071	680	1.03734	-0.75202	-0.865802	0.491548	1.08017	-0.702278	-1.39067	-0.396395	0.847101	-0.392623	-0.906877	-1.18237	0.177823	0.958111	1.27194	-1.61854	0.963055	-0.225611	-0.61767	0.820503	-1.12963	0.0161724	3.33347	-1.95686	0.0426769	-0.971875	0.798484	-0.0837785	-1.48042	2.47157	-0.168749	-1.02441
CHEMBL398780	720	-0.415033	0.186908	-0.865802	1.29632	0.120194	-0.702278	0.4706	-0.372032	0.626723	-0.392623	-0.906877	0.344018	-0.828899	0.982809	1.27194	-0.992048	0.094529	-0.225611	-0.896119	0.0439676	-1.12963	1.77355	-0.50638	-1.44516	0.0426769	-0.971875	0.798484	-0.577301	0.310742	1.04252	-0.182344	-1.02441
CHEMBL180802	726	0.962396	-1.17033	-0.299425	1.15099	-0.645156	-0.702278	-1.39067	0.19623	-0.576309	-0.392623	-0.906877	0.0963007	-0.828899	-0.468035	-0.491442	-0.609698	0.094529	1.52965	-0.61767	-0.732568	-0.579304	-1.60548	-0.50638	0.0574043	-0.925886	-0.802008	0.148287	-0.353784	-1.22974	-1.80251	1.41832	0.800203
CHEMBL254048	740	-0.765918	0.316889	-0.865802	-0.313227	0.120194	1.26429	0.241677	1.65409	-1.20952	2.71579	-0.906877	-1.18237	0.785283	0.933412	1.79411	-0.670607	-0.371489	-0.8107	1.46812	0.0439676	-1.12963	0.0161724	-0.50638	-0.352707	0.0426769	0.53604	0.413292	1.34546	-1.48042	-0.212254	-0.753347	-0.449678
CHEMBL394636	740	1.65464	-1.92568	-0.865802	0.491548	1.08017	-0.702278	-1.39067	-1.17405	0.681817	-0.392623	-0.906877	-1.18237	0.177823	0.958111	1.27194	-1.61854	0.963055	-0.225611	-0.896119	0.0439676	-1.12963	-1.99865	4.97912	-1.31623	0.0426769	-0.971875	0.798484	-0.577301	-1.48042	1.57406	-0.168749	-0.449678
CHEMBL212564	746	0.63854	-0.379355	-0.865802	-0.313227	-0.645156	1.26429	-1.39067	1.03835	1.30598	-0.392623	-0.906877	-1.18237	0.599494	-0.468035	-0.788064	-0.267329	-0.516423	-0.8107	1.74657	1.97522	-1.12963	0.850086	-0.50638	0.271676	0.0426769	-1.0855	-1.12501	-0.40259	-0.0288916	0.407508	-0.753347	1.83446
CHEMBL394635	760	1.47827	-1.92568	-0.865802	0.491548	1.08017	-0.702278	-1.39067	-1.17405	0.495563	-0.392623	-0.906877	-1.18237	0.177823	0.958111	1.27194	-1.61854	0.963055	-0.225611	-0.896119	0.0439676	-1.12963	-1.99865	4.43057	-1.31623	0.0426769	-0.971875	0.798484	-0.577301	-1.48042	1.23858	-0.168749	-0.449678
CHEMBL440535	770	-1.34889	0.224289	-0.865802	-0.313227	1.08017	-0.702278	-1.39067	-0.804648	1.10619	-0.392623	-0.906877	-1.18237	0.177823	0.933412	0.416972	-0.976768	0.352103	-0.8107	-0.896119	0.0439676	-0.0289768	0.0357609	-0.50638	-0.398761	0.0426769	-0.971875	-1.12501	0.507356	-0.0814538	-0.20463	-0.753347	0.325886
CHEMBL183016	776	0.8494	-1.88852	-0.299425	1.99235	-0.645156	-0.702278	1.48506	-1.60667	0.889914	-0.392623	-0.906877	-0.543037	0.369529	-0.468035	-0.491442	-0.140541	0.239463	0.944566	-0.896119	-0.732568	-0.64672	-2.40162	-0.50638	1.93122	-0.925886	-0.528784	0.148287	-0.296839	-1.22974	-2.42227	0.833724	2.48129
CHEMBL253014	776	-0.944833	-0.986752	-0.865802	-0.313227	-0.645156	1.26429	0.241677	-0.547185	0.210653	2.71579	-0.906877	-1.18237	0.363612	-0.468035	0.58907	-1.26872	-0.516423	-0.225611	1.46812	0.0439676	-0.579304	-0.484736	-0.50638	-0.341573	0.0426769	-0.339062	0.413292	0.45855	-1.79175	-0.518323	-0.168749	-0.349262
CHEMBL251812	790	-1.41675	-1.45224	-0.865802	-0.313227	-0.645156	2.54884	-0.425327	1.36948	-0.68488	-0.392623	0.296347	-1.18237	1.18455	-0.468035	-0.788064	-0.497612	-0.456016	-0.8107	3.5539	-0.732568	-1.12963	-0.484736	-0.50638	-0.0504093	1.01124	-0.567325	-0.604334	-0.896112	-0.421087	-0.853801	-0.57303	-0.0451615
CHEMBL497648	800	1.32294	-1.56543	-0.865802	-0.313227	1.27479	-0.702278	-0.425327	-0.343059	-0.422559	-0.392623	0.296347	-1.18237	1.18455	-0.468035	-0.491442	-0.789384	1.22063	0.944566	-0.232124	0.0439676	0.0902355	-0.887701	0.590719	-0.395317	1.01124	-0.567325	-0.106836	-0.896112	-0.0571943	-0.161061	1.16717	-0.449678
CHEMBL512963	820	-0.82907	0.494765	2.20283	-1.118	0.819735	1.53141	-0.425327	-0.493849	0.0569033	-0.392623	0.296347	0.766441	0.177823	-0.0409969	-0.788064	1.54794	-0.116054	-0.8107	1.46812	0.723667	1.19089	-0.851078	-0.50638	1.0718	0.48916	0.477644	-0.696077	0.188545	1.2987	-1.18274	-0.67451	1.47552
CHEMBL455902	850	-0.0932318	-1.08355	0.319016	2.17614	0.314817	1.26429	-1.39067	0.19623	-1.20952	-0.392623	-0.906877	1.49727	1.18455	0.00839986	-0.117588	-0.147615	1.88459	1.02347	-0.789023	-0.732568	-1.12963	-1.29067	0.590719	-1.22272	1.01124	-0.649505	0.299917	-1.07082	1.13152	-0.810232	1.246	-1.02441
CHEMBL457196	870	0.435887	-0.495486	-0.437699	3.01843	0.314817	1.26429	0.179033	1.19711	-1.20952	-0.392623	-0.505802	1.49727	2.19127	0.460136	-0.117588	0.128376	3.48547	1.02347	-0.789023	-0.732568	-1.12963	-1.69363	0.590719	0.346101	2.42629	-0.339062	0.804116	-1.07082	1.13152	-1.12393	1.49156	0.125055
CHEMBL514249	890	0.853335	-0.135238	0.475427	0.949531	0.314817	3.49798	-1.39067	-0.289723	-1.20952	-0.392623	-0.906877	1.49727	2.19127	0.460136	-0.117588	0.128376	3.38893	0.359477	-0.789023	0.723667	-1.12963	-1.29067	1.13927	-1.22272	2.42629	-0.649505	0.299917	-0.0686736	1.13152	-0.474755	0.828127	-0.414189
CHEMBL451491	948	1.19562	-0.935597	-0.299425	1.15099	-0.645156	-0.702278	-1.39067	-0.634762	0.889914	-0.392623	-0.906877	0.0963007	-0.828899	-0.468035	-0.491442	-0.609698	0.239463	0.944566	-0.896119	-0.732568	-0.579304	-1.20252	-0.50638	1.33865	-0.925886	-0.802008	0.148287	-0.230403	-1.22974	-1.48881	0.833724	1.94967
CHEMBL392299	950	1.65464	-0.517288	-0.865802	0.491548	1.08017	-0.702278	-1.39067	0.896185	1.13821	-0.392623	-0.906877	-1.18237	0.177823	0.958111	1.27194	-1.61854	0.963055	-0.225611	-0.896119	0.0439676	-1.12963	0.419138	4.97912	-1.31623	0.0426769	-0.971875	0.798484	-0.577301	-1.48042	3.45622	-0.168749	-0.449678
CHEMBL253843	960	0.174854	-0.755996	-0.865802	-0.313227	0.120194	1.26429	0.241677	0.283806	-0.9472	2.71579	-0.906877	-1.18237	0.363612	0.933412	1.94242	-1.26872	-0.516423	0.944566	1.46812	0.0439676	-1.12963	-0.887701	0.0421693	-0.940339	0.0426769	0.187717	0.586	0.728555	-1.6098	-0.496539	1.00045	-1.02441
CHEMBL215439	974	-0.868821	0.0861329	-0.865802	-0.313227	-0.645156	1.26429	0.241677	0.823095	-0.422559	2.71579	-0.906877	-1.18237	0.785283	-0.468035	-0.2659	-0.0288384	-0.516423	-0.8107	1.46812	-0.732568	-1.12963	0.850086	-0.50638	-0.400509	0.0426769	0.00926126	-0.582321	-0.0837785	-0.0288916	0.0796547	-0.753347	-0.449678
CHEMBL103842	1000	-0.300176	-0.379355	-0.865802	0.491548	-0.645156	-0.702278	0.4706	-2.00504	0.626723	-0.392623	-0.906877	0.344018	-0.407228	-0.443337	0.0669058	-0.393937	-0.516423	-0.225611	-0.896119	0.0439676	-1.12963	0.822102	-0.50638	-1.54596	0.0426769	-1.15033	-0.129401	-1.38963	-0.0814538	0.407508	-0.182344	-1.02441
CHEMBL1079559	1000	0.0805312	-0.0394757	-0.299425	-1.118	-0.645156	-0.702278	2.58901	-0.493849	-1.20952	-0.392623	1.49957	0.983355	-0.643109	-0.492733	-0.117588	-0.835771	-0.516423	1.52965	-0.61767	-0.732568	1.3101	-0.897495	-0.50638	0.272058	0.0426769	1.00542	-0.0944314	-0.0837785	-1.63811	-1.17512	1.65028	-1.02441
CHEMBL215047	1015	-0.785935	0.103313	-0.218163	1.62179	-0.645156	1.26429	0.540018	-0.00789671	-0.68488	-0.392623	1.58476	2.41975	0.599494	-0.468035	-0.788064	1.92238	-0.274716	-0.8107	1.74657	0.571693	1.3101	0.447121	-0.50638	-0.226202	1.99796	0.712328	-0.26714	-0.40259	1.23579	-0.234038	-0.753347	-0.363347
CHEMBL498665	1070	0.437163	-1.09597	-0.865802	0.491548	0.314817	-0.702278	-0.425327	0.19623	-0.68488	-0.392623	0.296347	-1.18237	0.177823	-0.443337	-0.639753	-0.976768	0.963055	0.359477	-0.510573	-0.732568	0.0902355	0.0161724	0.590719	-1.08893	0.0426769	-0.567325	0.648339	-1.38963	0.0721898	0.123223	0.415848	-1.02441
CHEMBL386795	1106	0.312464	-0.0106664	-0.865802	0.491548	0.314817	1.26429	-1.39067	-0.406272	1.04366	-0.392623	-0.906877	-1.18237	1.60622	-0.443337	-0.788064	0.450497	0.352103	-0.8107	1.46812	-0.732568	-1.12963	0.850086	-0.50638	0.61083	1.01124	-1.15033	-1.12501	-0.896112	1.34177	0.0796547	-0.586625	1.27452
CHEMBL253194	1160	0.978992	-0.282556	-0.865802	0.491548	-0.645156	1.26429	-1.39067	0.23047	-0.126116	-0.392623	-0.906877	-1.18237	0.177823	0.00839986	0.58907	-1.61854	0.094529	-0.225611	1.74657	1.5002	-0.436214	-0.386793	2.23637	-1.95686	0.0426769	-1.27039	0.798484	1.09308	-1.48042	1.15144	-0.168749	-0.414189
CHEMBL253842	1230	-0.646397	0.0821568	-0.865802	-0.313227	0.120194	1.26429	0.241677	0.910672	-1.20952	2.71579	-0.906877	-1.18237	0.785283	0.933412	1.79411	-0.670607	-0.516423	-0.225611	1.46812	0.0439676	-1.12963	0.0161724	-0.50638	-0.993331	0.0426769	0.53604	0.413292	0.728555	-1.48042	-0.212254	-0.168749	-1.02441
CHEMBL254673	1310	0.0089405	0.182932	-0.865802	0.491548	-0.645156	1.26429	0.241677	0.42472	-1.20952	2.71579	-0.906877	-1.18237	0.363612	0.00839986	1.11123	-1.26872	0.094529	-0.225611	1.46812	1.5002	-1.12963	-0.386793	-0.50638	-0.993331	0.0426769	-0.110799	1.34118	0.728555	-1.48042	-0.525948	-0.168749	-0.414189
CHEMBL399585	1350	-0.420973	-0.755996	-0.865802	-0.313227	0.120194	1.26429	0.241677	1.06146	-0.9472	2.71579	-0.906877	-1.18237	0.363612	0.933412	1.79411	-1.26872	-0.516423	-0.225611	1.74657	0.0439676	-0.436214	-0.887701	1.13927	-0.993331	0.0426769	0.187717	0.413292	1.90542	-1.79175	0.174416	-0.168749	-1.02441
CHEMBL400371	1400	-0.521454	0.652396	-0.865802	-0.313227	-0.645156	1.26429	0.241677	0.113921	-0.160239	2.71579	-0.906877	-1.18237	0.363612	-0.0162985	1.11123	-1.26872	-0.516423	-0.225611	1.46812	1.5002	-1.12963	0.438726	-0.50638	-0.993331	0.0426769	-0.110799	0.413292	0.728555	-1.45212	0.109063	-0.168749	-0.414189
CHEMBL437587	1400	-0.649922	-0.921599	-0.865802	0.491548	-0.645156	-0.702278	1.3733	-1.60667	0.720524	-0.392623	-0.906877	-1.18237	1.60622	-0.443337	-0.788064	0.450497	1.22063	-0.8107	-0.655153	-0.732568	0.664441	-1.70343	0.0421693	0.194062	1.01124	-1.15033	-1.12501	0.805448	0.949576	-1.46703	-0.586625	0.900618
CHEMBL212910	1412	0.991286	-0.379355	-0.865802	-0.313227	-0.645156	1.26429	-1.39067	0.241601	2.10859	-0.392623	-0.906877	-1.18237	0.599494	-0.468035	-0.788064	-0.267329	-0.516423	0.359477	1.74657	-0.732568	-1.12963	0.850086	-0.50638	1.55292	0.0426769	-1.0855	-1.12501	-0.40259	-0.0288916	0.407508	0.415848	1.84925
CHEMBL455925	1420	0.423593	0.320865	0.319016	0.491548	0.314817	1.26429	-1.39067	0.19623	-0.9472	-0.392623	-0.906877	-1.18237	1.18455	0.460136	0.404576	-0.147615	1.22063	1.02347	-0.789023	0.723667	-1.12963	-0.887701	0.590719	-1.69709	1.01124	-1.04213	-0.708482	-0.25849	1.13152	-0.496539	1.246	-0.414189
CHEMBL254463	1420	-0.870096	-0.484107	-0.299425	-0.313227	-0.645156	-0.702278	0.241677	-1.86413	1.04366	2.71579	-0.906877	-0.543037	-0.643109	-0.468035	-0.2659	-0.857991	0.094529	-0.8107	-0.896119	-0.732568	-1.12963	-0.663831	-0.50638	0.827747	-0.925886	0.00926126	0.345563	-0.577301	-1.14483	-1.16749	-0.920068	0.699787
CHEMBL106391	1500	-0.533791	-0.278579	-0.865802	-0.313227	0.314817	-0.702278	-1.39067	-1.86413	0.626723	-0.392623	-0.906877	-1.18237	0.599494	-0.468035	-0.788064	-0.378656	0.352103	-0.8107	-0.896119	-0.732568	-1.12963	1.22507	0.00654922	-2.00466	0.0426769	-1.15033	-1.12501	-1.38963	-0.0814538	0.385723	-0.193998	-1.02441
CHEMBL214686	1502	-0.775375	-0.379355	-0.865802	-0.313227	-0.645156	1.26429	-1.39067	0.823095	0.210653	-0.392623	-0.906877	-1.18237	0.599494	-0.468035	-0.788064	-0.378656	-0.516423	-0.8107	1.46812	-0.732568	-0.579304	0.850086	-0.50638	-0.611483	0.0426769	-1.15033	-1.12501	-0.353784	-0.0288916	0.0796547	-0.753347	0.22547
CHEMBL384600	1527	0.814913	-0.379355	-0.865802	-0.313227	-0.645156	1.26429	-1.39067	0.93168	1.30598	-0.392623	-0.906877	-1.18237	0.599494	-0.468035	-0.788064	-0.267329	-0.516423	0.359477	1.74657	-0.732568	-1.12963	0.850086	0.590719	0.271676	0.0426769	-1.0855	-1.12501	-0.40259	-0.0288916	1.07846	0.415848	0.699787
CHEMBL464592	1627	-0.420836	-0.00231831	0.703177	-1.118	0.120194	1.53141	0.540018	0.478056	-0.9472	-0.392623	1.49957	0.111702	0.599494	0.908714	-0.788064	0.906173	0.352103	-0.00522577	-0.414187	0.0439676	1.3101	0.554858	0.0421693	-0.234445	0.0426769	1.40897	1.13613	-0.535461	0.436082	0.436917	-0.67451	-1.02441
CHEMBL254877	1640	0.0089405	0.182932	-0.649922	0.491548	-0.645156	1.26429	0.825148	0.42472	-1.20952	-0.392623	0.697422	-1.18237	0.363612	0.00839986	1.11123	-1.48021	0.687142	-0.225611	1.46812	1.5002	-1.12963	-0.386793	-0.50638	-0.705754	0.0426769	0.199644	1.01307	3.25098	-1.48042	-0.525948	-0.168749	-0.414189
CHEMBL254878	1730	-0.507884	-0.521264	-0.865802	0.491548	0.120194	1.26429	0.241677	0.42472	-1.20952	2.71579	-0.906877	-1.18237	0.363612	0.958111	1.79411	-1.26872	0.094529	-0.225611	1.46812	0.0439676	-1.12963	-0.386793	-0.50638	-0.993331	0.0426769	0.187717	1.34118	0.728555	-1.48042	-0.525948	-0.168749	-1.02441
CHEMBL1630633	1756	1.82425	-1.0752	1.1394	-1.118	0.517348	-0.702278	0.540018	1.98589	-1.02327	-0.392623	1.49957	0.75104	-0.818741	-0.492733	-0.639753	1.38328	-0.371489	1.52965	-0.0982538	2.1744	1.3101	-0.897495	1.13927	-0.153189	-0.925886	1.47381	-0.0944314	0.6414	1.20026	0.50227	1.41832	-0.457073
CHEMBL213660	1779	-0.568262	-0.492547	-0.526724	-0.313227	-0.645156	1.26429	-0.425327	0.823095	-0.9472	-0.392623	0.296347	-0.543037	0.599494	-0.468035	-0.788064	0.219455	-0.516423	-0.8107	1.70908	-0.732568	0.0902355	0.437327	-0.50638	-0.501303	0.0426769	0.129321	-0.696077	-0.469025	-0.0288916	-0.241663	-0.753347	-0.449678
CHEMBL497486	1810	-0.0932318	-0.614087	0.319016	0.491548	0.314817	1.26429	-1.39067	-0.289723	-0.422559	-0.392623	-0.906877	-1.18237	1.18455	0.00839986	-0.117588	-0.147615	1.22063	1.02347	-0.789023	-0.732568	-1.12963	-0.484736	0.590719	-1.79788	1.01124	-1.27039	-0.708482	-1.07082	1.13152	-0.182846	1.246	-1.02441
CHEMBL236385	1820	2.00739	-0.986752	-0.865802	0.491548	1.08017	-0.702278	-1.39067	0.551146	1.17234	-0.392623	-0.906877	-1.18237	0.177823	0.958111	1.27194	-1.61854	0.963055	-0.225611	-0.896119	0.0439676	-1.12963	-0.386793	6.07621	-1.31623	0.0426769	-0.971875	0.798484	-0.577301	-1.48042	3.49978	-0.168749	-0.449678
CHEMBL252987	1890	0.0089405	1.82208	-0.865802	0.491548	-0.645156	1.26429	-1.39067	1.39662	-0.422559	-0.392623	-0.906877	-1.18237	0.177823	0.460136	1.11123	-1.61854	0.094529	-0.225611	1.46812	1.5002	-1.12963	1.62803	-0.50638	-1.75527	0.0426769	-1.04213	0.798484	1.54089	-1.48042	1.04252	-0.168749	-0.414189
CHEMBL254700	1930	-0.944833	-0.986752	-0.865802	-0.313227	-0.645156	1.26429	0.241677	-0.0612328	-0.0516676	2.71579	-0.906877	-1.18237	0.363612	-0.468035	0.58907	-1.26872	-0.516423	-0.225611	1.46812	0.0439676	-0.579304	-0.484736	-0.50638	-0.341573	0.0426769	-0.339062	0.413292	0.45855	-1.79175	-0.518323	-0.168749	-0.349262
CHEMBL457195	1960	0.169657	-1.20015	-0.865802	3.01843	1.27479	-0.702278	-1.39067	-0.289723	-1.20952	1.32669	-0.505802	1.49727	1.18455	-0.443337	-0.639753	-0.147615	2.21658	0.906299	-0.789023	-0.668747	-1.12963	-1.69363	0.590719	-0.416587	1.01124	-0.567325	0.889838	-1.88316	1.13152	-1.12393	1.12893	-0.46876
CHEMBL1630617	2000	3.47571	-1.0752	0.703177	-1.118	0.517348	-0.702278	0.540018	1.69419	-1.20952	-0.392623	1.49957	0.75104	-0.828899	-0.492733	-0.491442	0.852837	-0.516423	3.87001	-0.0982538	3.52829	1.3101	-0.897495	-0.50638	-0.153189	-0.925886	1.53864	0.0782769	0.0244971	0.011541	-0.504163	3.75671	0.110264
CHEMBL399709	2090	0.0089405	-0.161016	-0.865802	0.491548	-0.645156	1.26429	-0.425327	0.42472	-1.20952	-0.392623	0.296347	-1.18237	0.177823	0.00839986	0.58907	-1.61854	0.094529	-0.225611	1.74657	1.5002	0.0902355	-0.386793	-0.50638	-1.09413	0.0426769	-0.339062	1.22742	0.409744	-1.48042	-0.525948	-0.168749	-0.414189
CHEMBL394637	2130	0.860964	-0.75202	-0.865802	0.491548	1.08017	-0.702278	-1.39067	-0.396395	0.660846	-0.392623	-0.906877	-1.18237	0.177823	0.958111	1.27194	-1.61854	0.963055	-0.225611	-0.61767	0.820503	-1.12963	0.0161724	2.78492	-1.95686	0.0426769	-0.971875	0.798484	-0.0837785	-1.48042	2.13609	-0.168749	-1.02441
CHEMBL180026	2143	1.22696	-1.67297	0.0396526	-0.328213	-0.645156	1.94631	-1.39067	-1.37818	0.889914	-0.392623	-0.715492	-0.543037	-0.828899	-0.0409969	-0.491442	-0.609698	-0.516423	1.52965	-0.896119	-0.34129	-0.579304	-1.14103	-0.50638	0.749778	-0.539984	-0.802008	-0.779597	-0.847306	-0.874382	-1.48881	1.41832	1.37494
CHEMBL240060	2400	0.416506	-0.521264	-0.865802	0.491548	0.120194	-0.702278	0.658319	0.23047	0.0889304	-0.392623	-0.906877	0.344018	-0.643109	0.958111	1.79411	-1.54521	0.094529	-0.225611	-0.61767	0.820503	-1.12963	-0.386793	1.13927	-0.756737	0.0426769	-0.743612	0.798484	0.728555	-1.48042	0.815963	-0.103508	-0.449678
CHEMBL254905	2560	-0.851388	-1.22148	-0.865802	-0.313227	-0.645156	1.26429	0.241677	-0.0612328	0.319224	2.71579	-0.906877	-1.18237	0.363612	-0.468035	0.58907	-1.26872	-0.516423	-0.225611	1.46812	0.0439676	-0.0289768	-0.887701	-0.50638	0.410979	0.0426769	-0.339062	0.413292	1.00088	-1.79175	-0.832016	-0.168749	0.325886
CHEMBL238324	2570	2.36013	-1.45622	-0.865802	0.491548	1.08017	-0.702278	-1.39067	0.206107	1.20646	-0.392623	-0.906877	-1.18237	0.177823	0.958111	1.27194	-1.61854	0.963055	-0.225611	-0.896119	0.0439676	-1.12963	-1.19272	7.17331	-1.31623	0.0426769	-0.971875	0.798484	-0.577301	-1.48042	3.54335	-0.168749	-0.449678
CHEMBL215015	2585	-0.604261	-0.379355	-0.865802	-0.313227	-0.645156	1.26429	-1.39067	0.594606	0.149357	-0.392623	-0.906877	-1.18237	0.599494	-0.468035	-0.788064	-0.378656	-0.516423	-0.8107	1.74657	-0.732568	-1.12963	0.850086	-0.50638	-0.723411	0.0426769	-1.15033	-1.12501	-0.40259	-0.0288916	0.0796547	-0.753347	0.125055
CHEMBL252990	2600	-1.03828	-0.282556	-0.865802	-0.313227	-0.645156	1.26429	0.241677	-0.857984	0.626723	2.71579	-0.906877	-1.18237	0.363612	-0.468035	0.58907	-1.26872	-0.516423	-0.225611	1.46812	0.0439676	-1.12963	0.841691	-0.50638	-1.09413	0.0426769	-0.339062	0.413292	-0.0837785	-1.45212	0.422757	-0.168749	-1.02441
CHEMBL497318	2600	0.629074	-1.46019	-0.865802	-1.118	0.885544	-0.702278	-1.39067	1.60536	0.18348	-0.392623	-0.906877	-1.18237	-0.828899	2.31016	1.62201	-1.80592	-0.516423	-0.8107	-0.61767	1.08271	-1.12963	-2.0966	2.23637	0.706433	-0.925886	-0.445097	-1.12501	1.7156	-1.79175	0.239769	-0.920068	1.27452
CHEMBL254697	2620	-0.507884	-0.986752	-0.409239	0.491548	-0.645156	1.26429	0.241677	0.42472	-1.20952	2.71579	-0.906877	0.157447	0.363612	-0.443337	0.58907	-1.26872	0.426511	-0.225611	1.46812	0.0439676	-1.12963	-0.386793	-0.50638	-0.806548	0.0426769	-0.0286187	1.84538	-0.0837785	-1.48042	-0.525948	-0.168749	-1.02441
CHEMBL391562	2630	0.555019	-0.986752	-0.865802	1.29632	0.120194	-0.702278	0.4706	0.23047	0.0889304	-0.392623	-0.906877	0.344018	-0.828899	0.982809	1.27194	-0.992048	0.094529	-0.225611	-0.61767	0.820503	-1.12963	-0.386793	1.13927	-0.804539	0.0426769	-0.971875	0.798484	-0.0837785	-0.109757	0.815963	-0.182344	-0.449678
CHEMBL1630619	2667	1.94377	-1.0752	0.703177	-1.118	0.517348	-0.702278	0.540018	2.61569	-1.20952	-0.392623	1.49957	0.75104	-0.828899	-0.492733	-0.491442	0.74151	-0.516423	1.52965	-0.0982538	4.88219	1.3101	-0.897495	-0.50638	-0.153189	-0.925886	1.47381	0.0782769	0.0244971	0.011541	-0.504163	1.41832	0.677601
CHEMBL1629722	2790	1.74426	-1.0752	1.1394	-1.118	0.517348	-0.702278	0.540018	1.11773	-1.20952	-0.392623	1.49957	0.75104	-0.828899	-0.468035	0.363528	0.630182	-0.371489	1.52965	-0.0982538	2.1744	1.3101	-0.897495	0.0421693	-0.153189	-0.925886	1.40897	1.07389	0.6414	0.011541	-0.168686	1.41832	-0.457073
CHEMBL239848	2820	1.47474	1.24444	-0.865802	0.491548	0.120194	-0.702278	0.658319	1.24123	1.66285	-0.392623	-0.906877	0.344018	-0.643109	0.958111	1.27194	-1.54521	0.494898	0.43838	-0.896119	0.0439676	-1.12963	1.22507	4.97912	-0.857532	0.48916	-0.971875	0.798484	-0.577301	-1.48042	4.0836	0.559925	-0.449678
CHEMBL1630627	3080	1.64788	-1.0752	1.1394	-1.118	0.517348	-0.702278	0.540018	1.98589	-1.20952	-0.392623	1.49957	0.75104	-0.818741	-0.492733	-0.639753	1.38328	-0.371489	1.52965	-0.0982538	2.1744	1.3101	-0.897495	0.590719	-0.153189	-0.925886	1.47381	-0.0944314	0.6414	1.20026	0.166792	1.41832	-0.457073
CHEMBL253844	3100	-0.640975	0.887129	-0.865802	-0.313227	-0.645156	1.26429	0.241677	0.857336	-0.160239	2.71579	-0.906877	-1.18237	0.363612	-0.0162985	1.11123	-1.26872	-0.371489	-0.8107	1.46812	1.5002	-1.12963	0.438726	-0.50638	-0.352707	0.0426769	-0.110799	0.413292	1.34546	-1.45212	0.109063	-0.753347	0.160544
CHEMBL183858	3128	1.67608	-1.17033	-0.299425	0.346218	-0.645156	-0.702278	-1.39067	0.939645	-0.576309	-0.392623	-0.906877	0.0963007	-0.828899	-0.492733	-0.491442	-0.542028	-0.371489	0.944566	-0.61767	-0.732568	-0.579304	-1.60548	-0.50638	1.33041	-0.925886	-0.762599	-0.779597	0.263119	-1.22974	-1.80251	0.833724	1.94227
CHEMBL252988	3280	-0.274659	-0.755996	-0.865802	0.491548	0.120194	1.26429	0.241677	0.823095	-0.80822	2.71579	-0.906877	-1.18237	0.363612	0.958111	1.79411	-1.26872	0.094529	-0.225611	1.70908	-0.732568	-0.436214	-0.779964	-0.50638	0.287917	0.0426769	0.187717	1.34118	1.83898	-1.48042	-1.16749	-0.168749	0.125055
CHEMBL1631258	3330	2.08881	-1.0752	0.703177	-1.118	0.517348	-0.702278	0.540018	2.90739	-1.02327	-0.392623	1.49957	0.75104	-0.828899	-0.492733	-0.491442	0.74151	-0.371489	1.52965	-0.0982538	3.52829	1.3101	-0.897495	1.13927	-0.153189	-0.925886	1.47381	0.0782769	0.6414	0.011541	0.50227	1.41832	0.110264
CHEMBL1289932	3350	2.04834	-1.0752	1.1394	-1.118	0.517348	-0.702278	0.540018	-0.14881	-1.20952	-0.392623	1.49957	0.75104	-0.828899	-0.468035	0.363528	0.630182	-0.516423	2.69983	-0.0982538	0.820503	1.3101	-0.897495	-0.50638	-0.153189	-0.925886	1.40897	1.07389	0.0244971	0.011541	-0.504163	2.58752	-1.02441
CHEMBL252178	3400	0.309499	0.0737164	-0.865802	3.09671	-0.645156	1.26429	-0.425327	-0.547185	-1.20952	-0.392623	0.296347	-0.543037	0.177823	0.460136	1.11123	-0.743934	0.094529	0.43838	1.46812	1.5002	-1.12963	-0.799552	-0.50638	-1.00157	0.0426769	0.237524	1.22742	0.662119	-1.48042	-0.847265	0.494685	-0.414189
CHEMBL398861	3430	0.802619	-0.282556	-0.865802	0.491548	-0.645156	1.26429	-1.39067	-0.114569	0.117722	-0.392623	-0.906877	-1.18237	0.177823	0.00839986	0.58907	-1.61854	0.094529	-0.225611	2.13211	2.27674	-1.12963	-0.386793	-0.50638	-0.67561	0.0426769	-1.27039	1.04231	0.409744	-1.48042	-0.19047	-0.168749	0.735276
CHEMBL258008	3490	-1.03828	-0.986752	-0.409239	-0.313227	-0.645156	1.26429	0.241677	-0.547185	-0.422559	2.71579	-0.906877	0.157447	0.363612	-0.468035	0.58907	-1.26872	-0.18444	-0.225611	1.46812	0.0439676	-1.12963	-0.484736	-0.50638	-0.806548	0.0426769	-0.0286187	0.917491	-0.0837785	-1.79175	-0.518323	-0.168749	-1.02441
CHEMBL400372	3550	-0.209568	1.72528	-0.865802	-0.313227	-0.645156	1.26429	0.241677	-0.00789671	-0.9472	2.71579	-0.906877	-1.18237	0.363612	-0.0162985	1.11123	-1.20105	-0.516423	-0.225611	1.18967	0.723667	-1.12963	0.0161724	-0.50638	-0.638868	0.0426769	-0.0713901	0.413292	0.235032	-1.48042	-0.219879	-0.168749	-0.414189
CHEMBL1630629	3600	1.64788	-1.0752	1.1394	-1.118	0.517348	-0.702278	0.540018	1.98589	-1.20952	-0.392623	1.49957	0.75104	-0.828899	-0.468035	0.363528	0.630182	-0.371489	1.52965	-0.0982538	2.1744	1.3101	-0.897495	0.590719	-0.153189	-0.925886	1.40897	1.07389	0.6414	0.011541	0.166792	1.41832	-0.457073
CHEMBL276153	3669	0.3984	0.0901092	-0.299425	0.491548	-0.645156	1.26429	-1.39067	-0.406272	1.04366	-0.392623	-0.906877	-0.543037	0.599494	-0.443337	-0.788064	0.219455	0.094529	-0.8107	1.46812	-0.732568	-1.12963	1.76235	-0.50638	-0.0827866	0.0426769	-0.802008	-0.197129	-0.896112	0.335001	0.691793	-0.753347	0.699787
CHEMBL254906	3700	-1.03828	-0.724024	-0.865802	-0.313227	-0.645156	1.26429	0.241677	-0.0612328	0.319224	2.71579	-0.906877	-1.18237	0.363612	-0.468035	0.58907	-1.26872	-0.516423	-0.225611	1.46812	0.0439676	-0.0289768	-0.887701	-0.50638	0.410979	0.0426769	-0.339062	0.413292	1.00088	-1.79175	-0.832016	-0.168749	0.325886
CHEMBL1630621	3700	1.4797	-1.0752	1.57563	-1.118	0.517348	-0.702278	0.540018	0.19623	-1.20952	-0.392623	1.49957	0.75104	-0.828899	0.707285	1.07019	0.630182	-0.371489	1.52965	-0.0982538	0.820503	1.3101	-0.897495	0.0421693	-0.153189	-0.925886	1.40897	0.0782769	0.6414	2.18277	-0.168686	1.41832	-1.02441
CHEMBL251781	3720	-0.414439	-0.986752	-0.865802	0.491548	-0.645156	1.26429	0.241677	0.42472	-0.576309	2.71579	-0.906877	-1.18237	0.363612	-0.443337	0.58907	-1.26872	0.094529	-0.225611	1.46812	0.0439676	-0.579304	-0.386793	-0.50638	-0.341573	0.0426769	-0.339062	1.34118	0.45855	-1.48042	-0.525948	-0.168749	-0.349262
CHEMBL235984	3800	0.512883	-0.517288	-0.865802	1.29632	0.120194	-0.702278	0.4706	-1.34394	1.04366	-0.392623	-0.906877	0.344018	-0.828899	0.982809	2.12691	-1.63382	0.094529	-0.225611	-0.33922	0.0439676	-1.12963	-0.386793	-0.50638	0.77818	0.0426769	-0.971875	1.7941	0.409744	-1.48042	-0.198095	-0.182344	0.699787
CHEMBL1080129	3900	0.0805312	0.0877143	-0.299425	-1.118	-0.645156	-0.702278	1.62366	-0.979802	-0.313988	-0.392623	0.296347	0.983355	-0.643109	-0.492733	-0.117588	-0.835771	-0.516423	1.52965	-0.896119	-0.732568	0.640563	-0.897495	-0.50638	0.161878	0.0426769	0.0740951	-0.523368	-0.0349726	-1.63811	-1.17512	1.65028	-0.349262
CHEMBL252177	3940	0.355161	1.1466	-0.865802	0.491548	-0.645156	1.26429	-1.39067	-0.547185	0.102082	-0.392623	-0.906877	-1.18237	0.599494	0.00839986	0.58907	-1.02043	0.094529	-0.225611	1.46812	1.5002	-1.12963	1.35099	-0.50638	-1.95686	0.0426769	-0.922068	0.798484	-0.0837785	-1.08822	0.721201	-0.168749	-0.414189
CHEMBL398275	4230	-0.507884	-1.09597	-0.865802	0.491548	-0.645156	1.26429	-0.425327	-0.547185	-0.422559	-0.392623	0.296347	-1.18237	0.177823	-0.443337	0.0669058	-1.61854	0.094529	-0.225611	1.74657	0.0439676	0.0902355	0.0161724	-0.50638	-1.19492	0.0426769	-0.567325	1.22742	-0.40259	-1.48042	-0.212254	-0.168749	-1.02441
CHEMBL384319	4303	0.726727	-0.379355	-0.429576	-0.313227	-0.645156	1.26429	-1.39067	0.0635161	1.70728	-0.392623	-0.906877	-1.18237	0.599494	-0.443337	0.0669058	-0.378656	-0.516423	-0.225611	1.74657	-0.732568	-1.12963	0.850086	0.0421693	0.912301	0.0426769	-1.15033	-0.129401	-0.40259	-0.0288916	0.742985	-0.168749	1.27452
CHEMBL253199	4600	0.174854	-0.986752	-0.865802	-0.313227	-0.645156	1.26429	0.241677	-0.202146	-0.422559	2.71579	-0.906877	-1.18237	0.363612	-0.468035	0.737381	-1.26872	-0.516423	0.944566	1.46812	0.0439676	-1.12963	-0.484736	0.0421693	-1.04113	0.0426769	-0.339062	0.586	-0.0837785	-1.6098	-0.182846	1.00045	-1.02441
CHEMBL1079737	4600	0.173977	-0.161016	-0.299425	-1.118	-0.645156	-0.702278	1.62366	-0.493849	-0.576309	-0.392623	0.296347	0.983355	-0.643109	-0.492733	-0.117588	-0.835771	-0.516423	1.52965	-0.896119	-0.732568	0.640563	-0.897495	-0.50638	0.161878	0.0426769	0.0740951	-0.523368	-0.0349726	-1.63811	-1.17512	1.65028	-0.349262
CHEMBL253622	4650	0.0958514	-0.0517998	-0.865802	-0.313227	-0.645156	1.26429	0.241677	1.06146	-0.9472	2.71579	-0.906877	-1.18237	0.363612	-0.0162985	1.11123	-1.26872	-0.516423	-0.225611	1.74657	1.5002	-0.436214	-0.887701	1.13927	-0.993331	0.0426769	-0.110799	0.413292	1.90542	-1.79175	0.174416	-0.168749	-0.414189
CHEMBL442442	4970	-0.0338925	-1.42304	-0.299425	-0.313227	-0.645156	-0.702278	0.241677	-0.571549	-0.00561872	2.71579	-0.906877	-0.543037	-0.643109	-0.468035	-0.2659	-0.857991	0.094529	-0.8107	-0.585541	-0.732568	-0.436214	-2.40162	1.68782	0.827747	-0.925886	0.00926126	0.589387	-0.0268337	-1.50872	-1.08036	-0.920068	0.699787
CHEMBL462270	5000	0.225569	0.502735	1.34833	-1.118	1.98224	-0.702278	-0.425327	-0.493849	0.319224	-0.392623	0.296347	0.766441	-0.828899	-0.468035	0.215217	1.27195	-0.516423	1.52965	-0.896119	-0.732568	1.19089	-0.83149	-0.50638	1.1083	-0.925886	0.477644	0.472245	-0.304978	1.42404	-1.16749	1.41832	0.865293
CHEMBL252786	5070	0.242165	-0.0517998	-0.865802	0.491548	-0.645156	1.26429	0.241677	0.823095	-0.80822	2.71579	-0.906877	-1.18237	0.363612	0.00839986	1.11123	-1.26872	0.094529	-0.225611	1.70908	0.723667	-0.436214	-0.779964	-0.50638	0.287917	0.0426769	-0.110799	1.34118	1.83898	-1.48042	-1.16749	-0.168749	0.735276
CHEMBL240062	5250	0.240133	-0.521264	-0.865802	0.491548	0.120194	-0.702278	0.658319	-0.459609	0.519022	-0.392623	-0.906877	0.344018	-0.643109	0.958111	1.79411	-1.54521	0.094529	-0.225611	-0.61767	0.0439676	-1.12963	-0.386793	-0.50638	0.524511	0.0426769	-0.743612	0.798484	0.728555	-1.48042	-0.525948	-0.103508	0.699787
CHEMBL253200	5400	-0.420973	-0.986752	-0.865802	-0.313227	-0.645156	1.26429	0.241677	0.0895573	-0.160239	2.71579	-0.906877	-1.18237	0.363612	-0.468035	0.58907	-1.26872	-0.516423	-0.225611	1.74657	0.0439676	-0.436214	-0.484736	1.13927	-1.09413	0.0426769	-0.339062	0.413292	1.09308	-1.79175	0.48811	-0.168749	-1.02441
CHEMBL183416	5447	1.70741	-1.17033	-0.299425	0.346218	-0.645156	-0.702278	-1.39067	0.19623	-0.576309	-0.392623	-0.906877	0.0963007	-0.828899	-0.492733	-0.491442	-0.542028	-0.516423	1.52965	-0.61767	-0.732568	-0.579304	-1.60548	-0.50638	0.689785	-0.925886	-0.762599	-0.779597	-0.353784	-1.22974	-1.80251	1.41832	1.36754
CHEMBL498654	5610	1.04592	-0.828055	-0.865802	-0.313227	1.27479	-0.702278	-0.425327	-0.829011	-0.160239	-0.392623	0.296347	-1.18237	1.18455	-0.468035	-0.491442	-0.789384	1.22063	0.944566	-0.232124	0.0439676	0.0902355	-0.887701	0.590719	-0.395317	1.01124	-0.567325	-0.106836	-0.896112	-0.0571943	-0.161061	1.16717	-0.449678
CHEMBL1823117	5700	1.24638	-1.22546	-0.865802	-1.118	0.885544	-0.702278	-1.39067	3.03885	0.493075	-0.392623	-0.906877	-1.18237	-0.828899	2.31016	1.62201	-1.80592	-0.516423	-0.8107	-0.61767	1.21381	-1.12963	-1.69363	3.33347	1.34706	-0.925886	-0.445097	-1.12501	2.20912	-1.79175	1.22442	-0.920068	1.84925
CHEMBL183897	5773	0.931061	-1.17033	-0.299425	1.15099	-0.645156	-0.702278	-1.39067	0.939645	-0.576309	-0.392623	-0.906877	0.0963007	-0.828899	-0.468035	-0.491442	-0.609698	0.239463	0.944566	-0.61767	-0.732568	-0.579304	-1.60548	-0.50638	0.698028	-0.925886	-0.802008	0.148287	0.263119	-1.22974	-1.80251	0.833724	1.37494
CHEMBL398273	6000	-1.61721	0.194279	-0.299425	-0.313227	-0.645156	-0.702278	-0.425327	-1.37818	0.773567	-0.392623	0.296347	-0.543037	-0.828899	-0.468035	-0.788064	-1.20781	0.094529	-0.8107	-0.896119	-0.606834	0.0902355	0.170082	-0.50638	-0.311547	-0.925886	-0.219002	0.40069	-1.38963	-1.03566	-0.547732	-0.920068	-0.231897
CHEMBL347492	6300	-1.66377	0.551621	-0.865802	-0.313227	0.120194	-0.702278	0.658319	-0.892225	0.364403	-0.392623	-0.906877	0.344018	-0.643109	0.933412	0.939136	-0.903441	-0.516423	-0.8107	-1.17457	-0.732568	-1.12963	0.841691	-0.50638	-1.34437	0.0426769	-0.743612	-1.12501	-0.25849	-0.0814538	0.0872792	-0.688106	-1.02441
CHEMBL398540	6700	-0.300176	-0.517288	-0.865802	-0.313227	-0.645156	1.26429	0.241677	-0.459609	-0.422559	2.71579	-0.906877	-1.18237	0.785283	-0.468035	0.58907	-0.670607	-0.516423	-0.225611	1.46812	0.0439676	-1.12963	0.419138	-0.50638	-1.09413	0.0426769	0.00926126	0.413292	-0.0837785	-1.45212	0.0938146	-0.168749	-1.02441
CHEMBL253405	7300	-0.633541	0.421641	-0.865802	-0.313227	-0.645156	1.26429	0.241677	-0.406272	-0.422559	2.71579	-0.906877	-1.18237	0.363612	-0.468035	0.58907	-1.20105	-0.516423	-0.225611	1.18967	-0.732568	-1.12963	0.419138	-0.50638	-0.739662	0.0426769	-0.299653	0.413292	-0.577301	-1.48042	0.0938146	-0.168749	-1.02441
CHEMBL254671	7350	-0.507884	-0.75202	-0.865802	0.491548	-0.645156	1.26429	0.241677	-0.547185	-0.422559	2.71579	-0.906877	-1.18237	0.363612	-0.443337	0.58907	-1.26872	0.094529	-0.225611	1.46812	0.0439676	-1.12963	0.0161724	-0.50638	-1.09413	0.0426769	-0.339062	1.34118	-0.0837785	-1.48042	-0.212254	-0.168749	-1.02441
CHEMBL236807	9120	0.684591	-0.75202	-0.865802	0.491548	1.08017	-0.702278	-1.39067	-0.396395	0.474591	-0.392623	-0.906877	-1.18237	0.177823	0.958111	1.27194	-1.61854	0.963055	-0.225611	-0.61767	0.820503	-1.12963	0.0161724	2.23637	-1.95686	0.0426769	-0.971875	0.798484	-0.0837785	-1.48042	1.80061	-0.168749	-1.02441
CHEMBL1784748	227000	1.8286	1.16501	0.428616	4.51542	6.07465	-0.702278	0.179033	-0.659126	3.68251	-0.392623	-0.906877	-1.18237	7.22488	0.131892	5.19672	-0.218243	7.9372	-0.8107	0.153422	0.933958	-1.12963	0.72416	0.590719	3.06734	7.2691	-1.49865	6.33193	4.23454	-1.79175	1.42919	0.492539	3.57345
CHEMBL1784750	275000	1.8286	1.16501	0.428616	4.51542	7.60535	-0.702278	0.179033	-0.659126	3.68251	-0.392623	-0.906877	-1.18237	7.22488	2.48305	6.40176	-0.218243	7.53683	-0.00522577	0.153422	0.933958	-1.12963	0.72416	0.590719	3.06734	6.82261	-0.971875	7.73519	4.23454	-1.79175	1.42919	0.492539	3.57345
CHEMBL1784747	1320000	1.85994	1.16501	0.428616	4.51542	6.07465	-0.702278	0.179033	-0.659126	3.28121	-0.392623	-0.906877	-1.18237	7.22488	0.131892	5.19672	-0.218243	7.9372	-0.8107	0.153422	0.933958	-1.12963	0.72416	0.0421693	3.06734	7.2691	-1.49865	6.33193	4.23454	-1.79175	1.09371	0.492539	3.57345
CHEMBL1784749	1665000	1.85994	1.16501	0.428616	4.51542	7.60535	-0.702278	0.179033	-0.659126	3.28121	-0.392623	-0.906877	-1.18237	7.22488	2.48305	6.40176	-0.218243	7.53683	-0.00522577	0.153422	0.933958	-1.12963	0.72416	0.0421693	3.06734	6.82261	-0.971875	7.73519	4.23454	-1.79175	1.09371	0.492539	3.57345
