# Supplementary material for: How Far Could We Go with Open Data – A Case Study for TRPV1 Antagonists
Source: Mol Inform. 2013 Jun 18;32(5-6):555–62. doi: 10.1002/minf.201300019 (PMC3743172; doi:10.1002/minf.201300019)
Supplement: Supplementary file 10 [file minf0032-0555-SD10.svl]

#svl
//////////////////////////////////
// scale.svl   ////////////////
// Developted and Copyright by Dr. Dominik Kaiser Inst. fuer pharm. Chemie
//////////////////////////////////
#set title 'scale'
#set class 'moe:interactive'
#set main 'scale_reference'
/////////////////////////////////
//TODO
// START 16.02.2004            //
/////////////////////////////////
function db_Fields;
function FilePrompt;

function scale_reference[]
local file_scale= FilePrompt['Open Database to Scale','saveAs','*.mdb'];

local mdb_scale = db_Open [file_scale,'read-write'];

local file_daten = FilePrompt['Save MW and SD','saveAs',''];
print file_daten;

//////////////////////////////////////////////////////////////////////////
/// Auswahl der einzelnen Fields                                        //
//////////////////////////////////////////////////////////////////////////
//////////////////////////////////////////////////////////////////////////

local[name,type]= db_Fields mdb_scale;
//print type;

local auswahl = WindowCreate [
                name:'shell',
                title:'Auswahl der Fields',
                text:['OK','Cancel'],
                onTrigger:['return','exit'],
                
                Listbox:[
                name:'code',type:'string',extendH:1, extendV:1, width:50,
                title:'Fields', multiSelect:1,
                text:app token apt swrite [name,type]
                ]
                ];


WindowShow auswahl;
loop
 local[a,b] = WindowWait auswahl;
   if b=='shell' then
      if length first a.code then break;
      endif
   endif
endloop
WindowDestroy auswahl;
local t = first a.code;
print t;

///////////////////////////////////////////////////////
/// Generierung der Felder fuer die Skalierung///
///////////////////////////////////////////////////////
local str='Scale_';
local anz_scale = length t;
//print anz_entries_ref;
local y;
local var;
for y=1,anz_scale,1 loop
//print y;
 var(y) = token swrite['{t:}{t:}',str, t(y)];
print var;
db_CreateField[mdb_scale,var(y),'double'];
endloop


//break;

//////////////////ENDE/////////////////////////////////

// Auslesen der Felder ///
local entries_ref = 0;
local zaehl=db_nEntries mdb_scale;
local ent;
local mv;
mv = rep [0,anz_scale];
print mv;
//local tmp = [10,15];
while (entries_ref = db_NextEntry[mdb_scale,entries_ref]) loop 
 ent = db_ReadFields[mdb_scale,entries_ref,first a.code];
 mv=add [mv, ent];
endloop
print mv;
//Mittelwert//
mv = mv / zaehl;
print mv;

// SD //
entries_ref = 0;
local sd;
sd= rep [0,anz_scale];
while (entries_ref = db_NextEntry[mdb_scale,entries_ref]) loop 
 ent = db_ReadFields[mdb_scale,entries_ref,first a.code];
 local tmp = sqr sub [ent, mv];
 sd = add [sd,tmp]; 
endloop
sd = sqrt (sd / (zaehl-1));
print sd;


//SCALING////

entries_ref = 0;
while (entries_ref=db_NextEntry[mdb_scale,entries_ref]) loop
      ent = db_ReadFields[mdb_scale,entries_ref,first a.code];
      tmp = sub [ ent, mv];
      tmp = div [ tmp, sd]; 
      print tmp;
      db_Write [mdb_scale,entries_ref,tag[var,tmp]];
endloop

db_Close mdb_scale;

local file = fopenw file_daten;

fwrite[file,'{t:}\n',t];
fwrite[file,'{n:}\n',mv];
fwrite[file,'{n:}\n',sd];

fclose file;
endfunction

function scale_external[]

local file_scale= FilePrompt['Open Database to Scale','saveAs','*.mdb'];
//local mdb_scale = db_Open [file_scale,'read-write'];

local file_daten = FilePrompt['Open MW and SD','open','*.txt'];
print file_daten;

local file = fopenr file_daten;

local var,mv,sd,leng,fields;

 [var,leng,fields ]= first  fread[file,'{t:*}'];
 [mv,leng,fields] = first fread[file,'{n:*}'];
 [sd,leng,fields] = first fread[file,'{n:*}'];

print  var;
print mv;
print  sd;
fclose file;

local mdb_scale = db_Open [file_scale,'read-write'];

///////////////////////////////////////////////////////
/// Generierung der Felder fuer die Skalierung///
///////////////////////////////////////////////////////
local str='Scale_';
local anz_scale = length var;
//print anz_entries_ref;
local y;
local scale_var;
for y=1,anz_scale,1 loop
print y;
scale_var(y) = token swrite['{t:}{t:}',str, var(y)];
print scale_var;
db_CreateField[mdb_scale,scale_var(y),'double'];
endloop
/////////////////////////////////////////////////////////////

local tmp;
local entries_ref = 0;
while (entries_ref=db_NextEntry[mdb_scale,entries_ref]) loop
local      ent = db_ReadFields[mdb_scale,entries_ref,var];
//print ent;
      tmp = sub [ ent, mv];
      tmp = div [ tmp, sd]; 
//      print tmp;
      db_Write [mdb_scale,entries_ref,tag[scale_var,tmp]];
endloop


db_Close mdb_scale;


endfunction
